# Supplementary material for: Chromosomal genome assembly resolves drug resistance loci in the parasitic nematode Teladorsagia circumcincta
Source: PLoS Pathog. 2025 Feb 6;21(2):e1012820. doi: 10.1371/journal.ppat.1012820 (PMC11801625; doi:10.1371/journal.ppat.1012820)
Supplement: S1 Table — (XLSX) [file ppat.1012820.s002.xlsx]

## Sheet: Sheet1
S1 Table. Fecal egg count reduction test results from UK field populations
Overall percentage reduction in strongyle egg output following anthelmintic treatment is shown, with the proportional reduction of Teladorsagia circumcincta for samples where the L3 were speciated using a PCR targeting ITS2.
							All eggs (potentially mixed species)			Teladorsagia circumcincta
	Farm	Anthelmintic	FEC type (n pre, n post) and sensitivity	Pre-treatment FEC - Arithmetic mean (sd)	Post-treatment FEC - Arithmetic mean (sd)	FECR (%)	HPDLow95 (%), HPDHigh95 (%)	Pre-treatment FEC - Arithmetic mean (sd)	Post-treatment FEC - Arithmetic mean (sd)	FECR (%)
	Farm 1	Albendazole*	Composite, 5 epg	775	95	87.7**	ND	ND	ND	ND
		Levamisole*	Composite, 5 epg	760	35	95.4**	ND	ND	ND	ND
		Ivermectin	Individual (n=20, n=18), 5 epg	854 (558.3)	108 (214.9)	86.7***	75.5, 92.9	596	108	81.9**
		Moxidectin	Individual (n=20, n=17), 5 epg	663 (619.4)	9 (12.4)	98.5***	96.9, 99.3	ND	ND	ND
	Farm 2	Fenbendazole	Individual (n=12, n= 11), (Pre = 3 epg, Post = 3 or 9 epg)	136 (99.1)	182 (121)	4.5***	0.0, 39.0	136	180	0.0**
		Levamisole	Individual (n=12, n=12), (Pre = 3 epg, Post = 1 epg)	183 (112.1)	7 (12.6)	96.4***	90.1, 98.8	ND	ND	ND
		Ivermectin	Individual (n=12, n= 12), (Pre = 3 epg, Post = 1 or 3 or 9 epg)	181 (94.4)	141 (92.2)	32.8***	0.0, 61.8	181	141	22.1**
	* A composite (group) FEC was performed, rather than individual FECs, using a sensitivity of 5 eggs per gram
	** FECR% calculated as ((FEC Pre – FEC Post)/Fec Pre): This method was used for composite FECs, when it was not possible to use Bayesian methods, and for estimation of the Teladorsaiga circumcincta FEC reduction.
	***FECR% calculated using the eggCounts R package, fecr_stan() (mode, (HPDLow95, HPDHigh95)). This allowed for differing numbers of animals in the pre- and post-treatment groups. It also allowed the inclusion of variation in the FEC sensitivity (correction factor) for Farm 2 (1, 3 or 9 epg).
	ND = Not done
