# Supplementary material for: Chromosomal genome assembly resolves drug resistance loci in the parasitic nematode Teladorsagia circumcincta
Source: PLoS Pathog. 2025 Feb 6;21(2):e1012820. doi: 10.1371/journal.ppat.1012820 (PMC11801625; doi:10.1371/journal.ppat.1012820)
Supplement: S2 Table — (XLSX) [file ppat.1012820.s003.xlsx]

## Sheet: Sheet1
S2 Table. Sequencing overview
	Purpose	Platform	Machine	sample_name	sample_name_sanger	sample_accession	lane_id	lane_accession	study_accession		strain	sample_composition		Other_information	Raw_read_counts	Mapping_%
	genome assembly	PacBio	RSII	Tc_1M_427732_WGA1	3375STDY6022174	ERS629372	ERX932299	ERR852661	ERP008610		MTci2	whole genome amplified genomic DNA from a single male adult worm
	genome assembly	PacBio	RSII	Tc_1M_427732_WGA1	3375STDY6022174	ERS629372	ERX932300	ERR852662	ERP008610		MTci2	whole genome amplified genomic DNA from a single male adult worm
	genome assembly	PacBio	RSII	Tc_1M_427732_WGA1	3375STDY6022174	ERS629372	ERX942694	ERR863044	ERP008610		MTci2	whole genome amplified genomic DNA from a single male adult worm
	genome assembly	PacBio	RSII	Tc_1M_427732_WGA1	3375STDY6022174	ERS629372	ERX942697	ERR863047	ERP008610		MTci2	whole genome amplified genomic DNA from a single male adult worm
	genome assembly	PacBio	RSII	Tc_1M_427732_WGA1	3375STDY6022174	ERS629372	ERX965936	ERR886533	ERP008610		MTci2	whole genome amplified genomic DNA from a single male adult worm
	genome assembly	PacBio	RSII	Tc_1M_427732_WGA1	3375STDY6022174	ERS629372	ERX965941	ERR886538	ERP008610		MTci2	whole genome amplified genomic DNA from a single male adult worm
	genome assembly	PacBio	RSII	Tc_1M_427732_WGA1	3375STDY6022174	ERS629372	ERX965944	ERR886541	ERP008610		MTci2	whole genome amplified genomic DNA from a single male adult worm
	genome assembly	PacBio	RSII	Tc_1M_427732_WGA1	3375STDY6022174	ERS629372	ERX965951	ERR886548	ERP008610		MTci2	whole genome amplified genomic DNA from a single male adult worm
	genome assembly	PacBio	RSII	Tc_1M_427732_WGA1	3375STDY6022174	ERS629372	ERX981464	ERR902075	ERP008610		MTci2	whole genome amplified genomic DNA from a single male adult worm
	genome assembly	PacBio	RSII	Tc_1M_427732_WGA1	3375STDY6022174	ERS629372	ERX981470	ERR902081	ERP008610		MTci2	whole genome amplified genomic DNA from a single male adult worm
	genome assembly	PacBio	RSII	Tc_1M_427732_WGA1	3375STDY6022174	ERS629372	ERX985632	ERR906344	ERP008610		MTci2	whole genome amplified genomic DNA from a single male adult worm
	genome assembly	PacBio	RSII	Tc_1M_427732_WGA1	3375STDY6022174	ERS629372	ERX985634	ERR906346	ERP008610		MTci2	whole genome amplified genomic DNA from a single male adult worm
	genome assembly	PacBio	RSII	Tc_1M_427732_WGA1	3375STDY6022174	ERS629372	ERX985641	ERR906353	ERP008610		MTci2	whole genome amplified genomic DNA from a single male adult worm
	genome assembly	PacBio	RSII	Tc_1M_427732_WGA1	3375STDY6022174	ERS629372	ERX985633	ERR906345	ERP008610		MTci2	whole genome amplified genomic DNA from a single male adult worm
	genome assembly	PacBio	RSII	Tc_1M_427732_WGA1	3375STDY6022174	ERS629372	ERX942696	ERR863046	ERP008610		MTci2	whole genome amplified genomic DNA from a single male adult worm
	genome assembly	PacBio	RSII	Tc_1M_427732_WGA1	3375STDY6022174	ERS629372	ERX942698	ERR863048	ERP008610		MTci2	whole genome amplified genomic DNA from a single male adult worm
	genome assembly	PacBio	RSII	Tc_1M_427732_WGA1	3375STDY6022174	ERS629372	ERX942699	ERR863049	ERP008610		MTci2	whole genome amplified genomic DNA from a single male adult worm
	genome assembly	PacBio	RSII	Tc_1M_427732_WGA1	3375STDY6022174	ERS629372	ERX965931	ERR886528	ERP008610		MTci2	whole genome amplified genomic DNA from a single male adult worm
	genome assembly	PacBio	RSII	Tc_1M_427732_WGA1	3375STDY6022174	ERS629372	ERX965933	ERR886530	ERP008610		MTci2	whole genome amplified genomic DNA from a single male adult worm
	genome assembly	PacBio	RSII	Tc_1M_427732_WGA1	3375STDY6022174	ERS629372	ERX965934	ERR886531	ERP008610		MTci2	whole genome amplified genomic DNA from a single male adult worm
	genome assembly	PacBio	RSII	Tc_1M_427732_WGA1	3375STDY6022174	ERS629372	ERX965935	ERR886532	ERP008610		MTci2	whole genome amplified genomic DNA from a single male adult worm
	genome assembly	PacBio	RSII	Tc_1M_427732_WGA1	3375STDY6022174	ERS629372	ERX965937	ERR886534	ERP008610		MTci2	whole genome amplified genomic DNA from a single male adult worm
	genome assembly	PacBio	RSII	Tc_1M_427732_WGA1	3375STDY6022174	ERS629372	ERX965947	ERR886544	ERP008610		MTci2	whole genome amplified genomic DNA from a single male adult worm
	genome assembly	PacBio	RSII	Tc_1M_427732_WGA1	3375STDY6022174	ERS629372	ERX965948	ERR886545	ERP008610		MTci2	whole genome amplified genomic DNA from a single male adult worm
	genome assembly	PacBio	RSII	Tc_1M_427732_WGA1	3375STDY6022174	ERS629372	ERX965949	ERR886546	ERP008610		MTci2	whole genome amplified genomic DNA from a single male adult worm
	genome assembly	PacBio	RSII	Tc_1M_427732_WGA1	3375STDY6022174	ERS629372	ERX965950	ERR886547	ERP008610		MTci2	whole genome amplified genomic DNA from a single male adult worm
	genome assembly	PacBio	RSII	Tc_1M_427732_WGA1	3375STDY6022174	ERS629372	ERX965955	ERR886552	ERP008610		MTci2	whole genome amplified genomic DNA from a single male adult worm
	genome assembly	PacBio	RSII	Tc_1M_427732_WGA1	3375STDY6022174	ERS629372	ERX965956	ERR886553	ERP008610		MTci2	whole genome amplified genomic DNA from a single male adult worm
	genome assembly	PacBio	RSII	Tc_1M_427732_WGA1	3375STDY6022174	ERS629372	ERX981463	ERR902074	ERP008610		MTci2	whole genome amplified genomic DNA from a single male adult worm
	genome assembly	PacBio	RSII	Tc_1M_427732_WGA1	3375STDY6022174	ERS629372	ERX981465	ERR902076	ERP008610		MTci2	whole genome amplified genomic DNA from a single male adult worm
	genome assembly	PacBio	RSII	Tc_1M_427732_WGA1	3375STDY6022174	ERS629372	ERX981466	ERR902077	ERP008610		MTci2	whole genome amplified genomic DNA from a single male adult worm
	genome assembly	PacBio	RSII	Tc_1M_427732_WGA1	3375STDY6022174	ERS629372	ERX981469	ERR902080	ERP008610		MTci2	whole genome amplified genomic DNA from a single male adult worm
	genome assembly	PacBio	RSII	Tc_1M_427732_WGA1	3375STDY6022174	ERS629372	ERX985626	ERR906338	ERP008610		MTci2	whole genome amplified genomic DNA from a single male adult worm
	genome assembly	PacBio	RSII	Tc_1M_427732_WGA1	3375STDY6022174	ERS629372	ERX985627	ERR906339	ERP008610		MTci2	whole genome amplified genomic DNA from a single male adult worm
	genome assembly	PacBio	RSII	Tc_1M_427732_WGA1	3375STDY6022174	ERS629372	ERX985631	ERR906343	ERP008610		MTci2	whole genome amplified genomic DNA from a single male adult worm
	genome assembly	PacBio	RSII	Tc_1M_427732_WGA1	3375STDY6022174	ERS629372	ERX985635	ERR906347	ERP008610		MTci2	whole genome amplified genomic DNA from a single male adult worm
	genome assembly	PacBio	RSII	Tc_1M_427732_WGA1	3375STDY6022174	ERS629372	ERX985638	ERR906350	ERP008610		MTci2	whole genome amplified genomic DNA from a single male adult worm
	genome assembly	PacBio	RSII	Tc_1M_427732_WGA1	3375STDY6022174	ERS629372	ERX985642	ERR906354	ERP008610		MTci2	whole genome amplified genomic DNA from a single male adult worm
	genome assembly	PacBio	RSII	Tc_1M_427732_WGA1	3375STDY6022174	ERS629372	ERX942695	ERR863045	ERP008610		MTci2	whole genome amplified genomic DNA from a single male adult worm
	genome assembly	PacBio	RSII	Tc_1M_427732_WGA1	3375STDY6022174	ERS629372	ERX965932	ERR886529	ERP008610		MTci2	whole genome amplified genomic DNA from a single male adult worm
	genome assembly	PacBio	RSII	Tc_1M_427732_WGA1	3375STDY6022174	ERS629372	ERX965938	ERR886535	ERP008610		MTci2	whole genome amplified genomic DNA from a single male adult worm
	genome assembly	PacBio	RSII	Tc_1M_427732_WGA1	3375STDY6022174	ERS629372	ERX965939	ERR886536	ERP008610		MTci2	whole genome amplified genomic DNA from a single male adult worm
	genome assembly	PacBio	RSII	Tc_1M_427732_WGA1	3375STDY6022174	ERS629372	ERX965940	ERR886537	ERP008610		MTci2	whole genome amplified genomic DNA from a single male adult worm
	genome assembly	PacBio	RSII	Tc_1M_427732_WGA1	3375STDY6022174	ERS629372	ERX965942	ERR886539	ERP008610		MTci2	whole genome amplified genomic DNA from a single male adult worm
	genome assembly	PacBio	RSII	Tc_1M_427732_WGA1	3375STDY6022174	ERS629372	ERX965943	ERR886540	ERP008610		MTci2	whole genome amplified genomic DNA from a single male adult worm
	genome assembly	PacBio	RSII	Tc_1M_427732_WGA1	3375STDY6022174	ERS629372	ERX965945	ERR886542	ERP008610		MTci2	whole genome amplified genomic DNA from a single male adult worm
	genome assembly	PacBio	RSII	Tc_1M_427732_WGA1	3375STDY6022174	ERS629372	ERX965946	ERR886543	ERP008610		MTci2	whole genome amplified genomic DNA from a single male adult worm
	genome assembly	PacBio	RSII	Tc_1M_427732_WGA1	3375STDY6022174	ERS629372	ERX965952	ERR886549	ERP008610		MTci2	whole genome amplified genomic DNA from a single male adult worm
	genome assembly	PacBio	RSII	Tc_1M_427732_WGA1	3375STDY6022174	ERS629372	ERX965953	ERR886550	ERP008610		MTci2	whole genome amplified genomic DNA from a single male adult worm
	genome assembly	PacBio	RSII	Tc_1M_427732_WGA1	3375STDY6022174	ERS629372	ERX965954	ERR886551	ERP008610		MTci2	whole genome amplified genomic DNA from a single male adult worm
	genome assembly	PacBio	RSII	Tc_1M_427732_WGA1	3375STDY6022174	ERS629372	ERX981462	ERR902073	ERP008610		MTci2	whole genome amplified genomic DNA from a single male adult worm
	genome assembly	PacBio	RSII	Tc_1M_427732_WGA1	3375STDY6022174	ERS629372	ERX981467	ERR902078	ERP008610		MTci2	whole genome amplified genomic DNA from a single male adult worm
	genome assembly	PacBio	RSII	Tc_1M_427732_WGA1	3375STDY6022174	ERS629372	ERX981468	ERR902079	ERP008610		MTci2	whole genome amplified genomic DNA from a single male adult worm
	genome assembly	PacBio	RSII	Tc_1M_427732_WGA1	3375STDY6022174	ERS629372	ERX985628	ERR906340	ERP008610		MTci2	whole genome amplified genomic DNA from a single male adult worm
	genome assembly	PacBio	RSII	Tc_1M_427732_WGA1	3375STDY6022174	ERS629372	ERX985629	ERR906341	ERP008610		MTci2	whole genome amplified genomic DNA from a single male adult worm
	genome assembly	PacBio	RSII	Tc_1M_427732_WGA1	3375STDY6022174	ERS629372	ERX985630	ERR906342	ERP008610		MTci2	whole genome amplified genomic DNA from a single male adult worm
	genome assembly	PacBio	RSII	Tc_1M_427732_WGA1	3375STDY6022174	ERS629372	ERX985636	ERR906348	ERP008610		MTci2	whole genome amplified genomic DNA from a single male adult worm
	genome assembly	PacBio	RSII	Tc_1M_427732_WGA1	3375STDY6022174	ERS629372	ERX985637	ERR906349	ERP008610		MTci2	whole genome amplified genomic DNA from a single male adult worm
	genome assembly	PacBio	RSII	Tc_1M_427732_WGA1	3375STDY6022174	ERS629372	ERX985639	ERR906351	ERP008610		MTci2	whole genome amplified genomic DNA from a single male adult worm
	genome assembly	PacBio	RSII	Tc_1M_427732_WGA1	3375STDY6022174	ERS629372	ERX985640	ERR906352	ERP008610		MTci2	whole genome amplified genomic DNA from a single male adult worm
	genome assembly	PacBio	RSII	Tc_1M_427732_WGA1	3375STDY6022174	ERS629372	ERX985643	ERR906355	ERP008610		MTci2	whole genome amplified genomic DNA from a single male adult worm
	genome assembly	PacBio	Sequel	Tci2		SAMEA51848668	ERX2549526	ERR2531097	PRJEB7676		MTci2	genomic DNA from pooled L3
	genome assembly	PacBio	Sequel	Tci2		SAMEA51848668	ERX2549527	ERR2531098	PRJEB7676		MTci2	genomic DNA from pooled L3
	genome assembly	PacBio	Sequel	Tci2		SAMEA51848668	ERX2549528	ERR2531099	PRJEB7676		MTci2	genomic DNA from pooled L3
	genome assembly	PacBio	Sequel	Tci2		SAMEA51848668	ERX2549529	ERR2531100	PRJEB7676		MTci2	genomic DNA from pooled L3
	genome assembly	PacBio	Sequel	Tci2		SAMEA51848668	ERX2549530	ERR2531101	PRJEB7676		MTci2	genomic DNA from pooled L3
	genome assembly	PacBio	Sequel	Tci2		SAMEA51848668	ERX2549531	ERR2531102	PRJEB7676		MTci2	genomic DNA from pooled L3
	genome assembly	PacBio	Sequel	Tci2		SAMEA51848668	ERX2549532	ERR2531103	PRJEB7676		MTci2	genomic DNA from pooled L3
	genome assembly	PacBio	Sequel	Tci2		SAMEA51848668	ERX2549533	ERR2531104	PRJEB7676		MTci2	genomic DNA from pooled L3
	genome assembly	PacBio	Sequel	Tci2		SAMEA51848668	ERX2549534	ERR2531105	PRJEB7676		MTci2	genomic DNA from pooled L3
	genome assembly	PacBio	Sequel	Tci2		SAMEA51848668	ERX2549535	ERR2531106	PRJEB7676		MTci2	genomic DNA from pooled L3
	genome assembly	PacBio	Sequel	Tci2		SAMEA51848668	ERX2549536	ERR2531107	PRJEB7676		MTci2	genomic DNA from pooled L3
	genome assembly	PacBio	Sequel	Tci2		SAMEA51848668	ERX2549537	ERR2531108	PRJEB7676		MTci2	genomic DNA from pooled L3
	genome assembly	PacBio	Sequel	Tci2		SAMEA51848668	ERX2549538	ERR2531109	PRJEB7676		MTci2	genomic DNA from pooled L3
	genome assembly	PacBio	Sequel	Tci2		SAMEA51848668	ERX2549539	ERR2531110	PRJEB7676		MTci2	genomic DNA from pooled L3
	genome assembly	PacBio	Sequel	Tci2		SAMEA51848668	ERX2549540	ERR2531111	PRJEB7676		MTci2	genomic DNA from pooled L3
	genome assembly	PacBio	Sequel	Tc_481194	3375STDY6307674	ERS1043891		ERR1366085	ERP008610		MTci2	genomic DNA from pooled L3
	genome assembly	PacBio	Sequel	Tc_481194	3375STDY6307674	ERS1043891		ERR1366086	ERP008610		MTci2	genomic DNA from pooled L3
	genome assembly	PacBio	Sequel	Tc_481194	3375STDY6307674	ERS1043891		ERR1456760	ERP008610		MTci2	genomic DNA from pooled L3
	genome assembly	PacBio	Sequel	Tc_481194	3375STDY6307674	ERS1043891		ERR1456761	ERP008610		MTci2	genomic DNA from pooled L3
	genome assembly	Illumina	HiSeq X10, 150-bp PE	TC_ARIMA_HIC	2679STDY11520878	ERS9103784	42782_8#1	ERR10789460	ERP003470		MTci2	30 mixed sex worms as input
	transcriptome	Illumina	HiSeq 2500, 75-bp PE	Tci2_20fem1_430455		ERS577717	15828_1#1	ERR949589	ERP008611		MTci2	20 females
	transcriptome	Illumina	HiSeq 2500, 75-bp PE	Tci2_20fem1_430455		ERS577717	15828_2#1	ERR949598	ERP008611		MTci2	20 females
	transcriptome	Illumina	HiSeq 2500, 75-bp PE	Tci2_20fem2_430455		ERS577718	15828_1#2	ERR949590	ERP008611		MTci2	20 females
	transcriptome	Illumina	HiSeq 2500, 75-bp PE	Tci2_20fem2_430455		ERS577718	15828_2#2	ERR949599	ERP008611		MTci2	20 females
	transcriptome	Illumina	HiSeq 2500, 75-bp PE	Tci2_20fem3_430455		ERS577719	15828_1#3	ERR949591	ERP008611		MTci2	20 females
	transcriptome	Illumina	HiSeq 2500, 75-bp PE	Tci2_20fem3_430455		ERS577719	15828_2#3	ERR949600	ERP008611		MTci2	20 females
	transcriptome	Illumina	HiSeq 2500, 75-bp PE	Tci2_20male1_430455		ERS577720	15828_1#4	ERR949592	ERP008611		MTci2	20 males
	transcriptome	Illumina	HiSeq 2500, 75-bp PE	Tci2_20male1_430455		ERS577720	15828_2#4	ERR949601	ERP008611		MTci2	20 males
	transcriptome	Illumina	HiSeq 2500, 75-bp PE	Tci2_20male2_430455		ERS577721	15828_1#5	ERR949593	ERP008611		MTci2	20 males
	transcriptome	Illumina	HiSeq 2500, 75-bp PE	Tci2_20male2_430455		ERS577721	15828_2#5	ERR949602	ERP008611		MTci2	20 males
	transcriptome	Illumina	HiSeq 2500, 75-bp PE	Tci2_20male3_430455		ERS577722	15828_1#6	ERR949594	ERP008611		MTci2	20 males
	transcriptome	Illumina	HiSeq 2500, 75-bp PE	Tci2_20male3_430455		ERS577722	15828_2#6	ERR949603	ERP008611		MTci2	20 males
	transcriptome	Illumina	HiSeq 2500, 75-bp PE	Tci2_L3sh1_430455		ERS577723	15828_1#7	ERR949595	ERP008611		MTci2	125K sheathed L3
	transcriptome	Illumina	HiSeq 2500, 75-bp PE	Tci2_L3sh1_430455		ERS577723	15828_2#7	ERR949604	ERP008611		MTci2	125K sheathed L3
	transcriptome	Illumina	HiSeq 2500, 75-bp PE	Tci2_L3sh2_430455		ERS577724	15828_1#8	ERR949596	ERP008611		MTci2	125K sheathed L3
	transcriptome	Illumina	HiSeq 2500, 75-bp PE	Tci2_L3sh2_430455		ERS577724	15828_2#8	ERR949605	ERP008611		MTci2	125K sheathed L3
	transcriptome	Illumina	HiSeq 2500, 75-bp PE	Tci2_L3sh3_430455		ERS577725	15828_1#9	ERR949597	ERP008611		MTci2	125K sheathed L3
	transcriptome	Illumina	HiSeq 2500, 75-bp PE	Tci2_L3sh3_430455		ERS577725	15828_2#9	ERR949606	ERP008611		MTci2	125K sheathed L3
	transcriptome	MGI	DNBSEQ; 150-bp PE	DP_1		MOREDUN RNASEQ INFORMATION									83218974	83.29
	transcriptome	MGI	DNBSEQ; 150-bp PE	DP_2											83051715	82.76
	transcriptome	MGI	DNBSEQ; 150-bp PE	DP_3											83375969	83.5
	transcriptome	MGI	DNBSEQ; 150-bp PE	DP_4											88816967	83.46
	transcriptome	MGI	DNBSEQ; 150-bp PE	DP_5											82115414	83.19
	transcriptome	MGI	DNBSEQ; 150-bp PE	DP_6											88427614	83.78
	transcriptome	MGI	DNBSEQ; 150-bp PE	DP_7											89808270	83.22
	transcriptome	MGI	DNBSEQ; 150-bp PE	DP_8											72850556	83.73
	transcriptome	MGI	DNBSEQ; 150-bp PE	DP_9											87018434	85.36
	transcriptome	MGI	DNBSEQ; 150-bp PE	DP_10											84117575	84.33
	transcriptome	MGI	DNBSEQ; 150-bp PE	DP_11											84354439	85.39
	transcriptome	MGI	DNBSEQ; 150-bp PE	DP_12											87815886	84.13
	transcriptome	MGI	DNBSEQ; 150-bp PE	DP_13											84583572	86.01
	transcriptome	MGI	DNBSEQ; 150-bp PE	DP_14											89098353	84.93
	transcriptome	MGI	DNBSEQ; 150-bp PE	DP_15											84293183	85.94
	transcriptome	PacBio				MOREDUN ISOSEQ INFORMATION
	population genetics / drug resistance	Illumina	HiSeq V4, 125-bp PE	TcRAD_A_JM284_576551	2679STDY6944345	ERS1770619	23165_1	ERR2718664	ERP003470		field samples	pooled larvae, mixed sex		ddRADseq	192593799	See Supplementary Table 3 for individual sample mapping rates after demultiplexing
	population genetics / drug resistance	Illumina	HiSeq V4, 125-bp PE	TcRAD_B_JM285_576551	2679STDY6944346	ERS1770620	23165_2	ERR2718665	ERP003470		field samples	pooled larvae, mixed sex		ddRADseq	223916453	See Supplementary Table 3 for individual sample mapping rates after demultiplexing
	population genetics / drug resistance	Illumina	HiSeq4000; 75-bp PE	621078Tc_Fl.D0	2679STDY7492904	ERS2487257	26345_1#1	ERR3467684	ERP003470		field samples	pooled larvae, mixed sex		Farm1, pre	644795642	45.14
	population genetics / drug resistance	Illumina	HiSeq4000; 75-bp PE	621078Tc_Fl.D14	2679STDY7492905	ERS2487258	26345_2#1	ERR3467685	ERP003470		field samples	pooled larvae, mixed sex		Farm1, post-IVM	662773040	41.93
	population genetics / drug resistance	Illumina	HiSeq4000; 75-bp PE	621078Tc_PoA.D0.1	2679STDY7492906	ERS2487259	26345_3#1	ERR3467686	ERP003470		field samples	pooled larvae, mixed sex		Farm2 rep1, pre	688006560	43.44
	population genetics / drug resistance	Illumina	HiSeq4000; 75-bp PE	621078Tc_PoA.D0.2	2679STDY7492907	ERS2487260	26345_4#1	ERR3467687	ERP003470		field samples	pooled larvae, mixed sex		Farm2 rep2, pre	669802848	43.9
	population genetics / drug resistance	Illumina	HiSeq4000; 75-bp PE	621078Tc_PoA.D14.1	2679STDY7492908	ERS2487261	26345_5#1	ERR3467688	ERP003470		field samples	pooled larvae, mixed sex		Farm2 rep1, post-IVM	689675958	38.88
	population genetics / drug resistance	Illumina	HiSeq4000; 75-bp PE	621078Tc_PoA.D14.2	2679STDY7492909	ERS2487262	26345_6#1	ERR3467689	ERP003470		field samples	pooled larvae, mixed sex		Farm2 rep2, post-IVM	686056546	39.82
	population genetics / drug resistance	Illumina	HiSeq 2500, 125-bp PE	RS3	na	SAMN04376512	na	SRR4026813	PRJNA219637		inbred, susceptible isolate from New Zealand	300–500 mixed-sex worms		Choi et al 2017 PloS Genetics	374252093	62.73
	population genetics / drug resistance	Illumina	HiSeq 2500, 125-bp PE	Sinbred	na	SAMN04457184	na	SRR4027077	PRJNA219637		backcrossed, multidrug resistant isolate from New Zealand	300–500 mixed-sex worms		Choi et al 2017 PloS Genetics	417043028	68.5
	population genetics / drug resistance	Illumina	NovaSeq6000 150-bp PE	MTci1_pool_adultMF_post-BZ	HELMINTH14563767	ERS17165182	48426_1#1		ERP155430		MTci1	pooled adults, mixed sex		post BZ treatment, likely resistant	123382372	67.49
	population genetics / drug resistance	Illumina	NovaSeq6000 150-bp PE	MTci2_pool_L4	HELMINTH14563768	ERS17165183	48426_1#2		ERP155430		MTci2	pooled L4, mixed sex		drug susceptible	128311532	28.67
	population genetics / drug resistance	Illumina	NovaSeq6000 150-bp PE	MTci2_pool_adultMF	HELMINTH14563769	ERS17165184	48426_1#3		ERP155430		MTci2	pooled adults, mixed sex		drug susceptible	138446021	49.45
	population genetics / drug resistance	Illumina	NovaSeq6000 150-bp PE	MTci5_pool_L4_MOTRI	HELMINTH14563770	ERS17165185	48426_1#4		ERP155430		MTci5	pooled L4, mixed sex		multidrug resistant - BZ and IVM	122287742	63.22
	population genetics / drug resistance	Illumina	NovaSeq6000 150-bp PE	MTci5_pool_adultMF_post-BZ	HELMINTH14563771	ERS17165186	48426_1#5		ERP155430		MTci5	pooled adults, mixed sex		post BZ treatment, likely resistant	150062122	64.22
	population genetics / drug resistance	Illumina	NovaSeq6000 150-bp PE	MTci5_pool_adultM_post-IVM	HELMINTH14563772	ERS17165187	48426_1#6		ERP155430		MTci5	pooled adults, male only		post IVM treatment, likely resistant	115663212	61.93
	population genetics / drug resistance	Illumina	NovaSeq6000 150-bp PE	MTci7_pool_adultMF_MOX-R	HELMINTH14563773	ERS17165188	48426_1#7		ERP155430		MTci7	pooled adults, mixed sex		MOX resistant	142823745	52.95
