# Supplementary material for: Chromosomal genome assembly resolves drug resistance loci in the parasitic nematode Teladorsagia circumcincta
Source: PLoS Pathog. 2025 Feb 6;21(2):e1012820. doi: 10.1371/journal.ppat.1012820 (PMC11801625; doi:10.1371/journal.ppat.1012820)
Supplement: S3 Table — (XLSX) [file ppat.1012820.s004.xlsx]

## Sheet: Sheet1
S3 Table. ddRAD-seq barcodes using for demultiplexing, reads, and mapping rates
Sample_name	Sample_barcode	Sequencing_lane	Reads	Mapping %
Farm1_1_0_Pre_01	GCATG	Lane_1	4915022	80.29
Farm1_1_0_Pre_02	TCGAT	Lane_1	5571868	80.19
Farm1_1_0_Pre_03	AGCTA	Lane_1	8063839	81.11
Farm1_1_0_Pre_04	ACTGG	Lane_1	9331030	80.75
Farm1_1_0_Pre_09	ATGAG	Lane_1	13218780	81.73
Farm1_1_0_Pre_10	ATTAC	Lane_1	14840215	79.54
Farm1_1_0_Pre_12	CGTCG	Lane_1	9740566	79.13
Farm1_1_0_Pre_16	CTGCG	Lane_1	18244767	81.25
Farm1_1_0_Pre_17	GACAC	Lane_1	18485666	80.58
Farm1_1_0_Pre_18	GCTGA	Lane_1	19005275	81.49
Farm1_1_0_Pre_19	GGCCA	Lane_1	21036369	81.91
Farm1_1_0_Pre_22	GTCGA	Lane_1	17085233	81.83
Farm1_1_0_Pre_23	TACGT	Lane_1	10197133	81.29
Farm1_1_0_Pre_24	TCACG	Lane_1	12825624	80.88
Farm1_1_0_Pre_25	TGGAA	Lane_1	11616157	81.17
Farm1_1_1_Pos_01	CGATC	Lane_1	4318224	76.22
Farm1_1_1_Pos_02	TGCAT	Lane_1	5469580	76.01
Farm1_1_1_Pos_03	ACGGT	Lane_1	5763062	80.99
Farm1_1_1_Pos_04	ACTTC	Lane_1	9752427	78.72
Farm1_1_1_Pos_09	AACCA	Lane_1	10811922	75.2
Farm1_1_1_Pos_10	CGAAT	Lane_1	6135946	79.19
Farm1_1_1_Pos_11	CGTAC	Lane_1	8342145	78.92
Farm1_1_1_Pos_12	CTGAT	Lane_1	13230508	79.49
Farm1_1_1_Pos_18	CTGTC	Lane_1	16561691	80.01
Farm1_1_1_Pos_19	GAGTC	Lane_1	16321623	81.52
Farm1_1_1_Pos_20	GGATA	Lane_1	17215580	77.68
Farm1_1_1_Pos_21	GGCTC	Lane_1	19252198	75.41
Farm1_1_2_Pos_26	TACCG	Lane_1	10712446	80.71
Farm1_1_2_Pos_27	TAGTA	Lane_1	13271504	80.65
Farm1_1_2_Pos_28	TCAGT	Lane_1	19724596	81.42
Farm1_1_2_Pos_29	CATAT	Lane_1	18081388	81.25
Farm1_2_0_Pre_05	CGATC	Lane_2	6460261	80.36
Farm1_2_0_Pre_06	TGCAT	Lane_2	7845059	81.01
Farm1_2_0_Pre_07	ACGGT	Lane_2	11812768	81.03
Farm1_2_0_Pre_08	ACTTC	Lane_2	8493924	80.16
Farm1_2_0_Pre_11	CTGTC	Lane_2	11634727	79.96
Farm1_2_0_Pre_13	ATGAG	Lane_2	14522624	81.24
Farm1_2_0_Pre_14	CGAAT	Lane_2	14039049	81.3
Farm1_2_0_Pre_15	CGTAC	Lane_2	17421034	81.01
Farm1_2_0_Pre_20	GAGTC	Lane_2	18493672	80.74
Farm1_2_0_Pre_21	GGCTC	Lane_2	12120511	80.29
Farm1_2_0_Pre_26	TACCG	Lane_2	18714510	81.53
Farm1_2_0_Pre_27	TAGTA	Lane_2	13584237	80.19
Farm1_2_0_Pre_28	TCAGT	Lane_2	17538604	81.31
Farm1_2_0_Pre_29	TGGAA	Lane_2	17713091	78.91
Farm1_2_0_Pre_30	CATAT	Lane_2	12945939	81.74
Farm1_2_1_Pos_05	GCATG	Lane_2	10415637	77.98
Farm1_2_1_Pos_06	TCGAT	Lane_2	7516724	77.93
Farm1_2_1_Pos_07	AGCTA	Lane_2	9352712	75.82
Farm1_2_1_Pos_08	ACTGG	Lane_2	9559270	75.22
Farm1_2_1_Pos_13	AACCA	Lane_2	14740481	78.54
Farm1_2_1_Pos_14	ATTAC	Lane_2	11950091	76.6
Farm1_2_1_Pos_15	CGGTA	Lane_2	20125165	77.84
Farm1_2_1_Pos_16	CGTCG	Lane_2	11792476	78.36
Farm1_2_1_Pos_17	CTGAT	Lane_2	14993552	79.31
Farm1_2_2_Pos_22	CTGCG	Lane_2	17616286	79.42
Farm1_2_2_Pos_23	GACAC	Lane_2	18573706	79.62
Farm1_2_2_Pos_24	GCTGA	Lane_2	20264344	81.4
Farm1_2_2_Pos_25	GGCCA	Lane_2	15989310	80.85
Farm1_2_2_Pos_30	GTCGA	Lane_2	23594689	82.05
Farm1_2_2_Pos_31	TACGT	Lane_2	21028755	81.02
Farm1_2_2_Pos_32	TCACG	Lane_2	18416568	81.55
