# Supplementary material for: Chromosomal genome assembly resolves drug resistance loci in the parasitic nematode Teladorsagia circumcincta
Source: PLoS Pathog. 2025 Feb 6;21(2):e1012820. doi: 10.1371/journal.ppat.1012820 (PMC11801625; doi:10.1371/journal.ppat.1012820)
Supplement: S4 Table — (XLSX) [file ppat.1012820.s005.xlsx]

## Sheet: Sheet1
S4 Table: Genome and proteome completeness assessed using BUSCO and compleasm
	Species	Assembly version	Reference	Analysis	Complete	Complete, single-copy	Complete, duplicated	Fragmented	Missing
	Teladorsagia circumcincta	tci2_wsi3.0	this study	BUSCO_genome	85.2	78.3	6.9	7.2	7.6
	Teladorsagia circumcincta	WASHU	1. Choi et al. (2017)	BUSCO_genome	67.4	58.2	9.2	10.9	21.7
	Teladorsagia circumcincta	DNAZOO	2. Hassan et al. (2023)	BUSCO_genome	65.8	61.5	4.3	10.5	23.7
	Haemonchus contortus	ISE_V4	3. Doyle et al. (2020)	BUSCO_genome	83.5	82.8	0.7	7.2	9.3
	Caenorhabditis elegans	PRJNA13758.WBPS9	WormBase	BUSCO_genome	98.8	98.3	0.5	0.6	0.6
	Teladorsagia circumcincta	tci2_wsi3.0	this study	BUSCO_proteome	96.3	50.8	45.5	0.5	3.2
	Teladorsagia circumcincta	tci2_wsi3.0	this study	BUSCO_proteome (longest isoform)	96.3	82.7	13.6	0.5	3.2
	Teladorsagia circumcincta	WASHU	1. Choi et al. (2017)	BUSCO_proteome	40.2	35.4	4.8	14.3	45.5
	Teladorsagia circumcincta	DNAZOO	2. Hassan et al. (2023)	BUSCO_proteome	na	na	na	na	na
	Haemonchus contortus	ISE_V4	3. Doyle et al. (2020)	BUSCO_proteome	96.2	85.1	11.1	0.5	3.3
	Caenorhabditis elegans	PRJNA13758.WBPS9	WormBase	BUSCO_proteome	100	74.8	25.2	0	0
	Teladorsagia circumcincta	tci2_wsi3.0	this study	compleasm_genome	95.1	79.5	15.6	2.1	2.8
	Teladorsagia circumcincta	WASHU	1. Choi et al. (2017)	compleasm_genome	78.93	71.3	7.63	9.1	12
	Teladorsagia circumcincta	DNAZOO	2. Hassan et al. (2023)	compleasm_genome	77.7	73.9	3.8	8.9	13.4
	Haemonchus contortus	ISE_V4	3. Doyle et al. (2020)	compleasm_genome	94.5	93.9	0.6	2.1	3.4
	Caenorhabditis elegans	PRJNA13758.WBPS9	WormBase	compleasm_genome	99.8	99.7	0.1	0.2	0.03
	References
	1	Choi Y-J, Bisset SA, Doyle SR, Hallsworth-Pepin K, Martin J, Grant WN, et al. Genomic introgression mapping of field-derived multiple-anthelmintic resistance in Teladorsagia circumcincta. PLoS Genet. 2017;13: e1006857.
	2	Hassan SU, Chua EG, Paz EA, Tay CY, Greeff JC, Palmer DG, et al. Chromosome-length genome assembly of Teladorsagia circumcincta - a globally important helminth parasite in livestock. BMC Genomics. 2023;24: 74.
	3	Doyle SR, Tracey A, Laing R, Holroyd N, Bartley D, Bazant W, et al. Genomic and transcriptomic variation defines the chromosome-scale assembly of Haemonchus contortus, a model gastrointestinal worm. Commun Biol. 2020;3: 656.
