# Supplementary material for: Chromosomal genome assembly resolves drug resistance loci in the parasitic nematode Teladorsagia circumcincta
Source: PLoS Pathog. 2025 Feb 6;21(2):e1012820. doi: 10.1371/journal.ppat.1012820 (PMC11801625; doi:10.1371/journal.ppat.1012820)
Supplement: S5 Table — (XLSX) [file ppat.1012820.s006.xlsx]

## Sheet: Sheet1
S5 Table. Repeat content of the Teladorsagia circumcincta genomes
		tci2_wsi3.0			WASHU			DNAZOO
	RepeatMasker classification	Repeat unit count	Genome coverage (bp)	Genome coverage (%)	Repeat unit count	Genome coverage (bp)	Genome coverage (%)	Repeat unit count	Genome coverage (bp)	Genome coverage (%)
	Retroelements	73534	35814595	6.25	62734	24081021	3.44	55580	20542684	3.46
	SINEs*:	42	5129	0	0	0	0	0	0	0
	Penelope	19380	7005896	1.22	10884	2921035	0.42	11485	2648359	0.45
	LINEs:	53932	23057938	4.02	51369	17163658	2.45	45404	14590940	2.46
	L2/CR1/Rex	9900	5573076	0.97	8864	3465151	0.49	7349	2842228	0.48
	R2/R4/NeSL	0	0	0	40	37829	0.01	0	0	0
	RTE/Bov-B	24643	10478390	1.83	31581	10739643	1.53	26300	9040158	1.52
	L1/CIN4	0	0	0	0	0	0	0	0	0
	LTR elements:	19560	12751528	2.23	11365	6917363	0.99	10176	5951744	1
	BEL/Pao	11926	6818526	1.19	3451	2384071	0.34	2504	1708938	0.29
	Gypsy/DIRS1	7492	5820496	1.02	7863	4519840	0.65	7602	4212745	0.71
	Retroviral	0	0	0	0	0	0	0	0	0
	DNA transposons	108149	52263568	9.12	114830	49341904	7.04	106026	42174906	7.11
	hobo-Activator	265	114974	0.02	562	136906	0.02	165	57833	0.01
	Tc1-IS630-Pogo	95099	49658457	8.67	106954	47574456	6.79	87715	39546767	6.67
	PiggyBac	7084	1636572	0.29	3124	523290	0.07	3887	771249	0.13
	Tourist/Harbinger	65	30394	0.01	1956	149183	0.02	10789	1000682	0.17
	Rolling-circles	4889	2794798	0.49	5506	2980077	0.43	4164	2589672	0.44
	Unclassified	917257	219778239	38.36	1056906	208103338	29.7	879373	176403048	29.74
	Total interspersed repeats		307856402	53.73		281526263	40.18		239120638	40.31
	Small RNA	2083	578920	0.1	795	177431	0.03	7535	795974	0.13
	Satellites	757	119031	0.02	0	0	0	512	49453	0.01
	Simple repeats	41973	2562092	0.45	46366	2163243	0.31	37856	1804787	0.3
	Low complexity	6298	297551	0.05	7017	326560	0.05	5591	258988	0.04
	Total sequence masked in genome		314208794	54.83		287173574	40.99		244619512	41.24
