# Supplementary material for: Chromosomal genome assembly resolves drug resistance loci in the parasitic nematode Teladorsagia circumcincta
Source: PLoS Pathog. 2025 Feb 6;21(2):e1012820. doi: 10.1371/journal.ppat.1012820 (PMC11801625; doi:10.1371/journal.ppat.1012820)
Supplement: S6 Table — (XLSX) [file ppat.1012820.s007.xlsx]

## Sheet: Sheet1
S6 Table. Number of shared one-to-one orthologs between proteomes
		C. elegans	H. contortus ISE_V4	WASHU	tci2_wsi3.0
	C. elegans		7776	4375	6137
	H. contortus ISE_V4	7776		5788	8461
	WASHU	4375	5788		6188
	tci2_wsi3.0	6137	8461	6188
