# Supplementary material for: Chromosomal genome assembly resolves drug resistance loci in the parasitic nematode Teladorsagia circumcincta
Source: PLoS Pathog. 2025 Feb 6;21(2):e1012820. doi: 10.1371/journal.ppat.1012820 (PMC11801625; doi:10.1371/journal.ppat.1012820)
Supplement: S7 Table — (XLSX) [file ppat.1012820.s008.xlsx]

## Sheet: Sheet1
S7 Table. Candidate genes and variants associated with anthelmintic resistance
Most genes in the table have been proposed as candidate genes involved in drug resistance based on genetic screens in Caenorhabditis elegans. Very few have been validated in parasitic worms.
	Common name	Gene ID	Haemochus ortholog	C. elegans ortholog	Chromsome	Gene start	Gene end	Amino acid position		Allele	Position	Notes
Benzimidazoles
	beta-tubulin isotype 1	TCIR_10026770	HCON_00005260	WBGene00006536, WBGene00006537	tci2_wsi3.0_chr_1	62287003	62292744	P167	F167Y	tTc/tAc	62290796	no variants at P167 in these data	tci2_wsi3.0_chr_1	62290796
		TCIR_10026770	HCON_00005260	WBGene00006536, WBGene00006537	tci2_wsi3.0_chr_1	62287003	62292744	P198	E198L	GAa/TTa	62291012 / 62291013		tci2_wsi3.0_chr_1	62291012
		TCIR_10026770	HCON_00005260	WBGene00006536, WBGene00006537	tci2_wsi3.0_chr_1	62287003	62292744	P200	F200Y	tTc/tAc	62291019		tci2_wsi3.0_chr_1	62291019
	beta-tubulin isotype 2	TCIR_10059730	HCON_00043670	WBGene00000248	tci2_wsi3.0_chr_2	59146945	59153025	P198	E198A		59150243/59150244
		TCIR_10059810	HCON_00043670	WBGene00000248	tci2_wsi3.0_chr_2	59383644	59452527	P198
Levamisole
	unc-63 (lev-7?)	TCIR_10007740	HCON_00024380	WBGene00006797	tci2_wsi3.0_chr_1	15470276	15494563
	unc-73	TCIR_10009440	HCON_00025610	WBGene00006805	tci2_wsi3.0_chr_1	19966713	20101955
	D1081.4	TCIR_10014460	HCON_00027600	WBGene00008382	tci2_wsi3.0_chr_1	31778592	31788153
	nsf-1	TCIR_10014640	HCON_00027380	WBGene00003818	tci2_wsi3.0_chr_1	32413071	32438084
	lev-11	TCIR_10022200	HCON_00013360	WBGene00002978	tci2_wsi3.0_chr_1	50693225	50718186
	sec-12	TCIR_10022220	HCON_00013370	WBGene00010496	tci2_wsi3.0_chr_1	50719683	50731664
	unc-29	TCIR_10027420										difficult to map unc-29 to orthologs - many-to-many relationships
	unc-29	TCIR_10027320										difficult to map unc-29 to orthologs - many-to-many relationships
	unc-29	TCIR_10027410										difficult to map unc-29 to orthologs - many-to-many relationships
	unc-29	TCIR_10027630										difficult to map unc-29 to orthologs - many-to-many relationships
	unc-29	TCIR_10027430										difficult to map unc-29 to orthologs - many-to-many relationships
	unc-29.3	TCIR_10027440			tci2_wsi3.0_chr_1	63594384	63604308
	unc-38	TCIR_10030540	HCON_00017680	WBGene00006774	tci2_wsi3.0_chr_1	70225540	70262882
	lev-10	TCIR_00028560	HCON_00014540	WBGene00002977	tci2_wsi3.0_chr_1	71272851	71313742
	oaz-1	TCIR_00032590	HCON_00005000	WBGene00022748	tci2_wsi3.0_chr_1	82548228	82550105
	unc-74?	TCIR_00051770	HCON_00162770	WBGene00022836	tci2_wsi3.0_chr_2	48188048	48197556
	unc-74?	TCIR_00051810	HCON_00162770	WBGene00022836	tci2_wsi3.0_chr_2	48299829	48308560
	unc-49	TCIR_10086000	HCON_00075900	WBGene00006784	tci2_wsi3.0_chr_3	31085822	31169635
	sma-2	TCIR_00082940	HCON_00069950	WBGene00004856	tci2_wsi3.0_chr_3	38677955	38699947
	unc-50	TCIR_10091360	HCON_00080500	WBGene00006785	tci2_wsi3.0_chr_3	44639615	44645849
	arf-3	TCIR_10104530		WBGene00000183	tci2_wsi3.0_chr_4	1741315	1746969
	unc-29	TCIR_00098950	HCON_00003530	WBGene00006766	tci2_wsi3.0_chr_4	2957923	2965183
	npp-8	TCIR_10108220	HCON_00098280	WBGene00003794	tci2_wsi3.0_chr_4	8330930	8344170
	ric-3	TCIR_10109250	HCON_00102850	WBGene00004363	tci2_wsi3.0_chr_4	10507487	10521103
	ZK792.7	TCIR_00102720	HCON_00102740	WBGene00014079	tci2_wsi3.0_chr_4	10623548	10639411
	lev-1.1	TCIR_10117820	HCON_00107690	WBGene00002974	tci2_wsi3.0_chr_4	31746623	31760063
	lev-1.2	TCIR_10117830	HCON_00107700	WBGene00002974	tci2_wsi3.0_chr_4	31807965	31822862
	unc-22	TCIR_10120600	HCON_00111660	WBGene00006759	tci2_wsi3.0_chr_4	38559870	38649440
	rack-1	TCIR_10125120	HCON_00117720	WBGene00010556	tci2_wsi3.0_chr_4	51301462	51315440
	mca-3	TCIR_10128900	HCON_00119150	WBGene00003153	tci2_wsi3.0_chr_4	61111656	61180995
	kmo-1	TCIR_00148550	HCON_00143660	WBGene00011089	tci2_wsi3.0_chr_5	41329349	41492960
	acr-16	TCIR_00150430	HCON_00147330	WBGene00000055	tci2_wsi3.0_chr_5	47673395	47737814
	B0001.4	TCIR_10173510	HCON_00152870	WBGene00007089	tci2_wsi3.0_chr_5	72426210	72433878
	acr-8	TCIR_10183160	HCON_00151270	WBGene00000047	tci2_wsi3.0_chr_X	1830454	1857066	P167 (P168 in Haemonchus)	S167T	rev(aGt/aCt)	1846323
	bar-1	TCIR_00168840	HCON_00115310	WBGene00000238	tci2_wsi3.0_chr_X	3842302	3861552
	him-4	TCIR_00169800	HCON_00170810	WBGene00001863	tci2_wsi3.0_chr_X	6471776	6555188
	tyra-3	TCIR_10194320	HCON_00190700	WBGene00006475	tci2_wsi3.0_chr_X	37032158	37056644
	npp-8	TCIR_00212840	HCON_00098280	WBGene00003794	tci2_wsi3.0_scaf_2318	2558	6309
	snt-5	TCIR_00218410	HCON_00151210	WBGene00004925	tci2_wsi3.0_scaf_55	28817	109353
	unc-29		HCON_00003520	WBGene00006765								difficult to map unc-29 to orthologs - many-to-many relationships
	unc-29		HCON_00003560	WBGene00006765								difficult to map unc-29 to orthologs - many-to-many relationships
	unc-29		HCON_00003570	WBGene00006765								difficult to map unc-29 to orthologs - many-to-many relationships
Monepantel
	mptl-1	TCIR_10044060	HCON_00039360	WBGene00000062, WBGene00000059	tci2_wsi3.0_chr_2	15050444	15074227
	deg-3	na	HCON_00039370	WBGene00000951								cant find this gene	WASHU: TELCIR_11817, TELCIR_18854
	des-2	TCIR_10044070	HCON_00039380	WBGene00000955	tci2_wsi3.0_chr_2	15074137	15091625
Ivermectin
	avr-14 (gbr-2)	TCIR_00001720	HCON_00020000	WBGene00000232	tci2_wsi3.0_chr_1	4209896	4247035
	tax-2	TCIR_10002150	HCON_00020110	WBGene00006525	tci2_wsi3.0_chr_1	4353411	4363907
	bbs-9	TCIR_00002000	HCON_00020540	WBGene00016744	tci2_wsi3.0_chr_1	5028228	5041952
	dyf-5	TCIR_10005970	HCON_00023420	WBGene00001121	tci2_wsi3.0_chr_1	11602464	11615571
	che-13	TCIR_10008810	HCON_00025130	WBGene00000492	tci2_wsi3.0_chr_1	18460886	18480131
	unc-101	TCIR_00010620	HCON_00029875	WBGene00006829	tci2_wsi3.0_chr_1	25986215	25994823
	glc-5	TCIR_10013180	HCON_00028600	no C. elegans ortholog	tci2_wsi3.0_chr_1	28857236	28878809
	ift-20	TCIR_00014020	HCON_00026610	WBGene00022465	tci2_wsi3.0_chr_1	35506469	35511472
	inx-19	TCIR_00020000	HCON_00013330	WBGene00002141	tci2_wsi3.0_chr_1	50506758	50520223
	inx-19	TCIR_00020040	HCON_00013330	WBGene00002141	tci2_wsi3.0_chr_1	50582157	50638805
	che-3	TCIR_00027230	HCON_00009080	WBGene00000485	tci2_wsi3.0_chr_1	68450160	68479200
	bbs-1	TCIR_10029880	HCON_00016790	WBGene00000241	tci2_wsi3.0_chr_1	69065169	69079331
	unc-38	TCIR_10030540	HCON_00017680	WBGene00006774	tci2_wsi3.0_chr_1	70225540	70262882
	dyf-11	TCIR_10031150	HCON_00014570	WBGene00001127	tci2_wsi3.0_chr_1	71190688	71199383
	pgp-2	TCIR_10033260	HCON_00004450	WBGene00003996	tci2_wsi3.0_chr_1	75354880	75391353
	glc-2	TCIR_10035810	HCON_00001030	WBGene00001592	tci2_wsi3.0_chr_1	82347410	82351534
	osm-12	TCIR_00035580	HCON_00041970	WBGene00003892	tci2_wsi3.0_chr_2	5842123	5884398
	vab-1	TCIR_00039030	HCON_00042040	WBGene00006868	tci2_wsi3.0_chr_2	12879141	12915062
	che-11	TCIR_10045850	HCON_00035880	WBGene00000490	tci2_wsi3.0_chr_2	19267685	19290516
	bli-2	TCIR_10046850	HCON_00038390	WBGene00000252	tci2_wsi3.0_chr_2	21345197	21347268
	eat-3	TCIR_10048120	HCON_00037000	WBGene00001134	tci2_wsi3.0_chr_2	24780070	24788798
	nep-1	TCIR_00045890	many-to-many orthologs	WBGene00013926	tci2_wsi3.0_chr_2	31171981	31224386
	eat-2	TCIR_10050620	HCON_00045770	WBGene00001133	tci2_wsi3.0_chr_2	32667065	32686019
	pgp-3	TCIR_00046780	HCON_00042800	WBGene00003997	tci2_wsi3.0_chr_2	33666397	33705137
	che-10	TCIR_00048490	HCON_00055670	WBGene00018051	tci2_wsi3.0_chr_2	39715146	39730260
	glc-4	TCIR_10054210	HCON_00057900	WBGene00001594	tci2_wsi3.0_chr_2	42844602	42863743
	ggr-3	TCIR_10055170	HCON_00064090	WBGene00001588	tci2_wsi3.0_chr_2	45680777	45691204
	daf-19	TCIR_10056850	HCON_00050130	WBGene00000914	tci2_wsi3.0_chr_2	49929817	49945513
	dyf-13	TCIR_10071290	HCON_00051030	WBGene00001129	tci2_wsi3.0_chr_2	85313498	85327987
	unc-119	TCIR_00068710	HCON_00077000	WBGene00006843	tci2_wsi3.0_chr_3	3506828	3511519
	hlh-4	TCIR_00074870	HCON_00068810	WBGene00001951	tci2_wsi3.0_chr_3	17657103	17661012
	lgc-37	TCIR_10081970	HCON_00076470	WBGene00013914	tci2_wsi3.0_chr_3	21100106	21120387
	bli-5	TCIR_00078040	HCON_00022050	WBGene00000255	tci2_wsi3.0_chr_3	25947692	25958501
	unc-49	TCIR_10086000	HCON_00075900	WBGene00006784	tci2_wsi3.0_chr_3	31085822	31169635
	tax-4	TCIR_00085510	HCON_00081780	WBGene00006526	tci2_wsi3.0_chr_3	45015759	45022838
	mab-5	TCIR_10092740	HCON_00084880	WBGene00003102	tci2_wsi3.0_chr_3	48299556	48323067
	rab-35	TCIR_00089300	HCON_00091650	WBGene00004284	tci2_wsi3.0_chr_3	57415912	57453435
	dyf-2	TCIR_10101050	HCON_00089540	WBGene00001118	tci2_wsi3.0_chr_3	72147672	72201111
	osm-9	TCIR_00099310	HCON_00102570	WBGene00003889	tci2_wsi3.0_chr_4	3426882	3449969
	pgp-1	TCIR_10108420	HCON_00098130	WBGene00003995	tci2_wsi3.0_chr_4	8524567	8586391
	rab-28	TCIR_00103340	HCON_00097000	WBGene00004281	tci2_wsi3.0_chr_4	11726940	11757742
	unc-33	TCIR_10110530	HCON_00101240	WBGene00006769	tci2_wsi3.0_chr_4	12698991	12720000
	daf-10	TCIR_00106950	HCON_00103490	na	tci2_wsi3.0_chr_4	20345480	20377743
	nhr-8	TCIR_00112640	HCON_00112510	WBGene00003607	tci2_wsi3.0_chr_4	35668524	35683878
	ift-74	TCIR_00116520	HCON_00115910	WBGene00016005	tci2_wsi3.0_chr_4	45980083	46003248
	dyf-3	TCIR_10124460	HCON_00116740	WBGene00001119	tci2_wsi3.0_chr_4	49493102	49505571
	glc-6	TCIR_10124580	HCON_00116640	no C. elegans ortholog	tci2_wsi3.0_chr_4	49821042	49839399
	osm-5	TCIR_10130600	HCON_00026360	WBGene00003885	tci2_wsi3.0_chr_4	66113556	66126909
	osm-3	TCIR_00124060	HCON_00121270	WBGene00003884	tci2_wsi3.0_chr_4	67078015	67126278
	haf-6	TCIR_00124860	HCON_00126030	WBGene00001816	tci2_wsi3.0_chr_4	69059521	69065355
	vab-2	TCIR_10132650	HCON_00127710	WBGene00006869	tci2_wsi3.0_chr_4	71450762	71462004
	vab-2	TCIR_10132660	HCON_00127770	WBGene00006869	tci2_wsi3.0_chr_4	71510855	71520923
	che-12	TCIR_00126220	HCON_00132060	WBGene00000491	tci2_wsi3.0_chr_4	72896548	72907663
	vab-3	TCIR_10139470	HCON_00125350	WBGene00006870	tci2_wsi3.0_chr_4	85910052	85932422
	unc-44	TCIR_00131600	HCON_00125210	WBGene00006780	tci2_wsi3.0_chr_4	86283394	86305154
	pgp-9	TCIR_00132080	HCON_00130050	WBGene00004003	tci2_wsi3.0_chr_4	87265353	87291678
	bbs-2	TCIR_10142870	HCON_00124450	WBGene00000242	tci2_wsi3.0_chr_4	91039097	91051226
	bbs-2	TCIR_10142900	HCON_00124450	WBGene00000242	tci2_wsi3.0_chr_4	91056140	91067087
	hyls-1	TCIR_00134650	HCON_00132210	WBGene00015466	tci2_wsi3.0_chr_5	648991	656122
	lgc-36	TCIR_10154810	HCON_00137830	WBGene00008551	tci2_wsi3.0_chr_5	21278484	21293002
	k07c11.10 (BBS10 ortholog)	TCIR_10160100	na	WBGene00019482	tci2_wsi3.0_chr_5	35385977	35390501
	k07c11.10 (BBS10 ortholog)	TCIR_10160450	na	WBGene00019482	tci2_wsi3.0_chr_5	35954862	35956288
	acr-15	TCIR_10165070	HCON_00147310	WBGene00000054	tci2_wsi3.0_chr_5	47584945	47594407
	glc-1	TCIR_10166840	HCON_00148840	WBGene00001591, WBGene00001593	tci2_wsi3.0_chr_5	52445786	52506511
	glc-3	TCIR_10166840	HCON_00148840	WBGene00001593	tci2_wsi3.0_chr_5	52445786	52506511
	avr-15	TCIR_10168680	HCON_00161180	WBGene00000233	tci2_wsi3.0_chr_5	57581880	57614406
	che-7	TCIR_10172200	HCON_00151970	WBGene00000488	tci2_wsi3.0_chr_5	68309401	68331091
	daf-6	TCIR_00160170	HCON_00163345	WBGene00004230, WBGene00000902	tci2_wsi3.0_chr_5	75740452	75769946
	osm-6	TCIR_00160580	HCON_00149350	WBGene00003886	tci2_wsi3.0_chr_5	76724966	76766482
	eat-6	TCIR_10175750	HCON_00149700	WBGene00001137	tci2_wsi3.0_chr_5	77016335	77036697
	nphp-4	TCIR_00165730	HCON_00152910	WBGene00011261	tci2_wsi3.0_chr_5	86374855	86398445
	dyf-17	TCIR_00166260	HCON_00163220	WBGene00012673	tci2_wsi3.0_chr_5	87569568	87573920
	lgc-54	TCIR_00166930	na	WBGene00020528	tci2_wsi3.0_chr_5	88899229	88930121					duplication on tci2_wsi3.0_scaf_599: TCIR_00218870
	cky-1	TCIR_10182250	HCON_00155390	WBGene00000521	tci2_wsi3.0_chr_5	89449173	89462121
	bbs-8	TCIR_10182590	HCON_00157170	WBGene00000244	tci2_wsi3.0_chr_5	90500897	90509792
	osm-1	TCIR_10182950	HCON_00035760	WBGene00003883	tci2_wsi3.0_chr_X	1132362	1197064
	c14h10.2	TCIR_00169890	HCON_00174600	WBGene00007592	tci2_wsi3.0_chr_X	7030783	7041379
	c14h10.2	TCIR_00170090	HCON_00174600	WBGene00007592	tci2_wsi3.0_chr_X	7701959	7717671
	unc-9	TCIR_10192630	HCON_00188710	WBGene00006749	tci2_wsi3.0_chr_X	31949583	31969855
	unc-9	TCIR_10192630	HCON_00188710	WBGene00006749	tci2_wsi3.0_chr_X	31949583	31969855
	pgp-11	TCIR_00177640	HCON_00162780	WBGene00004005	tci2_wsi3.0_chr_X	33328639	33399659
	unc-7	TCIR_10194080	HCON_00190630	WBGene00006747	tci2_wsi3.0_chr_X	36497604	36555653
	unc-7	TCIR_10194080	HCON_00190630	WBGene00006747	tci2_wsi3.0_chr_X	36497604	36555653
	sma-5	TCIR_10194720	HCON_00190990	WBGene00004859	tci2_wsi3.0_chr_X	38043231	38055135
	pgp-12	TCIR_00180610	HCON_00041390	WBGene00004006	tci2_wsi3.0_chr_X	42408751	42445476
	dyf-19	TCIR_00181960	HCON_00187770	WBGene00012826	tci2_wsi3.0_chr_X	46502467	46518804
	dyf-19	TCIR_00182010	na	WBGene00012826	tci2_wsi3.0_chr_X	46572333	46572620
	vab-3	TCIR_10199530	HCON_00188990	WBGene00006870	tci2_wsi3.0_chr_X	52124925	52177164
	mrp-1	TCIR_00185740	HCON_00189480	WBGene00003407	tci2_wsi3.0_chr_X	56635620	56684015
	dyf-6	TCIR_00186100	HCON_00186200	WBGene00001122	tci2_wsi3.0_chr_X	57777990	57792249
	che-2	TCIR_10216400	HCON_00065540	WBGene00000484	tci2_wsi3.0_lg_3.8	11603	35366
	dyf-7	TCIR_10217900	HCON_00185950	WBGene00001123	tci2_wsi3.0_lg_X.1	651252	658909
	dyf-1	TCIR_00213980	HCON_00009880	WBGene00001117	tci2_wsi3.0_scaf_275	43327	59435
	unc-86	TCIR_00220490	HCON_00073850	WBGene00006818	tci2_wsi3.0_scaf_70	128788	132992
	bli-1	na	na	WBGene00000251
	deg-3	na	HCON_00039370	WBGene00000951
	dyf-12	na	na	WBGene00001128
	dyf-4	na	na	WBGene00001120
	dyf-9	na	na	WBGene00001125
	eat-1	na	na	WBGene00044731
	lgc-55	na	HCON_00158990	WBGene00013746
	mec-8	na	HCON_00025860	WBGene00003172
	unc-13	na	HCON_00028060	WBGene00006752
	dyf-18	na	HCON_00099740	WBGene00010349
	dyf-10
Moxidectin (but not ivermectin)
	arl-13	TCIR_00023550	HCON_00008470	WBGene00021349	tci2_wsi3.0_chr_1	60783813	60796328
	ift-43	TCIR_00042490	HCON_00038160	WBGene00016121	tci2_wsi3.0_chr_2	20699293	20704440
	osta-1	TCIR_00052520	HCON_00051415	WBGene00015287	tci2_wsi3.0_chr_2	50234525	50251143
	yap-1	TCIR_00174910	HCON_00165400	WBGene00008748	tci2_wsi3.0_chr_X	23331201	23346456
	yap-1	TCIR_00174920	HCON_00165400	WBGene00008748	tci2_wsi3.0_chr_X	23346609	23348320
	npr-1	TCIR_00212790	na	WBGene00003807	tci2_wsi3.0_scaf_2307	1153	6673
	dyf-18	na		WBGene00010349
