# Supplementary material for: Chromosomal genome assembly resolves drug resistance loci in the parasitic nematode Teladorsagia circumcincta
Source: PLoS Pathog. 2025 Feb 6;21(2):e1012820. doi: 10.1371/journal.ppat.1012820 (PMC11801625; doi:10.1371/journal.ppat.1012820)
Supplement: S8 Table — (XLSX) [file ppat.1012820.s009.xlsx]

## Sheet: Sheet1
S8 Table. Haplotype frequency of susceptible and resistant beta-tubulin isotype 1 variants
			Count				Frequency
		Susceptible (S) or Resistant (R) allele	S/S	S/R	R/S	R/R	S/S	S/R	R/S	R/R
		P198	GAa	GAa	TTa	TTa	GAa	GAa	TTa	TTa
		P200	tTc	tAc	tTc	tAc	tTc	tAc	tTc	tAc
		Haplotype sequence	GAAACATTC	GAAACATAC	TTAACATTC	TTAACATAC	GAAACATTC	GAAACATAC	TTAACATTC	TTAACATAC
	Group	Sample	S/S	S/R	R/S	R/R	S/S	S/R	R/S	R/R
	Farm	F1-PRE	5	40	20	0	0.0769231	0.615385	0.307692	0
		F1-POST	7	29	18	0	0.12963	0.537037	0.333333	0
		F3-PRE-A	0	35	11	0	0	0.76087	0.23913	0
		F3_PRE-B	1	47	10	0	0.0172414	0.810345	0.172414	0
		F3-POST-A	3	35	14	0	0.0576923	0.673077	0.269231	0
		F3-POST-B	5	53	13	0	0.0704225	0.746479	0.183099	0
	Choi	SINBRED	114	0	0	0	1	0	0	0
		RS3	0	58	19	0	0	0.753247	0.246753	0
	Strain	MTci1	35	1	0	0	0.972222	0.0277778	0	0
		MTci2-adultMF	30	3	0	0	0.909091	0.0909091	0	0
		MTci2-L4	22	0	0	0	1	0	0	0
		MTci5	18	16	3	0	0.486486	0.432432	0.0810811	0
		MTci5-IVM	7	25	0	0	0.21875	0.78125	0	0
		MTci5-BZ	7	41	1	0	0.142857	0.836735	0.0204082	0
		MTci7	13	22	0	0	0.371429	0.628571	0	0
