# Supplementary material for: Chromosomal genome assembly resolves drug resistance loci in the parasitic nematode Teladorsagia circumcincta
Source: PLoS Pathog. 2025 Feb 6;21(2):e1012820. doi: 10.1371/journal.ppat.1012820 (PMC11801625; doi:10.1371/journal.ppat.1012820)
Supplement: S9 Table — (XLSX) [file ppat.1012820.s010.xlsx]

## Sheet: Sheet1
S9 Table. Genes in the ivermectin-associated chromosome 5 peak
Note that while the locus is most evident from 35-38 Mb, due to lower coverage from 34-35 Mb, we cannot exclude this region in this study, and therefore have included genes from 34 to 38 Mb on Chr 5 here.
Gene_ID	Chrom	Start	End	Strand	Hcon_orthologues_gene_IDs	Cele_orthologues_gene_IDs	Cele_gene_name
TCIR_10159370	tci2_wsi3.0_chr_5	34003366	34067714	-	NA	NA	NA
TCIR_00147460	tci2_wsi3.0_chr_5	34091485	34092531	+	HCON_00021760	NA	NA
TCIR_10159400	tci2_wsi3.0_chr_5	34172029	34176529	-	HCON_00142830	WBGene00011195	sao-1
TCIR_10159420	tci2_wsi3.0_chr_5	34176584	34182510	-	HCON_00142820	WBGene00011194	R10D12.13
TCIR_00147470	tci2_wsi3.0_chr_5	34216988	34228969	+	HCON_00142810	WBGene00006342	sup-37
TCIR_00147480	tci2_wsi3.0_chr_5	34232071	34345854	-	HCON_00142800	WBGene00000786	cpr-6
TCIR_00147490	tci2_wsi3.0_chr_5	34275866	34387322	-	HCON_00142770	WBGene00010236, WBGene00010239	F58B4.3, F58B4.6
TCIR_00147500	tci2_wsi3.0_chr_5	34301679	34303075	+	HCON_00142750	NA	NA
TCIR_00147510	tci2_wsi3.0_chr_5	34314474	34314884	+	HCON_00079510	NA	NA
TCIR_00147520	tci2_wsi3.0_chr_5	34323346	34332618	+	HCON_00079510	NA	NA
TCIR_00147530	tci2_wsi3.0_chr_5	34388039	34399199	+	NA	NA	NA
TCIR_00147540	tci2_wsi3.0_chr_5	34400698	34401885	+	HCON_00142750	NA	NA
TCIR_10159530	tci2_wsi3.0_chr_5	34406462	34407782	+	NA	NA	NA
TCIR_00147550	tci2_wsi3.0_chr_5	34409992	34422890	+	HCON_00142710	WBGene00014158, WBGene00009948	ZK938.1, F52H3.6
TCIR_10159550	tci2_wsi3.0_chr_5	34422617	34436464	-	HCON_00142700	WBGene00001632	gly-7
TCIR_10159570	tci2_wsi3.0_chr_5	34437896	34451817	+	HCON_00142690	WBGene00001258	emb-4
TCIR_00147560	tci2_wsi3.0_chr_5	34452579	34454573	-	HCON_00142680	NA	NA
TCIR_10159600	tci2_wsi3.0_chr_5	34460586	34468520	+	HCON_00142670	WBGene00006945	wars-1
TCIR_10159640	tci2_wsi3.0_chr_5	34489529	34555496	+	HCON_00142640	NA	NA
TCIR_10159620	tci2_wsi3.0_chr_5	34543018	34544752	+	HCON_00142640	NA	NA
TCIR_00147570	tci2_wsi3.0_chr_5	34559523	34573577	-	HCON_00142570	WBGene00008595, WBGene00008593, WBGene00008596, WBGene00008597, WBGene00008594	clec-227, clec-57, clec-56, clec-54, clec-55
TCIR_10159660	tci2_wsi3.0_chr_5	34578250	34584845	-	NA	NA	NA
TCIR_10159690	tci2_wsi3.0_chr_5	34593884	34597552	+	NA	NA	NA
TCIR_10159710	tci2_wsi3.0_chr_5	34620158	34630017	+	HCON_00142550	NA	NA
TCIR_00147580	tci2_wsi3.0_chr_5	34641960	34661802	-	NA	NA	NA
TCIR_10159750	tci2_wsi3.0_chr_5	34678203	34697532	+	HCON_00142540	WBGene00022845, WBGene00008292, WBGene00017957, WBGene00009616, WBGene00018505, WBGene00022843, WBGene00012049	ZK1055.4, C54C8.4, F31F4.1, F41D3.11, F46F5.14, ZK1055.2, T26E4.7
TCIR_10159760	tci2_wsi3.0_chr_5	34700957	34708221	-	HCON_00142530	WBGene00077491	K08H10.10
TCIR_00147590	tci2_wsi3.0_chr_5	34716336	34726231	+	NA	NA	NA
TCIR_00147600	tci2_wsi3.0_chr_5	34732071	34733126	-	NA	NA	NA
TCIR_00147610	tci2_wsi3.0_chr_5	34735308	34767527	+	NA	NA	NA
TCIR_00147620	tci2_wsi3.0_chr_5	34775321	34809371	+	HCON_00126485	NA	NA
TCIR_00147630	tci2_wsi3.0_chr_5	34820652	34833525	+	HCON_00040605	NA	NA
TCIR_10159850	tci2_wsi3.0_chr_5	34840709	34855632	+	NA	NA	NA
TCIR_10159870	tci2_wsi3.0_chr_5	34875510	34878622	-	NA	NA	NA
TCIR_10159890	tci2_wsi3.0_chr_5	34895247	34900983	+	HCON_00142520	WBGene00016943, WBGene00020419, WBGene00019433	acdh-1, acdh-4, acdh-3
TCIR_10159920	tci2_wsi3.0_chr_5	34910397	34940242	-	NA	NA	NA
TCIR_00147640	tci2_wsi3.0_chr_5	34942214	35008738	+	HCON_00042380	NA	NA
TCIR_00147650	tci2_wsi3.0_chr_5	35035739	35043625	-	NA	NA	NA
TCIR_00147660	tci2_wsi3.0_chr_5	35048138	35073982	-	NA	NA	NA
TCIR_10159960	tci2_wsi3.0_chr_5	35091713	35105053	-	HCON_00142540	WBGene00022845, WBGene00008292, WBGene00017957, WBGene00009616, WBGene00018505, WBGene00022843, WBGene00012049	ZK1055.4, C54C8.4, F31F4.1, F41D3.11, F46F5.14, ZK1055.2, T26E4.7
TCIR_00147670	tci2_wsi3.0_chr_5	35171927	35179679	+	HCON_00084460	WBGene00003967	pdr-1
TCIR_00147680	tci2_wsi3.0_chr_5	35187304	35200162	-	HCON_00027570	NA	NA
TCIR_10160000	tci2_wsi3.0_chr_5	35211765	35218018	-	NA	NA	NA
TCIR_10160030	tci2_wsi3.0_chr_5	35224841	35248917	+	HCON_00142440	WBGene00006668	twk-13
TCIR_10160050	tci2_wsi3.0_chr_5	35255879	35265899	+	NA	NA	NA
TCIR_00147690	tci2_wsi3.0_chr_5	35327026	35365663	-	HCON_00142350	WBGene00010627	nol-56
TCIR_00147700	tci2_wsi3.0_chr_5	35375807	35378634	+	HCON_00192390	WBGene00003937	pax-1
TCIR_10160080	tci2_wsi3.0_chr_5	35380867	35384833	-	NA	NA	NA
TCIR_10160100	tci2_wsi3.0_chr_5	35385977	35390501	-	NA	WBGene00019482	K07C11.10
TCIR_10160130	tci2_wsi3.0_chr_5	35408475	35451209	+	NA	WBGene00019764	M03F8.5
TCIR_10160140	tci2_wsi3.0_chr_5	35451335	35472754	-	HCON_00142280	WBGene00019763	galt-1
TCIR_10160160	tci2_wsi3.0_chr_5	35475360	35487826	+	NA	NA	NA
TCIR_10160180	tci2_wsi3.0_chr_5	35493968	35497298	-	NA	NA	NA
TCIR_10160210	tci2_wsi3.0_chr_5	35503435	35503928	-	NA	NA	NA
TCIR_10160220	tci2_wsi3.0_chr_5	35512914	35521928	+	HCON_00142520	WBGene00016943, WBGene00020419, WBGene00019433	acdh-1, acdh-4, acdh-3
TCIR_10160240	tci2_wsi3.0_chr_5	35531349	35540739	+	HCON_00142490	WBGene00016943, WBGene00020419, WBGene00019433	acdh-1, acdh-4, acdh-3
TCIR_10160260	tci2_wsi3.0_chr_5	35574226	35581600	+	HCON_00142460	WBGene00012692	Y39B6A.33
TCIR_00147710	tci2_wsi3.0_chr_5	35588930	35638294	-	HCON_00058127, HCON_00058160, HCON_00052610	WBGene00004333, WBGene00044543	rec-8, C53A3.3
TCIR_00147720	tci2_wsi3.0_chr_5	35601923	35643282	+	NA	NA	NA
TCIR_10160310	tci2_wsi3.0_chr_5	35751594	35796375	+	HCON_00142440	WBGene00006668	twk-13
TCIR_10160320	tci2_wsi3.0_chr_5	35800900	35805859	-	HCON_00142430	WBGene00009092	tomm-20
TCIR_10160340	tci2_wsi3.0_chr_5	35814662	35815903	-	HCON_00142425	WBGene00005018	sqt-3
TCIR_10160360	tci2_wsi3.0_chr_5	35818993	35838595	-	HCON_00142420	WBGene00009093	F23H12.3
TCIR_00147730	tci2_wsi3.0_chr_5	35846344	35896094	+	HCON_00142410	WBGene00008141	C47E8.1
TCIR_10160390	tci2_wsi3.0_chr_5	35872671	35883781	-	HCON_00142400	NA	NA
TCIR_10160410	tci2_wsi3.0_chr_5	35900410	35908822	-	HCON_00142400	NA	NA
TCIR_10160440	tci2_wsi3.0_chr_5	35945502	35946761	+	HCON_00142425	WBGene00005018	sqt-3
TCIR_10160450	tci2_wsi3.0_chr_5	35954862	35956288	-	NA	WBGene00019482	K07C11.10
TCIR_00147740	tci2_wsi3.0_chr_5	35966138	36033315	-	HCON_00142340	WBGene00012117	T28B11.1
TCIR_10160480	tci2_wsi3.0_chr_5	36115281	36127272	-	HCON_00142320	WBGene00000554	cnb-1
TCIR_00147760	tci2_wsi3.0_chr_5	36152602	36207621	+	NA	WBGene00019764	M03F8.5
TCIR_10160520	tci2_wsi3.0_chr_5	36209134	36236523	-	HCON_00142280	WBGene00019763	galt-1
TCIR_00147770	tci2_wsi3.0_chr_5	36242642	36247309	+	NA	NA	NA
TCIR_00147780	tci2_wsi3.0_chr_5	36282566	36348504	+	HCON_00142260	WBGene00016415	ampd-1
TCIR_00147790	tci2_wsi3.0_chr_5	36358330	36359931	+	NA	WBGene00011325	T01C3.11
TCIR_10160570	tci2_wsi3.0_chr_5	36360153	36367276	-	HCON_00142250	WBGene00001423	fib-1
TCIR_10160600	tci2_wsi3.0_chr_5	36377030	36382824	-	HCON_00142250	WBGene00001423	fib-1
TCIR_10160620	tci2_wsi3.0_chr_5	36384168	36403562	+	HCON_00142240	NA	NA
TCIR_10160640	tci2_wsi3.0_chr_5	36403701	36421521	+	HCON_00142200	WBGene00021391, WBGene00003507	smut-1, mut-14
TCIR_10160650	tci2_wsi3.0_chr_5	36436037	36449754	-	HCON_00134080	NA	NA
TCIR_00147800	tci2_wsi3.0_chr_5	36452715	36457469	-	HCON_00134080	NA	NA
TCIR_00147810	tci2_wsi3.0_chr_5	36492391	36509724	-	HCON_00134080	NA	NA
TCIR_00147820	tci2_wsi3.0_chr_5	36523856	36541551	-	HCON_00168710, HCON_00096220	NA	NA
TCIR_10160710	tci2_wsi3.0_chr_5	36542863	36644845	+	HCON_00142190	WBGene00012776	Y42A5A.1
TCIR_10160720	tci2_wsi3.0_chr_5	36548224	36558657	-	HCON_00142195	WBGene00012777	lact-8
TCIR_10160760	tci2_wsi3.0_chr_5	36599870	36611511	-	HCON_00142195	WBGene00012777	lact-8
TCIR_10160800	tci2_wsi3.0_chr_5	36688131	36710819	+	HCON_00142180	WBGene00012779	cdkl-1
TCIR_10160820	tci2_wsi3.0_chr_5	36712553	36713837	-	HCON_00014590, HCON_00055195, HCON_00055190	NA	NA
TCIR_10160830	tci2_wsi3.0_chr_5	36739056	36741852	-	NA	NA	NA
TCIR_10160860	tci2_wsi3.0_chr_5	36757459	36760296	-	NA	NA	NA
TCIR_00147830	tci2_wsi3.0_chr_5	36765188	36774877	+	NA	WBGene00009997	F53F4.15
TCIR_10160900	tci2_wsi3.0_chr_5	36781042	36788391	+	HCON_00142160	WBGene00010405	erfa-3
TCIR_10160920	tci2_wsi3.0_chr_5	36788339	36793616	+	HCON_00142150	WBGene00012780	Y42A5A.5
TCIR_00147840	tci2_wsi3.0_chr_5	36795069	36795354	+	NA	NA	NA
TCIR_10160940	tci2_wsi3.0_chr_5	36803427	36831879	+	NA	NA	NA
TCIR_00147850	tci2_wsi3.0_chr_5	36833281	36834876	-	HCON_00050410, HCON_00165960, HCON_00077640, HCON_00015160, HCON_00172690, HCON_00170490, HCON_00101930	NA	NA
TCIR_10160980	tci2_wsi3.0_chr_5	36848502	36858911	+	NA	NA	NA
TCIR_10161000	tci2_wsi3.0_chr_5	36981283	36986271	+	HCON_00143940	WBGene00021732	Y49G5B.1
TCIR_10161010	tci2_wsi3.0_chr_5	37000945	37016641	-	HCON_00143950	WBGene00015709, WBGene00016860, WBGene00010589, WBGene00012448, WBGene00016686, WBGene00016697, WBGene00021710, WBGene00018260, WBGene00018413, WBGene00018262, WBGene00018264, WBGene00018261, WBGene00019967	cyp-33A1, cyp33C9, cyp-33D1, cyp-33D3, cyp-33C1, cyp-33C2, cyp-33C11, cyp-33C7, cyp-33C4, cyp-33C3, cyp-33C6, cyp-33C5, cyp-33C8
TCIR_10161020	tci2_wsi3.0_chr_5	37026571	37043352	-	HCON_00145220	WBGene00010977	R02D5.3
TCIR_10161040	tci2_wsi3.0_chr_5	37049499	37082366	+	HCON_00145210	WBGene00007588	C14C10.5
TCIR_10161060	tci2_wsi3.0_chr_5	37084767	37092749	+	HCON_00145190	WBGene00007589	erg-28
TCIR_10161080	tci2_wsi3.0_chr_5	37093278	37095404	+	NA	WBGene00012277	ccch-3
TCIR_10161130	tci2_wsi3.0_chr_5	37114151	37117050	+	NA	WBGene00302982, WBGene00020957	W02H5.19, W02H5.2
TCIR_10161140	tci2_wsi3.0_chr_5	37116944	37129876	-	NA	WBGene00020962	W02H5.8
TCIR_10161160	tci2_wsi3.0_chr_5	37133262	37158502	+	HCON_00142200	WBGene00021391, WBGene00003507	smut-1, mut-14
TCIR_00147860	tci2_wsi3.0_chr_5	37237117	37240271	-	NA	NA	NA
TCIR_00147870	tci2_wsi3.0_chr_5	37301814	37309263	-	HCON_00142195	WBGene00012777	lact-8
TCIR_00147880	tci2_wsi3.0_chr_5	37382144	37389217	+	HCON_00145190	WBGene00007589	erg-28
TCIR_00147890	tci2_wsi3.0_chr_5	37399310	37429041	+	NA	WBGene00015709, WBGene00016860, WBGene00010589, WBGene00012448, WBGene00016686, WBGene00016697, WBGene00021710, WBGene00018260, WBGene00018413, WBGene00018262, WBGene00018264, WBGene00018261, WBGene00019967	cyp-33A1, cyp33C9, cyp-33D1, cyp-33D3, cyp-33C1, cyp-33C2, cyp-33C11, cyp-33C7, cyp-33C4, cyp-33C3, cyp-33C6, cyp-33C5, cyp-33C8
TCIR_10161230	tci2_wsi3.0_chr_5	37437973	37451046	-	NA	NA	NA
TCIR_00147900	tci2_wsi3.0_chr_5	37453329	37473662	+	NA	NA	NA
TCIR_10161260	tci2_wsi3.0_chr_5	37492373	37505637	-	NA	NA	NA
TCIR_10161280	tci2_wsi3.0_chr_5	37506294	37512372	+	NA	WBGene00302982, WBGene00020957	W02H5.19, W02H5.2
TCIR_10161310	tci2_wsi3.0_chr_5	37512296	37536142	-	NA	WBGene00020962	W02H5.8
TCIR_00147910	tci2_wsi3.0_chr_5	37545246	37558904	+	NA	WBGene00020955	angl-1
TCIR_00147920	tci2_wsi3.0_chr_5	37562506	37564936	-	NA	NA	NA
TCIR_00147930	tci2_wsi3.0_chr_5	37582756	37596888	+	HCON_00145220	WBGene00010977	R02D5.3
TCIR_00147940	tci2_wsi3.0_chr_5	37674361	37685652	+	NA	WBGene00020955	angl-1
TCIR_00147950	tci2_wsi3.0_chr_5	37689551	37719798	-	NA	WBGene00000056	acr-17
TCIR_00147960	tci2_wsi3.0_chr_5	37783718	37795348	+	NA	WBGene00194910	ZC404.15
TCIR_00147970	tci2_wsi3.0_chr_5	37830601	37837731	+	NA	NA	NA
TCIR_00147980	tci2_wsi3.0_chr_5	37880776	37890867	-	NA	WBGene00007386	C06H2.2
TCIR_00147990	tci2_wsi3.0_chr_5	37892535	37895554	-	NA	WBGene00007390	lmtr-3
TCIR_00148000	tci2_wsi3.0_chr_5	37900622	37901317	-	NA	NA	NA
TCIR_00148010	tci2_wsi3.0_chr_5	37906978	37907773	+	NA	NA	NA
TCIR_10161530	tci2_wsi3.0_chr_5	37924440	37943184	-	NA	NA	NA
TCIR_10161550	tci2_wsi3.0_chr_5	37967541	37968122	-	NA	NA	NA
TCIR_00148020	tci2_wsi3.0_chr_5	37975678	37976031	-	NA	NA	NA
TCIR_00148030	tci2_wsi3.0_chr_5	37993704	37994491	-	NA	WBGene00019466	tos-1
