# Supplementary material for: Chromosomal genome assembly resolves drug resistance loci in the parasitic nematode Teladorsagia circumcincta
Source: PLoS Pathog. 2025 Feb 6;21(2):e1012820. doi: 10.1371/journal.ppat.1012820 (PMC11801625; doi:10.1371/journal.ppat.1012820)
Supplement: S10 Table — (XLSX) [file ppat.1012820.s011.xlsx]

## Sheet: Sheet1
Supplementary Table 10: WormBase ParaSite v18 BIOMART information for orthologues of genes in the ivermectin-associated chromosome 5 peak
Genome project	Gene stable ID	Gene name	Chromosome/scaffold name	Gene start (bp)	Gene end (bp)	Gene description
caenorhabditis_elegans_prjna13758	WBGene00016943	acdh-1	I	6497436	6499560	Acyl CoA DeHydrogenase [Source:UniProtKB/TrEMBL;Acc:Q8IAB6]
caenorhabditis_elegans_prjna13758	WBGene00019433	acdh-3	I	6464195	6466941	Acyl CoA DeHydrogenase [Source:UniProtKB/TrEMBL;Acc:O44549]
caenorhabditis_elegans_prjna13758	WBGene00020419	acdh-4	I	6546615	6548675	Acyl CoA DeHydrogenase [Source:UniProtKB/TrEMBL;Acc:A0A0K3AQR2]
caenorhabditis_elegans_prjna13758	WBGene00000056	acr-17	V	2608652	2615262	AcetylCholine Receptor [Source:UniProtKB/TrEMBL;Acc:A0A0M7RDU0]
caenorhabditis_elegans_prjna13758	WBGene00016415	ampd-1	II	5203322	5209801	AMP deaminase [Source:UniProtKB/TrEMBL;Acc:A0A2C9C377]
caenorhabditis_elegans_prjna13758	WBGene00020955	angl-1	V	2653083	2662655	Endo/exonuclease/phosphatase domain-containing protein [Source:UniProtKB/TrEMBL;Acc:A0A0M9JJ86]
caenorhabditis_elegans_prjna13758	WBGene00007386	C06H2.2	V	11125222	11127303	START domain-containing protein [Source:UniProtKB/TrEMBL;Acc:Q17764]
caenorhabditis_elegans_prjna13758	WBGene00007588	C14C10.5	V	12600192	12607304	BLM10_mid domain-containing protein [Source:UniProtKB/TrEMBL;Acc:N1NTN5]
caenorhabditis_elegans_prjna13758	WBGene00008141	C47E8.1	V	14666028	14667158	Transmembrane protein [Source:UniProtKB/TrEMBL;Acc:Q18686]
caenorhabditis_elegans_prjna13758	WBGene00016792	C49H3.6	IV	7903738	7907095	CortBP2 domain-containing protein [Source:UniProtKB/TrEMBL;Acc:H2KZD4]
caenorhabditis_elegans_prjna13758	WBGene00044543	C53A3.3	V	5756493	5756657
caenorhabditis_elegans_prjna13758	WBGene00008292	C54C8.4	I	12449977	12452034	Nucleotide-diphospho-sugar transferase [Source:UniProtKB/TrEMBL;Acc:O02232]
caenorhabditis_elegans_prjna13758	WBGene00012277	ccch-3	V	12658669	12659687	C3H1-type domain-containing protein [Source:UniProtKB/TrEMBL;Acc:Q23170]
caenorhabditis_elegans_prjna13758	WBGene00012779	cdkl-1	V	11098899	11107343	Cyclin-dependent kinase-like 1 [Source:UniProtKB/Swiss-Prot;Acc:Q9U2H1]
caenorhabditis_elegans_prjna13758	WBGene00008593	clec-227	V	14472529	14474374	C-type LECtin [Source:UniProtKB/TrEMBL;Acc:Q19231]
caenorhabditis_elegans_prjna13758	WBGene00008596	clec-54	V	14476903	14479003	C-type LECtin [Source:UniProtKB/TrEMBL;Acc:Q19226]
caenorhabditis_elegans_prjna13758	WBGene00008597	clec-55	V	14479279	14482317	C-type LECtin [Source:UniProtKB/TrEMBL;Acc:G5EDN7]
caenorhabditis_elegans_prjna13758	WBGene00008595	clec-56	V	14474399	14476794	C-type LECtin [Source:UniProtKB/TrEMBL;Acc:Q19230]
caenorhabditis_elegans_prjna13758	WBGene00008594	clec-57	V	14469231	14472448	C-type LECtin [Source:UniProtKB/TrEMBL;Acc:Q19229]
caenorhabditis_elegans_prjna13758	WBGene00000554	cnb-1	V	11375742	11378006	Protein phosphatase 2B regulatory subunit cnb-1 [Source:UniProtKB/Swiss-Prot;Acc:G5EDN6]
caenorhabditis_elegans_prjna13758	WBGene00000786	cpr-6	X	6607207	6609045	Cathepsin B-like cysteine proteinase 6 [Source:UniProtKB/Swiss-Prot;Acc:P43510]
caenorhabditis_elegans_prjna13758	WBGene00015709	cyp-33A1	V	7679314	7681459	CYtochrome P450 family [Source:UniProtKB/TrEMBL;Acc:Q27470]
caenorhabditis_elegans_prjna13758	WBGene00016686	cyp-33C1	V	2179514	2181938	CYtochrome P450 family [Source:UniProtKB/TrEMBL;Acc:O44704]
caenorhabditis_elegans_prjna13758	WBGene00021710	cyp-33C11	V	710453	712982	CYtochrome P450 family [Source:UniProtKB/TrEMBL;Acc:Q965T7]
caenorhabditis_elegans_prjna13758	WBGene00016697	cyp-33C2	V	2183488	2186599	CYtochrome P450 family [Source:UniProtKB/TrEMBL;Acc:O44706]
caenorhabditis_elegans_prjna13758	WBGene00018262	cyp-33C3	V	2242778	2244865	CYtochrome P450 family [Source:UniProtKB/TrEMBL;Acc:O16670]
caenorhabditis_elegans_prjna13758	WBGene00018413	cyp-33C4	V	2236140	2237999	CYtochrome P450 family [Source:UniProtKB/TrEMBL;Acc:O16362]
caenorhabditis_elegans_prjna13758	WBGene00018261	cyp-33C5	V	2245004	2247029	CYtochrome P450 family [Source:UniProtKB/TrEMBL;Acc:O16671]
caenorhabditis_elegans_prjna13758	WBGene00018264	cyp-33C6	V	2247254	2249410	CYtochrome P450 family [Source:UniProtKB/TrEMBL;Acc:A0A0M9JJ78]
caenorhabditis_elegans_prjna13758	WBGene00018260	cyp-33C7	V	2250540	2252591	CYtochrome P450 family [Source:UniProtKB/TrEMBL;Acc:O16673]
caenorhabditis_elegans_prjna13758	WBGene00019967	cyp-33C8	V	3800782	3803542	CYtochrome P450 family [Source:UniProtKB/TrEMBL;Acc:O02641]
caenorhabditis_elegans_prjna13758	WBGene00016860	cyp-33C9	V	3091812	3094561	CYtochrome P450 family [Source:UniProtKB/TrEMBL;Acc:O16482]
caenorhabditis_elegans_prjna13758	WBGene00010589	cyp-33D1	V	16173746	16175857	CYtochrome P450 family [Source:UniProtKB/TrEMBL;Acc:O45659]
caenorhabditis_elegans_prjna13758	WBGene00012448	cyp-33D3	V	18832264	18837225	CYtochrome P450 family [Source:UniProtKB/TrEMBL;Acc:G5EE22]
caenorhabditis_elegans_prjna13758	WBGene00001258	emb-4	V	18860285	18894974	AAA_12 domain-containing protein [Source:UniProtKB/TrEMBL;Acc:D8FRP9]
caenorhabditis_elegans_prjna13758	WBGene00010405	erfa-3	V	11110100	11113091	Tr-type G domain-containing protein [Source:UniProtKB/TrEMBL;Acc:O45622]
caenorhabditis_elegans_prjna13758	WBGene00007589	erg-28	V	12607413	12608107	Probable ergosterol biosynthetic protein 28 homolog [Source:UniProtKB/Swiss-Prot;Acc:G5EEQ9]
caenorhabditis_elegans_prjna13758	WBGene00009093	F23H12.3	V	12345145	12350465	IncG [Source:UniProtKB/TrEMBL;Acc:Q19762]
caenorhabditis_elegans_prjna13758	WBGene00017957	F31F4.1	V	684060	687260	Glyco_trans_2-like domain-containing protein [Source:UniProtKB/TrEMBL;Acc:O17139]
caenorhabditis_elegans_prjna13758	WBGene00009616	F41D3.11	I	12276893	12278775	Hexosyltransferase [Source:UniProtKB/TrEMBL;Acc:O45514]
caenorhabditis_elegans_prjna13758	WBGene00018505	F46F5.14	II	800000	801522	Nucleotid_trans domain-containing protein [Source:UniProtKB/TrEMBL;Acc:Q9TXX5]
caenorhabditis_elegans_prjna13758	WBGene00009948	F52H3.6	II	10026587	10028422	Serine/threonine-protein phosphatase [Source:UniProtKB/TrEMBL;Acc:Q27501]
caenorhabditis_elegans_prjna13758	WBGene00009997	F53F4.15	V	13620976	13621476	Neuropeptide-Like Protein [Source:UniProtKB/TrEMBL;Acc:Q7JLC8]
caenorhabditis_elegans_prjna13758	WBGene00010236	F58B4.3	V	10929811	10930774	Activin_recp domain-containing protein [Source:UniProtKB/TrEMBL;Acc:Q20973]
caenorhabditis_elegans_prjna13758	WBGene00010239	F58B4.6	V	10925031	10926860	UPAR/Ly6 domain-containing protein [Source:UniProtKB/TrEMBL;Acc:Q7YX11]
caenorhabditis_elegans_prjna13758	WBGene00001423	fib-1	V	15000651	15002223	rRNA 2'-O-methyltransferase fibrillarin [Source:UniProtKB/Swiss-Prot;Acc:Q22053]
caenorhabditis_elegans_prjna13758	WBGene00019763	galt-1	V	5930905	5933435	Beta-1,4-galactosyltransferase galt-1 [Source:UniProtKB/Swiss-Prot;Acc:O16374]
caenorhabditis_elegans_prjna13758	WBGene00001632	gly-7	V	1815851	1821323	Probable N-acetylgalactosaminyltransferase 7 [Source:UniProtKB/Swiss-Prot;Acc:O61397]
caenorhabditis_elegans_prjna13758	WBGene00019482	K07C11.10	V	8226032	8226912	BBSome-interacting protein 1 [Source:UniProtKB/TrEMBL;Acc:Q21273]
caenorhabditis_elegans_prjna13758	WBGene00077491	K08H10.10	V	10001060	10002790
caenorhabditis_elegans_prjna13758	WBGene00012777	lact-8	V	11091016	11093607	Beta-lactamase domain-containing protein [Source:UniProtKB/TrEMBL;Acc:F3Y5Q9]
caenorhabditis_elegans_prjna13758	WBGene00007390	lmtr-3	V	11124186	11125056	Late endosomal/lysosomal adaptor, Mapk (MAPK) and mToR (MTOR) activator homolog [Source:UniProtKB/TrEMBL;Acc:Q8WQG5]
caenorhabditis_elegans_prjna13758	WBGene00019764	M03F8.5	V	5933375	5936791	CAP10 domain-containing protein [Source:UniProtKB/TrEMBL;Acc:O16375]
caenorhabditis_elegans_prjna13758	WBGene00003507	mut-14	V	5658713	5660704	MUTator [Source:UniProtKB/TrEMBL;Acc:Q17978]
caenorhabditis_elegans_prjna13758	WBGene00010627	nol-56	V	10350466	10352978	Nucleolar protein 56 [Source:UniProtKB/Swiss-Prot;Acc:Q21276]
caenorhabditis_elegans_prjna13758	WBGene00003937	pax-1	V	8224934	8226116	Paired box protein 1 homolog [Source:UniProtKB/Swiss-Prot;Acc:Q21272]
caenorhabditis_elegans_prjna13758	WBGene00003967	pdr-1	III	13771513	13773345	RBR-type E3 ubiquitin transferase [Source:UniProtKB/TrEMBL;Acc:V6CLJ6]
caenorhabditis_elegans_prjna13758	WBGene00010977	R02D5.3	V	14483160	14484341	Ground-like domain-containing protein [Source:UniProtKB/TrEMBL;Acc:Q21635]
caenorhabditis_elegans_prjna13758	WBGene00011194	R10D12.13	V	13962417	13963840	DUF2052 domain-containing protein [Source:UniProtKB/TrEMBL;Acc:Q9U386]
caenorhabditis_elegans_prjna13758	WBGene00004333	rec-8	IV	13349122	13353193	Meiotic recombination protein rec-8 [Source:UniProtKB/Swiss-Prot;Acc:Q9XUB3]
caenorhabditis_elegans_prjna13758	WBGene00011195	sao-1	V	13963926	13965801	Suppressor of aph-1 [Source:UniProtKB/Swiss-Prot;Acc:C6KRN1]
caenorhabditis_elegans_prjna13758	WBGene00021391	smut-1	V	6097105	6099083	Synthetic MUTator [Source:RefSeq peptide;Acc:NP_504574]
caenorhabditis_elegans_prjna13758	WBGene00005018	sqt-3	V	12352745	12354320	Cuticle collagen 1 [Source:UniProtKB/Swiss-Prot;Acc:P08124]
caenorhabditis_elegans_prjna13758	WBGene00006342	sup-37	V	8786545	8792781	SUPpressor [Source:UniProtKB/TrEMBL;Acc:I7K4K0]
caenorhabditis_elegans_prjna13758	WBGene00011325	T01C3.11	V	14999535	15000029	Spore coat protein [Source:UniProtKB/TrEMBL;Acc:F5GUD8]
caenorhabditis_elegans_prjna13758	WBGene00012049	T26E4.7	V	15793570	15795194	Nucleotide-diphospho-sugar transferase [Source:UniProtKB/TrEMBL;Acc:O45841]
caenorhabditis_elegans_prjna13758	WBGene00012117	T28B11.1	V	10712160	10732422	F-box domain-containing protein [Source:UniProtKB/TrEMBL;Acc:Q22842]
caenorhabditis_elegans_prjna13758	WBGene00009092	tomm-20	V	12342314	12343469	Mitochondrial import receptor subunit TOM20 homolog [Source:UniProtKB/Swiss-Prot;Acc:Q19766]
caenorhabditis_elegans_prjna13758	WBGene00019466	tos-1	V	9338859	9344203	Target Of Splicing [Source:UniProtKB/TrEMBL;Acc:Q95R01]
caenorhabditis_elegans_prjna13758	WBGene00006668	twk-13	V	12320170	12337994	TWiK family of potassium channels [Source:UniProtKB/TrEMBL;Acc:Q21729]
caenorhabditis_elegans_prjna13758	WBGene00302982	W02H5.19	V	2638890	2639449
caenorhabditis_elegans_prjna13758	WBGene00020957	W02H5.2	V	2639335	2646594	SOCS box domain-containing protein [Source:UniProtKB/TrEMBL;Acc:A0A1I6CMB1]
caenorhabditis_elegans_prjna13758	WBGene00020962	W02H5.8	V	2647055	2652657	Triokinase/FMN cyclase [Source:UniProtKB/TrEMBL;Acc:Q9N5C4]
caenorhabditis_elegans_prjna13758	WBGene00006945	wars-1	V	18852704	18859221	tryptophan--tRNA ligase [Source:UniProtKB/TrEMBL;Acc:G5EDY2]
caenorhabditis_elegans_prjna13758	WBGene00012692	Y39B6A.33	V	19001956	19006722	Ribosome biogenesis protein NOP53 [Source:UniProtKB/Swiss-Prot;Acc:Q9NEU5]
caenorhabditis_elegans_prjna13758	WBGene00012776	Y42A5A.1	V	11087948	11097985	Aminopeptidase [Source:UniProtKB/TrEMBL;Acc:Q9U2H2]
caenorhabditis_elegans_prjna13758	WBGene00012780	Y42A5A.5	V	11107535	11109747	Complex1_LYR_dom domain-containing protein [Source:UniProtKB/TrEMBL;Acc:Q7YWR3]
caenorhabditis_elegans_prjna13758	WBGene00021732	Y49G5B.1	V	5223367	5230490	Activin_recp domain-containing protein [Source:UniProtKB/TrEMBL;Acc:Q9UAZ1]
caenorhabditis_elegans_prjna13758	WBGene00194910	ZC404.15	V	6780466	6783194
caenorhabditis_elegans_prjna13758	WBGene00022843	ZK1055.2	V	6590583	6593744	Nucleotid_trans domain-containing protein [Source:UniProtKB/TrEMBL;Acc:O76446]
caenorhabditis_elegans_prjna13758	WBGene00022845	ZK1055.4	V	6582062	6587446
caenorhabditis_elegans_prjna13758	WBGene00014158	ZK938.1	II	9829408	9830754	Serine/threonine-protein phosphatase [Source:UniProtKB/TrEMBL;Acc:G5ECL6]
haemonchus_contortus_prjeb506	HCON_00014590	NA	hcontortus_chr1_Celeg_TT_arrow_pilon	20579348	20581965	DUF4806 domain-containing protein [Source:UniProtKB/TrEMBL;Acc:A0A7I4XWU8]
haemonchus_contortus_prjeb506	HCON_00015160	NA	hcontortus_chr1_Celeg_TT_arrow_pilon	21607826	21609555	Reverse transcriptase domain-containing protein [Source:UniProtKB/TrEMBL;Acc:A0A7I4XX17]
haemonchus_contortus_prjeb506	HCON_00021760	NA	hcontortus_chr1_Celeg_TT_arrow_pilon	30597429	30598253	DDE_3 domain-containing protein [Source:UniProtKB/TrEMBL;Acc:A0A7I4XYE8]
haemonchus_contortus_prjeb506	HCON_00027530	NA	hcontortus_chr1_Celeg_TT_arrow_pilon	38767139	38768545	DUF3718 domain-containing protein [Source:UniProtKB/TrEMBL;Acc:A0A7I5E6E8]
haemonchus_contortus_prjeb506	HCON_00027570	NA	hcontortus_chr1_Celeg_TT_arrow_pilon	38792065	38795505	Reverse transcriptase [Source:UniProtKB/TrEMBL;Acc:A0A7I4Y0D6]
haemonchus_contortus_prjeb506	HCON_00040605	NA	hcontortus_chr2_Celeg_TT_arrow_pilon	9257140	9265181	Hexosyltransferase [Source:UniProtKB/TrEMBL;Acc:A0A7I4Y1M0]
haemonchus_contortus_prjeb506	HCON_00042380	NA	hcontortus_chr2_Celeg_TT_arrow_pilon	11352525	11359590	Fucosyltransferase [Source:UniProtKB/TrEMBL;Acc:A0A7I5E768]
haemonchus_contortus_prjeb506	HCON_00050410	NA	hcontortus_chr2_Celeg_TT_arrow_pilon	25359125	25359577	Reverse transcriptase domain-containing protein [Source:UniProtKB/TrEMBL;Acc:A0A7I4Y646]
haemonchus_contortus_prjeb506	HCON_00052610	NA	hcontortus_chr2_Celeg_TT_arrow_pilon	28667895	28673407	Rad21_Rec8_N domain-containing protein [Source:UniProtKB/TrEMBL;Acc:A0A7I4Y5T2]
haemonchus_contortus_prjeb506	HCON_00055190	NA	hcontortus_chr2_Celeg_TT_arrow_pilon	32026665	32028772	LINE-1 retrotransposable element ORF2 protein [Source:UniProtKB/TrEMBL;Acc:A0A7I4Y7A5]
haemonchus_contortus_prjeb506	HCON_00055195	NA	hcontortus_chr2_Celeg_TT_arrow_pilon	32033784	32035891	LINE-1 retrotransposable element ORF2 protein [Source:UniProtKB/TrEMBL;Acc:A0A7I4Y5L5]
haemonchus_contortus_prjeb506	HCON_00058160	NA	hcontortus_chr2_Celeg_TT_arrow_pilon	36675506	36676688	Rad21_Rec8 domain-containing protein [Source:UniProtKB/TrEMBL;Acc:A0A7I4Y848]
haemonchus_contortus_prjeb506	HCON_00058127	NA	hcontortus_chr2_Celeg_TT_arrow_pilon	36676638	36678523	Acyltransferase [Source:UniProtKB/TrEMBL;Acc:A0A7I4Y5F2]
haemonchus_contortus_prjeb506	HCON_00077640	NA	hcontortus_chr3_Celeg_TT_arrow_pilon	17552931	17553449	Reverse transcriptase domain-containing protein [Source:UniProtKB/TrEMBL;Acc:A0A7I4YDF0]
haemonchus_contortus_prjeb506	HCON_00079510	NA	hcontortus_chr3_Celeg_TT_arrow_pilon	20273257	20289526	ULP_PROTEASE domain-containing protein [Source:UniProtKB/TrEMBL;Acc:A0A7I4YEH0]
haemonchus_contortus_prjeb506	HCON_00084460	NA	hcontortus_chr3_Celeg_TT_arrow_pilon	27187920	27191058	E3 ubiquitin-protein ligase parkin [Source:UniProtKB/TrEMBL;Acc:A0A7I4YE24]
haemonchus_contortus_prjeb506	HCON_00096220	NA	hcontortus_chr4_Celeg_TT_arrow_pilon	466203	467212	Endo/exonuclease/phosphatase domain-containing protein [Source:UniProtKB/TrEMBL;Acc:A0A7I4YI09]
haemonchus_contortus_prjeb506	HCON_00101930	NA	hcontortus_chr4_Celeg_TT_arrow_pilon	7694579	7695283	Reverse transcriptase domain-containing protein [Source:UniProtKB/TrEMBL;Acc:A0A7I4YJN9]
haemonchus_contortus_prjeb506	HCON_00126485	NA	hcontortus_chr4_Celeg_TT_arrow_pilon	45061832	45068036	Glycosyltransferase family 92 protein [Source:UniProtKB/TrEMBL;Acc:A0A7I4YR05]
haemonchus_contortus_prjeb506	HCON_00134080	NA	hcontortus_chr5_Celeg_TT_arrow_pilon	4007692	4012428	G_PROTEIN_RECEP_F1_2 domain-containing protein [Source:UniProtKB/TrEMBL;Acc:A0A7I5EC49]
haemonchus_contortus_prjeb506	HCON_00142150	NA	hcontortus_chr5_Celeg_TT_arrow_pilon	15905888	15907258	Complex1_LYR_dom domain-containing protein [Source:UniProtKB/TrEMBL;Acc:A0A7I4YWL8]
haemonchus_contortus_prjeb506	HCON_00142160	NA	hcontortus_chr5_Celeg_TT_arrow_pilon	15907725	15915152	Tr-type G domain-containing protein [Source:UniProtKB/TrEMBL;Acc:A0A7I4YVJ3]
haemonchus_contortus_prjeb506	HCON_00142180	NA	hcontortus_chr5_Celeg_TT_arrow_pilon	15930408	15955978	Protein kinase domain-containing protein [Source:UniProtKB/TrEMBL;Acc:A0A7I4YU22]
haemonchus_contortus_prjeb506	HCON_00142190	NA	hcontortus_chr5_Celeg_TT_arrow_pilon	15961512	16012214
haemonchus_contortus_prjeb506	HCON_00142195	NA	hcontortus_chr5_Celeg_TT_arrow_pilon	15992751	16004228
haemonchus_contortus_prjeb506	HCON_00142200	NA	hcontortus_chr5_Celeg_TT_arrow_pilon	16019350	16037294	RNA helicase [Source:UniProtKB/TrEMBL;Acc:A0A7I4YUJ7]
haemonchus_contortus_prjeb506	HCON_00142240	NA	hcontortus_chr5_Celeg_TT_arrow_pilon	16038831	16046546	Helicase ATP-binding domain-containing protein [Source:UniProtKB/TrEMBL;Acc:W6NCJ5]
haemonchus_contortus_prjeb506	HCON_00142250	NA	hcontortus_chr5_Celeg_TT_arrow_pilon	16047523	16051017	Fibrillarin [Source:UniProtKB/TrEMBL;Acc:W6NA52]
haemonchus_contortus_prjeb506	HCON_00142260	NA	hcontortus_chr5_Celeg_TT_arrow_pilon	16064180	16086449	AMP deaminase [Source:UniProtKB/TrEMBL;Acc:A0A7I4YVK3]
haemonchus_contortus_prjeb506	HCON_00142280	NA	hcontortus_chr5_Celeg_TT_arrow_pilon	16124329	16140357	Glycosyltransferase family 92 protein [Source:UniProtKB/TrEMBL;Acc:A0A7I4YTG8]
haemonchus_contortus_prjeb506	HCON_00142320	NA	hcontortus_chr5_Celeg_TT_arrow_pilon	16164000	16174244	Calcineurin subunit B type 1 [Source:UniProtKB/TrEMBL;Acc:A0A7I4YTN4]
haemonchus_contortus_prjeb506	HCON_00142340	NA	hcontortus_chr5_Celeg_TT_arrow_pilon	16223006	16233120	F-box domain-containing protein [Source:UniProtKB/TrEMBL;Acc:A0A7I5ECL9]
haemonchus_contortus_prjeb506	HCON_00192390	NA	hcontortus_chr5_Celeg_TT_arrow_pilon	16243636	16247178	Paired domain-containing protein [Source:UniProtKB/TrEMBL;Acc:A0A7I4Z674]
haemonchus_contortus_prjeb506	HCON_00142350	NA	hcontortus_chr5_Celeg_TT_arrow_pilon	16254181	16258047	Nop domain-containing protein [Source:UniProtKB/TrEMBL;Acc:A0A7I4YWN7]
haemonchus_contortus_prjeb506	HCON_00142400	NA	hcontortus_chr5_Celeg_TT_arrow_pilon	16382489	16389115	Neuromedin-C [Source:UniProtKB/TrEMBL;Acc:A0A7I4YUK9]
haemonchus_contortus_prjeb506	HCON_00142410	NA	hcontortus_chr5_Celeg_TT_arrow_pilon	16389782	16400600	PH domain-containing protein [Source:UniProtKB/TrEMBL;Acc:A0A7I5ECD3]
haemonchus_contortus_prjeb506	HCON_00142420	NA	hcontortus_chr5_Celeg_TT_arrow_pilon	16407921	16416762	IncE [Source:UniProtKB/TrEMBL;Acc:A0A7I4YTP5]
haemonchus_contortus_prjeb506	HCON_00142425	NA	hcontortus_chr5_Celeg_TT_arrow_pilon	16417750	16418987	Col_cuticle_N domain-containing protein [Source:UniProtKB/TrEMBL;Acc:A0A7I4YSV9]
haemonchus_contortus_prjeb506	HCON_00142430	NA	hcontortus_chr5_Celeg_TT_arrow_pilon	16422887	16426821	Mitochondrial import receptor subunit TOM20 homolog [Source:UniProtKB/TrEMBL;Acc:A0A7I5ECM1]
haemonchus_contortus_prjeb506	HCON_00142440	NA	hcontortus_chr5_Celeg_TT_arrow_pilon	16428165	16461685	TWiK family of potassium channels protein 7 [Source:UniProtKB/TrEMBL;Acc:A0A7I4YWP7]
haemonchus_contortus_prjeb506	HCON_00142460	NA	hcontortus_chr5_Celeg_TT_arrow_pilon	16554833	16559672	Ribosome biogenesis protein NOP53 [Source:UniProtKB/TrEMBL;Acc:A0A7I4YV93]
haemonchus_contortus_prjeb506	HCON_00142490	NA	hcontortus_chr5_Celeg_TT_arrow_pilon	16565851	16570609	Acyl-CoA dehydrogenase [Source:UniProtKB/TrEMBL;Acc:A0A7I4YUM5]
haemonchus_contortus_prjeb506	HCON_00142520	NA	hcontortus_chr5_Celeg_TT_arrow_pilon	16594831	16600764	Short/branched chain specific acyl-CoA dehydrogenase, mitochondrial [Source:UniProtKB/TrEMBL;Acc:A0A7I4YTQ6]
haemonchus_contortus_prjeb506	HCON_00142530	NA	hcontortus_chr5_Celeg_TT_arrow_pilon	16624422	16635899	FH2 domain-containing protein [Source:UniProtKB/TrEMBL;Acc:A0A7I4YSX3]
haemonchus_contortus_prjeb506	HCON_00142540	NA	hcontortus_chr5_Celeg_TT_arrow_pilon	16646454	16660724	Glycosyl transferase domain containing protein [Source:UniProtKB/TrEMBL;Acc:A0A7I5ECM3]
haemonchus_contortus_prjeb506	HCON_00142550	NA	hcontortus_chr5_Celeg_TT_arrow_pilon	16673975	16678551	Integral membrane protein 2 [Source:UniProtKB/TrEMBL;Acc:A0A7I4YWR0]
haemonchus_contortus_prjeb506	HCON_00142570	NA	hcontortus_chr5_Celeg_TT_arrow_pilon	16687437	16694530	C-type lectin and CUB domain containing protein [Source:UniProtKB/TrEMBL;Acc:A0A7I4YVA3]
haemonchus_contortus_prjeb506	HCON_00142640	NA	hcontortus_chr5_Celeg_TT_arrow_pilon	16739473	16742327	Transposase [Source:UniProtKB/TrEMBL;Acc:A0A6F7Q2K3]
haemonchus_contortus_prjeb506	HCON_00142670	NA	hcontortus_chr5_Celeg_TT_arrow_pilon	16768607	16774771	tryptophan--tRNA ligase [Source:UniProtKB/TrEMBL;Acc:A0A7I4YVP2]
haemonchus_contortus_prjeb506	HCON_00142680	NA	hcontortus_chr5_Celeg_TT_arrow_pilon	16778036	16779905	Homeobox domain-containing protein [Source:UniProtKB/TrEMBL;Acc:A0A7I4YVB0]
haemonchus_contortus_prjeb506	HCON_00142690	NA	hcontortus_chr5_Celeg_TT_arrow_pilon	16780208	16793150	Intron-binding protein aquarius [Source:UniProtKB/TrEMBL;Acc:A0A7I4YU74]
haemonchus_contortus_prjeb506	HCON_00142700	NA	hcontortus_chr5_Celeg_TT_arrow_pilon	16797132	16803975	Polypeptide N-acetylgalactosaminyltransferase [Source:UniProtKB/TrEMBL;Acc:A0A7I4YTK7]
haemonchus_contortus_prjeb506	HCON_00142710	NA	hcontortus_chr5_Celeg_TT_arrow_pilon	16804019	16810282	Serine/threonine-protein phosphatase [Source:UniProtKB/TrEMBL;Acc:A0A7I4YUP5]
haemonchus_contortus_prjeb506	HCON_00142750	NA	hcontortus_chr5_Celeg_TT_arrow_pilon	16832070	16833892
haemonchus_contortus_prjeb506	HCON_00142770	NA	hcontortus_chr5_Celeg_TT_arrow_pilon	16843084	16851271	UPAR/Ly6 domain-containing protein [Source:UniProtKB/TrEMBL;Acc:A0A7I5ECM7]
haemonchus_contortus_prjeb506	HCON_00142800	NA	hcontortus_chr5_Celeg_TT_arrow_pilon	16896660	16905057	Pept_C1 domain-containing protein [Source:UniProtKB/TrEMBL;Acc:A0A7I4YVB5]
haemonchus_contortus_prjeb506	HCON_00142810	NA	hcontortus_chr5_Celeg_TT_arrow_pilon	16905849	16916427	C2H2-type domain-containing protein [Source:UniProtKB/TrEMBL;Acc:A0A7I4YU87]
haemonchus_contortus_prjeb506	HCON_00142820	NA	hcontortus_chr5_Celeg_TT_arrow_pilon	16947572	16951559	CCD97-like_C domain-containing protein [Source:UniProtKB/TrEMBL;Acc:A0A7I4YUQ4]
haemonchus_contortus_prjeb506	HCON_00142830	NA	hcontortus_chr5_Celeg_TT_arrow_pilon	16951648	16956969	GYF domain-containing protein [Source:UniProtKB/TrEMBL;Acc:A0A7I4YWE1]
haemonchus_contortus_prjeb506	HCON_00143940	NA	hcontortus_chr5_Celeg_TT_arrow_pilon	18748549	18753963	Protein quiver [Source:UniProtKB/TrEMBL;Acc:A0A7I5ECG4]
haemonchus_contortus_prjeb506	HCON_00143950	NA	hcontortus_chr5_Celeg_TT_arrow_pilon	18754316	18764589	CYtochrome P450 family [Source:UniProtKB/TrEMBL;Acc:A0A7I4YU41]
haemonchus_contortus_prjeb506	HCON_00145040	NA	hcontortus_chr5_Celeg_TT_arrow_pilon	20855251	20855963
haemonchus_contortus_prjeb506	HCON_00145050	NA	hcontortus_chr5_Celeg_TT_arrow_pilon	20897314	20913485	RING-type domain-containing protein [Source:UniProtKB/TrEMBL;Acc:A0A7I4YX04]
haemonchus_contortus_prjeb506	HCON_00145060	NA	hcontortus_chr5_Celeg_TT_arrow_pilon	20935334	20937619	Robl_LC7 domain-containing protein [Source:UniProtKB/TrEMBL;Acc:A0A7I4YV79]
haemonchus_contortus_prjeb506	HCON_00145070	NA	hcontortus_chr5_Celeg_TT_arrow_pilon	20938255	20945674	START domain-containing protein [Source:UniProtKB/TrEMBL;Acc:A0A7I5ECI4]
haemonchus_contortus_prjeb506	HCON_00145080	NA	hcontortus_chr5_Celeg_TT_arrow_pilon	20946911	20950655
haemonchus_contortus_prjeb506	HCON_00145090	NA	hcontortus_chr5_Celeg_TT_arrow_pilon	21002666	21026604	ACR-17-like protein [Source:UniProtKB/TrEMBL;Acc:A0A7I4YTK8]
haemonchus_contortus_prjeb506	HCON_00145110	NA	hcontortus_chr5_Celeg_TT_arrow_pilon	21030134	21057519	Endo/exonuclease/phosphatase domain-containing protein [Source:UniProtKB/TrEMBL;Acc:A0A7I5ECS3]
haemonchus_contortus_prjeb506	HCON_00145120	NA	hcontortus_chr5_Celeg_TT_arrow_pilon	21061907	21068699	Triokinase/FMN cyclase [Source:UniProtKB/TrEMBL;Acc:A0A7I4YXE6]
haemonchus_contortus_prjeb506	HCON_00145140	NA	hcontortus_chr5_Celeg_TT_arrow_pilon	21068661	21072437	WD repeat-containing protein 73 [Source:UniProtKB/TrEMBL;Acc:A0A7I4YWB5]
haemonchus_contortus_prjeb506	HCON_00145160	NA	hcontortus_chr5_Celeg_TT_arrow_pilon	21076403	21087710	MARVEL domain-containing protein [Source:UniProtKB/TrEMBL;Acc:A0A7I4YUW4]
haemonchus_contortus_prjeb506	HCON_00145170	NA	hcontortus_chr5_Celeg_TT_arrow_pilon	21091616	21104755	Cytochrome P450 domain containing protein [Source:UniProtKB/TrEMBL;Acc:A0A7I4YV91]
haemonchus_contortus_prjeb506	HCON_00145180	NA	hcontortus_chr5_Celeg_TT_arrow_pilon	21112139	21117271	C3H1-type domain-containing protein [Source:UniProtKB/TrEMBL;Acc:A0A7I4YX16]
haemonchus_contortus_prjeb506	HCON_00145190	NA	hcontortus_chr5_Celeg_TT_arrow_pilon	21117647	21121576	XK-related protein [Source:UniProtKB/TrEMBL;Acc:A0A7I4YV85]
haemonchus_contortus_prjeb506	HCON_00145210	NA	hcontortus_chr5_Celeg_TT_arrow_pilon	21122222	21150367	BLM10_mid domain-containing protein [Source:UniProtKB/TrEMBL;Acc:A0A7I4YUG2]
haemonchus_contortus_prjeb506	HCON_00145220	NA	hcontortus_chr5_Celeg_TT_arrow_pilon	21154716	21166465
haemonchus_contortus_prjeb506	HCON_00165960	NA	hcontortus_chrX_Celeg_TT_arrow_pilon	3387391	3387681	Reverse transcriptase domain-containing protein [Source:UniProtKB/TrEMBL;Acc:A0A7I4Z1E5]
haemonchus_contortus_prjeb506	HCON_00168710	NA	hcontortus_chrX_Celeg_TT_arrow_pilon	8382177	8383301	Endo/exonuclease/phosphatase domain-containing protein [Source:UniProtKB/TrEMBL;Acc:A0A7I4YZQ8]
haemonchus_contortus_prjeb506	HCON_00170490	NA	hcontortus_chrX_Celeg_TT_arrow_pilon	11435923	11437595	Reverse transcriptase domain-containing protein [Source:UniProtKB/TrEMBL;Acc:A0A7I4Z1K9]
haemonchus_contortus_prjeb506	HCON_00172690	NA	hcontortus_chrX_Celeg_TT_arrow_pilon	15339400	15340208	Reverse transcriptase domain-containing protein [Source:UniProtKB/TrEMBL;Acc:A0A7I4Z2D5]
