# Supplementary material for: Chromosomal genome assembly resolves drug resistance loci in the parasitic nematode Teladorsagia circumcincta
Source: PLoS Pathog. 2025 Feb 6;21(2):e1012820. doi: 10.1371/journal.ppat.1012820 (PMC11801625; doi:10.1371/journal.ppat.1012820)
Supplement: S11 Table — (XLSX) [file ppat.1012820.s012.xlsx]

## Sheet: Sheet1
S11 Table. Orthogroup mapping between tci2_wsi3.0 and WASHU predicted proteins
Output of orthofinder, comparing predicted protein sequences between the two assemblies. For tci2_wsi3.0, the protein sequence of the longest isoform was used.
tci2_wsi3.0	WASHU
TCIR_00000020-00001	TELCIR_02759
TCIR_00000100-00001	TELCIR_20116
TCIR_00000110-00001	TELCIR_09519
TCIR_00000120-00002	TELCIR_09518
TCIR_00000140-00001	TELCIR_06716
TCIR_00000150-00001	TELCIR_21265
TCIR_00000160-00001	TELCIR_12953
TCIR_00000180-00001	TELCIR_18240, TELCIR_15897, TELCIR_17029
TCIR_00000190-00001	TELCIR_15896, TELCIR_19145
TCIR_00000210-00001	TELCIR_19011
TCIR_00000290-00001	TELCIR_15565
TCIR_00000310-00001	TELCIR_18788
TCIR_00000320-000010	TELCIR_16338
TCIR_00000340-00001	TELCIR_17803, TELCIR_08635
TCIR_00000350-00001	TELCIR_17802, TELCIR_08636
TCIR_00000380-00002	TELCIR_22474, TELCIR_14468, TELCIR_15752
TCIR_00000390-00002	TELCIR_09550
TCIR_00000410-00002	TELCIR_13178
TCIR_00000420-00007	TELCIR_22239
TCIR_00000440-00001	TELCIR_09132, TELCIR_17655, TELCIR_09133
TCIR_00000450-00001	TELCIR_09134
TCIR_00000520-00001	TELCIR_07064
TCIR_00000540-00001	TELCIR_07063
TCIR_00000550-00001	TELCIR_15557, TELCIR_13077
TCIR_00000570-00001	TELCIR_21745
TCIR_00000580-00001	TELCIR_19730
TCIR_00000620-00001	TELCIR_08699, TELCIR_10795
TCIR_00000630-00001	TELCIR_08698
TCIR_00000650-00001	TELCIR_21564, TELCIR_19993
TCIR_00000670-00001	TELCIR_22710, TELCIR_18712
TCIR_00000680-00001	TELCIR_16964
TCIR_00000705-00001	TELCIR_21871
TCIR_00000730-00002	TELCIR_11574
TCIR_00000740-00001, TCIR_00000720-00001	TELCIR_11573, TELCIR_18283
TCIR_00000760-00001	TELCIR_18950
TCIR_00000870-00001	TELCIR_20745
TCIR_00000890-00001	TELCIR_16147, TELCIR_06754
TCIR_00000900-00001	TELCIR_19588
TCIR_00000910-00001	TELCIR_12823
TCIR_00000940-00001, TCIR_00000700-00001	TELCIR_23915, TELCIR_18995, TELCIR_23736
TCIR_00000950-00002	TELCIR_24350
TCIR_00000990-00001, TCIR_00001010-00001	TELCIR_16010
TCIR_00001020-00001	TELCIR_13832
TCIR_00001050-00001	TELCIR_13833, TELCIR_05794
TCIR_00001070-00001	TELCIR_25527
TCIR_00001080-00001	TELCIR_20222, TELCIR_20653, TELCIR_19710, TELCIR_20130, TELCIR_05795
TCIR_00001110-00001	TELCIR_17290
TCIR_00001120-00001	TELCIR_17281
TCIR_00001130-00001	TELCIR_24911
TCIR_00001170-00002	TELCIR_20960
TCIR_00001180-00001	TELCIR_18217, TELCIR_13602
TCIR_00001190-00001	TELCIR_26032
TCIR_00001210-00002	TELCIR_20375, TELCIR_06805, TELCIR_17517
TCIR_00001230-00001	TELCIR_16300
TCIR_00001280-00001, TCIR_00001240-00001	TELCIR_06711, TELCIR_06710
TCIR_00001310-00001, TCIR_00210980-00001, TCIR_00001270-00001	TELCIR_19898
TCIR_00001320-00001	TELCIR_23739
TCIR_00001330-00001	TELCIR_06713, TELCIR_20043
TCIR_00001340-00001	TELCIR_06715
TCIR_00001350-00001	TELCIR_23837, TELCIR_23088, TELCIR_15642
TCIR_00001360-00001	TELCIR_26252
TCIR_00001410-00001	TELCIR_12161
TCIR_00001420-00001	TELCIR_12160, TELCIR_19437
TCIR_00001440-00001	TELCIR_22809
TCIR_00001450-00001	TELCIR_12159
TCIR_00001470-00001, TCIR_00001460-00001	TELCIR_10148
TCIR_00001480-00002	TELCIR_10417
TCIR_00001490-00001, TCIR_10001680-00001	TELCIR_10416, TELCIR_15743
TCIR_00001520-00002, TCIR_00001500-00001	TELCIR_15745, TELCIR_10414
TCIR_00001530-00001, TCIR_10001770-00001	TELCIR_21525, TELCIR_26342
TCIR_00001540-00001, TCIR_00001590-00001	TELCIR_21306, TELCIR_21467, TELCIR_16950
TCIR_00001580-00001	TELCIR_18401
TCIR_00001610-00001	TELCIR_14989
TCIR_00001650-00001	TELCIR_12813
TCIR_00001660-00001, TCIR_00001700-00001	TELCIR_12814
TCIR_00001680-00001	TELCIR_12815
TCIR_00001690-00001	TELCIR_24133
TCIR_00001710-00001	TELCIR_17186, TELCIR_18182
TCIR_00001720-00001	TELCIR_24568, TELCIR_22857
TCIR_00001740-00001	TELCIR_09524
TCIR_00001810-00001	TELCIR_07941
TCIR_00001830-00001	TELCIR_17573
TCIR_00001840-00001	TELCIR_22475, TELCIR_16162
TCIR_00001860-00001	TELCIR_15662, TELCIR_23492
TCIR_00001870-00001	TELCIR_16564, TELCIR_15598
TCIR_00001880-00001	TELCIR_18912
TCIR_00001890-00002	TELCIR_10284, TELCIR_12129
TCIR_00001930-00003	TELCIR_26242
TCIR_00001950-00001	TELCIR_20666
TCIR_00001960-00001	TELCIR_22651
TCIR_00001970-00001	TELCIR_24910, TELCIR_21673, TELCIR_26189, TELCIR_22711, TELCIR_05513
TCIR_00001980-00001	TELCIR_05512, TELCIR_14776
TCIR_00001990-00001	TELCIR_14775
TCIR_00002000-00001	TELCIR_14774
TCIR_00002040-00001, TCIR_00002060-00001	TELCIR_22409
TCIR_00002050-00001, TCIR_00002030-00001	TELCIR_05511
TCIR_00002070-00001	TELCIR_05510
TCIR_00002080-00001	TELCIR_18029
TCIR_00002130-00001	TELCIR_13325, TELCIR_23046
TCIR_00002140-00001	TELCIR_17982, TELCIR_17788
TCIR_00002150-00001	TELCIR_13268
TCIR_00002160-00001, TCIR_00002120-00001	TELCIR_13326
TCIR_00002170-00001	TELCIR_24211, TELCIR_13267, TELCIR_18820
TCIR_00002180-00001	TELCIR_15622, TELCIR_16698
TCIR_00002190-00001	TELCIR_05317
TCIR_00002200-00001	TELCIR_16697, TELCIR_15623
TCIR_00002210-00001	TELCIR_17699, TELCIR_17880, TELCIR_23578
TCIR_00002220-00001	TELCIR_13918
TCIR_00002240-00001	TELCIR_20002
TCIR_00002260-00001	TELCIR_15948
TCIR_00002270-00001	TELCIR_15949
TCIR_00002280-00001	TELCIR_23176
TCIR_00002290-00001	TELCIR_23290
TCIR_00002310-00001	TELCIR_12325, TELCIR_12844
TCIR_00002320-00003	TELCIR_24947, TELCIR_24330, TELCIR_09037
TCIR_00002330-00001	TELCIR_08148, TELCIR_09036, TELCIR_08147
TCIR_00002340-00001	TELCIR_09035
TCIR_00002350-00001	TELCIR_08149
TCIR_00002380-00001, TCIR_00221380-00001	TELCIR_14641, TELCIR_14724
TCIR_00002400-00001	TELCIR_10095, TELCIR_10472
TCIR_00002410-00001	TELCIR_10470, TELCIR_10096
TCIR_00002430-00001	TELCIR_17725, TELCIR_15687
TCIR_00002440-00001	TELCIR_15688
TCIR_00002460-00001	TELCIR_15689, TELCIR_20456
TCIR_00002470-00001	TELCIR_15780, TELCIR_09101
TCIR_00002480-00001	TELCIR_09102
TCIR_00002490-00002, TCIR_00002510-00001	TELCIR_09103
TCIR_00002500-00001	TELCIR_09104, TELCIR_19359
TCIR_00002530-00001	TELCIR_11835
TCIR_00002540-00001	TELCIR_13770, TELCIR_18609, TELCIR_25553
TCIR_00002550-00001	TELCIR_15187, TELCIR_15338, TELCIR_23581
TCIR_00002560-00002	TELCIR_15188
TCIR_00002590-00001	TELCIR_22629, TELCIR_16014
TCIR_00002600-00001	TELCIR_26124, TELCIR_20466
TCIR_00002610-00001, TCIR_00038940-00001	TELCIR_21417
TCIR_00002650-00001, TCIR_00166730-00001	TELCIR_05319
TCIR_00002660-00001	TELCIR_05320, TELCIR_05321, TELCIR_23450
TCIR_00002670-00001	TELCIR_16271
TCIR_00002680-00001, TCIR_00002730-00001	TELCIR_05323
TCIR_00002690-00001	TELCIR_23979
TCIR_00002700-00001	TELCIR_18517
TCIR_00002720-00001	TELCIR_18975
TCIR_00002770-00001	TELCIR_24859, TELCIR_11338
TCIR_00002780-00001	TELCIR_19636, TELCIR_26322, TELCIR_11337
TCIR_00002790-00001	TELCIR_11335
TCIR_00002800-00001	TELCIR_16943, TELCIR_16678
TCIR_00002820-00001	TELCIR_15462, TELCIR_21647
TCIR_00002830-00001	TELCIR_15461
TCIR_00002840-00001	TELCIR_18319, TELCIR_19873, TELCIR_19166
TCIR_00002870-00002	TELCIR_19273, TELCIR_23341, TELCIR_09432
TCIR_00002880-00001	TELCIR_09433
TCIR_00002890-00001	TELCIR_15402
TCIR_00002910-00001, TCIR_10003540-00001	TELCIR_09434
TCIR_00002960-00001	TELCIR_12649
TCIR_00002965-00001	TELCIR_12650
TCIR_00003010-00001	TELCIR_19548
TCIR_00003060-00001, TCIR_00003080-00001	TELCIR_21163
TCIR_00003090-00001, TCIR_10003770-00001	TELCIR_15793
TCIR_00003120-00001	TELCIR_06477
TCIR_00003180-00001	TELCIR_16915, TELCIR_22583
TCIR_00003250-00001	TELCIR_24176
TCIR_00003260-00005	TELCIR_10263
TCIR_00003270-00001	TELCIR_10264
TCIR_00003300-00002	TELCIR_14166
TCIR_00003310-00001, TCIR_00003280-00001	TELCIR_21728
TCIR_00003360-00001	TELCIR_11329, TELCIR_09883
TCIR_00003370-00002	TELCIR_11330
TCIR_00003380-00001, TCIR_00003400-00001	TELCIR_24355, TELCIR_19713
TCIR_00003390-00001	TELCIR_18845, TELCIR_14703
TCIR_00003420-00004	TELCIR_03296
TCIR_00003430-00001, TCIR_00159720-00001	TELCIR_05337
TCIR_00003440-00001	TELCIR_07839, TELCIR_21243
TCIR_00003460-00001	TELCIR_21996
TCIR_00003470-00001	TELCIR_22731, TELCIR_22732, TELCIR_17087, TELCIR_21611
TCIR_00003480-00001	TELCIR_19700
TCIR_00003500-00001	TELCIR_12279
TCIR_00003520-00001	TELCIR_11351
TCIR_00003530-00001	TELCIR_25735, TELCIR_13059
TCIR_00003550-00001	TELCIR_18561
TCIR_00003560-00007	TELCIR_16252
TCIR_00003590-00001	TELCIR_19512, TELCIR_14519
TCIR_00003610-00001	TELCIR_25424, TELCIR_18123
TCIR_00003620-00001	TELCIR_18124, TELCIR_20393
TCIR_00003630-00001	TELCIR_26334
TCIR_00003640-00001	TELCIR_18125
TCIR_00003690-00001	TELCIR_17862
TCIR_00003710-00001	TELCIR_16071, TELCIR_15123, TELCIR_14191
TCIR_00003720-00002, TCIR_10004350-00001	TELCIR_15124
TCIR_00003740-00001	TELCIR_21971
TCIR_00003760-00002	TELCIR_15837, TELCIR_20095
TCIR_00003780-00001	TELCIR_22679, TELCIR_15239, TELCIR_10246
TCIR_00003790-00001	TELCIR_15238, TELCIR_10247
TCIR_00003810-00002, TCIR_00003770-00002	TELCIR_20582, TELCIR_21198
TCIR_00003830-00001	TELCIR_10248, TELCIR_21785
TCIR_00003840-00001, TCIR_10004680-00001, TCIR_00211300-00001	TELCIR_10250
TCIR_00003850-00001	TELCIR_25162, TELCIR_10249
TCIR_00003860-00001	TELCIR_18160
TCIR_00003870-00006	TELCIR_18159, TELCIR_16157
TCIR_00003880-00001	TELCIR_14090
TCIR_00003910-00001	TELCIR_18526
TCIR_00003930-00001	TELCIR_26267, TELCIR_19735
TCIR_00003950-00001	TELCIR_19806, TELCIR_23552
TCIR_00003960-00001	TELCIR_22301, TELCIR_22432, TELCIR_25352, TELCIR_23182, TELCIR_08919, TELCIR_18585, TELCIR_23630, TELCIR_24629
TCIR_00003980-00001	TELCIR_19147
TCIR_00004020-00003	TELCIR_23199
TCIR_00004030-00001	TELCIR_23151
TCIR_00004040-00001	TELCIR_19597
TCIR_00004100-00001	TELCIR_09756
TCIR_00004110-00002	TELCIR_09757, TELCIR_06467
TCIR_00004120-00004	TELCIR_14451
TCIR_00004150-00001	TELCIR_22336
TCIR_00004180-00002	TELCIR_20636
TCIR_00004210-00002	TELCIR_11180, TELCIR_26311
TCIR_00004220-00001	TELCIR_23221, TELCIR_17768
TCIR_00004240-00001	TELCIR_07436, TELCIR_07437
TCIR_00004270-00001	TELCIR_07435
TCIR_00004290-00001	TELCIR_24053, TELCIR_07431
TCIR_00004300-00001, TCIR_00004330-00001	TELCIR_20018
TCIR_00004320-00001, TCIR_00004280-00001, TCIR_00004310-00001, TCIR_10005240-00001	TELCIR_07432
TCIR_00004350-00001, TCIR_00004340-00001	TELCIR_15415
TCIR_00004380-00001	TELCIR_15204
TCIR_00004400-00001, TCIR_00222550-00001, TCIR_00016980-00001	TELCIR_01135
TCIR_00004420-00001	TELCIR_26114
TCIR_00004440-00003	TELCIR_20223, TELCIR_16190
TCIR_00004450-00001	TELCIR_16189, TELCIR_24132
TCIR_00004460-00001	TELCIR_14422
TCIR_00004470-00001	TELCIR_14421, TELCIR_18555
TCIR_00004490-00001	TELCIR_19595
TCIR_00004580-00001	TELCIR_19612
TCIR_00004590-00002	TELCIR_15158
TCIR_00004600-00001	TELCIR_22144
TCIR_00004610-00001	TELCIR_17755, TELCIR_18444, TELCIR_21392
TCIR_00004620-00001	TELCIR_18840, TELCIR_12980
TCIR_00004630-00001	TELCIR_12979
TCIR_00004640-00002	TELCIR_25208
TCIR_00004650-00001	TELCIR_06126
TCIR_00004660-00001	TELCIR_06127, TELCIR_15935
TCIR_00004680-00001	TELCIR_06128
TCIR_00004690-00001	TELCIR_06129
TCIR_00004700-00001	TELCIR_17469, TELCIR_25937
TCIR_00004710-00003	TELCIR_06131, TELCIR_19781
TCIR_00004720-00001	TELCIR_19782
TCIR_00004750-00001, TCIR_00004780-00001	TELCIR_15803, TELCIR_15290
TCIR_00004760-00001, TCIR_00004730-00001	TELCIR_22674
TCIR_00004770-00001, TCIR_00004740-00001	TELCIR_06134, TELCIR_20051
TCIR_00004790-00002	TELCIR_17311
TCIR_00004800-00001	TELCIR_15291
TCIR_00004820-00001	TELCIR_15804, TELCIR_15289
TCIR_00004830-00001	TELCIR_22414
TCIR_00004840-00004	TELCIR_16246, TELCIR_16244
TCIR_00004860-00001	TELCIR_18993, TELCIR_12475
TCIR_00004870-00001	TELCIR_12474, TELCIR_23416, TELCIR_22943
TCIR_00004890-00001	TELCIR_12950
TCIR_00004900-00003	TELCIR_12949
TCIR_00004910-00001	TELCIR_20396
TCIR_00004920-00001	TELCIR_11677
TCIR_00004930-00001	TELCIR_14642
TCIR_00004940-00001, TCIR_00004950-00001	TELCIR_18658
TCIR_00004970-00001	TELCIR_24315
TCIR_00005000-00001, TCIR_00004980-00001	TELCIR_23894, TELCIR_11060
TCIR_00005010-00001	TELCIR_18248
TCIR_00005020-00001	TELCIR_22733
TCIR_00005030-00001, TCIR_00005150-00001	TELCIR_16110, TELCIR_09362
TCIR_00005050-00001	TELCIR_13612
TCIR_00005160-00001	TELCIR_09363
TCIR_00005190-00001	TELCIR_04387
TCIR_00005230-00001	TELCIR_04385
TCIR_00005250-00001	TELCIR_04383
TCIR_00005270-00004	TELCIR_20601
TCIR_00005370-00001	TELCIR_11177
TCIR_00005380-00001	TELCIR_18361
TCIR_00005410-00001	TELCIR_11175
TCIR_00005420-00001	TELCIR_10091
TCIR_00005430-00002	TELCIR_21074
TCIR_00005450-00001, TCIR_00153250-00001	TELCIR_19043
TCIR_00005470-00001	TELCIR_15686
TCIR_00005480-00001	TELCIR_14973
TCIR_00005490-00001	TELCIR_14529, TELCIR_18408
TCIR_00005570-00001	TELCIR_16650
TCIR_00005580-00002	TELCIR_10365, TELCIR_22184
TCIR_00005600-00001	TELCIR_17036
TCIR_00005620-00001	TELCIR_10366
TCIR_00005640-00001	TELCIR_10367
TCIR_00005650-00001	TELCIR_10368
TCIR_00005670-00001	TELCIR_15857
TCIR_00005680-00001	TELCIR_21560
TCIR_00005690-00001	TELCIR_20363, TELCIR_15858
TCIR_00005720-00001	TELCIR_19110
TCIR_00005730-00001	TELCIR_21369
TCIR_00005740-00001	TELCIR_18586
TCIR_00005780-00001	TELCIR_12011, TELCIR_21189, TELCIR_15695
TCIR_00005840-00001	TELCIR_16485, TELCIR_14542
TCIR_00005850-00001	TELCIR_21670
TCIR_00005860-00002	TELCIR_17727
TCIR_00005910-00001	TELCIR_03559, TELCIR_17534
TCIR_00005940-00005	TELCIR_03561
TCIR_00005970-00001	TELCIR_10935, TELCIR_15355
TCIR_00005980-00001	TELCIR_11393
TCIR_00005990-00001, TCIR_10007200-00001	TELCIR_14559, TELCIR_10933
TCIR_00006000-00001	TELCIR_17392
TCIR_00006010-00001	TELCIR_12630
TCIR_00006040-00001, TCIR_00006030-00001	TELCIR_10934, TELCIR_14954
TCIR_00006050-00001	TELCIR_14955
TCIR_00006060-00001	TELCIR_08522, TELCIR_10112
TCIR_00006070-00001	TELCIR_14493
TCIR_00006080-00001	TELCIR_13743
TCIR_00006120-00001, TCIR_00006140-00001	TELCIR_17208
TCIR_00006130-00001, TCIR_00006150-00001	TELCIR_20146
TCIR_00006160-00001, TCIR_00006110-00002	TELCIR_11440, TELCIR_11545
TCIR_00006170-00001, TCIR_00006090-00001	TELCIR_11544, TELCIR_13744
TCIR_00006180-00001	TELCIR_11168, TELCIR_20637
TCIR_00006200-00001	TELCIR_18926
TCIR_00006240-00001	TELCIR_15926
TCIR_00006250-00002	TELCIR_17122, TELCIR_10388, TELCIR_25880
TCIR_00006260-00001, TCIR_00006290-00001	TELCIR_08797, TELCIR_08709
TCIR_00006280-00001	TELCIR_19154
TCIR_00006310-00001	TELCIR_13024, TELCIR_15506
TCIR_00006320-00001	TELCIR_13023
TCIR_00006360-00001, TCIR_00006340-00001	TELCIR_26271, TELCIR_17551
TCIR_00006370-00001, TCIR_00006350-00001	TELCIR_08299
TCIR_00006380-00001	TELCIR_08300
TCIR_00006410-00001	TELCIR_13440
TCIR_00006420-00001	TELCIR_17867
TCIR_00006430-00003	TELCIR_02851
TCIR_00006480-00008	TELCIR_20330, TELCIR_02848
TCIR_00006520-00001	TELCIR_14382, TELCIR_14381
TCIR_00006530-00001	TELCIR_14383
TCIR_00006540-00001	TELCIR_13049, TELCIR_22359
TCIR_00006550-00001	TELCIR_25975, TELCIR_17022
TCIR_00006590-00001, TCIR_00006650-00001	TELCIR_13886
TCIR_00006610-00001	TELCIR_15047, TELCIR_13885
TCIR_00006620-00001, TCIR_00006600-00001, TCIR_00006570-00001	TELCIR_26047
TCIR_00006640-00001, TCIR_00006660-00001	TELCIR_15049, TELCIR_13883
TCIR_00006670-00001	TELCIR_25158, TELCIR_24890, TELCIR_10516
TCIR_00006700-00001	TELCIR_10518
TCIR_00006710-00001	TELCIR_10519
TCIR_00006720-00001	TELCIR_24906, TELCIR_17574
TCIR_00006750-00001, TCIR_00006810-00001	TELCIR_22719
TCIR_00006790-00001	TELCIR_04436, TELCIR_06168
TCIR_00006850-00001	TELCIR_10592
TCIR_00006870-00001	TELCIR_11201
TCIR_00006890-00001, TCIR_00006880-00001	TELCIR_05412
TCIR_00006910-00001, TCIR_00026980-00001	TELCIR_09826
TCIR_00006930-00001	TELCIR_20885, TELCIR_04230, TELCIR_19165
TCIR_00006940-00001	TELCIR_04229
TCIR_00006950-00001	TELCIR_19815, TELCIR_04228
TCIR_00006970-00001, TCIR_00006980-00001	TELCIR_04226
TCIR_00007040-00001, TCIR_00187840-00002	TELCIR_14450
TCIR_00007050-00001	TELCIR_14449
TCIR_00007060-00001	TELCIR_13898
TCIR_00007070-00001	TELCIR_18883
TCIR_00007080-00001	TELCIR_20092
TCIR_00007100-00001	TELCIR_12508
TCIR_00007110-00001	TELCIR_18028
TCIR_00007120-00002	TELCIR_18467
TCIR_00007140-00001	TELCIR_17986, TELCIR_20778
TCIR_00007180-00003	TELCIR_14699
TCIR_00007190-00001	TELCIR_24563, TELCIR_20660
TCIR_00007210-00001	TELCIR_09450, TELCIR_16385
TCIR_00007220-00001	TELCIR_16386, TELCIR_09451
TCIR_00007230-00002	TELCIR_12701
TCIR_00007250-00001	TELCIR_17643
TCIR_00007310-00001	TELCIR_19977, TELCIR_17230, TELCIR_19290
TCIR_00007330-00001	TELCIR_26050, TELCIR_18041
TCIR_00007340-00001	TELCIR_14938, TELCIR_21518
TCIR_00007410-00001, TCIR_00206560-00001, TCIR_00124200-00001	TELCIR_20771
TCIR_00007430-00001, TCIR_00006900-00001	TELCIR_05411
TCIR_00007450-00001, TCIR_00007360-00001	TELCIR_14419
TCIR_00007520-00001, TCIR_00007490-00001, TCIR_00007480-00001	TELCIR_10989
TCIR_00007540-00001	TELCIR_26033
TCIR_00007550-00001	TELCIR_21458, TELCIR_16413
TCIR_00007560-00001	TELCIR_16412
TCIR_00007580-00001	TELCIR_20709, TELCIR_15640
TCIR_00007610-00001	TELCIR_22015
TCIR_00007660-00001	TELCIR_17049, TELCIR_21096, TELCIR_24393
TCIR_00007670-00001	TELCIR_17050
TCIR_00007680-00001	TELCIR_21654, TELCIR_16926, TELCIR_17051
TCIR_00007690-00001	TELCIR_16925
TCIR_00007700-00001	TELCIR_22002
TCIR_00007710-00001	TELCIR_21695
TCIR_00007720-00001	TELCIR_21478
TCIR_00007770-00001	TELCIR_05171
TCIR_00007790-00001	TELCIR_15674, TELCIR_16404
TCIR_00007800-00003, TCIR_00007780-00001	TELCIR_00877
TCIR_00007810-00001	TELCIR_20513
TCIR_00007820-00001	TELCIR_22425
TCIR_00007830-00001	TELCIR_22098
TCIR_00007840-00001, TCIR_00190760-00001	TELCIR_14586
TCIR_00007850-00001, TCIR_00190750-00001	TELCIR_14587
TCIR_00007860-00001	TELCIR_18598
TCIR_00007870-00001	TELCIR_22199, TELCIR_21684, TELCIR_19724
TCIR_00007880-00001	TELCIR_26246, TELCIR_20109
TCIR_00007950-00001, TCIR_00037590-00001	TELCIR_17147
TCIR_00007960-00001	TELCIR_14727
TCIR_00007970-00001	TELCIR_12821
TCIR_00008000-00001	TELCIR_15450
TCIR_00008010-00001	TELCIR_05634, TELCIR_05635
TCIR_00008060-00001	TELCIR_05633
TCIR_00008100-00002	TELCIR_06983
TCIR_00008130-00001, TCIR_00008140-00001	TELCIR_18302, TELCIR_06984
TCIR_00008150-00001, TCIR_00008120-00002	TELCIR_25107, TELCIR_21709, TELCIR_06985
TCIR_00008160-00001, TCIR_00008110-00001	TELCIR_19469, TELCIR_25199, TELCIR_19758
TCIR_00008170-00001	TELCIR_22865
TCIR_00008180-00001	TELCIR_21086, TELCIR_11141
TCIR_00008190-00001	TELCIR_11142
TCIR_00008310-00001	TELCIR_19262
TCIR_00008320-00001, TCIR_00212810-00001	TELCIR_13203
TCIR_00008340-00001, TCIR_00194900-00001	TELCIR_17642, TELCIR_11478
TCIR_00008350-00001	TELCIR_11477
TCIR_00008360-00001	TELCIR_22205
TCIR_00008390-00001	TELCIR_20524
TCIR_00008410-00001	TELCIR_11173, TELCIR_00982
TCIR_00008490-00001	TELCIR_07853
TCIR_00008550-00001	TELCIR_07854
TCIR_00008570-00001	TELCIR_20980, TELCIR_11917
TCIR_00008600-00001, TCIR_00008580-00001	TELCIR_07645
TCIR_00008630-00001	TELCIR_18360
TCIR_00008670-00001	TELCIR_13609
TCIR_00008730-00001, TCIR_00008790-00001	TELCIR_12402
TCIR_00008800-00001, TCIR_00008720-00001	TELCIR_15261, TELCIR_19213
TCIR_00008820-00001, TCIR_00008710-00001	TELCIR_26262
TCIR_00008830-00002	TELCIR_12155, TELCIR_23034
TCIR_00008840-00001	TELCIR_12154
TCIR_00008850-00001, TCIR_00214260-00001	TELCIR_12153
TCIR_00008900-00002	TELCIR_16663
TCIR_00008910-00001	TELCIR_18510
TCIR_00008920-00001, TCIR_00009000-00001	TELCIR_17722
TCIR_00008930-00002	TELCIR_12999, TELCIR_25588
TCIR_00008940-00001	TELCIR_26151, TELCIR_22038
TCIR_00008950-00001	TELCIR_08951
TCIR_00008960-00001	TELCIR_17770, TELCIR_08952
TCIR_00008970-00001	TELCIR_18850, TELCIR_23060
TCIR_00008990-00001	TELCIR_19999
TCIR_00009120-00001	TELCIR_18886, TELCIR_19229
TCIR_00009150-00001	TELCIR_02579
TCIR_00009190-00001	TELCIR_16814
TCIR_00009210-00001	TELCIR_10463
TCIR_00009220-00001	TELCIR_17224, TELCIR_23771
TCIR_00009230-00001	TELCIR_10461
TCIR_00009240-00001	TELCIR_15008
TCIR_00009260-00001	TELCIR_23274, TELCIR_14314
TCIR_00009270-00001	TELCIR_00985
TCIR_00009280-00001	TELCIR_18631
TCIR_00009300-00002	TELCIR_10459, TELCIR_15009
TCIR_00009310-00001	TELCIR_26061
TCIR_00009330-00001, TCIR_00008740-00001, TCIR_00008470-00001, TCIR_00008430-00001, TCIR_00008440-00001, TCIR_10143510-00001	TELCIR_18502
TCIR_00009340-00002	TELCIR_26069, TELCIR_17048
TCIR_00009350-00001	TELCIR_10052
TCIR_00009370-00001	TELCIR_12168
TCIR_00009380-00001	TELCIR_19752
TCIR_00009390-00001	TELCIR_20418
TCIR_00009400-00002	TELCIR_21928, TELCIR_15317, TELCIR_20097, TELCIR_18900
TCIR_00009410-00001	TELCIR_21149
TCIR_00009440-00001	TELCIR_20224, TELCIR_21346
TCIR_00009470-00001, TCIR_00009420-00001	TELCIR_23653
TCIR_00009480-00001	TELCIR_08811
TCIR_00009510-00001, TCIR_00009500-00001	TELCIR_15567, TELCIR_13211
TCIR_00009520-00001	TELCIR_19482, TELCIR_15436
TCIR_00009530-00001	TELCIR_16576, TELCIR_22581
TCIR_00009600-00001, TCIR_00050010-00001	TELCIR_11493
TCIR_00009670-00001	TELCIR_15371
TCIR_00009680-00001	TELCIR_15372
TCIR_00009700-00001	TELCIR_15641
TCIR_00009730-00001, TCIR_00009720-00001, TCIR_00203600-00002	TELCIR_19799, TELCIR_18557
TCIR_00009750-00001	TELCIR_15852, TELCIR_20520
TCIR_00009770-00001	TELCIR_10664
TCIR_00009790-00001	TELCIR_19217, TELCIR_26292
TCIR_00009800-00001	TELCIR_18407
TCIR_00009840-00001	TELCIR_15147, TELCIR_15925
TCIR_00009860-00002	TELCIR_13150
TCIR_00009890-00001	TELCIR_20627
TCIR_00009900-00001, TCIR_00009880-00001	TELCIR_21079
TCIR_00010030-00001	TELCIR_15982, TELCIR_15983
TCIR_00010050-00001	TELCIR_19102
TCIR_00010080-00001	TELCIR_19389, TELCIR_23041
TCIR_00010090-00001, TCIR_00205630-00002	TELCIR_18731, TELCIR_15027
TCIR_00010150-00001	TELCIR_07767
TCIR_00010170-00001	TELCIR_07766
TCIR_00010190-00001	TELCIR_07764
TCIR_00010200-00002	TELCIR_24338
TCIR_00010210-00001	TELCIR_25309
TCIR_00010220-00001	TELCIR_15761
TCIR_00010230-00001	TELCIR_14800
TCIR_00010240-00001	TELCIR_19168
TCIR_00010300-00001	TELCIR_23733
TCIR_00010320-00001	TELCIR_23541
TCIR_00010330-00001	TELCIR_26108
TCIR_00010340-00001	TELCIR_07088, TELCIR_15728
TCIR_00010350-00001	TELCIR_15729, TELCIR_22893
TCIR_00010360-00001	TELCIR_22894
TCIR_00010370-00001, TCIR_00010390-00001	TELCIR_20061, TELCIR_15730
TCIR_00010380-00001, TCIR_00010400-00001	TELCIR_20758
TCIR_00010410-00001	TELCIR_14121
TCIR_00010420-00002	TELCIR_14120
TCIR_00010430-00001	TELCIR_21851, TELCIR_22292
TCIR_00010440-00002	TELCIR_21873
TCIR_00010450-00001	TELCIR_20768, TELCIR_10524
TCIR_00010460-00001	TELCIR_18138, TELCIR_10523
TCIR_00010470-00001, TCIR_00010480-00001	TELCIR_10522
TCIR_00010500-00001	TELCIR_18331
TCIR_00010510-00001	TELCIR_18423
TCIR_00010520-00001	TELCIR_21843
TCIR_00010540-00001	TELCIR_15932, TELCIR_20506
TCIR_00010550-00001	TELCIR_24657, TELCIR_21070
TCIR_00010570-00001	TELCIR_17354
TCIR_00010580-00001, TCIR_00010610-00001	TELCIR_17353
TCIR_00010590-00002	TELCIR_16308
TCIR_00010620-00001	TELCIR_11791
TCIR_00010630-00001	TELCIR_11790
TCIR_00010635-00001	TELCIR_20433
TCIR_00010650-00001	TELCIR_24122, TELCIR_22627
TCIR_00010660-00001	TELCIR_15414
TCIR_00010670-00002	TELCIR_13957, TELCIR_16980
TCIR_00010680-00001	TELCIR_18901, TELCIR_13958
TCIR_00010690-00001	TELCIR_15109, TELCIR_09370
TCIR_00010700-00001	TELCIR_24509, TELCIR_22447
TCIR_00010710-00001	TELCIR_09369
TCIR_00010740-00001	TELCIR_17750
TCIR_00010760-00001	TELCIR_23018, TELCIR_05436
TCIR_00010770-00001	TELCIR_16134
TCIR_00010780-00001	TELCIR_16135, TELCIR_15952, TELCIR_22312
TCIR_00010800-00001	TELCIR_16136, TELCIR_25887, TELCIR_23969, TELCIR_13717, TELCIR_16023, TELCIR_15951
TCIR_00010810-00001	TELCIR_19745
TCIR_00010830-00001	TELCIR_19298
TCIR_00010840-00001	TELCIR_17777
TCIR_00010890-00001	TELCIR_09417
TCIR_00010910-00001	TELCIR_04209
TCIR_00010930-00001	TELCIR_09416
TCIR_00010960-00001, TCIR_00011030-00002	TELCIR_17106
TCIR_00010970-00001	TELCIR_15473, TELCIR_17105
TCIR_00011000-00001	TELCIR_25762
TCIR_00011010-00001, TCIR_00010950-00001	TELCIR_22995
TCIR_00011020-00001, TCIR_00010940-00001	TELCIR_21717
TCIR_00011050-00001	TELCIR_13157, TELCIR_11820
TCIR_00011080-00001	TELCIR_13273
TCIR_00011090-00002	TELCIR_14425
TCIR_00011100-00001	TELCIR_15825
TCIR_00011110-00001	TELCIR_23593, TELCIR_13272
TCIR_00011120-00001	TELCIR_25603, TELCIR_19800
TCIR_00011140-00001, TCIR_00011130-00001	TELCIR_19210, TELCIR_25179
TCIR_00011150-00001	TELCIR_14024
TCIR_00011190-00002, TCIR_00011200-00002	TELCIR_17602
TCIR_00011210-00004	TELCIR_17993
TCIR_00011220-00001	TELCIR_14773
TCIR_00011230-00001	TELCIR_14862
TCIR_00011240-00001	TELCIR_22662
TCIR_00011250-00001	TELCIR_18091
TCIR_00011270-00002	TELCIR_14345
TCIR_00011280-00001	TELCIR_22408
TCIR_00011290-00001	TELCIR_14480
TCIR_00011320-00001, TCIR_00011300-00001, TCIR_00011310-00001	TELCIR_14481
TCIR_00011330-00001	TELCIR_14482
TCIR_00011340-00004	TELCIR_25738, TELCIR_21936, TELCIR_22014
TCIR_00011350-00001	TELCIR_10243
TCIR_00011360-00001	TELCIR_10242
TCIR_00011370-00001	TELCIR_10241
TCIR_00011380-00001	TELCIR_20267
TCIR_00011390-00001	TELCIR_10239
TCIR_00011400-00001	TELCIR_10238
TCIR_00011410-00001	TELCIR_18744
TCIR_00011420-00001	TELCIR_19286
TCIR_00011430-00001	TELCIR_23648, TELCIR_21515
TCIR_00011450-00003	TELCIR_18737, TELCIR_26118, TELCIR_21222
TCIR_00011470-00001, TCIR_00017630-00001, TCIR_00017650-00003, TCIR_00011490-00001, TCIR_00195820-00001	TELCIR_00878
TCIR_00011500-00001	TELCIR_12841, TELCIR_15978
TCIR_00011510-00002	TELCIR_20604, TELCIR_12840, TELCIR_20342
TCIR_00011520-00001	TELCIR_17847
TCIR_00011530-00001	TELCIR_20383
TCIR_00011540-00001	TELCIR_20384
TCIR_00011610-00001	TELCIR_13383
TCIR_00011630-00001	TELCIR_12033
TCIR_00011660-00001	TELCIR_18578
TCIR_00011690-00001	TELCIR_02507
TCIR_00011710-00001	TELCIR_02506
TCIR_00011720-00001	TELCIR_02505
TCIR_00011730-00002	TELCIR_02504
TCIR_00011740-00001	TELCIR_02501
TCIR_00011750-00001	TELCIR_02500
TCIR_00011760-00001	TELCIR_23664, TELCIR_02494
TCIR_00011770-00001	TELCIR_04443, TELCIR_07233
TCIR_00011800-00001, TCIR_00124430-00001	TELCIR_07239, TELCIR_07240
TCIR_00011810-00002	TELCIR_04448, TELCIR_07241
TCIR_00011820-00001, TCIR_00124410-00001	TELCIR_04450, TELCIR_07243
TCIR_00011830-00002	TELCIR_07245, TELCIR_04452
TCIR_00011840-00001	TELCIR_20865
TCIR_00011850-00001	TELCIR_16862, TELCIR_04454
TCIR_00011860-00001	TELCIR_04455, TELCIR_16863
TCIR_00011870-00001	TELCIR_04456
TCIR_00011890-00001	TELCIR_15453
TCIR_00011900-00001	TELCIR_10734
TCIR_00011940-00001	TELCIR_19854
TCIR_00011970-00001	TELCIR_09029
TCIR_00011980-00001	TELCIR_09030
TCIR_00011990-00002	TELCIR_09032, TELCIR_25841, TELCIR_10575
TCIR_00012000-00002	TELCIR_11647
TCIR_00012010-00001	TELCIR_11649
TCIR_00012030-00001	TELCIR_21337, TELCIR_16721, TELCIR_18198
TCIR_00012040-00003	TELCIR_20985
TCIR_00012050-00001	TELCIR_13616
TCIR_00012060-00001, TCIR_00012070-00001	TELCIR_13844
TCIR_00012080-00001	TELCIR_12308
TCIR_00012110-00001	TELCIR_23944
TCIR_00012120-00001	TELCIR_16459
TCIR_00012130-00001, TCIR_00012140-00002	TELCIR_16458
TCIR_00012190-00001, TCIR_00012180-00001	TELCIR_06772
TCIR_00012200-00001, TCIR_00012170-00001	TELCIR_21771
TCIR_00012210-00001	TELCIR_26024
TCIR_00012220-00001	TELCIR_24556
TCIR_00012230-00001	TELCIR_06770, TELCIR_24899
TCIR_00012260-00001	TELCIR_06771
TCIR_00012280-00001	TELCIR_16381
TCIR_00012310-00001	TELCIR_06769, TELCIR_21065, TELCIR_06768
TCIR_00012350-00001	TELCIR_21760
TCIR_00012360-00002, TCIR_00012340-00001	TELCIR_11795
TCIR_00012400-00001, TCIR_00012390-00001	TELCIR_12244, TELCIR_12245, TELCIR_10527
TCIR_00012430-00001	TELCIR_24298
TCIR_00012440-00001	TELCIR_11797
TCIR_00012450-00001	TELCIR_11798
TCIR_00012460-00001, TCIR_00012480-00001	TELCIR_11799
TCIR_00012490-00003	TELCIR_11801
TCIR_00012500-00001	TELCIR_15534
TCIR_00012520-00001, TCIR_00012530-00001	TELCIR_14461
TCIR_00012540-00001, TCIR_00012560-00001	TELCIR_08176
TCIR_00012550-00001	TELCIR_08175
TCIR_00012570-00001	TELCIR_08173
TCIR_00012580-00001	TELCIR_08172
TCIR_00012590-00001	TELCIR_26116
TCIR_00012610-00001, TCIR_00202320-00001	TELCIR_19963, TELCIR_04159
TCIR_00012620-00001, TCIR_00202310-00001	TELCIR_04160
TCIR_00012670-00001	TELCIR_09482
TCIR_00012690-00001	TELCIR_10671
TCIR_00012790-00001	TELCIR_09877
TCIR_00012800-00001	TELCIR_16055, TELCIR_09876
TCIR_00012820-00001	TELCIR_25103, TELCIR_12383, TELCIR_15154
TCIR_00012830-00001	TELCIR_19030, TELCIR_12382, TELCIR_15153
TCIR_00012860-00002	TELCIR_17359
TCIR_00012880-00002	TELCIR_22678
TCIR_00012890-00001	TELCIR_17390, TELCIR_23427, TELCIR_05667
TCIR_00012910-00001	TELCIR_05666
TCIR_00012920-00001	TELCIR_26309, TELCIR_05665
TCIR_00012970-00001, TCIR_10013290-00001, TCIR_00012940-00003, TCIR_00012950-00001	TELCIR_04356, TELCIR_22595
TCIR_00013000-00001	TELCIR_22382
TCIR_00013020-00004	TELCIR_04354, TELCIR_15711
TCIR_00013030-00001	TELCIR_10316
TCIR_00013040-00001	TELCIR_10315
TCIR_00013050-00001	TELCIR_10340
TCIR_00013060-00001	TELCIR_10339
TCIR_00013080-00001	TELCIR_26068
TCIR_00013130-00001, TCIR_00013190-00001	TELCIR_10947
TCIR_00013140-00002, TCIR_00013180-00002	TELCIR_10948
TCIR_00013310-00001	TELCIR_03286
TCIR_00013330-00001	TELCIR_16311, TELCIR_03288
TCIR_00013390-00001	TELCIR_13831, TELCIR_23862
TCIR_00013400-00001	TELCIR_10373, TELCIR_26337
TCIR_00013410-00001	TELCIR_23442, TELCIR_16037
TCIR_00013420-00001	TELCIR_18652
TCIR_00013430-00001	TELCIR_24783
TCIR_00013460-00001, TCIR_00211370-00001, TCIR_00013440-00001	TELCIR_04990
TCIR_00013520-00001, TCIR_00013490-00001	TELCIR_04987
TCIR_00013530-00001	TELCIR_04986
TCIR_00013540-00001	TELCIR_04985, TELCIR_13017
TCIR_00013560-00001	TELCIR_22386, TELCIR_21814
TCIR_00013570-00001	TELCIR_16035
TCIR_00013600-00001	TELCIR_22277, TELCIR_11140
TCIR_00013610-00003	TELCIR_21985, TELCIR_23141
TCIR_00013630-00001	TELCIR_16784, TELCIR_12833
TCIR_00013650-00001	TELCIR_11967
TCIR_00013660-00001	TELCIR_11966, TELCIR_25095
TCIR_00013670-00003	TELCIR_11965
TCIR_00013680-00002	TELCIR_16315
TCIR_00013690-00001	TELCIR_11178
TCIR_00013710-00001, TCIR_00013730-00001	TELCIR_21595
TCIR_00013720-00001	TELCIR_21908, TELCIR_19508
TCIR_00013740-00001	TELCIR_15309, TELCIR_22603
TCIR_00013750-00001	TELCIR_15310
TCIR_00013760-00001	TELCIR_17351, TELCIR_20873, TELCIR_21370, TELCIR_15311, TELCIR_18264
TCIR_00013800-00001, TCIR_00013860-00001, TCIR_00013840-00001, TCIR_00013830-00001, TCIR_00013790-00002, TCIR_00013770-00001, TCIR_00013780-00001	TELCIR_19461
TCIR_00013820-00001	TELCIR_13952, TELCIR_17558
TCIR_00013850-00001	TELCIR_01293, TELCIR_10337, TELCIR_14883, TELCIR_04925, TELCIR_25713, TELCIR_25801
TCIR_00013960-00001	TELCIR_02664
TCIR_00013970-00001	TELCIR_02662
TCIR_00013990-00001, TCIR_00191230-00001, TCIR_00014010-00001	TELCIR_26101, TELCIR_02661
TCIR_00014020-00001	TELCIR_02660
TCIR_00014040-00001	TELCIR_02659, TELCIR_13218
TCIR_00014060-00001	TELCIR_02652, TELCIR_15465
TCIR_00014070-00001	TELCIR_02650
TCIR_00014080-00002	TELCIR_02649
TCIR_00014095-00001, TCIR_00014090-00001, TCIR_00014100-00001, TCIR_00014150-00001	TELCIR_02648
TCIR_00014110-00001, TCIR_00014115-00001	TELCIR_15076
TCIR_00014120-00001, TCIR_00014160-00001	TELCIR_02645
TCIR_00014130-00001	TELCIR_15077, TELCIR_02644
TCIR_00014190-00002	TELCIR_19071
TCIR_00014200-00001	TELCIR_02642
TCIR_00014240-00001, TCIR_00014260-00001	TELCIR_05727
TCIR_00014250-00001	TELCIR_05728, TELCIR_05729
TCIR_00014280-00001	TELCIR_05730
TCIR_00014290-00001	TELCIR_10262
TCIR_00014300-00001	TELCIR_10261
TCIR_00014310-00002	TELCIR_10260
TCIR_00014370-00001	TELCIR_00881
TCIR_00014380-00001	TELCIR_00882
TCIR_00014400-00001	TELCIR_00885
TCIR_00014430-00001	TELCIR_00886
TCIR_00014450-00001	TELCIR_00887
TCIR_00014460-00001	TELCIR_14585, TELCIR_00889
TCIR_00014490-00001	TELCIR_00890, TELCIR_17547
TCIR_00014520-00001	TELCIR_12282
TCIR_00014540-00001	TELCIR_02879
TCIR_00014550-00002	TELCIR_02881
TCIR_00014560-00001	TELCIR_02884
TCIR_00014570-00002	TELCIR_02886, TELCIR_14625
TCIR_00014580-00001	TELCIR_14624
TCIR_00014590-00001	TELCIR_02888
TCIR_00014610-00001	TELCIR_02889
TCIR_00014630-00001	TELCIR_02890
TCIR_00014640-00002	TELCIR_02891
TCIR_00014650-00001	TELCIR_09291
TCIR_00014660-00001	TELCIR_23587
TCIR_00014670-00001	TELCIR_09290
TCIR_00014680-00001	TELCIR_09289
TCIR_00014700-00001	TELCIR_23142, TELCIR_22303, TELCIR_03199
TCIR_00014710-00001	TELCIR_03197
TCIR_00014720-00001	TELCIR_03196
TCIR_00014730-00001	TELCIR_03194
TCIR_00014740-00001	TELCIR_19566, TELCIR_03193
TCIR_00014760-00001	TELCIR_03190
TCIR_00014770-00002	TELCIR_03188
TCIR_00014790-00001	TELCIR_11407
TCIR_00014800-00002	TELCIR_02958
TCIR_00014820-00001, TCIR_00216640-00001	TELCIR_02954
TCIR_00014880-00001	TELCIR_19458
TCIR_00014890-00001	TELCIR_02951
TCIR_00014900-00002	TELCIR_09347
TCIR_00014910-00001	TELCIR_09348
TCIR_00014920-00001	TELCIR_09349
TCIR_00014930-00001	TELCIR_22779, TELCIR_07413, TELCIR_07414
TCIR_00014940-00002	TELCIR_07415
TCIR_00014950-00001	TELCIR_07416
TCIR_00014960-00001	TELCIR_07417
TCIR_00014970-00001	TELCIR_07420
TCIR_00014980-00001	TELCIR_07421
TCIR_00014990-00001	TELCIR_07422, TELCIR_17893
TCIR_00015000-00001	TELCIR_07424
TCIR_00015070-00001, TCIR_00015150-00001	TELCIR_17262
TCIR_00015110-00001	TELCIR_09972
TCIR_00015120-00002	TELCIR_03263
TCIR_00015130-00001	TELCIR_03262
TCIR_00015160-00001, TCIR_00015090-00001	TELCIR_20632
TCIR_00015170-00001	TELCIR_03258
TCIR_00015180-00002	TELCIR_03257
TCIR_00015190-00001	TELCIR_11883
TCIR_00015200-00002	TELCIR_11884
TCIR_00015210-00001	TELCIR_22923
TCIR_00015220-00001	TELCIR_20938, TELCIR_09350
TCIR_00015230-00001	TELCIR_09351
TCIR_00015240-00001	TELCIR_09353
TCIR_00015250-00001	TELCIR_04175
TCIR_00015260-00001	TELCIR_04176, TELCIR_10709
TCIR_00015270-00001	TELCIR_04177
TCIR_00015290-00001	TELCIR_04178
TCIR_00015300-00001	TELCIR_04180
TCIR_00015340-00001, TCIR_00089110-00001, TCIR_00089080-00001, TCIR_00088960-00001	TELCIR_06441
TCIR_00015360-00001, TCIR_00213660-00001	TELCIR_00619, TELCIR_19952
TCIR_00015390-00002	TELCIR_00617
TCIR_00015400-00002	TELCIR_00616
TCIR_00015410-00004	TELCIR_20154
TCIR_00015430-00002, TCIR_00216490-00001	TELCIR_00612
TCIR_00015460-00001	TELCIR_00610
TCIR_00015470-00002	TELCIR_00608
TCIR_00015480-00001	TELCIR_00607
TCIR_00015490-00001	TELCIR_00606
TCIR_00015530-00004	TELCIR_00605
TCIR_00015540-00001, TCIR_00015550-00001	TELCIR_00604
TCIR_00015560-00001	TELCIR_22551
TCIR_00015580-00001, TCIR_00015590-00001	TELCIR_00601
TCIR_00015620-00006	TELCIR_26006
TCIR_00015630-00001	TELCIR_00600
TCIR_00015660-00001	TELCIR_00599
TCIR_00015670-00001	TELCIR_00598
TCIR_00015680-00001	TELCIR_00597
TCIR_00015690-00001	TELCIR_00596
TCIR_00015710-00001	TELCIR_12005
TCIR_00015720-00001, TCIR_00216940-00001, TCIR_00015730-00001	TELCIR_12119
TCIR_00015740-00001, TCIR_00216930-00001	TELCIR_12120
TCIR_00015760-00001	TELCIR_08917, TELCIR_08916
TCIR_00015780-00001	TELCIR_02973
TCIR_00015790-00001	TELCIR_02972
TCIR_00015800-00001	TELCIR_02971
TCIR_00015820-00001	TELCIR_02970
TCIR_00015840-00001, TCIR_00015830-00001	TELCIR_02969
TCIR_00015850-00001	TELCIR_02968
TCIR_00015860-00001	TELCIR_02967
TCIR_00015920-00002	TELCIR_02966
TCIR_00015930-00001	TELCIR_02965
TCIR_00015950-00001	TELCIR_08150, TELCIR_11375
TCIR_00015960-00001	TELCIR_10302
TCIR_00015980-00001	TELCIR_11378
TCIR_00015990-00001, TCIR_00016000-00001	TELCIR_04281
TCIR_00016010-00002	TELCIR_04280
TCIR_00016030-00001	TELCIR_04271
TCIR_00016040-00001	TELCIR_04270
TCIR_00016060-00001	TELCIR_04480
TCIR_00016100-00001	TELCIR_12228
TCIR_00016130-00001	TELCIR_01181
TCIR_00016140-00001	TELCIR_01182
TCIR_00016150-00002	TELCIR_01183
TCIR_00016160-00001	TELCIR_22772
TCIR_00016210-00001, TCIR_00016200-00001	TELCIR_01187
TCIR_00016220-00001	TELCIR_01188
TCIR_00016230-00001, TCIR_00189750-00001	TELCIR_01189
TCIR_00016240-00001	TELCIR_01190
TCIR_00016250-00001	TELCIR_01191
TCIR_00016260-00001, TCIR_00205450-00001	TELCIR_01193
TCIR_00016270-00001	TELCIR_01194, TELCIR_13851
TCIR_00016280-00001	TELCIR_07262
TCIR_00016290-00001	TELCIR_22062, TELCIR_07263
TCIR_00016340-00001	TELCIR_02679
TCIR_00016360-00001	TELCIR_02678
TCIR_00016370-00001	TELCIR_02676
TCIR_00016380-00001	TELCIR_02674
TCIR_00016390-00001	TELCIR_02673
TCIR_00016400-00001	TELCIR_02114
TCIR_00016410-00001	TELCIR_02115
TCIR_00016420-00004	TELCIR_02116
TCIR_00016470-00001	TELCIR_06016
TCIR_00016520-00001, TCIR_00016580-00001	TELCIR_02117
TCIR_00016620-00001, TCIR_00016670-00001	TELCIR_02118
TCIR_00016660-00001, TCIR_00016650-00001	TELCIR_02120
TCIR_00016700-00001	TELCIR_02121
TCIR_00016710-00001	TELCIR_02123
TCIR_00016730-00001	TELCIR_06804
TCIR_00016750-00001	TELCIR_18602, TELCIR_20407
TCIR_00016760-00001	TELCIR_00578
TCIR_00016770-00001	TELCIR_00579
TCIR_00016780-00001, TCIR_00188830-00001	TELCIR_00580
TCIR_00016800-00001	TELCIR_00583
TCIR_00016810-00001	TELCIR_00584
TCIR_00016830-00002	TELCIR_00585
TCIR_00016850-00001	TELCIR_00586
TCIR_00016860-00001	TELCIR_00594
TCIR_00016950-00001	TELCIR_01137
TCIR_00016960-00001	TELCIR_01136
TCIR_00016990-00001	TELCIR_01134
TCIR_00017040-00001	TELCIR_01132
TCIR_00017050-00001	TELCIR_01131
TCIR_00017090-00001	TELCIR_01127
TCIR_00017120-00001	TELCIR_20737, TELCIR_01124
TCIR_00017130-00001	TELCIR_17129, TELCIR_01123
TCIR_00017190-00001	TELCIR_00915
TCIR_00017200-00001	TELCIR_00917
TCIR_00017210-00001, TCIR_00017220-00001	TELCIR_00918
TCIR_00017270-00001, TCIR_00208590-00001	TELCIR_00920
TCIR_00017280-00001	TELCIR_00921
TCIR_00017300-00001, TCIR_00017330-00001	TELCIR_00923
TCIR_00017320-00001	TELCIR_00925
TCIR_00017340-00001, TCIR_00017310-00001	TELCIR_00924
TCIR_00017410-00001	TELCIR_00933
TCIR_00017420-00001, TCIR_00218290-00001	TELCIR_17657, TELCIR_00934
TCIR_00017430-00001	TELCIR_00936
TCIR_00017440-00001	TELCIR_00937
TCIR_00017450-00002	TELCIR_00939, TELCIR_21429, TELCIR_00938
TCIR_00017460-00001	TELCIR_00940
TCIR_00017470-00001	TELCIR_10873
TCIR_00017490-00001	TELCIR_03896
TCIR_00017550-00001, TCIR_00220840-00001	TELCIR_16091
TCIR_00017570-00001	TELCIR_03755
TCIR_00017580-00001, TCIR_00017530-00001	TELCIR_03902, TELCIR_21700, TELCIR_24209, TELCIR_03904
TCIR_00017590-00001	TELCIR_03752
TCIR_00017660-00001	TELCIR_26039, TELCIR_03747
TCIR_00017670-00001	TELCIR_19321
TCIR_00017680-00001	TELCIR_19320
TCIR_00017730-00002	TELCIR_00876
TCIR_00017740-00001	TELCIR_00875
TCIR_00017750-00007	TELCIR_00874
TCIR_00017770-00001	TELCIR_00873
TCIR_00017780-00001	TELCIR_02628, TELCIR_25082, TELCIR_15315
TCIR_00017790-00001	TELCIR_00872
TCIR_00017820-00001	TELCIR_23924
TCIR_00017840-00001	TELCIR_00869
TCIR_00017850-00004	TELCIR_00865
TCIR_00017880-00001, TCIR_00017900-00001	TELCIR_00862
TCIR_00017890-00001	TELCIR_23650
TCIR_00017910-00001	TELCIR_00860
TCIR_00017950-00002	TELCIR_21048, TELCIR_00859
TCIR_00017960-00001	TELCIR_00858
TCIR_00017970-00001	TELCIR_01093
TCIR_00017980-00001	TELCIR_01094
TCIR_00017990-00001	TELCIR_23366, TELCIR_01095
TCIR_00018000-00002	TELCIR_14047, TELCIR_20248, TELCIR_22552
TCIR_00018010-00001	TELCIR_01096
TCIR_00018030-00001, TCIR_00189110-00001, TCIR_00189100-00001	TELCIR_01097
TCIR_00018090-00001	TELCIR_01102
TCIR_00018120-00001	TELCIR_01104
TCIR_00018140-00001	TELCIR_01106
TCIR_00018160-00002	TELCIR_01107
TCIR_00018180-00001	TELCIR_01108, TELCIR_18523
TCIR_00018200-00001	TELCIR_22059
TCIR_00018230-00001, TCIR_00018190-00001	TELCIR_01121
TCIR_00018250-00001, TCIR_00018290-00001	TELCIR_01118, TELCIR_15196
TCIR_00018300-00001, TCIR_00018260-00001	TELCIR_01117
TCIR_00018320-00001, TCIR_00018280-00001	TELCIR_20033, TELCIR_01116
TCIR_00018360-00001	TELCIR_01115
TCIR_00018380-00001, TCIR_00189160-00002	TELCIR_01113
TCIR_00018400-00001	TELCIR_01110
TCIR_00018420-00001, TCIR_00102840-00001	TELCIR_14091, TELCIR_16021
TCIR_00018430-00001	TELCIR_04441
TCIR_00018440-00001	TELCIR_04442
TCIR_00018450-00001	TELCIR_08479
TCIR_00018470-00001	TELCIR_08480
TCIR_00018540-00001	TELCIR_07960
TCIR_00018560-00001, TCIR_10020680-00001	TELCIR_06739
TCIR_00018670-00002	TELCIR_02877
TCIR_00018730-00001	TELCIR_12571
TCIR_00018740-00001	TELCIR_07299
TCIR_00018800-00001	TELCIR_06603
TCIR_00018820-00001	TELCIR_06598
TCIR_00018830-00001	TELCIR_17178, TELCIR_06599
TCIR_00018840-00001	TELCIR_06601
TCIR_00018860-00001	TELCIR_06602, TELCIR_17179
TCIR_00018870-00001	TELCIR_23807
TCIR_00018930-00001	TELCIR_14917, TELCIR_06606
TCIR_00018940-00001	TELCIR_06607
TCIR_00019010-00001	TELCIR_05474
TCIR_00019020-00001, TCIR_00018760-00001, TCIR_00217420-00002	TELCIR_14106, TELCIR_05473
TCIR_00019050-00001, TCIR_00217390-00001	TELCIR_25905, TELCIR_05469
TCIR_00019060-00001, TCIR_00217370-00001	TELCIR_05468
TCIR_00019080-00001, TCIR_00217360-00001, TCIR_00019090-00001	TELCIR_16303, TELCIR_08723
TCIR_00019110-00001, TCIR_00217340-00001	TELCIR_08725
TCIR_00019160-00001	TELCIR_01866, TELCIR_01867
TCIR_00019250-00001	TELCIR_01876
TCIR_00019260-00001, TCIR_00019390-00001	TELCIR_01797
TCIR_00019270-00001, TCIR_00019400-00001	TELCIR_01795
TCIR_00019360-00001	TELCIR_01874, TELCIR_22240, TELCIR_20388, TELCIR_23328
TCIR_00019370-00001	TELCIR_01875
TCIR_00019420-00001, TCIR_00019410-00001, TCIR_00019280-00001	TELCIR_01794, TELCIR_25287
TCIR_00019430-00001	TELCIR_01793
TCIR_00019450-00001, TCIR_00209640-00001	TELCIR_01792
TCIR_00019480-00001	TELCIR_01790
TCIR_00019490-00001, TCIR_00019520-00001, TCIR_00019530-00001	TELCIR_16390
TCIR_00019510-00004	TELCIR_03968
TCIR_00019560-00001	TELCIR_01788, TELCIR_01789, TELCIR_19410
TCIR_00019580-00001, TCIR_00189220-00001	TELCIR_23927, TELCIR_03971
TCIR_00019610-00001	TELCIR_02944
TCIR_00019630-00001	TELCIR_02946
TCIR_00019640-00001	TELCIR_02947
TCIR_00019660-00001	TELCIR_25502
TCIR_00019690-00001	TELCIR_18784, TELCIR_03477
TCIR_00019700-00001	TELCIR_03476
TCIR_00019750-00001	TELCIR_03475
TCIR_00019760-00001	TELCIR_11682
TCIR_00019770-00001, TCIR_00207300-00001	TELCIR_11681
TCIR_00019780-00001	TELCIR_03425
TCIR_00019820-00001	TELCIR_03426
TCIR_00019830-00001	TELCIR_03427
TCIR_00019840-00001	TELCIR_03428
TCIR_00019860-00001	TELCIR_03429
TCIR_00019880-00001	TELCIR_03431
TCIR_00019910-00001	TELCIR_02358
TCIR_00019920-00001	TELCIR_02360
TCIR_00019940-00001	TELCIR_02361
TCIR_00019950-00001	TELCIR_02363, TELCIR_02362
TCIR_00019960-00001	TELCIR_02364
TCIR_00019970-00001	TELCIR_02365
TCIR_00020040-00001, TCIR_00020000-00001	TELCIR_00690
TCIR_00020050-00003	TELCIR_00688
TCIR_00020070-00002	TELCIR_00682, TELCIR_00681
TCIR_00020080-00001	TELCIR_00680
TCIR_00020090-00001	TELCIR_20643, TELCIR_00679
TCIR_00020120-00001, TCIR_00020100-00001	TELCIR_00678
TCIR_00020170-00001, TCIR_00189240-00001	TELCIR_00676
TCIR_00020180-00001	TELCIR_07502, TELCIR_01660
TCIR_00020220-00001, TCIR_00020210-00001	TELCIR_01659, TELCIR_25783
TCIR_00020240-00001, TCIR_00020290-00001	TELCIR_01656
TCIR_00020280-00003	TELCIR_15035, TELCIR_01655
TCIR_00020310-00001	TELCIR_08018
TCIR_00020320-00001	TELCIR_08019
TCIR_00020330-00006	TELCIR_17378, TELCIR_12919
TCIR_00020340-00001	TELCIR_20168
TCIR_00020360-00001	TELCIR_12918
TCIR_00020370-00001	TELCIR_24678, TELCIR_00665
TCIR_00020380-00001	TELCIR_00666
TCIR_00020400-00001	TELCIR_00667
TCIR_00020410-00001	TELCIR_00668
TCIR_00020420-00001	TELCIR_00670
TCIR_00020430-00001	TELCIR_00672
TCIR_00020440-00001	TELCIR_00673
TCIR_00020520-00001, TCIR_00189300-00001	TELCIR_01662
TCIR_00020530-00002	TELCIR_01663
TCIR_00020540-00001	TELCIR_23972, TELCIR_01664
TCIR_00020550-00001	TELCIR_01665
TCIR_00020560-00001	TELCIR_01666
TCIR_00020570-00001, TCIR_00220990-00001	TELCIR_01667
TCIR_00020590-00001	TELCIR_01669
TCIR_00020600-00001	TELCIR_01672
TCIR_00020770-00001	TELCIR_01157
TCIR_00020780-00002	TELCIR_01158
TCIR_00020790-00001	TELCIR_01159
TCIR_00020800-00001	TELCIR_18772, TELCIR_01160
TCIR_00020810-00001	TELCIR_26153
TCIR_00020840-00001	TELCIR_25291, TELCIR_02170
TCIR_00020850-00002	TELCIR_02171, TELCIR_18332
TCIR_00020870-00001, TCIR_00020860-00001	TELCIR_02172
TCIR_00020880-00001, TCIR_00189330-00001	TELCIR_02174
TCIR_00020990-00001	TELCIR_01427, TELCIR_01428
TCIR_00021000-00001	TELCIR_01425, TELCIR_18304
TCIR_00021030-00001	TELCIR_01426
TCIR_00021040-00001, TCIR_00021010-00001	TELCIR_18303, TELCIR_01424
TCIR_00021050-00001, TCIR_00021020-00001	TELCIR_01423
TCIR_00021070-00001	TELCIR_01422
TCIR_00021110-00001	TELCIR_23821, TELCIR_01421
TCIR_00021120-00001	TELCIR_01416
TCIR_00021180-00001, TCIR_00021190-00001	TELCIR_01139
TCIR_00021220-00002	TELCIR_01140
TCIR_00021250-00001	TELCIR_01141
TCIR_00021260-00002	TELCIR_25242, TELCIR_01144
TCIR_00021320-00001, TCIR_00212670-00001	TELCIR_01148
TCIR_00021330-00001	TELCIR_01150
TCIR_00021340-00001	TELCIR_01151
TCIR_00021350-00001, TCIR_00212650-00001	TELCIR_01152
TCIR_00021360-00002, TCIR_00212640-00001	TELCIR_01153
TCIR_00021400-00001	TELCIR_02278
TCIR_00021410-00001	TELCIR_02274
TCIR_00021420-00001	TELCIR_24615
TCIR_00021450-00001, TCIR_00205090-00002	TELCIR_00016
TCIR_00021460-00001	TELCIR_03236
TCIR_00021470-00001	TELCIR_14267
TCIR_00021480-00001	TELCIR_03238
TCIR_00021490-00001	TELCIR_03613
TCIR_00021550-00001	TELCIR_17698
TCIR_00021580-00001	TELCIR_05341
TCIR_00021590-00001	TELCIR_05344
TCIR_00021650-00001, TCIR_10166830-00001, TCIR_00210620-00001	TELCIR_02265
TCIR_00021670-00001	TELCIR_01305, TELCIR_01306
TCIR_00021680-00001	TELCIR_01304
TCIR_00021720-00001	TELCIR_01300
TCIR_00021740-00002	TELCIR_01299
TCIR_00021760-00001	TELCIR_01298
TCIR_00021770-00001, TCIR_00021750-00001	TELCIR_01297
TCIR_00021780-00001	TELCIR_01296
TCIR_00021800-00001	TELCIR_15514
TCIR_00021840-00004, TCIR_00021830-00001, TCIR_00021810-00001, TCIR_00021820-00001, TCIR_00021610-00001	TELCIR_10876
TCIR_00021850-00001	TELCIR_07307
TCIR_00021870-00001	TELCIR_01310, TELCIR_01307
TCIR_00021880-00002	TELCIR_01308
TCIR_00021890-00002, TCIR_00021900-00001	TELCIR_01314
TCIR_00021920-00001	TELCIR_03124
TCIR_00021930-00001	TELCIR_03123
TCIR_00021940-00001	TELCIR_03122
TCIR_00021970-00001, TCIR_00052270-00001	TELCIR_14799
TCIR_00021990-00002	TELCIR_02961
TCIR_00022000-00001	TELCIR_02962
TCIR_00022010-00001	TELCIR_02964
TCIR_00022020-00001	TELCIR_02999
TCIR_00022040-00001	TELCIR_20970
TCIR_00022060-00001	TELCIR_02995
TCIR_00022080-00001	TELCIR_02991
TCIR_00022100-00001	TELCIR_01020
TCIR_00022110-00001	TELCIR_19302
TCIR_00022120-00002	TELCIR_01018
TCIR_00022130-00001	TELCIR_22853, TELCIR_02868, TELCIR_25924, TELCIR_18546, TELCIR_20551
TCIR_00022170-00002	TELCIR_01014, TELCIR_01015
TCIR_00022230-00001	TELCIR_01012
TCIR_00022290-00001	TELCIR_01767
TCIR_00022310-00001	TELCIR_01765
TCIR_00022340-00005	TELCIR_01763
TCIR_00022360-00001	TELCIR_01760
TCIR_00022370-00001	TELCIR_01759
TCIR_00022380-00001	TELCIR_01758, TELCIR_19429
TCIR_00022400-00001	TELCIR_18729
TCIR_00022410-00001	TELCIR_01757
TCIR_00022440-00002, TCIR_00022460-00001	TELCIR_01756
TCIR_00022490-00001	TELCIR_21680, TELCIR_02777
TCIR_00022500-00001	TELCIR_20293
TCIR_00022510-00001	TELCIR_02779
TCIR_00022540-00001	TELCIR_02781
TCIR_00022550-00001	TELCIR_02782
TCIR_00022570-00001	TELCIR_23932, TELCIR_02783
TCIR_00022580-00001	TELCIR_00158
TCIR_00022600-00001, TCIR_00202590-00001, TCIR_00202560-00002	TELCIR_09364, TELCIR_03155, TELCIR_00157
TCIR_00022610-00001	TELCIR_00156
TCIR_00022630-00001	TELCIR_00155
TCIR_00022640-00001	TELCIR_00154
TCIR_00022660-00001, TCIR_00073520-00001, TCIR_00080290-00001, TCIR_00065980-00001, TCIR_00223560-00001, TCIR_00005110-00002, TCIR_00087480-00001, TCIR_00162290-00001, TCIR_00191250-00001, TCIR_00007470-00001, TCIR_00191240-00001	TELCIR_00984, TELCIR_22113, TELCIR_23577, TELCIR_22413
TCIR_00022670-00001, TCIR_00022650-00001	TELCIR_00152, TELCIR_00153, TELCIR_22107
TCIR_00022700-00001	TELCIR_03684
TCIR_00022720-00001	TELCIR_00146
TCIR_00022730-00001	TELCIR_00142
TCIR_00022760-00001	TELCIR_00141
TCIR_00022770-00001	TELCIR_00140
TCIR_00022820-00001	TELCIR_00139
TCIR_00022840-00002	TELCIR_00137
TCIR_00022850-00001, TCIR_00022880-00001	TELCIR_26097
TCIR_00022870-00001	TELCIR_00134
TCIR_00022930-00001	TELCIR_00133
TCIR_00022980-00001	TELCIR_00132
TCIR_00022990-00002	TELCIR_20693, TELCIR_00129
TCIR_00023010-00001	TELCIR_00128
TCIR_00023020-00001	TELCIR_00127
TCIR_00023030-00001	TELCIR_00125
TCIR_00023050-00001	TELCIR_00123
TCIR_00023060-00001	TELCIR_00121
TCIR_00023070-00001	TELCIR_00120
TCIR_00023080-00004	TELCIR_00119
TCIR_00023090-00001	TELCIR_20450
TCIR_00023100-00001	TELCIR_00118
TCIR_00023120-00001	TELCIR_00728
TCIR_00023130-00001	TELCIR_00727
TCIR_00023140-00002, TCIR_00211950-00001	TELCIR_00726, TELCIR_22360
TCIR_00023150-00001	TELCIR_00725
TCIR_00023180-00001, TCIR_00023210-00001	TELCIR_00723
TCIR_00023190-00001, TCIR_00023220-00001	TELCIR_00722
TCIR_00023200-00001	TELCIR_00721
TCIR_00023290-00001, TCIR_00124300-00001	TELCIR_00717
TCIR_00023340-00001	TELCIR_20313
TCIR_00023350-00001, TCIR_00200080-00001	TELCIR_00713
TCIR_00023380-00001	TELCIR_00711
TCIR_00023390-00001, TCIR_00177510-00002	TELCIR_00710, TELCIR_05121
TCIR_00023410-00001	TELCIR_00709
TCIR_00023420-00001, TCIR_00023430-00001	TELCIR_00708
TCIR_00023440-00001	TELCIR_09716
TCIR_00023450-00001	TELCIR_00705
TCIR_00023490-00001, TCIR_00188670-00001	TELCIR_00704
TCIR_00023550-00001, TCIR_00188710-00001	TELCIR_00700, TELCIR_00701
TCIR_00023560-00001	TELCIR_00698
TCIR_00023570-00001, TCIR_00172730-00001	TELCIR_00295
TCIR_00023600-00001	TELCIR_08329, TELCIR_08336
TCIR_00023610-00001	TELCIR_08333, TELCIR_25958, TELCIR_08334, TELCIR_08330, TELCIR_08328, TELCIR_03222, TELCIR_08323, TELCIR_08324, TELCIR_03220
TCIR_00023620-00001	TELCIR_03221, TELCIR_08335
TCIR_00023630-00001	TELCIR_03223
TCIR_00023640-00001	TELCIR_22189, TELCIR_03224
TCIR_00023650-00001	TELCIR_03225
TCIR_00023690-00002	TELCIR_03226
TCIR_00023700-00001	TELCIR_03228
TCIR_00023750-00001	TELCIR_03229
TCIR_00023760-00001	TELCIR_03231
TCIR_00023770-00001	TELCIR_03304, TELCIR_24191
TCIR_00023780-00001	TELCIR_03305
TCIR_00023790-00001	TELCIR_03306
TCIR_00023800-00001	TELCIR_03307
TCIR_00023810-00001	TELCIR_03308
TCIR_00023840-00001	TELCIR_03309
TCIR_00023850-00001	TELCIR_03310
TCIR_00023880-00001	TELCIR_03311
TCIR_00023890-00001	TELCIR_03312
TCIR_00023910-00001	TELCIR_06372, TELCIR_25666
TCIR_00023920-00001	TELCIR_06371
TCIR_00023970-00001, TCIR_00188590-00001	TELCIR_20833, TELCIR_06088
TCIR_00023990-00001	TELCIR_06084
TCIR_00024000-00001	TELCIR_06086
TCIR_00024030-00001	TELCIR_06082
TCIR_00024040-00001	TELCIR_06081
TCIR_00024050-00001	TELCIR_05544
TCIR_00024060-00001	TELCIR_05552
TCIR_00024070-00001	TELCIR_05551
TCIR_00024080-00001	TELCIR_05550
TCIR_00024090-00002, TCIR_00188540-00001	TELCIR_20947, TELCIR_05549
TCIR_00024100-00002	TELCIR_05547
TCIR_00024110-00001, TCIR_00188560-00001	TELCIR_05546
TCIR_00024170-00002	TELCIR_01243
TCIR_00024200-00001, TCIR_00188530-00001	TELCIR_01244
TCIR_00024210-00001	TELCIR_14423
TCIR_00024240-00001	TELCIR_01250
TCIR_00024260-00001	TELCIR_01251
TCIR_00024280-00001	TELCIR_01253
TCIR_00024300-00001, TCIR_00024270-00001	TELCIR_01252
TCIR_00024330-00001, TCIR_00207660-00001	TELCIR_01256
TCIR_00024350-00001	TELCIR_22955, TELCIR_01258
TCIR_00024360-00001	TELCIR_01260, TELCIR_16465, TELCIR_01259
TCIR_00024380-00001	TELCIR_01261
TCIR_00024390-00001	TELCIR_01262, TELCIR_01263, TELCIR_18963
TCIR_00024400-00001	TELCIR_01264
TCIR_00024410-00002	TELCIR_17302
TCIR_00024440-00001	TELCIR_01265
TCIR_00024450-00001	TELCIR_01266
TCIR_00024460-00006	TELCIR_01267
TCIR_00024470-00003	TELCIR_18192
TCIR_00024500-00002	TELCIR_01273
TCIR_00024520-00002	TELCIR_03606
TCIR_00024580-00001	TELCIR_03611
TCIR_00024610-00001	TELCIR_07774
TCIR_00024640-00001	TELCIR_14109, TELCIR_13445
TCIR_00024650-00001, TCIR_00024630-00001	TELCIR_15667
TCIR_00024660-00002	TELCIR_10719
TCIR_00024670-00001, TCIR_00024700-00001	TELCIR_14053
TCIR_00024690-00001, TCIR_00024720-00001	TELCIR_14055
TCIR_00024730-00001, TCIR_00024710-00001, TCIR_00024680-00001	TELCIR_24756, TELCIR_14054
TCIR_00024740-00001	TELCIR_08208
TCIR_00024750-00001, TCIR_00187600-00001	TELCIR_05990
TCIR_00024760-00001	TELCIR_08209
TCIR_00024770-00001	TELCIR_05989
TCIR_00024780-00001	TELCIR_05988
TCIR_00024800-00004	TELCIR_15974
TCIR_00024810-00001	TELCIR_16984, TELCIR_15975
TCIR_00024820-00001	TELCIR_16985
TCIR_00024830-00001	TELCIR_18157
TCIR_00024880-00001, TCIR_00024930-00001	TELCIR_09749
TCIR_00024910-00001, TCIR_00024870-00001, TCIR_00024920-00001	TELCIR_13263
TCIR_00024960-00002, TCIR_00024980-00001	TELCIR_12340
TCIR_00024990-00001, TCIR_10027310-00001	TELCIR_10254, TELCIR_04050
TCIR_00025010-00001, TCIR_00148140-00001, TCIR_00025000-00001	TELCIR_04051
TCIR_00025020-00001	TELCIR_04052
TCIR_00025040-00001	TELCIR_26073, TELCIR_06178
TCIR_00025050-00001	TELCIR_15481
TCIR_00025080-00001	TELCIR_13266
TCIR_00025090-00001	TELCIR_13265
TCIR_00025100-00001	TELCIR_16199
TCIR_00025110-00001	TELCIR_06848
TCIR_00025150-00001	TELCIR_06846
TCIR_00025170-00001	TELCIR_15031, TELCIR_15030, TELCIR_03084, TELCIR_03085
TCIR_00025180-00001, TCIR_00025130-00001	TELCIR_06847, TELCIR_03088
TCIR_00025190-00001	TELCIR_03087
TCIR_00025200-00001, TCIR_00025160-00001	TELCIR_15032, TELCIR_03086
TCIR_00025220-00001	TELCIR_13320
TCIR_00025250-00001	TELCIR_05877
TCIR_00025290-00001	TELCIR_11137, TELCIR_05878
TCIR_00025300-00002	TELCIR_13828
TCIR_00025310-00001	TELCIR_10626
TCIR_00025320-00001	TELCIR_10627
TCIR_00025330-00001	TELCIR_10036
TCIR_00025350-00001	TELCIR_10034, TELCIR_22864
TCIR_00025370-00001	TELCIR_20287, TELCIR_10033
TCIR_00025380-00001	TELCIR_18645, TELCIR_10032
TCIR_00025400-00002	TELCIR_10031, TELCIR_18646
TCIR_00025410-00001	TELCIR_17234
TCIR_00025420-00001	TELCIR_22953
TCIR_00025440-00001	TELCIR_12169
TCIR_00025460-00001	TELCIR_14288, TELCIR_12170
TCIR_00025480-00001	TELCIR_12171, TELCIR_14287
TCIR_00025490-00001	TELCIR_23408, TELCIR_12172
TCIR_00025500-00002	TELCIR_04241, TELCIR_10029
TCIR_00025510-00001	TELCIR_04242
TCIR_00025520-00003	TELCIR_04243
TCIR_00025540-00001	TELCIR_05979, TELCIR_04244
TCIR_00025590-00002	TELCIR_04246, TELCIR_05981
TCIR_00025600-00001, TCIR_00025570-00001	TELCIR_04937, TELCIR_07742
TCIR_00025610-00001	TELCIR_04936
TCIR_00025620-00005	TELCIR_04935
TCIR_00025640-00001	TELCIR_08295
TCIR_00025690-00001	TELCIR_05938, TELCIR_13495
TCIR_00025700-00001	TELCIR_07869, TELCIR_05939
TCIR_00025730-00001	TELCIR_07868
TCIR_00025750-00002	TELCIR_11543, TELCIR_13454
TCIR_00025760-00001, TCIR_00025740-00001	TELCIR_13455
TCIR_00025770-00001	TELCIR_13453
TCIR_00025780-00001	TELCIR_09156
TCIR_00025850-00001, TCIR_00025820-00001	TELCIR_19892
TCIR_00025870-00001	TELCIR_13647
TCIR_00025880-00001	TELCIR_13648, TELCIR_11952
TCIR_00025890-00001	TELCIR_13649, TELCIR_11954
TCIR_00025900-00002	TELCIR_15200, TELCIR_11955
TCIR_00025920-00001	TELCIR_14540, TELCIR_14828
TCIR_00025930-00001	TELCIR_25187
TCIR_00025960-00001	TELCIR_10346, TELCIR_10015
TCIR_00025970-00001	TELCIR_10348, TELCIR_10349, TELCIR_10016
TCIR_00025980-00001	TELCIR_10350, TELCIR_10017
TCIR_00025990-00001	TELCIR_16750
TCIR_00026000-00001	TELCIR_21062
TCIR_00026010-00001, TCIR_00212170-00001, TCIR_00189500-00001	TELCIR_10836
TCIR_00026030-00001, TCIR_00189520-00001	TELCIR_10837
TCIR_00026040-00001	TELCIR_08186
TCIR_00026050-00001, TCIR_00189540-00001	TELCIR_25818
TCIR_00026060-00001, TCIR_00189530-00001	TELCIR_23823, TELCIR_08184
TCIR_00026070-00001, TCIR_00189515-00001	TELCIR_08303, TELCIR_03924
TCIR_00026130-00001	TELCIR_05399
TCIR_00026140-00006	TELCIR_05400, TELCIR_05480
TCIR_00026150-00002	TELCIR_05481, TELCIR_05401
TCIR_00026160-00001	TELCIR_05484
TCIR_00026170-00001	TELCIR_05485, TELCIR_05486
TCIR_00026230-00001	TELCIR_13006, TELCIR_13003
TCIR_00026240-00001	TELCIR_16259
TCIR_00026265-00001, TCIR_00026260-00001	TELCIR_21327
TCIR_00026270-00001	TELCIR_05641
TCIR_00026290-00001	TELCIR_05639
TCIR_00026300-00001	TELCIR_05638, TELCIR_07525
TCIR_00026310-00001	TELCIR_05636, TELCIR_07526
TCIR_00026320-00001	TELCIR_07527
TCIR_00026330-00001	TELCIR_25623
TCIR_00026350-00001, TCIR_00026370-00001, TCIR_00026360-00001	TELCIR_05355
TCIR_00026400-00001	TELCIR_09471
TCIR_00026410-00005	TELCIR_09472
TCIR_00026420-00001	TELCIR_16509
TCIR_00026430-00002	TELCIR_05358, TELCIR_16508
TCIR_00026440-00001, TCIR_00189590-00001	TELCIR_24271, TELCIR_05360
TCIR_00026450-00002, TCIR_00189600-00001	TELCIR_08458, TELCIR_26059
TCIR_00026500-00001	TELCIR_05453, TELCIR_08460
TCIR_00026510-00001	TELCIR_05452
TCIR_00026515-00001	TELCIR_05451, TELCIR_08463
TCIR_00026520-00001	TELCIR_05450
TCIR_00026540-00001	TELCIR_05449
TCIR_00026580-00001	TELCIR_08618, TELCIR_10211, TELCIR_15045
TCIR_00026590-00001	TELCIR_15044
TCIR_00026660-00001	TELCIR_13579
TCIR_00026670-00001	TELCIR_09162
TCIR_00026690-00001	TELCIR_11846, TELCIR_12586
TCIR_00026700-00001	TELCIR_11847
TCIR_00026710-00001, TCIR_00189770-00001	TELCIR_12588
TCIR_00026720-00002	TELCIR_16227
TCIR_00026730-00001	TELCIR_11961
TCIR_00026740-00001	TELCIR_22262
TCIR_00026750-00001, TCIR_00026780-00001	TELCIR_24383
TCIR_00026760-00001, TCIR_00026790-00001	TELCIR_15769, TELCIR_16879
TCIR_00026800-00002, TCIR_00026770-00001	TELCIR_24072, TELCIR_16880, TELCIR_15768
TCIR_00026810-00002	TELCIR_10398, TELCIR_13215
TCIR_00026840-00002	TELCIR_22092
TCIR_00026850-00001, TCIR_00210410-00001	TELCIR_15369
TCIR_00026860-00001	TELCIR_18892, TELCIR_14968
TCIR_00026880-00004	TELCIR_10543, TELCIR_18895, TELCIR_26219, TELCIR_18965
TCIR_00026920-00001	TELCIR_23227, TELCIR_08516
TCIR_00026930-00001	TELCIR_25349, TELCIR_08517
TCIR_00026940-00001	TELCIR_09245, TELCIR_15999, TELCIR_08518
TCIR_00026950-00001, TCIR_00175070-00002	TELCIR_25836
TCIR_00026970-00001	TELCIR_23190
TCIR_00026990-00001	TELCIR_09827
TCIR_00027010-00001	TELCIR_19534
TCIR_00027030-00001	TELCIR_16897
TCIR_00027050-00001	TELCIR_15997, TELCIR_15398, TELCIR_25446
TCIR_00027170-00001, TCIR_00027160-00002, TCIR_00189800-00001	TELCIR_14111, TELCIR_18591
TCIR_00027190-00001, TCIR_00027140-00001	TELCIR_06705, TELCIR_06718
TCIR_00027210-00001, TCIR_00027100-00001	TELCIR_06706
TCIR_00027230-00001	TELCIR_10983, TELCIR_10752
TCIR_00027240-00001	TELCIR_13578
TCIR_00027250-00001	TELCIR_11678
TCIR_00027280-00001	TELCIR_07400
TCIR_00027290-00002	TELCIR_07401
TCIR_00027300-00001	TELCIR_07402
TCIR_00027310-00001	TELCIR_07403
TCIR_00027320-00001	TELCIR_15609
TCIR_00027330-00001	TELCIR_08572
TCIR_00027350-00001	TELCIR_09252, TELCIR_17668
TCIR_00027360-00001	TELCIR_06066
TCIR_00027410-00001, TCIR_00027420-00001	TELCIR_13045, TELCIR_07062
TCIR_00027440-00001, TCIR_00027430-00001, TCIR_00205770-00001, TCIR_00119020-00001, TCIR_00021500-00001, TCIR_00105430-00001, TCIR_00110000-00001, TCIR_00032310-00002, TCIR_00147820-00001, TCIR_00187720-00001, TCIR_00104610-00001, TCIR_00104590-00001, TCIR_00215830-00001, TCIR_00218720-00001, TCIR_00061190-00001, TCIR_00075140-00001, TCIR_00110870-00001, TCIR_00041560-00001, TCIR_00014230-00001	TELCIR_09358
TCIR_00027460-00001	TELCIR_07061
TCIR_00027480-00001	TELCIR_14754
TCIR_00027490-00001	TELCIR_14753
TCIR_00027500-00003	TELCIR_22471, TELCIR_08675
TCIR_00027510-00001, TCIR_00213440-00001, TCIR_00187240-00003	TELCIR_08676
TCIR_00027520-00001	TELCIR_09022
TCIR_00027540-00001	TELCIR_06845
TCIR_00027560-00001, TCIR_00189820-00001	TELCIR_14655, TELCIR_06843
TCIR_00027590-00001, TCIR_00073560-00001	TELCIR_08633
TCIR_00027650-00001	TELCIR_25173
TCIR_00027680-00001	TELCIR_20956, TELCIR_22706
TCIR_00027710-00002	TELCIR_18149, TELCIR_15591
TCIR_00027720-00002	TELCIR_19337, TELCIR_15592
TCIR_00027730-00001	TELCIR_23588
TCIR_00027740-00001	TELCIR_25885, TELCIR_23589
TCIR_00027755-00001, TCIR_00027750-00001	TELCIR_18468, TELCIR_11756
TCIR_00027770-00001	TELCIR_11755
TCIR_00027790-00001, TCIR_00027810-00001	TELCIR_15550, TELCIR_11754
TCIR_00027820-00001, TCIR_00027800-00001	TELCIR_18705
TCIR_00027850-00001	TELCIR_11668
TCIR_00027855-00001	TELCIR_11667, TELCIR_11608
TCIR_00027860-00001	TELCIR_23655, TELCIR_11666
TCIR_00027867-00001	TELCIR_19645, TELCIR_23828
TCIR_00027870-00001	TELCIR_15957, TELCIR_24780, TELCIR_15772
TCIR_00027880-00001	TELCIR_15958, TELCIR_15771
TCIR_00027890-00001	TELCIR_15770
TCIR_00027910-00001	TELCIR_09986
TCIR_00027930-00006	TELCIR_21412, TELCIR_09987
TCIR_00027940-00001	TELCIR_23220
TCIR_00027970-00001	TELCIR_23784
TCIR_00027980-00001	TELCIR_14986, TELCIR_09989
TCIR_00027990-00001	TELCIR_14987
TCIR_00027995-00001	TELCIR_18426
TCIR_00028000-00001	TELCIR_11013, TELCIR_18196
TCIR_00028020-00001	TELCIR_17965, TELCIR_18730
TCIR_00028050-00001	TELCIR_11469
TCIR_00028060-00001	TELCIR_22068
TCIR_00028070-00001	TELCIR_03846
TCIR_00028090-00001	TELCIR_03850, TELCIR_14238, TELCIR_14237, TELCIR_03849
TCIR_00028100-00001	TELCIR_03851
TCIR_00028110-00001	TELCIR_22520, TELCIR_20190, TELCIR_22521, TELCIR_23313
TCIR_00028120-00001	TELCIR_13458
TCIR_00028130-00001	TELCIR_13456
TCIR_00028140-00003	TELCIR_23367, TELCIR_09142
TCIR_00028150-00001, TCIR_00028180-00001	TELCIR_09141
TCIR_00028190-00001	TELCIR_13848
TCIR_00028220-00001, TCIR_00028225-00001	TELCIR_10098
TCIR_00028240-00001	TELCIR_21824
TCIR_00028260-00002	TELCIR_10272, TELCIR_25693, TELCIR_10099
TCIR_00028270-00001	TELCIR_10273, TELCIR_07796
TCIR_00028280-00001	TELCIR_07795
TCIR_00028290-00001	TELCIR_09873, TELCIR_07794
TCIR_00028300-00001	TELCIR_09872
TCIR_00028325-00001, TCIR_00028320-00001	TELCIR_05154, TELCIR_05155
TCIR_00028375-00001	TELCIR_16026, TELCIR_14858
TCIR_00028380-00001, TCIR_00028390-00001	TELCIR_20437
TCIR_00028410-00001	TELCIR_06125
TCIR_00028430-00001, TCIR_00028360-00001	TELCIR_14859, TELCIR_16027
TCIR_00028440-00001, TCIR_00218000-00001	TELCIR_06123, TELCIR_15444
TCIR_00028450-00001	TELCIR_06122
TCIR_00028460-00001	TELCIR_15257, TELCIR_12960
TCIR_00028470-00001	TELCIR_11585, TELCIR_06192
TCIR_00028480-00001	TELCIR_06191
TCIR_00028490-00001	TELCIR_11584
TCIR_00028500-00001	TELCIR_06190
TCIR_00028510-00001, TCIR_00183000-00001	TELCIR_06189, TELCIR_11582
TCIR_00028520-00001, TCIR_00183010-00001	TELCIR_11581
TCIR_00028540-00001	TELCIR_15295, TELCIR_06206
TCIR_00028560-00001	TELCIR_14442
TCIR_00028570-00001	TELCIR_23082, TELCIR_06202, TELCIR_06420
TCIR_00028580-00001	TELCIR_06419
TCIR_00028720-00001, TCIR_00028710-00001, TCIR_00028690-00001, TCIR_00028670-00002	TELCIR_04716, TELCIR_21279
TCIR_00028730-00001	TELCIR_08062
TCIR_00028740-00001	TELCIR_08539, TELCIR_08061
TCIR_00028760-00001	TELCIR_08058, TELCIR_08059, TELCIR_17992, TELCIR_25917
TCIR_00028770-00001, TCIR_00028750-00001	TELCIR_08060
TCIR_00028780-00001, TCIR_00028785-00001	TELCIR_08057
TCIR_00028790-00001	TELCIR_11699, TELCIR_11927
TCIR_00028800-00001	TELCIR_11700
TCIR_00028810-00001	TELCIR_12993
TCIR_00028850-00001	TELCIR_09641, TELCIR_10193
TCIR_00028880-00001, TCIR_00028860-00001	TELCIR_03365, TELCIR_23608, TELCIR_03424, TELCIR_07046, TELCIR_05774
TCIR_00028900-00001	TELCIR_17121
TCIR_00028940-00001	TELCIR_15278, TELCIR_08045
TCIR_00028950-00001	TELCIR_15277, TELCIR_08046
TCIR_00028970-00001	TELCIR_09379
TCIR_00029010-00001	TELCIR_10467
TCIR_00029020-00001	TELCIR_08483, TELCIR_10466
TCIR_00029030-00001, TCIR_00029040-00001	TELCIR_08481
TCIR_00029060-00001	TELCIR_11324
TCIR_00029070-00001	TELCIR_11323, TELCIR_08294
TCIR_00029080-00001	TELCIR_11322, TELCIR_08293
TCIR_00029100-00001	TELCIR_08292
TCIR_00029110-00001	TELCIR_25261, TELCIR_23066, TELCIR_08291
TCIR_00029120-00001	TELCIR_07251, TELCIR_07252
TCIR_00029130-00001	TELCIR_11122, TELCIR_07253
TCIR_00029140-00001	TELCIR_07254, TELCIR_11123
TCIR_00029150-00002, TCIR_00029160-00001	TELCIR_07256
TCIR_00029170-00001	TELCIR_20426, TELCIR_26085, TELCIR_07257
TCIR_00029180-00001	TELCIR_07258
TCIR_00029190-00001	TELCIR_07259
TCIR_00029200-00001	TELCIR_07260
TCIR_00029210-00001	TELCIR_04232
TCIR_00029220-00001	TELCIR_05753
TCIR_00029230-00001	TELCIR_04233
TCIR_00029250-00002	TELCIR_04234
TCIR_00029260-00001	TELCIR_05756, TELCIR_04235
TCIR_00029350-00001	TELCIR_14739
TCIR_00029370-00001	TELCIR_11264
TCIR_00029380-00001	TELCIR_11266
TCIR_00029390-00001	TELCIR_17313
TCIR_00029400-00001	TELCIR_08930
TCIR_00029410-00001	TELCIR_08931
TCIR_00029420-00002, TCIR_00051270-00001	TELCIR_08932, TELCIR_08933, TELCIR_04048
TCIR_00029430-00001	TELCIR_08934
TCIR_00029440-00001	TELCIR_19083
TCIR_00029450-00001	TELCIR_08935
TCIR_00029480-00001	TELCIR_15853
TCIR_00029490-00001, TCIR_00213720-00001	TELCIR_14974, TELCIR_09809
TCIR_00029500-00001, TCIR_00213730-00001	TELCIR_09810
TCIR_00029540-00001	TELCIR_14486
TCIR_00029550-00001	TELCIR_14379, TELCIR_14485
TCIR_00029560-00001	TELCIR_12417, TELCIR_10038
TCIR_00029580-00001, TCIR_00029570-00001	TELCIR_23843, TELCIR_10040, TELCIR_12415
TCIR_00029600-00002	TELCIR_18242, TELCIR_07692, TELCIR_10042
TCIR_00029610-00001	TELCIR_17509, TELCIR_07691
TCIR_00029620-00001	TELCIR_07690
TCIR_00029630-00002	TELCIR_17508, TELCIR_07689
TCIR_00029640-00003	TELCIR_07688
TCIR_00029650-00001	TELCIR_04092
TCIR_00029660-00002	TELCIR_06617
TCIR_00029665-00001	TELCIR_06620
TCIR_00029680-00001, TCIR_00029710-00001	TELCIR_04094
TCIR_00029700-00001	TELCIR_06619
TCIR_00029740-00001, TCIR_00029750-00002	TELCIR_05408, TELCIR_04096
TCIR_00029760-00001	TELCIR_05409, TELCIR_04098
TCIR_00029770-00001	TELCIR_05410, TELCIR_04099
TCIR_00029830-00001	TELCIR_08159
TCIR_00029840-00001	TELCIR_04639
TCIR_00029850-00001	TELCIR_12338
TCIR_00029860-00001	TELCIR_13975
TCIR_00029880-00002	TELCIR_14822
TCIR_00029900-00002	TELCIR_12215
TCIR_00029940-00001, TCIR_00217880-00001	TELCIR_06253
TCIR_00029945-00001	TELCIR_12912
TCIR_00029980-00001	TELCIR_07695
TCIR_00029990-00001	TELCIR_07694
TCIR_00030020-00001	TELCIR_07693
TCIR_00030030-00001	TELCIR_06853
TCIR_00030040-00001	TELCIR_06854
TCIR_00030050-00001	TELCIR_06856, TELCIR_16288
TCIR_00030080-00001	TELCIR_24451
TCIR_00030100-00001	TELCIR_18405
TCIR_00030120-00003	TELCIR_16114, TELCIR_09738
TCIR_00030130-00001	TELCIR_16113
TCIR_00030150-00001	TELCIR_16112, TELCIR_09740
TCIR_00030160-00001	TELCIR_09741, TELCIR_17383
TCIR_00030170-00002	TELCIR_09742
TCIR_00030180-00001	TELCIR_16796
TCIR_00030190-00001	TELCIR_08027, TELCIR_11274
TCIR_00030200-00001	TELCIR_08025, TELCIR_20424
TCIR_00030210-00002	TELCIR_09610, TELCIR_20262
TCIR_00030220-00001	TELCIR_09609
TCIR_00030230-00001	TELCIR_14535, TELCIR_11443
TCIR_00030250-00005	TELCIR_13793
TCIR_00030270-00001	TELCIR_03675
TCIR_00030280-00001	TELCIR_10432, TELCIR_03676
TCIR_00030310-00001	TELCIR_10512, TELCIR_16143
TCIR_00030320-00001	TELCIR_16142
TCIR_00030340-00002	TELCIR_05218
TCIR_00030350-00001	TELCIR_05217, TELCIR_22690
TCIR_00030360-00001	TELCIR_05216
TCIR_00030370-00001	TELCIR_05215
TCIR_00030380-00003	TELCIR_05214
TCIR_00030400-00001	TELCIR_05213
TCIR_00030410-00001	TELCIR_05212
TCIR_00030420-00001	TELCIR_13709, TELCIR_05211
TCIR_00030430-00001	TELCIR_23355
TCIR_00030440-00001	TELCIR_05209
TCIR_00030460-00001	TELCIR_05208
TCIR_00030490-00008	TELCIR_09624, TELCIR_12550
TCIR_00030520-00001, TCIR_00030530-00001, TCIR_00030510-00001, TCIR_00030540-00001	TELCIR_09463
TCIR_00030560-00001	TELCIR_09465
TCIR_00030570-00001, TCIR_00029930-00001	TELCIR_09466
TCIR_00030630-00002, TCIR_00221570-00001, TCIR_00123690-00001, TCIR_00014340-00001	TELCIR_06276
TCIR_00030660-00001	TELCIR_16280
TCIR_00030670-00001	TELCIR_05286, TELCIR_22837
TCIR_00030690-00001	TELCIR_06265
TCIR_00030720-00002, TCIR_00030710-00001	TELCIR_06254
TCIR_00030730-00003	TELCIR_06255, TELCIR_07131
TCIR_00030760-00001, TCIR_00030750-00001, TCIR_00030740-00002, TCIR_00210420-00002	TELCIR_06258
TCIR_00030770-00001	TELCIR_21039
TCIR_00030780-00001	TELCIR_26146
TCIR_00030810-00001	TELCIR_16275, TELCIR_13470
TCIR_00030820-00001	TELCIR_16274
TCIR_00030830-00001	TELCIR_21144, TELCIR_08472
TCIR_00030880-00001	TELCIR_05284, TELCIR_19301
TCIR_00030920-00002, TCIR_00096860-00001	TELCIR_06874
TCIR_00030930-00001, TCIR_00096850-00001	TELCIR_20334, TELCIR_25426
TCIR_00030940-00001, TCIR_00096840-00001	TELCIR_23845
TCIR_00030950-00001, TCIR_00096830-00001	TELCIR_12784
TCIR_00030970-00001	TELCIR_04174
TCIR_00030980-00001	TELCIR_04172, TELCIR_17209, TELCIR_18054
TCIR_00031030-00001	TELCIR_06261
TCIR_00031050-00001	TELCIR_08296
TCIR_00031060-00001	TELCIR_17386
TCIR_00031090-00002	TELCIR_18400, TELCIR_19390
TCIR_00031100-00001	TELCIR_20349, TELCIR_22618, TELCIR_15488
TCIR_00031130-00001	TELCIR_14900, TELCIR_13391
TCIR_00031150-00001	TELCIR_20505
TCIR_00031170-00002	TELCIR_09646
TCIR_00031190-00001	TELCIR_23801
TCIR_00031220-00001	TELCIR_12234
TCIR_00031230-00001	TELCIR_24173, TELCIR_13216
TCIR_00031240-00001, TCIR_00188380-00001	TELCIR_17714
TCIR_00031260-00001	TELCIR_14417, TELCIR_12654, TELCIR_20331
TCIR_00031270-00001	TELCIR_14416
TCIR_00031280-00001	TELCIR_14415, TELCIR_12655
TCIR_00031290-00001, TCIR_00031360-00001, TCIR_00031370-00001	TELCIR_04950, TELCIR_05493, TELCIR_05805, TELCIR_05804
TCIR_00031320-00001	TELCIR_05806
TCIR_00031350-00002	TELCIR_04951
TCIR_00031380-00001	TELCIR_05494
TCIR_00031390-00001	TELCIR_05495, TELCIR_13754
TCIR_00031410-00001	TELCIR_14515, TELCIR_05496
TCIR_00031420-00001	TELCIR_16945
TCIR_00031440-00001	TELCIR_07724, TELCIR_07723, TELCIR_15851
TCIR_00031450-00001	TELCIR_07726, TELCIR_15849
TCIR_00031460-00001	TELCIR_07727
TCIR_00031470-00001	TELCIR_07728
TCIR_00031480-00001	TELCIR_07729
TCIR_00031490-00001	TELCIR_07730
TCIR_00031500-00001	TELCIR_17569
TCIR_00031510-00001	TELCIR_14919
TCIR_00031520-00001	TELCIR_14918
TCIR_00031540-00001	TELCIR_11353
TCIR_00031550-00001	TELCIR_03829, TELCIR_15568
TCIR_00031560-00003	TELCIR_03827, TELCIR_25251
TCIR_00031570-00001	TELCIR_03828
TCIR_00031580-00001, TCIR_00031600-00001	TELCIR_25395
TCIR_00031590-00001	TELCIR_03822, TELCIR_03825
TCIR_00031610-00001	TELCIR_03823, TELCIR_17686, TELCIR_03826
TCIR_00031620-000016	TELCIR_10134, TELCIR_13019, TELCIR_25765, TELCIR_21297
TCIR_00031630-00002	TELCIR_13020, TELCIR_10135
TCIR_00031640-00001	TELCIR_10137
TCIR_00031680-00001, TCIR_00031650-00001, TCIR_10034730-00001, TCIR_00031660-00001, TCIR_00031670-00001, TCIR_00214220-00001	TELCIR_14114, TELCIR_15911, TELCIR_09786
TCIR_00031690-00001	TELCIR_10612
TCIR_00031720-00001, TCIR_00199790-00001, TCIR_00199780-00001	TELCIR_23768
TCIR_00031740-00001	TELCIR_07013
TCIR_00031750-00001	TELCIR_18693, TELCIR_07015
TCIR_00031770-00001	TELCIR_21422
TCIR_00031790-00001, TCIR_00031780-00001	TELCIR_16808
TCIR_00031810-00001, TCIR_00031840-00001	TELCIR_06329
TCIR_00031820-00001, TCIR_00142850-00001, TCIR_00031850-00001	TELCIR_06330
TCIR_00031830-00001, TCIR_00031800-00001	TELCIR_22588, TELCIR_06328
TCIR_00031860-00001, TCIR_00142860-00001	TELCIR_12211, TELCIR_06331
TCIR_00031880-00001	TELCIR_06332
TCIR_00031890-00001	TELCIR_11453
TCIR_00031900-00001	TELCIR_11454, TELCIR_11893
TCIR_00031930-00001, TCIR_00031940-00001, TCIR_00031910-00001	TELCIR_17485
TCIR_00031960-00001	TELCIR_07069, TELCIR_09897
TCIR_00031970-00001	TELCIR_09899, TELCIR_07072
TCIR_00031980-00001	TELCIR_07074, TELCIR_09901
TCIR_00031990-00001	TELCIR_09902
TCIR_00032000-00001	TELCIR_07077
TCIR_00032010-00001, TCIR_00032030-00001	TELCIR_09072
TCIR_00032040-00001	TELCIR_14506, TELCIR_09071
TCIR_00032050-00001	TELCIR_06752
TCIR_00032060-00001	TELCIR_20055, TELCIR_06750
TCIR_00032080-00001	TELCIR_26349
TCIR_00032090-00001	TELCIR_15789
TCIR_00032100-00001	TELCIR_17995, TELCIR_21556
TCIR_00032130-00001	TELCIR_04679
TCIR_00032140-00001	TELCIR_22584
TCIR_00032160-00001	TELCIR_05581, TELCIR_26141
TCIR_00032180-00001	TELCIR_04680, TELCIR_05582
TCIR_00032200-00001	TELCIR_05585
TCIR_00032220-00001, TCIR_00032210-00001	TELCIR_22743
TCIR_00032230-00001	TELCIR_06312
TCIR_00032250-00001	TELCIR_06313, TELCIR_10106
TCIR_00032260-00001	TELCIR_10020
TCIR_00032300-00001	TELCIR_04793
TCIR_00032340-00001, TCIR_00032330-00001	TELCIR_04794
TCIR_00032410-00001	TELCIR_13692
TCIR_00032420-00001	TELCIR_17554
TCIR_00032430-00001	TELCIR_17623
TCIR_00032480-00001	TELCIR_15843
TCIR_00032510-00001	TELCIR_06793
TCIR_00032520-00001, TCIR_00188020-00001	TELCIR_06792, TELCIR_14408
TCIR_00032530-00001, TCIR_00029890-00001	TELCIR_17449
TCIR_00032540-00001	TELCIR_25584
TCIR_00032560-00001	TELCIR_14650
TCIR_00032570-00001	TELCIR_15872, TELCIR_15877
TCIR_00032580-00001	TELCIR_07577, TELCIR_15873, TELCIR_15878
TCIR_00032590-00001	TELCIR_07576
TCIR_00032630-000011	TELCIR_07575
TCIR_00032640-00001	TELCIR_17073
TCIR_00032660-00001	TELCIR_13625, TELCIR_12641
TCIR_00032670-00001	TELCIR_13626
TCIR_00032680-00001	TELCIR_12640
TCIR_00032690-00001, TCIR_00032720-00001, TCIR_00032740-00001	TELCIR_13014
TCIR_00032790-00002	TELCIR_14199
TCIR_00032800-00001	TELCIR_04256
TCIR_00032810-00001	TELCIR_08198
TCIR_00032820-00001	TELCIR_04259
TCIR_00032830-00001	TELCIR_21179
TCIR_00032840-00002	TELCIR_20091
TCIR_00032850-00001, TCIR_00032860-00001	TELCIR_20695
TCIR_00032870-00001	TELCIR_16823, TELCIR_25188
TCIR_00032890-00001, TCIR_00032940-00001	TELCIR_01031
TCIR_00032910-00001	TELCIR_10903
TCIR_00032930-00007	TELCIR_01030, TELCIR_01029
TCIR_00032970-00001	TELCIR_01032
TCIR_00032980-00001	TELCIR_01033
TCIR_00032990-00001	TELCIR_01035
TCIR_00033000-00001	TELCIR_01038, TELCIR_01037
TCIR_00033010-00002	TELCIR_08624
TCIR_00033020-00001	TELCIR_08625
TCIR_00033070-00001, TCIR_00033060-00001	TELCIR_15379
TCIR_00033110-00001	TELCIR_03030, TELCIR_03031, TELCIR_03032
TCIR_00033140-00001	TELCIR_02167
TCIR_00033150-00001	TELCIR_02166
TCIR_00033170-00002	TELCIR_02165
TCIR_00033180-00001	TELCIR_02163
TCIR_00033190-00001	TELCIR_02160
TCIR_00033210-00001	TELCIR_14184
TCIR_00033240-00002, TCIR_00187450-00001	TELCIR_01232, TELCIR_06388, TELCIR_13903
TCIR_00033250-00001, TCIR_00033220-00001	TELCIR_06386
TCIR_00033280-00001	TELCIR_13985, TELCIR_09500
TCIR_00033290-00001	TELCIR_16261, TELCIR_22169
TCIR_00033300-00001	TELCIR_19002
TCIR_00033310-00001	TELCIR_19261
TCIR_00033340-00001	TELCIR_25407
TCIR_00033350-00001	TELCIR_14026
TCIR_00033380-00004	TELCIR_17172
TCIR_00033390-00001	TELCIR_15553, TELCIR_22287, TELCIR_25201
TCIR_00033400-00001	TELCIR_15554
TCIR_00033410-00001	TELCIR_15555
TCIR_00033430-00001	TELCIR_19656, TELCIR_19638, TELCIR_21211, TELCIR_22066
TCIR_00033440-00001	TELCIR_05224
TCIR_00033470-00001	TELCIR_05225
TCIR_00033480-00001, TCIR_00033490-00001	TELCIR_12077
TCIR_00033510-00001	TELCIR_05227, TELCIR_12078
TCIR_00033540-00001	TELCIR_09905
TCIR_00033570-00001, TCIR_00152080-00001	TELCIR_09906, TELCIR_13821
TCIR_00033590-00001	TELCIR_15861
TCIR_00033600-00001	TELCIR_25733
TCIR_00033610-00001	TELCIR_14386, TELCIR_18102
TCIR_00033620-00001	TELCIR_14385, TELCIR_19637
TCIR_00033630-00001	TELCIR_06727
TCIR_00033640-00001, TCIR_00033635-00001	TELCIR_23507
TCIR_00033655-00001	TELCIR_06726
TCIR_00033660-00001	TELCIR_19812
TCIR_00033680-00002	TELCIR_06725
TCIR_00033700-00001	TELCIR_14913, TELCIR_06724
TCIR_00033720-00001	TELCIR_06723
TCIR_00033730-00001	TELCIR_14865, TELCIR_06722
TCIR_00033740-00001	TELCIR_14864
TCIR_00033760-00001	TELCIR_09538
TCIR_00033770-00001	TELCIR_10914
TCIR_00033780-00001	TELCIR_21060
TCIR_00033800-00001	TELCIR_11512
TCIR_00033810-00001, TCIR_00211410-00001	TELCIR_23077, TELCIR_10930
TCIR_00033820-00001	TELCIR_22831
TCIR_00033830-00002	TELCIR_18668, TELCIR_24735
TCIR_00033850-00001, TCIR_00194890-00001	TELCIR_24840
TCIR_00033860-00001	TELCIR_15308
TCIR_00033910-00001, TCIR_00034290-00001, TCIR_00033900-00001, TCIR_00034280-00001	TELCIR_19306
TCIR_00033950-00001, TCIR_00034310-00001, TCIR_00147640-00001, TCIR_00034170-00001	TELCIR_11511, TELCIR_19525
TCIR_00033990-00001	TELCIR_11693
TCIR_00034050-00001, TCIR_00145570-00001	TELCIR_07040
TCIR_00034070-00001	TELCIR_14087
TCIR_00034110-00001, TCIR_00034100-00001, TCIR_00034090-00001, TCIR_00045280-00001, TCIR_00035570-00001	TELCIR_16248
TCIR_00034190-00001	TELCIR_21021
TCIR_00034210-00001	TELCIR_23852
TCIR_00034260-00001	TELCIR_23329, TELCIR_18638
TCIR_00034270-00001	TELCIR_18637
TCIR_00034320-00001, TCIR_00034330-00001	TELCIR_18394
TCIR_00034340-00001	TELCIR_18238, TELCIR_25850
TCIR_00034350-00001, TCIR_00034360-00001, TCIR_00040480-00001, TCIR_00040490-00001, TCIR_00169390-00001	TELCIR_23273
TCIR_00034370-00001	TELCIR_18094, TELCIR_23166, TELCIR_14404, TELCIR_05735
TCIR_00034380-00001	TELCIR_21781, TELCIR_17080
TCIR_00034410-00001	TELCIR_05364
TCIR_00034420-00001	TELCIR_05366
TCIR_00034430-00001	TELCIR_05365, TELCIR_14211
TCIR_00034440-00001	TELCIR_20432, TELCIR_21075
TCIR_00034450-00001	TELCIR_05367
TCIR_00034460-00002	TELCIR_05369, TELCIR_18559
TCIR_00034470-00001	TELCIR_05371
TCIR_00034480-00001	TELCIR_17227
TCIR_00034500-00001, TCIR_00034530-00001	TELCIR_06897
TCIR_00034550-00001	TELCIR_06900, TELCIR_08964
TCIR_00034560-00001	TELCIR_08962, TELCIR_06902
TCIR_00034570-00001	TELCIR_06903, TELCIR_08961
TCIR_00034580-00002	TELCIR_06904
TCIR_00034600-00001	TELCIR_07810
TCIR_00034630-00001	TELCIR_25712, TELCIR_14150
TCIR_00034650-00001	TELCIR_18556, TELCIR_20552
TCIR_00034700-00001	TELCIR_08739
TCIR_00034710-00001, TCIR_00034720-00001	TELCIR_13008, TELCIR_07355
TCIR_00034730-00001	TELCIR_22547
TCIR_00034760-00001	TELCIR_11115, TELCIR_26095
TCIR_00034770-00001	TELCIR_17617
TCIR_00034780-00001	TELCIR_18368, TELCIR_19833
TCIR_00034790-00001, TCIR_00034800-00001	TELCIR_13775, TELCIR_13774
TCIR_00034810-00001, TCIR_00206830-00001	TELCIR_13928, TELCIR_13257
TCIR_00034830-00003	TELCIR_13255
TCIR_00034840-00001	TELCIR_24515, TELCIR_12367
TCIR_00034850-00001	TELCIR_20945
TCIR_00034870-00001	TELCIR_13761
TCIR_00034880-00001	TELCIR_14101
TCIR_00034920-00002	TELCIR_21428
TCIR_00034960-00001	TELCIR_12671
TCIR_00034980-00001	TELCIR_18998
TCIR_00035010-00001, TCIR_00035460-00001, TCIR_00035000-00001	TELCIR_18427
TCIR_00035020-00001	TELCIR_21666
TCIR_00035030-00001	TELCIR_10848
TCIR_00035040-00001	TELCIR_22469
TCIR_00035050-00001	TELCIR_10847
TCIR_00035080-00001	TELCIR_22492, TELCIR_14543
TCIR_00035110-00001	TELCIR_15593
TCIR_00035120-00001	TELCIR_11151
TCIR_00035140-00001, TCIR_00035210-00001	TELCIR_14497
TCIR_00035170-00002, TCIR_00039260-00001, TCIR_00035150-00001	TELCIR_16256
TCIR_00035270-00001, TCIR_10039030-00001	TELCIR_04299
TCIR_00035290-00001	TELCIR_14377
TCIR_00035300-00001, TCIR_00035370-00001	TELCIR_04302
TCIR_00035350-00001, TCIR_10039080-00001	TELCIR_04300
TCIR_00035380-00002	TELCIR_12618, TELCIR_18507
TCIR_00035400-00002	TELCIR_12616
TCIR_00035420-00001	TELCIR_14472
TCIR_00035430-00001	TELCIR_14471
TCIR_00035440-00001	TELCIR_17960, TELCIR_14470
TCIR_00035450-00001	TELCIR_24748, TELCIR_17959, TELCIR_14469
TCIR_00035470-00001	TELCIR_24751, TELCIR_15273, TELCIR_15040
TCIR_00035530-00001, TCIR_00035500-00007	TELCIR_18514
TCIR_00035540-00001	TELCIR_16522
TCIR_00035580-00002	TELCIR_18734, TELCIR_11367
TCIR_00035600-00001	TELCIR_11366
TCIR_00035610-00001	TELCIR_11364
TCIR_00035620-00001	TELCIR_18835
TCIR_00035650-00001	TELCIR_18880
TCIR_00035670-00002	TELCIR_15649
TCIR_00035700-00001	TELCIR_19423
TCIR_00035710-00001	TELCIR_09632
TCIR_00035720-00001	TELCIR_17038
TCIR_00035730-00001	TELCIR_15215
TCIR_00035740-00001, TCIR_00215980-00001	TELCIR_08562
TCIR_00035760-00001	TELCIR_14129
TCIR_00035780-00001	TELCIR_19003
TCIR_00035790-00002	TELCIR_11946
TCIR_00035810-00001	TELCIR_11947, TELCIR_19064
TCIR_00035820-00001	TELCIR_22798, TELCIR_18412, TELCIR_20638
TCIR_00035840-00001, TCIR_00035830-00001, TCIR_00219070-00001	TELCIR_18841, TELCIR_17057
TCIR_00035860-00004	TELCIR_16836, TELCIR_25582
TCIR_00035950-00001	TELCIR_13075, TELCIR_17673
TCIR_00035970-00001, TCIR_00035910-00001, TCIR_00035920-00001	TELCIR_13214
TCIR_00035980-00001	TELCIR_20299, TELCIR_23422
TCIR_00035990-00001	TELCIR_13213
TCIR_00036000-00001	TELCIR_13074, TELCIR_21532
TCIR_00036030-00001	TELCIR_17674, TELCIR_13076
TCIR_00036040-00001	TELCIR_25441, TELCIR_05742, TELCIR_25692
TCIR_00036060-00001	TELCIR_20605
TCIR_00036070-00001, TCIR_00036050-00002	TELCIR_05743
TCIR_00036080-00002	TELCIR_05744
TCIR_00036090-00001	TELCIR_17465, TELCIR_05745
TCIR_00036100-00001	TELCIR_19819
TCIR_00036110-00001	TELCIR_15782, TELCIR_19818
TCIR_00036120-00001, TCIR_00036130-00001	TELCIR_18948
TCIR_00036140-00001	TELCIR_19987, TELCIR_22192
TCIR_00036150-00001	TELCIR_05747, TELCIR_18947
TCIR_00036160-00001	TELCIR_05750, TELCIR_19986
TCIR_00036170-00001	TELCIR_05751
TCIR_00036180-00001, TCIR_00036200-00001	TELCIR_18048
TCIR_00036190-00001, TCIR_00036210-00001	TELCIR_18047, TELCIR_05752
TCIR_00036230-00001	TELCIR_18134, TELCIR_12997, TELCIR_20578
TCIR_00036240-00001, TCIR_00036260-00001	TELCIR_16708
TCIR_00036270-00001	TELCIR_16072
TCIR_00036280-00001, TCIR_00036290-00001	TELCIR_22334
TCIR_00036340-00001, TCIR_00036360-00002	TELCIR_06417
TCIR_00036370-00001	TELCIR_06418
TCIR_00036380-00001	TELCIR_23430, TELCIR_21531, TELCIR_17625
TCIR_00036390-00001, TCIR_00039520-00001	TELCIR_22658, TELCIR_23002, TELCIR_21779, TELCIR_17747, TELCIR_23043, TELCIR_08774
TCIR_00036410-00001	TELCIR_25620
TCIR_00036430-00001	TELCIR_12034, TELCIR_15775
TCIR_00036450-00001	TELCIR_21017
TCIR_00036460-00001	TELCIR_16581
TCIR_00036510-00001	TELCIR_15168, TELCIR_22596
TCIR_00036530-00002, TCIR_00222670-00001	TELCIR_17913, TELCIR_19808
TCIR_00036550-00001	TELCIR_18380, TELCIR_16411
TCIR_00036560-00002	TELCIR_16410
TCIR_00036570-00001	TELCIR_11267, TELCIR_11268, TELCIR_16587
TCIR_00036580-00001	TELCIR_08555
TCIR_00036610-00001	TELCIR_16642
TCIR_00036660-00001, TCIR_00036670-00001, TCIR_00036600-00001, TCIR_00036590-00001	TELCIR_12035
TCIR_00036690-00001	TELCIR_12570
TCIR_00036700-00001, TCIR_00154230-00001	TELCIR_17943
TCIR_00036710-00001	TELCIR_24206, TELCIR_08122
TCIR_00036720-00002	TELCIR_17590
TCIR_00036730-00001	TELCIR_16222
TCIR_00036750-00001	TELCIR_24186, TELCIR_21724
TCIR_00036790-00001, TCIR_00036780-00001	TELCIR_14964, TELCIR_15463
TCIR_00036800-00001	TELCIR_18097, TELCIR_16197
TCIR_00036840-00001	TELCIR_21628, TELCIR_24147
TCIR_00036860-00002	TELCIR_15022
TCIR_00036870-00002	TELCIR_15023
TCIR_00036880-00001	TELCIR_21818, TELCIR_18436, TELCIR_16520
TCIR_00036890-00001	TELCIR_25651, TELCIR_21742, TELCIR_16521, TELCIR_16495, TELCIR_20936
TCIR_00036900-00001	TELCIR_20937, TELCIR_16496
TCIR_00036940-00001	TELCIR_19296, TELCIR_24001, TELCIR_13141
TCIR_00036950-00001	TELCIR_13142
TCIR_00036980-00002, TCIR_10060790-00001	TELCIR_07344, TELCIR_26284
TCIR_00037020-00001	TELCIR_12519, TELCIR_26031
TCIR_00037030-00001	TELCIR_12517
TCIR_00037040-00001	TELCIR_19129, TELCIR_07340
TCIR_00037080-00001, TCIR_00037140-00001	TELCIR_17581
TCIR_00037130-00001	TELCIR_21553
TCIR_00037150-00001, TCIR_00037090-00001, TCIR_00037100-00001	TELCIR_17580, TELCIR_23470, TELCIR_22763
TCIR_00037160-00001, TCIR_00211230-00001	TELCIR_22783, TELCIR_20455
TCIR_00037180-00001	TELCIR_07030
TCIR_00037190-00001	TELCIR_08554, TELCIR_15501
TCIR_00037220-00001	TELCIR_07033
TCIR_00037230-00001	TELCIR_07034, TELCIR_19574
TCIR_00037250-00002	TELCIR_19266
TCIR_00037260-00001, TCIR_00037240-00001	TELCIR_10870
TCIR_00037270-00001, TCIR_00037430-00001	TELCIR_10474
TCIR_00037300-00001	TELCIR_13494
TCIR_00037330-00001, TCIR_00037310-00001	TELCIR_15036
TCIR_00037350-00002, TCIR_00037280-00001, TCIR_00037420-00001	TELCIR_10475, TELCIR_07169
TCIR_00037370-00001	TELCIR_11588
TCIR_00037440-00001	TELCIR_15625
TCIR_00037450-00001	TELCIR_15624, TELCIR_07167
TCIR_00037460-00001	TELCIR_22515
TCIR_00037490-00001	TELCIR_02227
TCIR_00037500-00001, TCIR_00047650-00001, TCIR_00048850-00001, TCIR_00047610-00001	TELCIR_08867
TCIR_00037510-00001, TCIR_00037520-00003, TCIR_00216000-00002	TELCIR_04123
TCIR_00037530-00001	TELCIR_02228, TELCIR_02229
TCIR_00037550-00001, TCIR_00106080-00001, TCIR_00145840-00001	TELCIR_15202
TCIR_00037560-00001, TCIR_00211060-00002, TCIR_00037650-00001, TCIR_00037640-00002	TELCIR_15440
TCIR_00037660-00002	TELCIR_22153
TCIR_00037670-00001	TELCIR_08301
TCIR_00037680-00002	TELCIR_06969
TCIR_00037720-00001	TELCIR_21208
TCIR_00037850-00001, TCIR_00037860-00001, TCIR_00037820-00001	TELCIR_02373
TCIR_00037890-00001	TELCIR_22544
TCIR_00037990-00001, TCIR_00038000-00001, TCIR_00037970-00001	TELCIR_15666
TCIR_00038010-00002	TELCIR_10054
TCIR_00038020-00001	TELCIR_10055
TCIR_00038040-00001	TELCIR_22970
TCIR_00038050-00001	TELCIR_11718
TCIR_00038090-00001	TELCIR_16257, TELCIR_17366, TELCIR_24324
TCIR_00038100-00001, TCIR_00038060-00001, TCIR_00038070-00001	TELCIR_11719
TCIR_00038110-00003	TELCIR_08776
TCIR_00038120-00001	TELCIR_08777
TCIR_00038130-00001	TELCIR_08778
TCIR_00038140-00001	TELCIR_26196, TELCIR_21676
TCIR_00038150-00001	TELCIR_23903
TCIR_00038160-00001	TELCIR_08779
TCIR_00038180-00001, TCIR_00038220-00001	TELCIR_15318
TCIR_00038200-00001	TELCIR_18239, TELCIR_15392
TCIR_00038210-00001, TCIR_00038230-00001	TELCIR_15091
TCIR_00038240-00001, TCIR_00112430-00001	TELCIR_07514, TELCIR_08652
TCIR_00038260-00001	TELCIR_13803, TELCIR_16591
TCIR_00038270-00002	TELCIR_16590, TELCIR_13804
TCIR_00038340-00003, TCIR_00038300-00001	TELCIR_16322
TCIR_00038350-00001	TELCIR_06850
TCIR_00038380-00001, TCIR_00159120-00001, TCIR_00038410-00001, TCIR_00038420-00001	TELCIR_09737
TCIR_00038440-00001	TELCIR_07107, TELCIR_25002
TCIR_00038500-00001	TELCIR_16321, TELCIR_02810
TCIR_00038520-00001, TCIR_00038840-00001	TELCIR_24155, TELCIR_19940, TELCIR_07680, TELCIR_19939
TCIR_00038540-00001, TCIR_00076700-00001	TELCIR_12098, TELCIR_12097
TCIR_00038560-00004	TELCIR_13837, TELCIR_07110
TCIR_00038570-00001	TELCIR_17269
TCIR_00038580-00001	TELCIR_16617, TELCIR_17268
TCIR_00038590-00001	TELCIR_20686, TELCIR_16337, TELCIR_13897
TCIR_00038600-00002	TELCIR_23811
TCIR_00038610-00001	TELCIR_15930
TCIR_00038630-00001	TELCIR_19974
TCIR_00038640-00001	TELCIR_19722
TCIR_00038650-00001	TELCIR_15441, TELCIR_18269, TELCIR_23644
TCIR_00038660-00001	TELCIR_15442
TCIR_00038680-00001, TCIR_00038720-00003	TELCIR_18654
TCIR_00038700-00001, TCIR_00038740-00001, TCIR_00080940-00001	TELCIR_13160
TCIR_00038710-00001	TELCIR_16979
TCIR_00038715-00001, TCIR_00038670-00001	TELCIR_15443
TCIR_00038730-00001, TCIR_00038690-00001	TELCIR_18655
TCIR_00038760-00001	TELCIR_11572
TCIR_00038770-00001	TELCIR_07686
TCIR_00038780-00001	TELCIR_10567, TELCIR_07685
TCIR_00038790-00001	TELCIR_10568
TCIR_00038795-00001	TELCIR_07684
TCIR_00038800-00001, TCIR_00038810-00001	TELCIR_07683
TCIR_00038830-00002	TELCIR_07682
TCIR_00038850-00001, TCIR_00038510-00001	TELCIR_07679
TCIR_00038870-00001, TCIR_00038490-00001	TELCIR_12522
TCIR_00038880-00001, TCIR_00038480-00001, TCIR_00038450-00001	TELCIR_12523
TCIR_00038890-00002	TELCIR_12524
TCIR_00038920-00001	TELCIR_21931, TELCIR_03028
TCIR_00038930-00001	TELCIR_14946
TCIR_00038960-00001	TELCIR_22290, TELCIR_23172, TELCIR_24240, TELCIR_07640, TELCIR_14945
TCIR_00038970-00001	TELCIR_17691, TELCIR_22919, TELCIR_14863
TCIR_00038990-00001	TELCIR_15340
TCIR_00039030-00001	TELCIR_21660, TELCIR_10844
TCIR_00039070-00001	TELCIR_26277
TCIR_00039080-00001	TELCIR_13950
TCIR_00039090-00001	TELCIR_13951
TCIR_00039110-00001	TELCIR_11706
TCIR_00039210-00001	TELCIR_20199
TCIR_00039230-00001	TELCIR_13916, TELCIR_13156
TCIR_00039240-00001	TELCIR_17638, TELCIR_03211
TCIR_00039270-00001, TCIR_00039290-00001	TELCIR_06688
TCIR_00039280-00001, TCIR_00039300-00001	TELCIR_06687
TCIR_00039310-00001, TCIR_00039320-00001	TELCIR_03209
TCIR_00039330-00001	TELCIR_03207, TELCIR_05087
TCIR_00039340-00001	TELCIR_05086, TELCIR_03206, TELCIR_19204
TCIR_00039360-00001	TELCIR_07366, TELCIR_19859, TELCIR_05083
TCIR_00039370-00001	TELCIR_05082, TELCIR_07365
TCIR_00039410-00001	TELCIR_05081, TELCIR_07364
TCIR_00039440-00001	TELCIR_05080, TELCIR_07363
TCIR_00039450-00001	TELCIR_05079
TCIR_00039460-00001	TELCIR_22746, TELCIR_16536, TELCIR_20952
TCIR_00039490-00001	TELCIR_25758
TCIR_00039530-00001	TELCIR_23348, TELCIR_08773
TCIR_00039550-00001	TELCIR_08772
TCIR_00039570-00001	TELCIR_26142
TCIR_00039580-00001	TELCIR_13100, TELCIR_08768
TCIR_00039600-00001	TELCIR_13107, TELCIR_22697
TCIR_00039610-00001	TELCIR_15533
TCIR_00039620-00001	TELCIR_15532
TCIR_00039630-00001	TELCIR_15249, TELCIR_15531
TCIR_00039640-00001	TELCIR_16966, TELCIR_20346, TELCIR_20557
TCIR_00039650-00002	TELCIR_20869, TELCIR_08281, TELCIR_11712
TCIR_00039660-00001	TELCIR_08282
TCIR_00039690-00001	TELCIR_03210
TCIR_00039720-00001, TCIR_00039670-00001	TELCIR_11571
TCIR_00039730-00001	TELCIR_12511
TCIR_00039740-00002	TELCIR_12331
TCIR_00039750-00001, TCIR_00039830-00001	TELCIR_12332
TCIR_00039770-00001	TELCIR_19220
TCIR_00039820-00001, TCIR_00039800-00001	TELCIR_15582
TCIR_00039870-00001	TELCIR_15170, TELCIR_14550
TCIR_00039880-00001	TELCIR_23806, TELCIR_14548
TCIR_00039890-00001	TELCIR_05904, TELCIR_14547, TELCIR_20556
TCIR_00039900-00001	TELCIR_05905
TCIR_00039910-00001	TELCIR_05907
TCIR_00039920-00001	TELCIR_21543, TELCIR_17611, TELCIR_05908, TELCIR_19934
TCIR_00039930-00001	TELCIR_17437
TCIR_00039940-00001, TCIR_00039980-00002	TELCIR_05912
TCIR_00039950-00002	TELCIR_05909
TCIR_00039960-00001	TELCIR_24475, TELCIR_05910
TCIR_00039970-00001	TELCIR_05911
TCIR_00040100-00001	TELCIR_13471, TELCIR_21866
TCIR_00040130-00001	TELCIR_21364, TELCIR_20482, TELCIR_20784, TELCIR_18992
TCIR_00040160-00001	TELCIR_16690, TELCIR_13289
TCIR_00040170-00001	TELCIR_13288
TCIR_00040190-00001	TELCIR_20257, TELCIR_13287
TCIR_00040200-00001	TELCIR_22045
TCIR_00040210-00001	TELCIR_10926
TCIR_00040220-00001	TELCIR_10927
TCIR_00040230-00001	TELCIR_05628
TCIR_00040250-00001	TELCIR_05627
TCIR_00040300-00001	TELCIR_10276
TCIR_00040310-00001	TELCIR_14679
TCIR_00040360-00001	TELCIR_17363
TCIR_00040370-00001	TELCIR_13260
TCIR_00040390-00001, TCIR_00201100-00001	TELCIR_19284
[truncated: 9,183 more rows]
