# Supplementary material for: Chromosomal genome assembly resolves drug resistance loci in the parasitic nematode Teladorsagia circumcincta
Source: PLoS Pathog. 2025 Feb 6;21(2):e1012820. doi: 10.1371/journal.ppat.1012820 (PMC11801625; doi:10.1371/journal.ppat.1012820)
Supplement: S12 Table — (XLSX) [file ppat.1012820.s013.xlsx]

## Sheet: Sheet1
S12 Table. GO terms for tci2_wsi3.0 predicted protein IDs
Transcript_ID	GO terms
TCIR_00000020-00001	GO:0003723
TCIR_00000070-00001	GO:0006812,GO:0015299,GO:0016021,GO:0055085
TCIR_00000070-00002	GO:0006812,GO:0015299,GO:0016021,GO:0055085
TCIR_00000090-00001	GO:0003676
TCIR_00000100-00001	GO:0005525,GO:0005524,GO:0016887
TCIR_00000110-00001	GO:0007030
TCIR_00000120-00001	GO:0032511
TCIR_00000120-00002	GO:0032511
TCIR_00000130-00001	GO:0007165,GO:0005096,GO:0007264,GO:0031267
TCIR_00000140-00001	GO:0005515
TCIR_00000140-00002	GO:0005515
TCIR_00000140-00003	GO:0005515
TCIR_00000140-00004	GO:0005515
TCIR_00000160-00001	GO:0005509
TCIR_00000170-00001	GO:0000981,GO:0006355,GO:0003677
TCIR_00000180-00001	GO:0003676,GO:0005524
TCIR_00000210-00001	GO:0003824,GO:0051536,GO:0016407
TCIR_00000230-00001	GO:0004089,GO:0008270
TCIR_00000260-00001	GO:0042274
TCIR_00000300-00001	GO:0005515
TCIR_00000300-00002	GO:0005515
TCIR_00000310-00001	GO:0006520,GO:0030170
TCIR_00000320-00001	GO:0004672,GO:0005524,GO:0006468,GO:0004674,GO:0000287,GO:0035556
TCIR_00000320-000010	GO:0004672,GO:0006468,GO:0005524,GO:0000287,GO:0004674,GO:0035556
TCIR_00000320-000011	GO:0004672,GO:0006468,GO:0005524,GO:0000287,GO:0004674,GO:0035556
TCIR_00000320-000012	GO:0004672,GO:0006468,GO:0005524,GO:0000287,GO:0004674,GO:0035556
TCIR_00000320-000013	GO:0004672,GO:0006468,GO:0005524,GO:0000287,GO:0004674,GO:0035556
TCIR_00000320-000014	GO:0004672,GO:0006468,GO:0005524,GO:0000287,GO:0004674,GO:0035556
TCIR_00000320-000015	GO:0004672,GO:0006468,GO:0005524,GO:0000287,GO:0004674,GO:0035556
TCIR_00000320-000016	GO:0004672,GO:0006468,GO:0005524,GO:0000287,GO:0004674,GO:0035556
TCIR_00000320-000017	GO:0004672,GO:0006468,GO:0005524,GO:0000287,GO:0004674,GO:0035556
TCIR_00000320-00002	GO:0004672,GO:0005524,GO:0006468,GO:0004674,GO:0000287,GO:0035556
TCIR_00000320-00003	GO:0004672,GO:0005524,GO:0006468,GO:0004674,GO:0000287,GO:0035556
TCIR_00000320-00004	GO:0004672,GO:0005524,GO:0006468,GO:0004674,GO:0000287,GO:0035556
TCIR_00000320-00005	GO:0004672,GO:0005524,GO:0006468,GO:0004674,GO:0000287,GO:0035556
TCIR_00000320-00006	GO:0004672,GO:0005524,GO:0006468,GO:0004674,GO:0000287,GO:0035556
TCIR_00000320-00007	GO:0004672,GO:0005524,GO:0006468,GO:0004674,GO:0000287,GO:0035556
TCIR_00000320-00008	GO:0004672,GO:0005524,GO:0006468,GO:0004674,GO:0000287,GO:0035556
TCIR_00000320-00009	GO:0004672,GO:0005524,GO:0006468,GO:0004674,GO:0000287,GO:0035556
TCIR_00000330-00001	GO:0016787
TCIR_00000350-00001	GO:0005509
TCIR_00000350-00002	GO:0005509
TCIR_00000350-00003	GO:0005509
TCIR_00000350-00004	GO:0005509
TCIR_00000350-00005	GO:0005509
TCIR_00000350-00006	GO:0005509
TCIR_00000380-00001	GO:0006820,GO:0008509,GO:0016021,GO:0005452,GO:0016020
TCIR_00000380-00002	GO:0005452,GO:0006820,GO:0016020,GO:0008509,GO:0016021
TCIR_00000380-00003	GO:0005452,GO:0006820,GO:0016020,GO:0016021,GO:0008509
TCIR_00000380-00004	GO:0006820,GO:0016021,GO:0008509,GO:0005452,GO:0016020
TCIR_00000380-00005	GO:0005452,GO:0006820,GO:0016020,GO:0016021,GO:0008509
TCIR_00000380-00006	GO:0006820,GO:0016021,GO:0008509,GO:0005452,GO:0016020
TCIR_00000400-00001	GO:0006812,GO:0008324,GO:0016021,GO:0055085
TCIR_00000410-00001	GO:0005524,GO:0016021,GO:0055085,GO:0140359
TCIR_00000410-00002	GO:0005524,GO:0016021,GO:0055085,GO:0140359
TCIR_00000420-00001	GO:0005524,GO:0016021,GO:0055085,GO:0140359,GO:0015833,GO:0016020,GO:1904680
TCIR_00000420-00002	GO:0005524,GO:0016021,GO:0055085,GO:0140359,GO:0015833,GO:0016020,GO:1904680
TCIR_00000420-00003	GO:0005524,GO:0016021,GO:0055085,GO:0140359,GO:0015833,GO:0016020,GO:1904680
TCIR_00000420-00004	GO:0005524,GO:0016021,GO:0055085,GO:0140359,GO:0015833,GO:0016020,GO:1904680
TCIR_00000420-00005	GO:0005524,GO:0016021,GO:0055085,GO:0140359,GO:0015833,GO:0016020,GO:1904680
TCIR_00000420-00006	GO:0005524,GO:0016021,GO:0055085,GO:0140359,GO:0015833,GO:0016020,GO:1904680
TCIR_00000420-00007	GO:0005524,GO:0016021,GO:0055085,GO:0140359,GO:0015833,GO:0016020,GO:1904680
TCIR_00000440-00001	GO:0003676,GO:0004386,GO:0005524
TCIR_00000450-00001	GO:0004672,GO:0005524,GO:0006468
TCIR_00000450-00002	GO:0004672,GO:0005524,GO:0006468
TCIR_00000450-00003	GO:0004672,GO:0005524,GO:0006468
TCIR_00000450-00004	GO:0004672,GO:0005524,GO:0006468
TCIR_00000500-00001	GO:0051287,GO:0004471,GO:0004470
TCIR_00000520-00001	GO:0004672,GO:0005524,GO:0006468
TCIR_00000540-00001	GO:0022857,GO:0055085
TCIR_00000570-00001	GO:0000122
TCIR_00000570-00002	GO:0000122
TCIR_00000570-00003	GO:0000122
TCIR_00000570-00004	GO:0000122
TCIR_00000570-00005	GO:0000122
TCIR_00000570-00006	GO:0000122
TCIR_00000570-00007	GO:0000122
TCIR_00000570-00008	GO:0000122
TCIR_00000570-00009	GO:0000122
TCIR_00000700-00001	GO:0003677,GO:0006355
TCIR_00000705-00001	GO:0003677,GO:0006355
TCIR_00000730-00001	GO:0016021
TCIR_00000730-00002	GO:0016021
TCIR_00000730-00003	GO:0016021
TCIR_00000730-00004	GO:0016021
TCIR_00000830-00001	GO:0005524,GO:0016021,GO:0055085,GO:0140359,GO:0015833,GO:0016020,GO:1904680
TCIR_00000870-00001	GO:0005737,GO:0006508,GO:0008235,GO:0008239
TCIR_00000890-00001	GO:0008483,GO:0030170,GO:0003824
TCIR_00000910-00001	GO:0005524,GO:0016887,GO:0005737,GO:0030163,GO:0036402
TCIR_00000940-00001	GO:0003677,GO:0006355
TCIR_00000950-00001	GO:0005739
TCIR_00000950-00002	GO:0005739
TCIR_00000990-00001	GO:0005515
TCIR_00001010-00001	GO:0005515
TCIR_00001030-00001	GO:0003723,GO:0003676
TCIR_00001040-00001	GO:0003676,GO:0003723
TCIR_00001050-00001	GO:0005515
TCIR_00001060-00001	GO:0003676,GO:0003723
TCIR_00001070-00001	GO:0005515
TCIR_00001090-00001	GO:0005515,GO:0003714,GO:0016575
TCIR_00001100-00001	GO:0005515,GO:0003714,GO:0016575
TCIR_00001110-00001	GO:0032039
TCIR_00001120-00001	GO:0016787
TCIR_00001130-00001	GO:0016020,GO:0022857,GO:0055085
TCIR_00001150-00001	GO:0004930,GO:0007186,GO:0016021
TCIR_00001160-00001	GO:0004930,GO:0007186,GO:0016021
TCIR_00001170-00001	GO:0005956,GO:0019887
TCIR_00001170-00002	GO:0005956,GO:0019887
TCIR_00001190-00001	GO:0005515
TCIR_00001190-00002	GO:0005515
TCIR_00001200-00001	GO:0016021,GO:0004930,GO:0007186
TCIR_00001230-00001	GO:0002953
TCIR_00001240-00001	GO:0005515
TCIR_00001260-00001	GO:0005515,GO:0043161,GO:0061630,GO:0004842
TCIR_00001270-00001	GO:0003677
TCIR_00001300-00001	GO:0005515,GO:0061630,GO:0043161,GO:0004842
TCIR_00001310-00001	GO:0003677
TCIR_00001330-00001	GO:0003824
TCIR_00001340-00001	GO:0005545,GO:0030136,GO:0030276,GO:0048268,GO:0005543,GO:0072583
TCIR_00001340-000010	GO:0048268,GO:0072583,GO:0005543,GO:0005545,GO:0030136,GO:0030276
TCIR_00001340-000011	GO:0005543,GO:0005545,GO:0030136,GO:0030276,GO:0048268,GO:0072583
TCIR_00001340-000012	GO:0048268,GO:0072583,GO:0005543,GO:0005545,GO:0030136,GO:0030276
TCIR_00001340-000013	GO:0048268,GO:0072583,GO:0005545,GO:0030136,GO:0030276,GO:0005543
TCIR_00001340-000014	GO:0048268,GO:0072583,GO:0005543,GO:0005545,GO:0030136,GO:0030276
TCIR_00001340-000015	GO:0005543,GO:0048268,GO:0072583,GO:0005545,GO:0030136,GO:0030276
TCIR_00001340-000016	GO:0048268,GO:0072583,GO:0005545,GO:0030136,GO:0030276,GO:0005543
TCIR_00001340-000017	GO:0005543,GO:0005545,GO:0030136,GO:0030276,GO:0048268,GO:0072583
TCIR_00001340-000018	GO:0005543,GO:0048268,GO:0072583,GO:0005545,GO:0030136,GO:0030276
TCIR_00001340-000019	GO:0048268,GO:0072583,GO:0005545,GO:0030136,GO:0030276,GO:0005543
TCIR_00001340-00002	GO:0005543,GO:0005545,GO:0030136,GO:0030276,GO:0048268,GO:0072583
TCIR_00001340-000020	GO:0005543,GO:0005545,GO:0030136,GO:0030276,GO:0048268,GO:0072583
TCIR_00001340-000021	GO:0005543,GO:0005545,GO:0030136,GO:0030276,GO:0048268,GO:0072583
TCIR_00001340-000022	GO:0048268,GO:0072583,GO:0005543,GO:0005545,GO:0030136,GO:0030276
TCIR_00001340-000023	GO:0048268,GO:0072583,GO:0005545,GO:0030136,GO:0030276,GO:0005543
TCIR_00001340-000024	GO:0048268,GO:0072583,GO:0005545,GO:0030136,GO:0030276,GO:0005543
TCIR_00001340-000025	GO:0005543,GO:0005545,GO:0030136,GO:0030276,GO:0048268,GO:0072583
TCIR_00001340-00003	GO:0048268,GO:0072583,GO:0005545,GO:0030136,GO:0030276,GO:0005543
TCIR_00001340-00004	GO:0048268,GO:0072583,GO:0005543,GO:0005545,GO:0030136,GO:0030276
TCIR_00001340-00005	GO:0005543,GO:0005545,GO:0030136,GO:0030276,GO:0048268,GO:0072583
TCIR_00001340-00006	GO:0048268,GO:0072583,GO:0005543,GO:0005545,GO:0030136,GO:0030276
TCIR_00001340-00007	GO:0048268,GO:0072583,GO:0005545,GO:0030136,GO:0030276,GO:0005543
TCIR_00001340-00008	GO:0005543,GO:0005545,GO:0030136,GO:0030276,GO:0048268,GO:0072583
TCIR_00001340-00009	GO:0005543,GO:0005545,GO:0030136,GO:0030276,GO:0048268,GO:0072583
TCIR_00001350-00001	GO:0000166,GO:0005215,GO:0005524,GO:0016021,GO:0016887,GO:0000287,GO:0015914,GO:0140326
TCIR_00001360-00001	GO:0016021,GO:0016485,GO:0043085
TCIR_00001360-00002	GO:0016021,GO:0016485,GO:0043085
TCIR_00001360-00003	GO:0016021,GO:0016485,GO:0043085
TCIR_00001400-00001	GO:0042302
TCIR_00001400-000010	GO:0042302
TCIR_00001400-00002	GO:0042302
TCIR_00001400-00003	GO:0042302
TCIR_00001400-00004	GO:0042302
TCIR_00001400-00005	GO:0042302
TCIR_00001400-00006	GO:0042302
TCIR_00001400-00007	GO:0042302
TCIR_00001400-00008	GO:0042302
TCIR_00001400-00009	GO:0042302
TCIR_00001410-00001	GO:0005509
TCIR_00001420-00001	GO:0030515,GO:0031428,GO:0032040
TCIR_00001450-00001	GO:0004648,GO:0006564,GO:0003824
TCIR_00001460-00001	GO:0005515
TCIR_00001470-00001	GO:0005515
TCIR_00001480-00001	GO:0016740,GO:0009058,GO:0016779
TCIR_00001480-00002	GO:0009058,GO:0016779,GO:0016740
TCIR_00001490-00001	GO:0005524,GO:0016887
TCIR_00001500-00001	GO:0000737,GO:0006302,GO:0008821,GO:0003677,GO:0004518
TCIR_00001510-00001	GO:0016791
TCIR_00001520-00001	GO:0003677,GO:0004518,GO:0000737,GO:0006302,GO:0008821
TCIR_00001520-00002	GO:0003677,GO:0004518,GO:0000737,GO:0006302,GO:0008821
TCIR_00001520-00003	GO:0000737,GO:0006302,GO:0008821,GO:0003677,GO:0004518
TCIR_00001530-00001	GO:0005515,GO:0005634,GO:0018024
TCIR_00001530-00002	GO:0005515,GO:0005634,GO:0018024
TCIR_00001530-00003	GO:0005515,GO:0005634,GO:0018024
TCIR_00001550-00001	GO:0006891,GO:0017119
TCIR_00001560-00001	GO:0005525
TCIR_00001570-00001	GO:0006891,GO:0017119
TCIR_00001580-00001	GO:0006103,GO:0009353
TCIR_00001580-00002	GO:0006103,GO:0009353
TCIR_00001580-00003	GO:0006103,GO:0009353
TCIR_00001600-00001	GO:0006891,GO:0017119
TCIR_00001600-00002	GO:0006891,GO:0017119
TCIR_00001600-00003	GO:0006891,GO:0017119
TCIR_00001620-00001	GO:0001401
TCIR_00001620-00002	GO:0001401
TCIR_00001660-00001	GO:0003735,GO:0005840,GO:0006412
TCIR_00001680-00001	GO:0006457,GO:0051082,GO:0031072,GO:0030544,GO:0005524,GO:0009408
TCIR_00001680-00002	GO:0006457,GO:0051082,GO:0031072,GO:0030544,GO:0005524,GO:0009408
TCIR_00001680-00003	GO:0006457,GO:0051082,GO:0031072,GO:0030544,GO:0005524,GO:0009408
TCIR_00001680-00004	GO:0006457,GO:0051082,GO:0031072,GO:0030544,GO:0005524,GO:0009408
TCIR_00001680-00005	GO:0006457,GO:0051082,GO:0031072,GO:0030544,GO:0005524,GO:0009408
TCIR_00001680-00006	GO:0006457,GO:0051082,GO:0031072,GO:0030544,GO:0005524,GO:0009408
TCIR_00001700-00001	GO:0003735,GO:0005840,GO:0006412
TCIR_00001710-00001	GO:0004930,GO:0007186,GO:0016021
TCIR_00001720-00001	GO:0004888,GO:0005216,GO:0016021,GO:0034220,GO:0006811,GO:0005230
TCIR_00001720-00002	GO:0004888,GO:0005216,GO:0016021,GO:0034220,GO:0006811,GO:0005230
TCIR_00001720-00003	GO:0004888,GO:0005216,GO:0016021,GO:0034220,GO:0006811,GO:0005230
TCIR_00001720-00004	GO:0004888,GO:0005216,GO:0016021,GO:0034220,GO:0006811,GO:0005230
TCIR_00001750-00001	GO:0004672,GO:0005524,GO:0006468
TCIR_00001750-00002	GO:0005524,GO:0004672,GO:0006468
TCIR_00001810-00001	GO:0007165,GO:0003924,GO:0007186,GO:0019001,GO:0031683,GO:0001664
TCIR_00001810-00002	GO:0007165,GO:0003924,GO:0007186,GO:0019001,GO:0031683,GO:0001664
TCIR_00001810-00003	GO:0007165,GO:0003924,GO:0007186,GO:0019001,GO:0031683,GO:0001664
TCIR_00001810-00004	GO:0007165,GO:0003924,GO:0007186,GO:0019001,GO:0031683,GO:0001664
TCIR_00001810-00005	GO:0003924,GO:0007186,GO:0019001,GO:0031683,GO:0007165,GO:0001664
TCIR_00001810-00006	GO:0007165,GO:0003924,GO:0007186,GO:0019001,GO:0031683,GO:0001664
TCIR_00001810-00007	GO:0007165,GO:0003924,GO:0007186,GO:0019001,GO:0031683,GO:0001664
TCIR_00001830-00001	GO:0005515
TCIR_00001840-00001	GO:0005515
TCIR_00001860-00001	GO:0007064
TCIR_00001860-00002	GO:0007064
TCIR_00001860-00003	GO:0007064
TCIR_00001880-00001	GO:0005272,GO:0006814,GO:0016020
TCIR_00001950-00001	GO:0004725
TCIR_00001970-00001	GO:0000184,GO:0004674,GO:0016301,GO:0005515,GO:0016310
TCIR_00001970-00002	GO:0016301,GO:0005515,GO:0000184,GO:0004674,GO:0016310
TCIR_00001990-00001	GO:0003723,GO:0019843
TCIR_00002000-00001	GO:0034464
TCIR_00002030-00001	GO:0005515
TCIR_00002040-00001	GO:0005737,GO:0120009,GO:0120013
TCIR_00002050-00001	GO:0005515
TCIR_00002060-00001	GO:0005737,GO:0120009,GO:0120013
TCIR_00002070-00001	GO:0004784,GO:0006801,GO:0046872
TCIR_00002090-00001	GO:0003700,GO:0006355,GO:0043565
TCIR_00002120-00001	GO:0003723,GO:0003676
TCIR_00002120-00002	GO:0003676,GO:0003723
TCIR_00002140-00001	GO:0019905
TCIR_00002140-00002	GO:0019905
TCIR_00002140-00003	GO:0019905
TCIR_00002140-00004	GO:0019905
TCIR_00002140-00005	GO:0019905
TCIR_00002140-00006	GO:0019905
TCIR_00002140-00007	GO:0019905
TCIR_00002140-00008	GO:0019905
TCIR_00002150-00001	GO:0030314
TCIR_00002150-00002	GO:0030314
TCIR_00002150-00003	GO:0030314
TCIR_00002150-00004	GO:0030314
TCIR_00002160-00001	GO:0003723,GO:0003676
TCIR_00002170-00001	GO:0004843,GO:0016579,GO:0006511,GO:0005515
TCIR_00002180-00001	GO:0016021
TCIR_00002200-00001	GO:0003723,GO:0005634,GO:0005737,GO:0006397
TCIR_00002210-00001	GO:0046983,GO:0006805,GO:0009410,GO:0006355
TCIR_00002210-00002	GO:0046983,GO:0006355,GO:0006805,GO:0009410
TCIR_00002220-00001	GO:0006511
TCIR_00002220-00002	GO:0006511
TCIR_00002220-00003	GO:0006511
TCIR_00002230-00001	GO:0003723,GO:0005845,GO:0106005
TCIR_00002260-00001	GO:0006511,GO:0008540
TCIR_00002270-00001	GO:0003735,GO:0005840,GO:0006412
TCIR_00002280-00001	GO:0004672,GO:0006468,GO:0005524,GO:0004674
TCIR_00002290-00001	GO:0003824,GO:0030170,GO:0031071,GO:0044571
TCIR_00002290-00002	GO:0003824,GO:0030170,GO:0031071,GO:0044571
TCIR_00002290-00003	GO:0003824,GO:0030170,GO:0031071,GO:0044571
TCIR_00002290-00004	GO:0003824,GO:0030170,GO:0031071,GO:0044571
TCIR_00002290-00005	GO:0003824,GO:0030170,GO:0031071,GO:0044571
TCIR_00002320-00001	GO:0007165
TCIR_00002320-00002	GO:0007165
TCIR_00002320-00003	GO:0007165
TCIR_00002340-00001	GO:0031087,GO:0005515
TCIR_00002350-00001	GO:0004672,GO:0005524,GO:0006468
TCIR_00002370-00001	GO:0005634,GO:0006974,GO:0048478,GO:0000076
TCIR_00002380-00001	GO:0006520,GO:0008483,GO:0003824,GO:0009058,GO:0030170
TCIR_00002390-00001	GO:0006891,GO:0017119
TCIR_00002420-00001	GO:0005515
TCIR_00002420-00002	GO:0005515
TCIR_00002430-00001	GO:0003824,GO:0008270,GO:0016787
TCIR_00002430-00002	GO:0003824,GO:0008270,GO:0016787
TCIR_00002440-00001	GO:0005737,GO:0006914
TCIR_00002450-00003	GO:0000398
TCIR_00002470-00001	GO:0004725,GO:0006470,GO:0016311,GO:0016791
TCIR_00002470-00002	GO:0004725,GO:0006470,GO:0016311,GO:0016791
TCIR_00002470-00003	GO:0004725,GO:0006470,GO:0016311,GO:0016791
TCIR_00002480-00001	GO:0005515
TCIR_00002480-00002	GO:0005515
TCIR_00002480-00003	GO:0005515
TCIR_00002480-00004	GO:0005515
TCIR_00002480-00005	GO:0005515
TCIR_00002480-00006	GO:0005515
TCIR_00002480-00007	GO:0005515
TCIR_00002480-00008	GO:0005515
TCIR_00002490-00001	GO:0015031,GO:0016021
TCIR_00002490-00002	GO:0015031,GO:0016021
TCIR_00002500-00001	GO:0005524,GO:0004335,GO:0006012,GO:0046835,GO:0005737,GO:0016301,GO:0016773
TCIR_00002500-00002	GO:0005524,GO:0004335,GO:0006012,GO:0046835,GO:0005737,GO:0016301,GO:0016773
TCIR_00002500-00003	GO:0004335,GO:0005524,GO:0006012,GO:0046835,GO:0005737,GO:0016301,GO:0016773
TCIR_00002510-00001	GO:0015031,GO:0016021
TCIR_00002540-00001	GO:0090090
TCIR_00002570-00001	GO:0003723,GO:0003676
TCIR_00002580-00001	GO:0005639
TCIR_00002580-00002	GO:0005639
TCIR_00002580-00003	GO:0005639
TCIR_00002590-00001	GO:0005484,GO:0006888,GO:0006890
TCIR_00002600-00001	GO:0004362,GO:0006749,GO:0050660,GO:0050661,GO:0016491,GO:0045454,GO:0016668
TCIR_00002620-00001	GO:0005515
TCIR_00002650-00001	GO:0043565
TCIR_00002660-00001	GO:0008013,GO:0030178,GO:0005515
TCIR_00002670-00001	GO:0005216,GO:0006811,GO:0016021,GO:0022848,GO:0045211,GO:0004888,GO:0034220,GO:0005230
TCIR_00002700-00001	GO:0006511,GO:0019773,GO:0005839,GO:0051603
TCIR_00002710-00001	GO:0008270
TCIR_00002710-00002	GO:0008270
TCIR_00002720-00001	GO:0008168
TCIR_00002760-00001	GO:0000981,GO:0006355,GO:0003700,GO:0003677
TCIR_00002770-00001	GO:0003677,GO:0003700,GO:0006355,GO:0000981
TCIR_00002800-00001	GO:0090090
TCIR_00002800-00002	GO:0090090
TCIR_00002820-00001	GO:0005524,GO:0140658
TCIR_00002820-00002	GO:0005524,GO:0140658
TCIR_00002820-00003	GO:0005524,GO:0140658
TCIR_00002820-00004	GO:0005524,GO:0140658
TCIR_00002830-00001	GO:0003756
TCIR_00002880-00001	GO:0016301,GO:0016772,GO:0003824,GO:0004111,GO:0046314
TCIR_00002890-00001	GO:0000287,GO:0016616,GO:0051287
TCIR_00002910-00001	GO:0005515,GO:0005739,GO:0019843,GO:0032543,GO:0043024
TCIR_00002920-00001	GO:0016301,GO:0016772,GO:0004111,GO:0046314
TCIR_00002960-00001	GO:0004190,GO:0006508
TCIR_00002965-00001	GO:0006508,GO:0008237,GO:0008270,GO:0004222,GO:0031012
TCIR_00002965-00002	GO:0006508,GO:0008237,GO:0008270,GO:0004222,GO:0031012
TCIR_00002990-00001	GO:0015929,GO:0004553,GO:0005975
TCIR_00002990-00002	GO:0015929,GO:0004553,GO:0005975
TCIR_00002990-00003	GO:0015929,GO:0004553,GO:0005975
TCIR_00002990-00004	GO:0015929,GO:0004553,GO:0005975
TCIR_00002990-00005	GO:0015929,GO:0004553,GO:0005975
TCIR_00002990-00006	GO:0015929,GO:0004553,GO:0005975
TCIR_00002990-00007	GO:0015929,GO:0004553,GO:0005975
TCIR_00002990-00008	GO:0015929,GO:0004553,GO:0005975
TCIR_00002990-00009	GO:0015929,GO:0004553,GO:0005975
TCIR_00003000-00001	GO:0008237
TCIR_00003010-00001	GO:0004222,GO:0006508,GO:0008237
TCIR_00003020-00001	GO:0005515
TCIR_00003090-00001	GO:0004014,GO:0006597,GO:0008295
TCIR_00003120-00001	GO:0005634,GO:0006260
TCIR_00003160-00001	GO:0005375,GO:0016021,GO:0035434
TCIR_00003180-00001	GO:0003700,GO:0006357,GO:0006355
TCIR_00003180-00002	GO:0003700,GO:0006357,GO:0006355
TCIR_00003190-00001	GO:0005515
TCIR_00003200-00001	GO:0005515
TCIR_00003210-00001	GO:0005515
TCIR_00003220-00001	GO:0003676,GO:0008270
TCIR_00003230-00001	GO:0005515
TCIR_00003250-00001	GO:0005751,GO:0006123
TCIR_00003250-00002	GO:0005751,GO:0006123
TCIR_00003250-00003	GO:0005751,GO:0006123
TCIR_00003260-00001	GO:0016791
TCIR_00003260-000010	GO:0016791
TCIR_00003260-00002	GO:0016791
TCIR_00003260-00003	GO:0016791
TCIR_00003260-00004	GO:0016791
TCIR_00003260-00005	GO:0016791
TCIR_00003260-00006	GO:0016791
TCIR_00003260-00007	GO:0016791
TCIR_00003260-00008	GO:0016791
TCIR_00003260-00009	GO:0016791
TCIR_00003270-00001	GO:0003735,GO:0005840,GO:0006412
TCIR_00003300-00001	GO:0004347,GO:0006094,GO:0006096,GO:0097367,GO:1901135
TCIR_00003300-00002	GO:0004347,GO:0006094,GO:0006096,GO:0097367,GO:1901135
TCIR_00003300-00003	GO:0004347,GO:0006094,GO:0006096,GO:0097367,GO:1901135
TCIR_00003300-00004	GO:0004347,GO:0006094,GO:0006096,GO:0097367,GO:1901135
TCIR_00003340-00001	GO:0030246
TCIR_00003340-00002	GO:0030246
TCIR_00003340-00003	GO:0030246
TCIR_00003340-00004	GO:0030246
TCIR_00003350-00001	GO:0003824
TCIR_00003360-00001	GO:0004222,GO:0006508,GO:0018996,GO:0008237,GO:0008270
TCIR_00003390-00001	GO:0031204
TCIR_00003390-00002	GO:0031204
TCIR_00003390-00003	GO:0031204
TCIR_00003390-00004	GO:0031204
TCIR_00003390-00005	GO:0031204
TCIR_00003420-00001	GO:0016021
TCIR_00003420-00002	GO:0016021
TCIR_00003420-00003	GO:0016021
TCIR_00003420-00004	GO:0016021
TCIR_00003420-00005	GO:0016021
TCIR_00003430-00001	GO:0005509,GO:0019722
TCIR_00003440-00001	GO:0016747
TCIR_00003450-00001	GO:0005515
TCIR_00003470-00001	GO:0004672,GO:0005524,GO:0006468
TCIR_00003480-00001	GO:0004252,GO:0006508
TCIR_00003480-00002	GO:0004252,GO:0006508
TCIR_00003500-00001	GO:0042302
TCIR_00003500-00002	GO:0042302
TCIR_00003520-00001	GO:0006355,GO:0008270,GO:0003700,GO:0043565
TCIR_00003550-00001	GO:0033179,GO:0046961,GO:1902600
TCIR_00003560-00001	GO:0004672,GO:0005524,GO:0006468,GO:0004713,GO:0005925,GO:0007172,GO:0005856
TCIR_00003560-00002	GO:0005524,GO:0004713,GO:0005925,GO:0006468,GO:0007172,GO:0005856,GO:0004672
TCIR_00003560-00003	GO:0005524,GO:0004713,GO:0005925,GO:0006468,GO:0007172,GO:0005856,GO:0004672
TCIR_00003560-00004	GO:0004672,GO:0005524,GO:0006468,GO:0004713,GO:0005925,GO:0007172,GO:0005856
TCIR_00003560-00005	GO:0005524,GO:0004713,GO:0005925,GO:0006468,GO:0007172,GO:0005856,GO:0004672
TCIR_00003560-00006	GO:0004672,GO:0005524,GO:0006468,GO:0004713,GO:0005925,GO:0007172,GO:0005856
TCIR_00003560-00007	GO:0004713,GO:0005925,GO:0006468,GO:0007172,GO:0005856,GO:0004672,GO:0005524
TCIR_00003570-00001	GO:0005576
TCIR_00003590-00001	GO:0003677,GO:0000981,GO:0006355
TCIR_00003610-00001	GO:0005515
TCIR_00003620-00001	GO:0003676,GO:0005524
TCIR_00003630-00001	GO:0005096
TCIR_00003640-00001	GO:0000795,GO:0007131,GO:0019789
TCIR_00003650-00001	GO:0003676,GO:0008270,GO:0004190,GO:0006508
TCIR_00003680-00001	GO:0003677
TCIR_00003690-00001	GO:0003676,GO:0003723
TCIR_00003690-00002	GO:0003676,GO:0003723
TCIR_00003710-00001	GO:0005524,GO:0016887
TCIR_00003760-00001	GO:0003723,GO:0000398,GO:0003676
TCIR_00003760-00002	GO:0003723,GO:0003676,GO:0000398
TCIR_00003760-00003	GO:0003723,GO:0000398,GO:0003676
TCIR_00003760-00004	GO:0003723,GO:0003676,GO:0000398
TCIR_00003760-00005	GO:0003723,GO:0000398,GO:0003676
TCIR_00003760-00006	GO:0003723,GO:0000398,GO:0003676
TCIR_00003770-00001	GO:0004140,GO:0005524,GO:0015937,GO:0003824,GO:0009058
TCIR_00003770-00002	GO:0004140,GO:0005524,GO:0015937,GO:0003824,GO:0009058
TCIR_00003790-00001	GO:0010945,GO:0016787
TCIR_00003790-00002	GO:0010945,GO:0016787
TCIR_00003810-00001	GO:0003824,GO:0009058,GO:0004140,GO:0005524,GO:0015937
TCIR_00003810-00002	GO:0004140,GO:0005524,GO:0015937,GO:0003824,GO:0009058
TCIR_00003820-00001	GO:0017119
TCIR_00003830-00001	GO:0005509,GO:0003755
TCIR_00003840-00001	GO:0022857,GO:0055085
TCIR_00003850-00001	GO:0003755
TCIR_00003870-00001	GO:0004812,GO:0005524,GO:0006418,GO:0000166,GO:0004818,GO:0005737,GO:0006424,GO:0004827,GO:0006433,GO:0043039,GO:0006412
TCIR_00003870-00002	GO:0004812,GO:0005524,GO:0006418,GO:0004827,GO:0005737,GO:0006433,GO:0000166,GO:0004818,GO:0006424,GO:0043039,GO:0006412
TCIR_00003870-00003	GO:0004812,GO:0005524,GO:0006418,GO:0000166,GO:0004818,GO:0005737,GO:0006424,GO:0004827,GO:0006433,GO:0043039,GO:0006412
TCIR_00003870-00004	GO:0004812,GO:0005524,GO:0006418,GO:0004827,GO:0005737,GO:0006433,GO:0000166,GO:0043039,GO:0006412,GO:0004818,GO:0006424
TCIR_00003870-00005	GO:0004812,GO:0005524,GO:0006418,GO:0004827,GO:0005737,GO:0006433,GO:0000166,GO:0004818,GO:0006424,GO:0043039,GO:0006412
TCIR_00003870-00006	GO:0004812,GO:0005524,GO:0006418,GO:0004827,GO:0005737,GO:0006433,GO:0000166,GO:0043039,GO:0004818,GO:0006424,GO:0006412
TCIR_00003870-00007	GO:0004812,GO:0005524,GO:0006418,GO:0004827,GO:0005737,GO:0006433,GO:0000166,GO:0004818,GO:0006424,GO:0043039,GO:0006412
TCIR_00003870-00008	GO:0004812,GO:0005524,GO:0006418,GO:0004827,GO:0005737,GO:0006433,GO:0000166,GO:0043039,GO:0006412,GO:0004818,GO:0006424
TCIR_00003880-00001	GO:0004181,GO:0006508,GO:0008270
TCIR_00003880-00002	GO:0004181,GO:0006508,GO:0008270
TCIR_00003880-00003	GO:0004181,GO:0006508,GO:0008270
TCIR_00003910-00001	GO:0004797,GO:0005524
TCIR_00003920-00001	GO:0005515,GO:0046872
TCIR_00003930-00001	GO:0004497,GO:0005506,GO:0016705,GO:0020037
TCIR_00003950-00001	GO:0004497,GO:0005506,GO:0016705,GO:0020037
TCIR_00003950-00002	GO:0004497,GO:0005506,GO:0016705,GO:0020037
TCIR_00003980-00001	GO:0001164,GO:0001188,GO:0006360,GO:0070860
TCIR_00004020-00001	GO:0006397,GO:0016788,GO:0016787
TCIR_00004020-00002	GO:0006397,GO:0016788,GO:0016787
TCIR_00004020-00003	GO:0006397,GO:0016788,GO:0016787
TCIR_00004030-00001	GO:0003712,GO:0006357,GO:0016592
TCIR_00004040-00001	GO:0005515
TCIR_00004060-00001	GO:0042302
TCIR_00004110-00001	GO:0004222,GO:0006508,GO:0008237,GO:0008270
TCIR_00004110-00002	GO:0004222,GO:0006508,GO:0008237,GO:0008270
TCIR_00004120-00001	GO:0005515,GO:0003774,GO:0005524,GO:0016459,GO:0051015
TCIR_00004120-00002	GO:0005515,GO:0003774,GO:0005524,GO:0016459,GO:0051015
TCIR_00004120-00003	GO:0003774,GO:0005524,GO:0051015,GO:0016459,GO:0005515
TCIR_00004120-00004	GO:0003774,GO:0005524,GO:0051015,GO:0016459,GO:0005515
TCIR_00004150-00001	GO:0006614,GO:0008312,GO:0048500
TCIR_00004150-00002	GO:0006614,GO:0008312,GO:0048500
TCIR_00004170-00001	GO:0005375,GO:0016021,GO:0035434
TCIR_00004200-00001	GO:0004222,GO:0006508,GO:0008237,GO:0018996,GO:0008270
TCIR_00004200-00002	GO:0004222,GO:0006508,GO:0008237,GO:0018996,GO:0008270
TCIR_00004210-00001	GO:0005515,GO:0005524,GO:0140658
TCIR_00004210-00002	GO:0005524,GO:0140658,GO:0005515
TCIR_00004220-00001	GO:0004497,GO:0005507,GO:0016715,GO:0005515,GO:0003824,GO:0006518,GO:0016020
TCIR_00004220-00002	GO:0004497,GO:0005507,GO:0016715,GO:0005515,GO:0003824,GO:0006518,GO:0016020
TCIR_00004220-00003	GO:0005515,GO:0003824,GO:0004497,GO:0005507,GO:0016715,GO:0006518,GO:0016020
TCIR_00004240-00001	GO:0008380
TCIR_00004270-00001	GO:0000145,GO:0006893
TCIR_00004280-00001	GO:0016787
TCIR_00004290-00001	GO:0003676
TCIR_00004290-00002	GO:0003676
TCIR_00004290-00003	GO:0003676
TCIR_00004290-00004	GO:0003676
TCIR_00004290-00005	GO:0003676
TCIR_00004290-00006	GO:0003676
TCIR_00004290-00007	GO:0003676
TCIR_00004320-00001	GO:0016787
TCIR_00004340-00001	GO:0006637,GO:0016790
TCIR_00004340-00002	GO:0006637,GO:0016790
TCIR_00004340-00003	GO:0006637,GO:0016790
TCIR_00004340-00004	GO:0006637,GO:0016790
TCIR_00004340-00005	GO:0006637,GO:0016790
TCIR_00004350-00001	GO:0006637,GO:0016790
TCIR_00004430-00001	GO:0006629
TCIR_00004440-00001	GO:0005085,GO:0005515
TCIR_00004440-00002	GO:0005085,GO:0005515
TCIR_00004440-00003	GO:0005515,GO:0005085
TCIR_00004440-00004	GO:0005085,GO:0005515
TCIR_00004440-00005	GO:0005085,GO:0005515
TCIR_00004440-00006	GO:0005515,GO:0005085
TCIR_00004470-00001	GO:0005515
TCIR_00004470-00002	GO:0005515
TCIR_00004490-00001	GO:0003700,GO:0005634,GO:0006355
TCIR_00004500-00001	GO:0009190,GO:0035556,GO:0004672,GO:0005524,GO:0006468
TCIR_00004580-00001	GO:0034472
TCIR_00004580-00002	GO:0034472
TCIR_00004600-00001	GO:0042302
TCIR_00004610-00001	GO:0005515
TCIR_00004620-00001	GO:0000166,GO:0004812,GO:0005524,GO:0006418,GO:0004823,GO:0006429
TCIR_00004640-00001	GO:0004672,GO:0005524,GO:0006468
TCIR_00004640-00002	GO:0004672,GO:0006468,GO:0005524
TCIR_00004640-00003	GO:0004672,GO:0005524,GO:0006468
TCIR_00004660-00001	GO:0000151,GO:0035518
TCIR_00004660-00002	GO:0000151,GO:0035518
TCIR_00004680-00001	GO:0005524,GO:0000285,GO:0046872,GO:0016307,GO:0046488
TCIR_00004700-00001	GO:0005272,GO:0006814,GO:0016020
TCIR_00004710-00001	GO:0004176,GO:0004222,GO:0005524,GO:0006508,GO:0016887,GO:0008270,GO:0016021,GO:0016020
TCIR_00004710-00002	GO:0005524,GO:0016887,GO:0004176,GO:0004222,GO:0006508,GO:0016020,GO:0008270,GO:0016021
TCIR_00004710-00003	GO:0004176,GO:0004222,GO:0005524,GO:0008270,GO:0016021,GO:0006508,GO:0016020,GO:0016887
TCIR_00004710-00004	GO:0004176,GO:0004222,GO:0016020,GO:0005524,GO:0006508,GO:0016887,GO:0008270,GO:0016021
TCIR_00004710-00005	GO:0004176,GO:0004222,GO:0016020,GO:0005524,GO:0006508,GO:0016887,GO:0008270,GO:0016021
TCIR_00004710-00006	GO:0004176,GO:0004222,GO:0005524,GO:0008270,GO:0016021,GO:0006508,GO:0016020,GO:0016887
TCIR_00004710-00007	GO:0004176,GO:0004222,GO:0005524,GO:0008270,GO:0016021,GO:0006508,GO:0016020,GO:0016887
TCIR_00004710-00008	GO:0004176,GO:0004222,GO:0005524,GO:0008270,GO:0016021,GO:0006508,GO:0016020,GO:0016887
TCIR_00004730-00001	GO:0006383
TCIR_00004740-00001	GO:0004518,GO:0003677,GO:0003824,GO:0016788
TCIR_00004760-00001	GO:0006383
TCIR_00004770-00001	GO:0004518,GO:0003677,GO:0003824,GO:0016788
TCIR_00004840-00001	GO:0006338,GO:0016586,GO:0005515,GO:0003682
TCIR_00004840-00002	GO:0005515,GO:0003682,GO:0006338,GO:0016586
TCIR_00004840-00003	GO:0005515,GO:0003682,GO:0006338,GO:0016586
TCIR_00004840-00004	GO:0006338,GO:0016586,GO:0005515,GO:0003682
TCIR_00004860-00001	GO:0005515,GO:0005198,GO:0016010,GO:0050808
TCIR_00004870-00001	GO:0032040
TCIR_00004880-00001	GO:0015035,GO:0045041
TCIR_00004890-00001	GO:0016020
TCIR_00004890-00002	GO:0016020
TCIR_00004890-00003	GO:0016020
TCIR_00004890-00004	GO:0016020
TCIR_00004890-00005	GO:0016020
TCIR_00004890-00006	GO:0016020
TCIR_00004890-00007	GO:0016020
TCIR_00004900-00001	GO:0005509
TCIR_00004900-00002	GO:0005509
TCIR_00004900-00003	GO:0005509
TCIR_00004910-00001	GO:0042981
TCIR_00004910-00002	GO:0042981
TCIR_00004910-00003	GO:0042981
TCIR_00004910-00004	GO:0042981
TCIR_00004910-00005	GO:0042981
TCIR_00004910-00006	GO:0042981
TCIR_00004910-00007	GO:0042981
TCIR_00004910-00008	GO:0042981
TCIR_00004910-00009	GO:0042981
TCIR_00004920-00001	GO:0016020
TCIR_00004950-00001	GO:0005829,GO:0006508,GO:0016920
TCIR_00004970-00001	GO:0005515,GO:0008270
TCIR_00004980-00001	GO:0003824,GO:0019346,GO:0030170
TCIR_00004990-00001	GO:0005515
TCIR_00004990-00002	GO:0005515
TCIR_00005000-00001	GO:0019346,GO:0030170,GO:0003824
TCIR_00005080-00001	GO:0016021
TCIR_00005110-00001	GO:0003676,GO:0008270
TCIR_00005110-00002	GO:0003676,GO:0015074,GO:0008270
TCIR_00005150-00001	GO:0005216,GO:0006811,GO:0016020,GO:0055085
TCIR_00005240-00001	GO:0004190,GO:0006508
TCIR_00005270-00001	GO:0005515
TCIR_00005270-000010	GO:0005515
TCIR_00005270-000011	GO:0005515
TCIR_00005270-000012	GO:0005515
TCIR_00005270-000013	GO:0005515
TCIR_00005270-000014	GO:0005515
TCIR_00005270-000015	GO:0005515
TCIR_00005270-000016	GO:0005515
TCIR_00005270-000017	GO:0005515
TCIR_00005270-000018	GO:0005515
TCIR_00005270-000019	GO:0005515
TCIR_00005270-00002	GO:0005515
TCIR_00005270-00003	GO:0005515
TCIR_00005270-00004	GO:0005515
TCIR_00005270-00005	GO:0005515
TCIR_00005270-00006	GO:0005515
TCIR_00005270-00007	GO:0005515
TCIR_00005270-00008	GO:0005515
TCIR_00005270-00009	GO:0005515
TCIR_00005410-00001	GO:0016021
TCIR_00005420-00001	GO:0016021
TCIR_00005450-00001	GO:0016021,GO:0015301,GO:0016020,GO:0055085
TCIR_00005450-00002	GO:0016021,GO:0015301,GO:0016020,GO:0055085
TCIR_00005450-00003	GO:0016021,GO:0015301,GO:0016020,GO:0055085
TCIR_00005450-00004	GO:0016021,GO:0015301,GO:0016020,GO:0055085
TCIR_00005450-00005	GO:0016021,GO:0015301,GO:0016020,GO:0055085
TCIR_00005450-00006	GO:0016021,GO:0015301,GO:0016020,GO:0055085
TCIR_00005470-00001	GO:0042302
TCIR_00005500-00001	GO:0016021
TCIR_00005510-00001	GO:0016021
TCIR_00005530-00001	GO:0016021
TCIR_00005550-00001	GO:0003677,GO:0006313,GO:0015074,GO:0003676
TCIR_00005570-00001	GO:0008191,GO:0005515
TCIR_00005580-00001	GO:0004411,GO:0006559,GO:0006570
TCIR_00005580-00002	GO:0004411,GO:0006559,GO:0006570
TCIR_00005650-00001	GO:0003723,GO:0000178
TCIR_00005730-00001	GO:0003700,GO:0006355,GO:0008270,GO:0043565
TCIR_00005730-00002	GO:0006355,GO:0008270,GO:0003700,GO:0043565
TCIR_00005740-00001	GO:0000178,GO:0003723
TCIR_00005750-00001	GO:0008289
TCIR_00005750-00002	GO:0008289
TCIR_00005750-00003	GO:0008289
TCIR_00005750-00004	GO:0008289
TCIR_00005750-00005	GO:0008289
TCIR_00005770-00001	GO:0015074,GO:0003676
TCIR_00005770-00002	GO:0015074,GO:0003676
TCIR_00005770-00003	GO:0015074,GO:0003676
TCIR_00005770-00004	GO:0015074,GO:0003676
TCIR_00005780-00001	GO:0005515,GO:0004842,GO:0006511,GO:0061630
TCIR_00005780-00002	GO:0006511,GO:0061630,GO:0005515,GO:0004842
TCIR_00005810-00001	GO:0005525,GO:0003924
TCIR_00005830-00001	GO:0016747,GO:0005739,GO:0047961
TCIR_00005840-00001	GO:0016491
TCIR_00005850-00001	GO:0016491
TCIR_00005860-00001	GO:0046872
TCIR_00005860-00002	GO:0046872
TCIR_00005870-00001	GO:0003676,GO:0015074
TCIR_00005910-00001	GO:0003677,GO:0003899,GO:0006351,GO:0008270
TCIR_00005940-00001	GO:1990817
TCIR_00005940-00002	GO:1990817
TCIR_00005940-00003	GO:1990817
TCIR_00005940-00004	GO:1990817
TCIR_00005940-00005	GO:1990817
TCIR_00005940-00006	GO:1990817
TCIR_00005940-00007	GO:1990817
TCIR_00005970-00001	GO:0004497,GO:0005506,GO:0016705,GO:0020037
TCIR_00005980-00001	GO:0005506,GO:0016705,GO:0004497,GO:0020037
TCIR_00005990-00001	GO:0004497,GO:0005506,GO:0016705,GO:0020037
TCIR_00006000-00001	GO:0005506,GO:0016705,GO:0004497,GO:0020037
TCIR_00006010-00001	GO:0005506,GO:0016705,GO:0004497,GO:0020037
TCIR_00006030-00001	GO:0004497,GO:0005506,GO:0016705,GO:0020037
TCIR_00006040-00001	GO:0005506,GO:0016705,GO:0004497,GO:0020037
TCIR_00006050-00001	GO:0004497,GO:0005506,GO:0016705,GO:0020037
TCIR_00006050-00002	GO:0004497,GO:0005506,GO:0016705,GO:0020037
TCIR_00006050-00003	GO:0004497,GO:0005506,GO:0016705,GO:0020037
TCIR_00006050-00004	GO:0004497,GO:0005506,GO:0016705,GO:0020037
TCIR_00006050-00005	GO:0004497,GO:0005506,GO:0016705,GO:0020037
TCIR_00006050-00006	GO:0004497,GO:0005506,GO:0016705,GO:0020037
TCIR_00006060-00001	GO:0003684,GO:0005634,GO:0006281
TCIR_00006070-00001	GO:0005515,GO:0006406
TCIR_00006080-00001	GO:0005524,GO:0016226,GO:0051536,GO:0051539,GO:0140663
TCIR_00006090-00001	GO:0004315,GO:0006633,GO:0016746
TCIR_00006110-00001	GO:0004089,GO:0008270
TCIR_00006110-00002	GO:0004089,GO:0008270
TCIR_00006160-00001	GO:0004089,GO:0008270
TCIR_00006170-00001	GO:0004315,GO:0006633,GO:0016746
TCIR_00006180-00001	GO:0004672,GO:0005524,GO:0006468
TCIR_00006200-00001	GO:0006629
TCIR_00006200-000010	GO:0006629
TCIR_00006200-000011	GO:0006629
TCIR_00006200-000012	GO:0006629
TCIR_00006200-000013	GO:0006629
TCIR_00006200-000014	GO:0006629
TCIR_00006200-00002	GO:0006629
TCIR_00006200-00003	GO:0006629
TCIR_00006200-00004	GO:0006629
TCIR_00006200-00005	GO:0006629
TCIR_00006200-00006	GO:0006629
TCIR_00006200-00007	GO:0006629
TCIR_00006200-00008	GO:0006629
TCIR_00006200-00009	GO:0006629
TCIR_00006250-00001	GO:0016307,GO:0046488
TCIR_00006250-00002	GO:0016307,GO:0046488
TCIR_00006250-00003	GO:0016307,GO:0046488
TCIR_00006260-00001	GO:0008374
TCIR_00006290-00001	GO:0008374
TCIR_00006310-00001	GO:0008374
TCIR_00006320-00001	GO:0008374
TCIR_00006340-00001	GO:0005515
TCIR_00006350-00001	GO:0005515,GO:0007163
TCIR_00006360-00001	GO:0005515
TCIR_00006370-00001	GO:0005515,GO:0007163
TCIR_00006420-00001	GO:0004114,GO:0007165,GO:0008081
TCIR_00006420-00002	GO:0004114,GO:0007165,GO:0008081
TCIR_00006420-00003	GO:0008081,GO:0004114,GO:0007165
TCIR_00006420-00004	GO:0008081,GO:0004114,GO:0007165
TCIR_00006420-00005	GO:0008081,GO:0004114,GO:0007165
TCIR_00006420-00006	GO:0008081,GO:0004114,GO:0007165
TCIR_00006420-00007	GO:0008081,GO:0004114,GO:0007165
TCIR_00006470-00001	GO:0008528,GO:0004930,GO:0007186,GO:0016021
TCIR_00006470-00002	GO:0008528,GO:0004930,GO:0007186,GO:0016021
TCIR_00006470-00003	GO:0008528,GO:0004930,GO:0007186,GO:0016021
TCIR_00006480-00001	GO:0000226,GO:0005874,GO:0008017
TCIR_00006480-000010	GO:0000226,GO:0005874,GO:0008017
TCIR_00006480-000011	GO:0000226,GO:0005874,GO:0008017
TCIR_00006480-000012	GO:0000226,GO:0005874,GO:0008017
TCIR_00006480-000013	GO:0000226,GO:0005874,GO:0008017
TCIR_00006480-000014	GO:0000226,GO:0005874,GO:0008017
TCIR_00006480-000015	GO:0000226,GO:0005874,GO:0008017
TCIR_00006480-000016	GO:0000226,GO:0005874,GO:0008017
TCIR_00006480-000017	GO:0000226,GO:0005874,GO:0008017
TCIR_00006480-000018	GO:0000226,GO:0005874,GO:0008017
TCIR_00006480-000019	GO:0000226,GO:0005874,GO:0008017
TCIR_00006480-00002	GO:0000226,GO:0005874,GO:0008017
TCIR_00006480-000020	GO:0000226,GO:0005874,GO:0008017
TCIR_00006480-000021	GO:0000226,GO:0005874,GO:0008017
TCIR_00006480-000022	GO:0000226,GO:0005874,GO:0008017
TCIR_00006480-000023	GO:0000226,GO:0005874,GO:0008017
TCIR_00006480-000024	GO:0000226,GO:0005874,GO:0008017
TCIR_00006480-000025	GO:0000226,GO:0005874,GO:0008017
TCIR_00006480-000026	GO:0000226,GO:0005874,GO:0008017
TCIR_00006480-000027	GO:0000226,GO:0005874,GO:0008017
TCIR_00006480-000028	GO:0000226,GO:0005874,GO:0008017
TCIR_00006480-000029	GO:0000226,GO:0005874,GO:0008017
TCIR_00006480-00003	GO:0000226,GO:0005874,GO:0008017
TCIR_00006480-000030	GO:0000226,GO:0005874,GO:0008017
TCIR_00006480-000031	GO:0000226,GO:0005874,GO:0008017
TCIR_00006480-000032	GO:0000226,GO:0005874,GO:0008017
TCIR_00006480-000033	GO:0000226,GO:0005874,GO:0008017
TCIR_00006480-000034	GO:0000226,GO:0005874,GO:0008017
TCIR_00006480-000035	GO:0000226,GO:0005874,GO:0008017
TCIR_00006480-000036	GO:0000226,GO:0005874,GO:0008017
TCIR_00006480-000037	GO:0000226,GO:0005874,GO:0008017
TCIR_00006480-00004	GO:0000226,GO:0005874,GO:0008017
TCIR_00006480-00005	GO:0000226,GO:0005874,GO:0008017
TCIR_00006480-00006	GO:0000226,GO:0005874,GO:0008017
TCIR_00006480-00007	GO:0000226,GO:0005874,GO:0008017
TCIR_00006480-00008	GO:0000226,GO:0005874,GO:0008017
TCIR_00006480-00009	GO:0000226,GO:0005874,GO:0008017
TCIR_00006490-00001	GO:0000786,GO:0003677,GO:0030527,GO:0046982
TCIR_00006490-00002	GO:0000786,GO:0003677,GO:0030527,GO:0046982
TCIR_00006520-00001	GO:0005515
TCIR_00006530-00001	GO:0003735,GO:0005840,GO:0006412
TCIR_00006540-00001	GO:0005515,GO:0000398,GO:0071013
TCIR_00006550-00001	GO:0003735,GO:0005762,GO:0032543
TCIR_00006560-00001	GO:0005184
TCIR_00006560-00002	GO:0005184
TCIR_00006560-00003	GO:0005184
TCIR_00006570-00001	GO:0005515,GO:0005737
TCIR_00006570-00002	GO:0005515,GO:0005737
TCIR_00006580-00001	GO:0003723,GO:0005739,GO:1903108
TCIR_00006580-00002	GO:0003723,GO:0005739,GO:1903108
TCIR_00006590-00001	GO:0003924,GO:0005525
TCIR_00006600-00001	GO:0005515,GO:0005737
TCIR_00006610-00001	GO:0003978,GO:0006012
TCIR_00006610-00002	GO:0003978,GO:0006012
TCIR_00006610-00003	GO:0003978,GO:0006012
TCIR_00006610-00004	GO:0003978,GO:0006012
TCIR_00006610-00005	GO:0003978,GO:0006012
TCIR_00006610-00006	GO:0003978,GO:0006012
TCIR_00006630-00001	GO:0003924,GO:0005525
TCIR_00006640-00001	GO:0042256,GO:0043022
TCIR_00006650-00001	GO:0003924,GO:0005525
TCIR_00006660-00001	GO:0042256,GO:0043022
TCIR_00006670-00001	GO:0005634
TCIR_00006700-00001	GO:0050290
TCIR_00006720-00001	GO:0003700,GO:0005634,GO:0006355
TCIR_00006730-00001	GO:0050825
TCIR_00006790-00001	GO:0004190,GO:0006508
TCIR_00006860-00001	GO:0004222,GO:0006508,GO:0008237,GO:0008270,GO:0018996
TCIR_00006870-00001	GO:0005085
TCIR_00006870-00002	GO:0005085
TCIR_00006870-00003	GO:0005085
TCIR_00006870-00004	GO:0005085
TCIR_00006880-00001	GO:0046872,GO:0003729
TCIR_00006880-00002	GO:0046872,GO:0003729
TCIR_00006880-00003	GO:0003729,GO:0046872
TCIR_00006880-00004	GO:0046872,GO:0003729
TCIR_00006880-00005	GO:0003729,GO:0046872
TCIR_00006880-00006	GO:0046872,GO:0003729
TCIR_00006910-00001	GO:0005515
TCIR_00006920-00001	GO:0005515
TCIR_00006930-00001	GO:0016787,GO:0006506
TCIR_00006940-00001	GO:0003735,GO:0005739,GO:0005840,GO:0006412
TCIR_00006950-00001	GO:0003824
TCIR_00007050-00001	GO:0003743,GO:0005737,GO:0005852
TCIR_00007050-00002	GO:0003743,GO:0005737,GO:0005852
TCIR_00007050-00003	GO:0003743,GO:0005737,GO:0005852
TCIR_00007050-00004	GO:0003743,GO:0005737,GO:0005852
TCIR_00007050-00005	GO:0003743,GO:0005737,GO:0005852
TCIR_00007050-00006	GO:0003743,GO:0005737,GO:0005852
TCIR_00007050-00007	GO:0003743,GO:0005737,GO:0005852
TCIR_00007050-00008	GO:0003743,GO:0005737,GO:0005852
TCIR_00007050-00009	GO:0003743,GO:0005737,GO:0005852
TCIR_00007070-00001	GO:0005230,GO:0006811,GO:0016021,GO:0004888,GO:0005216,GO:0034220
TCIR_00007070-00002	GO:0004888,GO:0005216,GO:0016021,GO:0034220,GO:0005230,GO:0006811
TCIR_00007080-00001	GO:0003700,GO:0005634,GO:0006355
TCIR_00007080-00002	GO:0003700,GO:0005634,GO:0006355
TCIR_00007080-00003	GO:0003700,GO:0005634,GO:0006355
TCIR_00007080-00004	GO:0003700,GO:0005634,GO:0006355
TCIR_00007080-00005	GO:0003700,GO:0005634,GO:0006355
TCIR_00007110-00001	GO:0004725,GO:0006470,GO:0016311,GO:0016791
TCIR_00007120-00001	GO:0003700,GO:0005634,GO:0006355
TCIR_00007120-00002	GO:0003700,GO:0005634,GO:0006355
TCIR_00007130-00001	GO:0005515,GO:0003723,GO:0020037,GO:0031053,GO:0042802,GO:0070877
TCIR_00007140-00001	GO:0005515,GO:0006355,GO:0005667,GO:0007179
TCIR_00007150-00001	GO:0004181,GO:0006508,GO:0008270
TCIR_00007180-00001	GO:0005515,GO:0005509,GO:0016740
TCIR_00007180-000010	GO:0005515,GO:0005509,GO:0016740
TCIR_00007180-000011	GO:0005515,GO:0005509,GO:0016740
TCIR_00007180-00002	GO:0005515,GO:0005509,GO:0016740
TCIR_00007180-00003	GO:0005515,GO:0005509,GO:0016740
TCIR_00007180-00004	GO:0005515,GO:0005509,GO:0016740
TCIR_00007180-00005	GO:0005515,GO:0005509,GO:0016740
TCIR_00007180-00006	GO:0005515,GO:0005509,GO:0016740
TCIR_00007180-00007	GO:0005515,GO:0005509,GO:0016740
TCIR_00007180-00008	GO:0005515,GO:0005509,GO:0016740
TCIR_00007180-00009	GO:0005515,GO:0005509,GO:0016740
TCIR_00007250-00001	GO:0005230,GO:0006811,GO:0016021,GO:0004888,GO:0005216,GO:0034220,GO:0022848,GO:0045211
TCIR_00007250-00002	GO:0005230,GO:0006811,GO:0016021,GO:0004888,GO:0005216,GO:0034220,GO:0022848,GO:0045211
TCIR_00007250-00003	GO:0005230,GO:0006811,GO:0016021,GO:0004888,GO:0005216,GO:0034220,GO:0022848,GO:0045211
TCIR_00007290-00001	GO:0016491,GO:0050660,GO:0016668,GO:0045454,GO:0004791
TCIR_00007330-00001	GO:0006470,GO:0008138,GO:0016311,GO:0016791
TCIR_00007330-00002	GO:0006470,GO:0008138,GO:0016311,GO:0016791
TCIR_00007330-00003	GO:0006470,GO:0008138,GO:0016311,GO:0016791
TCIR_00007330-00004	GO:0006470,GO:0008138,GO:0016311,GO:0016791
TCIR_00007340-00001	GO:0003677,GO:0000981,GO:0006355
TCIR_00007340-00002	GO:0003677,GO:0000981,GO:0006355
TCIR_00007360-00001	GO:0016791,GO:0043813,GO:0046856
TCIR_00007410-00001	GO:0003735,GO:0005840,GO:0006412,GO:0003723,GO:0015935
TCIR_00007450-00001	GO:0043813,GO:0046856,GO:0016791
TCIR_00007470-00001	GO:0015074,GO:0003676
TCIR_00007480-00001	GO:0042302
TCIR_00007490-00001	GO:0042302
TCIR_00007520-00001	GO:0042302
TCIR_00007550-00001	GO:0003796
TCIR_00007560-00001	GO:0003796
TCIR_00007560-00002	GO:0003796
TCIR_00007590-00001	GO:0003677
TCIR_00007600-00001	GO:0003677
TCIR_00007610-00001	GO:0003690,GO:0007131
TCIR_00007650-00001	GO:0000166
TCIR_00007650-00002	GO:0000166
TCIR_00007660-00001	GO:0016491
TCIR_00007680-00001	GO:0005515
TCIR_00007720-00001	GO:0005524,GO:0008094,GO:0031011,GO:0035267,GO:0097255
TCIR_00007770-00001	GO:0004190,GO:0006508
TCIR_00007790-00001	GO:0005975,GO:0008107,GO:0016020
TCIR_00007810-00001	GO:0042302
TCIR_00007820-00001	GO:0042302
TCIR_00007850-00001	GO:0004252,GO:0006508,GO:0008236
TCIR_00007870-00001	GO:0030246
TCIR_00007870-00002	GO:0030246
TCIR_00007870-00003	GO:0030246
TCIR_00007870-00004	GO:0030246
TCIR_00007870-00005	GO:0030246
TCIR_00007870-00006	GO:0030246
TCIR_00007870-00007	GO:0030246
TCIR_00007870-00008	GO:0030246
TCIR_00007880-00001	GO:0008654,GO:0016020,GO:0016780
TCIR_00007890-00001	GO:0004930,GO:0007186,GO:0016021
TCIR_00007890-00002	GO:0004930,GO:0007186,GO:0016021
TCIR_00007900-00001	GO:0003676
TCIR_00007930-00001	GO:0004672,GO:0006468,GO:0005524,GO:0004674
TCIR_00007940-00001	GO:0005515
TCIR_00007960-00001	GO:0004672,GO:0005524,GO:0006468,GO:0005515
TCIR_00007960-00002	GO:0005515,GO:0004672,GO:0005524,GO:0006468
TCIR_00008000-00001	GO:0016803,GO:0003824
TCIR_00008010-00001	GO:0044877,GO:0005515,GO:0004674,GO:0016301
TCIR_00008040-00001	GO:0003824
TCIR_00008110-00001	GO:0005634,GO:0006338,GO:0006355,GO:0043486
TCIR_00008120-00001	GO:0003723,GO:0003676
TCIR_00008120-00002	GO:0003723,GO:0003676
TCIR_00008130-00001	GO:0008168
TCIR_00008140-00001	GO:0008168
TCIR_00008150-00001	GO:0003723,GO:0003676
TCIR_00008150-00002	GO:0003723,GO:0003676
TCIR_00008160-00001	GO:0005634,GO:0006338,GO:0006355,GO:0043486
TCIR_00008170-00001	GO:0005515
TCIR_00008170-00002	GO:0005515
TCIR_00008310-00001	GO:0005524,GO:0009058,GO:0016881,GO:0004326,GO:0009396
TCIR_00008320-00001	GO:0016021
TCIR_00008340-00001	GO:0000287,GO:0004674,GO:0006468,GO:0035556,GO:0004672,GO:0005524
TCIR_00008340-000010	GO:0004672,GO:0006468,GO:0004674,GO:0005524,GO:0000287,GO:0035556
TCIR_00008340-000011	GO:0004672,GO:0006468,GO:0004674,GO:0005524,GO:0000287,GO:0035556
TCIR_00008340-000012	GO:0004672,GO:0006468,GO:0004674,GO:0005524,GO:0000287,GO:0035556
TCIR_00008340-000013	GO:0004672,GO:0006468,GO:0004674,GO:0005524,GO:0000287,GO:0035556
TCIR_00008340-00002	GO:0004672,GO:0005524,GO:0006468,GO:0004674,GO:0000287,GO:0035556
TCIR_00008340-00003	GO:0004672,GO:0006468,GO:0004674,GO:0005524,GO:0000287,GO:0035556
TCIR_00008340-00004	GO:0004672,GO:0006468,GO:0004674,GO:0005524,GO:0000287,GO:0035556
TCIR_00008340-00005	GO:0004672,GO:0006468,GO:0004674,GO:0005524,GO:0000287,GO:0035556
TCIR_00008340-00006	GO:0000287,GO:0004674,GO:0006468,GO:0035556,GO:0004672,GO:0005524
TCIR_00008340-00007	GO:0004672,GO:0006468,GO:0004674,GO:0005524,GO:0000287,GO:0035556
TCIR_00008340-00008	GO:0004672,GO:0006468,GO:0004674,GO:0005524,GO:0000287,GO:0035556
TCIR_00008340-00009	GO:0004672,GO:0006468,GO:0004674,GO:0005524,GO:0000287,GO:0035556
TCIR_00008350-00001	GO:0047429
TCIR_00008370-00001	GO:0042254
TCIR_00008370-00002	GO:0042254
TCIR_00008390-00001	GO:0005515
TCIR_00008390-000010	GO:0005515
TCIR_00008390-000011	GO:0005515
TCIR_00008390-000012	GO:0005515
TCIR_00008390-00002	GO:0005515
TCIR_00008390-00003	GO:0005515
TCIR_00008390-00004	GO:0005515
TCIR_00008390-00005	GO:0005515
TCIR_00008390-00006	GO:0005515
TCIR_00008390-00007	GO:0005515
TCIR_00008390-00008	GO:0005515
TCIR_00008390-00009	GO:0005515
TCIR_00008450-00001	GO:0003743,GO:0006413
TCIR_00008450-00002	GO:0003743,GO:0006413
TCIR_00008450-00003	GO:0003743,GO:0006413
TCIR_00008490-00001	GO:0009055,GO:0020037
TCIR_00008490-00002	GO:0009055,GO:0020037
TCIR_00008550-00001	GO:0003676,GO:0005634,GO:0005515
TCIR_00008560-00001	GO:0004930,GO:0007186,GO:0016021
TCIR_00008560-00002	GO:0016021,GO:0004930,GO:0007186
TCIR_00008580-00001	GO:0006886,GO:0016192,GO:0030131
TCIR_00008600-00001	GO:0006886,GO:0016192,GO:0030131
TCIR_00008630-00001	GO:0004672,GO:0006468,GO:0005524,GO:0004713
TCIR_00008700-00001	GO:0007186,GO:0005834,GO:0007200,GO:0031681,GO:0050909
TCIR_00008700-00002	GO:0007186,GO:0005834,GO:0007200,GO:0031681,GO:0050909
TCIR_00008700-00003	GO:0007186,GO:0005834,GO:0007200,GO:0031681,GO:0050909
TCIR_00008710-00001	GO:0005524,GO:0032559,GO:0046034,GO:1902600,GO:0015986,GO:0045261,GO:0046933
TCIR_00008820-00001	GO:0005524,GO:0032559,GO:0046034,GO:1902600,GO:0015986,GO:0045261,GO:0046933
TCIR_00008830-00001	GO:0005515,GO:0002151,GO:0031011,GO:0071339
TCIR_00008830-00002	GO:0005515,GO:0002151,GO:0031011,GO:0071339
TCIR_00008840-00001	GO:0007186,GO:0035556
TCIR_00008840-00002	GO:0007186,GO:0035556
TCIR_00008840-00003	GO:0007186,GO:0035556
TCIR_00008840-00004	GO:0007186,GO:0035556
TCIR_00008840-00005	GO:0007186,GO:0035556
TCIR_00008850-00001	GO:0000786,GO:0003677,GO:0030527,GO:0046982
TCIR_00008860-00001	GO:0003677,GO:0030527,GO:0000786,GO:0046982
TCIR_00008870-00001	GO:0003723,GO:0003676
TCIR_00008880-00001	GO:0007165,GO:0016791,GO:0046856,GO:0003824
TCIR_00008910-00001	GO:0016746
TCIR_00008930-00001	GO:0003723,GO:0004000,GO:0006396
TCIR_00008930-00002	GO:0003723,GO:0004000,GO:0006396
TCIR_00008930-00003	GO:0003723,GO:0004000,GO:0006396
TCIR_00008930-00004	GO:0003723,GO:0004000,GO:0006396
TCIR_00008930-00005	GO:0003723,GO:0004000,GO:0006396
TCIR_00008930-00006	GO:0003723,GO:0004000,GO:0006396
TCIR_00008930-00007	GO:0003723,GO:0004000,GO:0006396
TCIR_00008930-00008	GO:0003723,GO:0004000,GO:0006396
TCIR_00008940-00001	GO:0005634,GO:0006355,GO:0008270
TCIR_00008950-00001	GO:0005515
TCIR_00008960-00001	GO:0005515,GO:0007165
TCIR_00008970-00001	GO:0003824,GO:0009058
TCIR_00008990-00001	GO:0016746
TCIR_00009150-00001	GO:0005267,GO:0016020,GO:0071805
TCIR_00009210-00001	GO:0004725,GO:0006470,GO:0016311,GO:0016791
TCIR_00009210-00002	GO:0016311,GO:0016791,GO:0004725,GO:0006470
TCIR_00009220-00001	GO:0006139,GO:0016020
TCIR_00009240-00001	GO:0005515,GO:0016491
TCIR_00009240-00002	GO:0005515,GO:0016491
TCIR_00009260-00001	GO:0043130
TCIR_00009280-00001	GO:0003677,GO:0000981,GO:0006355
TCIR_00009300-00001	GO:0005643,GO:0017056
TCIR_00009300-00002	GO:0005643,GO:0017056
TCIR_00009310-00001	GO:0007155,GO:0051015,GO:0045296,GO:0007266
TCIR_00009340-00001	GO:0006508,GO:0008236
TCIR_00009340-00002	GO:0006508,GO:0008236
TCIR_00009340-00003	GO:0006508,GO:0008236
TCIR_00009350-00001	GO:0006508
TCIR_00009360-00001	GO:0015074,GO:0003676,GO:0008270
TCIR_00009370-00001	GO:0020037,GO:0019825
TCIR_00009370-00002	GO:0019825,GO:0020037
TCIR_00009380-00001	GO:0020037,GO:0019825
TCIR_00009400-00001	GO:0006355,GO:0003714,GO:0016580
TCIR_00009400-00002	GO:0003714,GO:0006355,GO:0016580
TCIR_00009400-00003	GO:0006355,GO:0003714,GO:0016580
TCIR_00009410-00001	GO:0003993,GO:0016787
TCIR_00009410-00002	GO:0016787,GO:0003993
TCIR_00009410-00003	GO:0003993,GO:0016787
TCIR_00009410-00004	GO:0016787,GO:0003993
TCIR_00009410-00005	GO:0003993,GO:0016787
TCIR_00009440-00001	GO:0005515,GO:0005856
TCIR_00009490-00001	GO:0004867
TCIR_00009500-00001	GO:0004867
TCIR_00009510-00001	GO:0004867
TCIR_00009520-00001	GO:0004867
TCIR_00009520-00002	GO:0004867
TCIR_00009530-00001	GO:0016021
TCIR_00009600-00001	GO:0016021
TCIR_00009600-00002	GO:0016021
TCIR_00009610-00001	GO:0004222,GO:0006508,GO:0008237,GO:0018996,GO:0008270
TCIR_00009620-00001	GO:0004222,GO:0006508,GO:0008237,GO:0018996,GO:0008270
TCIR_00009700-00001	GO:0005515,GO:0030215
TCIR_00009750-00001	GO:0009055,GO:0050660
TCIR_00009760-00001	GO:0005515
TCIR_00009760-00002	GO:0005515
TCIR_00009770-00001	GO:0016021,GO:0016192
TCIR_00009790-00001	GO:0046872
TCIR_00009800-00001	GO:0003824
TCIR_00009810-00001	GO:0005267,GO:0016020,GO:0071805
TCIR_00009830-00001	GO:0005739,GO:0047961
TCIR_00009830-00002	GO:0005739,GO:0047961
TCIR_00009830-00003	GO:0005739,GO:0047961
TCIR_00009840-00001	GO:0016491
TCIR_00009850-00001	GO:0003677,GO:0003700,GO:0006355,GO:0005634,GO:0005524
TCIR_00009860-00001	GO:0003676,GO:0003723,GO:0003730,GO:0006417,GO:0045182
TCIR_00009860-00002	GO:0003676,GO:0003730,GO:0006417,GO:0045182,GO:0003723
TCIR_00009860-00003	GO:0003676,GO:0003723,GO:0003730,GO:0006417,GO:0045182
TCIR_00009910-00001	GO:0003677,GO:0003700,GO:0005634,GO:0006355,GO:0006915,GO:0000976
TCIR_00009910-00002	GO:0003700,GO:0006355,GO:0000976,GO:0003677,GO:0005634,GO:0006915
TCIR_00009910-00003	GO:0003700,GO:0006355,GO:0000976,GO:0003677,GO:0005634,GO:0006915
TCIR_00009910-00004	GO:0003677,GO:0003700,GO:0005634,GO:0006355,GO:0000976,GO:0006915
TCIR_00009910-00005	GO:0000976,GO:0003700,GO:0006355,GO:0003677,GO:0005634,GO:0006915
TCIR_00009970-00001	GO:0070701
TCIR_00010000-00001	GO:0016020,GO:0055085
TCIR_00010020-00001	GO:0070701
TCIR_00010050-00001	GO:0016021,GO:0022857,GO:0055085
TCIR_00010080-00001	GO:0003824
TCIR_00010090-00001	GO:0004497,GO:0005506,GO:0016705,GO:0020037
TCIR_00010110-00001	GO:0006811,GO:0016021,GO:0004888,GO:0005216,GO:0034220
TCIR_00010110-00002	GO:0006811,GO:0016021,GO:0004888,GO:0005216,GO:0034220
TCIR_00010130-00001	GO:0022857,GO:0055085
TCIR_00010150-00001	GO:0005515,GO:0003676
TCIR_00010170-00001	GO:0042302
TCIR_00010180-00001	GO:0042302
TCIR_00010190-00001	GO:0042302
TCIR_00010200-00001	GO:0042302
TCIR_00010200-00002	GO:0042302
TCIR_00010200-00003	GO:0042302
TCIR_00010210-00001	GO:0042302
TCIR_00010220-00001	GO:0042302
TCIR_00010230-00001	GO:0042302
TCIR_00010240-00001	GO:0042302
TCIR_00010310-00001	GO:0003735,GO:0005840,GO:0006412
TCIR_00010320-00001	GO:0015986,GO:0046933
TCIR_00010330-00001	GO:0003677,GO:0003899,GO:0006351,GO:0005634,GO:0005665
TCIR_00010340-00001	GO:0006364,GO:0032040
TCIR_00010350-00001	GO:0006511,GO:0019773,GO:0005839,GO:0051603
TCIR_00010360-00001	GO:0006379,GO:0003676,GO:0006351,GO:0008270
TCIR_00010370-00001	GO:0004827,GO:0005524,GO:0005737,GO:0006433,GO:0000166,GO:0004812,GO:0006418
TCIR_00010380-00001	GO:0005515,GO:0006401,GO:0055087
TCIR_00010390-00001	GO:0004827,GO:0005524,GO:0005737,GO:0006433,GO:0000166,GO:0004812,GO:0006418
TCIR_00010400-00001	GO:0005515,GO:0006401,GO:0055087
TCIR_00010400-00002	GO:0005515,GO:0006401,GO:0055087
TCIR_00010410-00001	GO:0005739
TCIR_00010430-00001	GO:0008299
TCIR_00010460-00001	GO:0019904
TCIR_00010470-00001	GO:0005515
TCIR_00010480-00001	GO:0005515
TCIR_00010520-00001	GO:0003735,GO:0005840,GO:0006412
TCIR_00010540-00001	GO:0007034
TCIR_00010550-00001	GO:0009055
TCIR_00010570-00001	GO:0006269
TCIR_00010580-00001	GO:0016020,GO:0006888
TCIR_00010590-00001	GO:0070006,GO:0016787
TCIR_00010590-00002	GO:0016787,GO:0070006
TCIR_00010590-00003	GO:0070006,GO:0016787
TCIR_00010590-00004	GO:0070006,GO:0016787
TCIR_00010590-00005	GO:0016787,GO:0070006
TCIR_00010590-00006	GO:0016787,GO:0070006
TCIR_00010590-00007	GO:0070006,GO:0016787
TCIR_00010590-00008	GO:0016787,GO:0070006
TCIR_00010600-00001	GO:0006508,GO:0008237,GO:0008270,GO:0004190,GO:0004222
TCIR_00010610-00001	GO:0016020,GO:0006888
TCIR_00010620-00001	GO:0006886,GO:0016192,GO:0030131
TCIR_00010630-00001	GO:0003690,GO:0006355
TCIR_00010650-00001	GO:0016021
TCIR_00010660-00001	GO:0016021
TCIR_00010670-00001	GO:0005515,GO:0016226,GO:0097361
TCIR_00010670-00002	GO:0016226,GO:0097361,GO:0005515
TCIR_00010680-00001	GO:0003723,GO:0008190,GO:0045727,GO:0003676
TCIR_00010680-000010	GO:0003723,GO:0008190,GO:0045727,GO:0003676
TCIR_00010680-000011	GO:0003723,GO:0008190,GO:0045727,GO:0003676
TCIR_00010680-000012	GO:0003723,GO:0008190,GO:0045727,GO:0003676
TCIR_00010680-000013	GO:0003723,GO:0008190,GO:0045727,GO:0003676
TCIR_00010680-00002	GO:0003723,GO:0008190,GO:0045727,GO:0003676
TCIR_00010680-00003	GO:0003723,GO:0008190,GO:0045727,GO:0003676
TCIR_00010680-00004	GO:0003723,GO:0008190,GO:0045727,GO:0003676
TCIR_00010680-00005	GO:0003723,GO:0008190,GO:0045727,GO:0003676
TCIR_00010680-00006	GO:0003723,GO:0008190,GO:0045727,GO:0003676
TCIR_00010680-00007	GO:0003723,GO:0008190,GO:0045727,GO:0003676
TCIR_00010680-00008	GO:0003723,GO:0008190,GO:0045727,GO:0003676
TCIR_00010680-00009	GO:0003723,GO:0008190,GO:0045727,GO:0003676
TCIR_00010690-00001	GO:0000166,GO:0004813,GO:0005524,GO:0005737,GO:0006419,GO:0003676,GO:0004812,GO:0043039
TCIR_00010700-00001	GO:0003735,GO:0005739,GO:0005840,GO:0006412
TCIR_00010710-00001	GO:0016020
TCIR_00010710-00002	GO:0016020
TCIR_00010740-00001	GO:0005515
TCIR_00010740-00002	GO:0005515
TCIR_00010740-00003	GO:0005515
TCIR_00010760-00001	GO:0005509,GO:0007156,GO:0016020,GO:0005886,GO:0007155
TCIR_00010780-00001	GO:0005509,GO:0007156,GO:0016020,GO:0005886,GO:0007155
TCIR_00010800-00001	GO:0005509,GO:0016020,GO:0007156,GO:0005886,GO:0007155
TCIR_00010810-00001	GO:0006508,GO:0008234
TCIR_00010810-00002	GO:0006508,GO:0008234
TCIR_00010810-00003	GO:0006508,GO:0008234
TCIR_00010820-00001	GO:0004605,GO:0032049
TCIR_00010830-00001	GO:0016471,GO:0046961,GO:1902600
TCIR_00010830-00002	GO:0016471,GO:0046961,GO:1902600
TCIR_00010840-00001	GO:0003723,GO:0005515
TCIR_00010890-00001	GO:0003735,GO:0032543
TCIR_00010940-00001	GO:0035101,GO:0004672,GO:0005524,GO:0006468
TCIR_00010980-00001	GO:0003824
TCIR_00010990-00001	GO:0008270
TCIR_00011010-00001	GO:0003735,GO:0005840,GO:0006412
TCIR_00011010-00002	GO:0003735,GO:0005840,GO:0006412
TCIR_00011020-00001	GO:0035101
TCIR_00011040-00001	GO:0008270,GO:0004930,GO:0007186,GO:0016021
TCIR_00011040-00002	GO:0004930,GO:0007186,GO:0016021,GO:0008270
TCIR_00011050-00001	GO:0005085,GO:0007264,GO:0090630
TCIR_00011050-00002	GO:0005085,GO:0007264,GO:0090630
TCIR_00011050-00003	GO:0005085,GO:0007264,GO:0090630
TCIR_00011050-00004	GO:0005085,GO:0007264,GO:0090630
TCIR_00011050-00005	GO:0005085,GO:0007264,GO:0090630
TCIR_00011050-00006	GO:0005085,GO:0007264,GO:0090630
TCIR_00011050-00007	GO:0005085,GO:0007264,GO:0090630
TCIR_00011050-00008	GO:0005085,GO:0007264,GO:0090630
TCIR_00011070-00001	GO:0005634,GO:0006355,GO:0043189
TCIR_00011080-00001	GO:0004252,GO:0006508,GO:0008236
TCIR_00011080-00002	GO:0004252,GO:0006508,GO:0008236
TCIR_00011080-00003	GO:0004252,GO:0006508,GO:0008236
TCIR_00011080-00004	GO:0004252,GO:0006508,GO:0008236
TCIR_00011080-00005	GO:0004252,GO:0006508,GO:0008236
TCIR_00011080-00006	GO:0004252,GO:0006508,GO:0008236
TCIR_00011080-00007	GO:0004252,GO:0006508,GO:0008236
TCIR_00011090-00001	GO:0008478,GO:0009443
TCIR_00011090-00002	GO:0008478,GO:0009443
TCIR_00011100-00001	GO:0004152,GO:0006207,GO:0016020,GO:0016627,GO:0005737
TCIR_00011150-00001	GO:0046983,GO:0006355,GO:0003700,GO:0005634,GO:0005667,GO:0005737
TCIR_00011150-00002	GO:0046983,GO:0006355,GO:0003700,GO:0005634,GO:0005667,GO:0005737
TCIR_00011150-00003	GO:0046983,GO:0006355,GO:0003700,GO:0005634,GO:0005667,GO:0005737
TCIR_00011150-00004	GO:0046983,GO:0006355,GO:0003700,GO:0005634,GO:0005667,GO:0005737
TCIR_00011150-00005	GO:0046983,GO:0006355,GO:0003700,GO:0005634,GO:0005667,GO:0005737
TCIR_00011150-00006	GO:0046983,GO:0006355,GO:0003700,GO:0005634,GO:0005667,GO:0005737
TCIR_00011150-00007	GO:0046983,GO:0006355,GO:0003700,GO:0005634,GO:0005667,GO:0005737
TCIR_00011150-00008	GO:0046983,GO:0006355,GO:0003700,GO:0005634,GO:0005667,GO:0005737
TCIR_00011150-00009	GO:0046983,GO:0006355,GO:0003700,GO:0005634,GO:0005667,GO:0005737
TCIR_00011170-00001	GO:0016021
TCIR_00011210-00001	GO:0004181,GO:0006508,GO:0008270
TCIR_00011210-00002	GO:0004181,GO:0006508,GO:0008270
TCIR_00011210-00003	GO:0004181,GO:0006508,GO:0008270
TCIR_00011210-00004	GO:0004181,GO:0006508,GO:0008270
TCIR_00011220-00001	GO:0004181,GO:0006508,GO:0008270
TCIR_00011230-00001	GO:0005272,GO:0006814,GO:0016020
TCIR_00011270-00001	GO:0035556
TCIR_00011270-00002	GO:0035556
TCIR_00011280-00001	GO:0003917,GO:0006265,GO:0003677,GO:0005694
TCIR_00011280-00002	GO:0003677,GO:0003917,GO:0005694,GO:0006265
TCIR_00011290-00001	GO:0005524,GO:0005885,GO:0007015,GO:0034314
TCIR_00011290-00002	GO:0005524,GO:0005885,GO:0007015,GO:0034314
TCIR_00011290-00003	GO:0005524,GO:0005885,GO:0007015,GO:0034314
TCIR_00011290-00004	GO:0005524,GO:0005885,GO:0007015,GO:0034314
TCIR_00011290-00005	GO:0005524,GO:0005885,GO:0007015,GO:0034314
TCIR_00011290-00006	GO:0005524,GO:0005885,GO:0007015,GO:0034314
TCIR_00011290-00007	GO:0005524,GO:0005885,GO:0007015,GO:0034314
TCIR_00011340-00001	GO:0005515
TCIR_00011340-00002	GO:0005515
TCIR_00011340-00003	GO:0005515
TCIR_00011340-00004	GO:0005515
TCIR_00011350-00001	GO:0003723,GO:0003735,GO:0006412,GO:0015934
TCIR_00011380-00001	GO:0004190,GO:0016021,GO:0016485
TCIR_00011380-00002	GO:0004190,GO:0016021,GO:0016485
TCIR_00011390-00001	GO:0005515
TCIR_00011400-00001	GO:0016021,GO:0016020,GO:0022857,GO:0055085
TCIR_00011400-00002	GO:0016021,GO:0016020,GO:0022857,GO:0055085
TCIR_00011400-00003	GO:0016021,GO:0016020,GO:0022857,GO:0055085
TCIR_00011400-00004	GO:0016021,GO:0016020,GO:0022857,GO:0055085
TCIR_00011400-00005	GO:0016021,GO:0016020,GO:0022857,GO:0055085
TCIR_00011400-00006	GO:0016021,GO:0016020,GO:0022857,GO:0055085
TCIR_00011400-00007	GO:0016021,GO:0016020,GO:0022857,GO:0055085
TCIR_00011420-00001	GO:0004559,GO:0006013,GO:0003824,GO:0005975,GO:0030246
TCIR_00011420-00002	GO:0004559,GO:0006013,GO:0003824,GO:0005975,GO:0030246
TCIR_00011420-00003	GO:0004559,GO:0006013,GO:0003824,GO:0005975,GO:0030246
TCIR_00011500-00001	GO:0003676,GO:0008270,GO:0003677,GO:0000981,GO:0006355
TCIR_00011510-00001	GO:0006508,GO:0008234
TCIR_00011510-00002	GO:0006508,GO:0008234
TCIR_00011510-00003	GO:0006508,GO:0008234
TCIR_00011530-00001	GO:0005515,GO:0004842,GO:0006511,GO:0061630
TCIR_00011530-00002	GO:0004842,GO:0005515,GO:0006511,GO:0061630
TCIR_00011540-00001	GO:0005854
TCIR_00011620-00001	GO:0016021,GO:0022857,GO:0055085
TCIR_00011660-00001	GO:0016020,GO:0016757
TCIR_00011720-00001	GO:0001682,GO:0003723,GO:0006396,GO:0030677,GO:0000172,GO:0033204,GO:0008033
TCIR_00011730-00001	GO:0046872
TCIR_00011730-000010	GO:0046872
TCIR_00011730-00002	GO:0046872
TCIR_00011730-00003	GO:0046872
TCIR_00011730-00004	GO:0046872
TCIR_00011730-00005	GO:0046872
TCIR_00011730-00006	GO:0046872
TCIR_00011730-00007	GO:0046872
TCIR_00011730-00008	GO:0046872
TCIR_00011730-00009	GO:0046872
TCIR_00011740-00001	GO:0046872,GO:0003729
TCIR_00011760-00001	GO:0043565,GO:0003700,GO:0006355,GO:0008270
TCIR_00011760-00002	GO:0003700,GO:0006355,GO:0008270,GO:0043565
TCIR_00011760-00003	GO:0003700,GO:0006355,GO:0008270,GO:0043565
TCIR_00011760-00004	GO:0003700,GO:0006355,GO:0008270,GO:0043565
TCIR_00011760-00005	GO:0043565,GO:0003700,GO:0006355,GO:0008270
TCIR_00011760-00006	GO:0003700,GO:0006355,GO:0008270,GO:0043565
TCIR_00011760-00007	GO:0043565,GO:0003700,GO:0006355,GO:0008270
TCIR_00011790-00001	GO:0005096,GO:0005634,GO:0043547,GO:0051056
TCIR_00011790-00002	GO:0005096,GO:0051056,GO:0005634,GO:0043547
TCIR_00011790-00003	GO:0005096,GO:0005634,GO:0043547,GO:0051056
TCIR_00011800-00001	GO:0005515,GO:0031929,GO:0031931,GO:0031932
TCIR_00011810-00002	GO:0004674,GO:0005524,GO:0006468,GO:0004672,GO:0031267
TCIR_00011830-00001	GO:0003779,GO:0007010,GO:0051015
TCIR_00011830-00002	GO:0051015,GO:0003779,GO:0007010
TCIR_00011840-00001	GO:0000145,GO:0090522,GO:0006904
TCIR_00011850-00001	GO:0016491,GO:0020037
TCIR_00011850-00002	GO:0016491,GO:0020037
TCIR_00011850-00003	GO:0016491,GO:0020037
TCIR_00011850-00004	GO:0016491,GO:0020037
TCIR_00011860-00001	GO:0005509
TCIR_00011870-00001	GO:0005515
TCIR_00011970-00001	GO:0005524,GO:0016887
TCIR_00011980-00001	GO:0005741,GO:0006886
TCIR_00011980-00002	GO:0005741,GO:0006886
TCIR_00011990-00001	GO:0046907
TCIR_00011990-000010	GO:0046907
TCIR_00011990-000011	GO:0046907
TCIR_00011990-00002	GO:0046907
TCIR_00011990-00003	GO:0046907
TCIR_00011990-00004	GO:0046907
TCIR_00011990-00005	GO:0046907
TCIR_00011990-00006	GO:0046907
TCIR_00011990-00007	GO:0046907
TCIR_00011990-00008	GO:0046907
TCIR_00011990-00009	GO:0046907
TCIR_00012000-00001	GO:0003700,GO:0006355,GO:0008270,GO:0043565
TCIR_00012000-00002	GO:0003700,GO:0006355,GO:0008270,GO:0043565
TCIR_00012000-00003	GO:0003700,GO:0006355,GO:0008270,GO:0043565
TCIR_00012000-00004	GO:0003700,GO:0006355,GO:0008270,GO:0043565
TCIR_00012000-00005	GO:0003700,GO:0006355,GO:0008270,GO:0043565
TCIR_00012000-00006	GO:0003700,GO:0006355,GO:0008270,GO:0043565
TCIR_00012010-00001	GO:0005272,GO:0006814,GO:0016020
TCIR_00012030-00001	GO:0004190,GO:0016021,GO:0016485,GO:0007286
TCIR_00012060-00001	GO:0005509,GO:0005543,GO:0007268,GO:0019992
TCIR_00012070-00001	GO:0007268,GO:0019992,GO:0005509,GO:0005543
TCIR_00012070-00002	GO:0005509,GO:0005543,GO:0007268,GO:0019992
TCIR_00012070-00003	GO:0007268,GO:0019992,GO:0005509,GO:0005543
TCIR_00012110-00001	GO:0003676
TCIR_00012130-00001	GO:0016491
TCIR_00012140-00001	GO:0016491
TCIR_00012140-00002	GO:0016491
TCIR_00012210-00001	GO:0003735,GO:0005840,GO:0006412
TCIR_00012210-00002	GO:0003735,GO:0005840,GO:0006412
TCIR_00012210-00003	GO:0003735,GO:0005840,GO:0006412
TCIR_00012230-00001	GO:0005515,GO:0003743,GO:0005737,GO:0005852
TCIR_00012230-00002	GO:0005515,GO:0003743,GO:0005737,GO:0005852
TCIR_00012230-00003	GO:0005515,GO:0003743,GO:0005737,GO:0005852
TCIR_00012230-00004	GO:0005515,GO:0003743,GO:0005737,GO:0005852
TCIR_00012230-00005	GO:0005515,GO:0003743,GO:0005737,GO:0005852
TCIR_00012230-00006	GO:0005515,GO:0003743,GO:0005737,GO:0005852
TCIR_00012280-00001	GO:0005515,GO:0004672,GO:0005524,GO:0006468
TCIR_00012290-00001	GO:0003676,GO:0005515
TCIR_00012290-00002	GO:0003676,GO:0005515
TCIR_00012310-00001	GO:0002098,GO:0033588,GO:0005515
TCIR_00012340-00001	GO:0016491
TCIR_00012350-00001	GO:0016491
TCIR_00012350-00002	GO:0016491
TCIR_00012350-00003	GO:0016491
TCIR_00012350-00004	GO:0016491
TCIR_00012350-00005	GO:0016491
TCIR_00012360-00001	GO:0016491
TCIR_00012360-00002	GO:0016491
TCIR_00012370-00001	GO:0016491
TCIR_00012370-00002	GO:0016491
TCIR_00012380-00001	GO:0016491
TCIR_00012390-00001	GO:0016491
TCIR_00012390-00002	GO:0016491
TCIR_00012390-00003	GO:0016491
TCIR_00012390-00004	GO:0016491
TCIR_00012400-00001	GO:0016491
TCIR_00012410-00001	GO:0016491
TCIR_00012410-00002	GO:0016491
TCIR_00012410-00003	GO:0016491
TCIR_00012430-00001	GO:0005515
TCIR_00012440-00001	GO:0043022,GO:0005743
TCIR_00012450-00001	GO:0016407,GO:0004596
TCIR_00012470-00001	GO:0005515
TCIR_00012490-00001	GO:0016192,GO:0006886,GO:0030117,GO:0005515
TCIR_00012490-00002	GO:0016192,GO:0005515,GO:0006886,GO:0030117
TCIR_00012490-00003	GO:0016192,GO:0005515,GO:0006886,GO:0030117
TCIR_00012500-00001	GO:0003677,GO:0000981,GO:0006355
TCIR_00012570-00001	GO:0004842
TCIR_00012570-00002	GO:0004842
TCIR_00012570-00003	GO:0004842
TCIR_00012570-00004	GO:0004842
TCIR_00012570-00005	GO:0004842
TCIR_00012580-00001	GO:0008168,GO:0016428,GO:0001510
TCIR_00012590-00001	GO:0000184,GO:0003723,GO:0003724,GO:0005524,GO:0005737,GO:0008270,GO:0004386
TCIR_00012610-00001	GO:0016491
TCIR_00012610-00002	GO:0016491
TCIR_00012620-00001	GO:0016491
TCIR_00012690-00001	GO:0005267,GO:0016020,GO:0071805
TCIR_00012690-00002	GO:0005267,GO:0016020,GO:0071805
TCIR_00012700-00001	GO:0016409
TCIR_00012790-00001	GO:0003700,GO:0006355,GO:0008270,GO:0043565
TCIR_00012800-00001	GO:0006886,GO:0031267,GO:0006606
TCIR_00012800-00002	GO:0006886,GO:0031267,GO:0006606
TCIR_00012800-00003	GO:0006886,GO:0031267,GO:0006606
TCIR_00012800-00004	GO:0006886,GO:0031267,GO:0006606
TCIR_00012800-00005	GO:0006886,GO:0031267,GO:0006606
TCIR_00012800-00006	GO:0006886,GO:0031267,GO:0006606
TCIR_00012820-00001	GO:0004672,GO:0006468,GO:0005524
TCIR_00012860-00001	GO:0005548,GO:0015914
TCIR_00012860-00002	GO:0005548,GO:0015914
TCIR_00012870-00001	GO:0005515,GO:0004601,GO:0006979,GO:0020037
TCIR_00012890-00001	GO:0004601,GO:0006979,GO:0020037
TCIR_00012910-00001	GO:0005515,GO:0006886,GO:0006888,GO:0030126,GO:0005198,GO:0016192,GO:0030117
TCIR_00012920-00001	GO:0000811,GO:0006260
TCIR_00012930-00001	GO:0003676,GO:0008270,GO:0015074,GO:0004190,GO:0006508
TCIR_00013000-00001	GO:0004222,GO:0006508,GO:0008237
TCIR_00013020-00001	GO:0016887,GO:0005524,GO:0140658
TCIR_00013020-00002	GO:0005524,GO:0140658,GO:0016887
TCIR_00013020-00003	GO:0005524,GO:0140658,GO:0016887
TCIR_00013020-00004	GO:0016887,GO:0005524,GO:0140658
TCIR_00013030-00001	GO:0000387,GO:0005681
TCIR_00013050-00001	GO:0005515
TCIR_00013050-00002	GO:0005515
TCIR_00013050-00003	GO:0005515
TCIR_00013110-00001	GO:0016020
TCIR_00013130-00001	GO:0046872
TCIR_00013140-00001	GO:0007155,GO:0045296,GO:0005515
TCIR_00013140-00002	GO:0005515,GO:0007155,GO:0045296
TCIR_00013150-00001	GO:0005515,GO:0000462,GO:0030686
TCIR_00013160-00001	GO:0016020
TCIR_00013170-00001	GO:0005515,GO:0000462,GO:0030686
TCIR_00013180-00001	GO:0007155,GO:0045296,GO:0005515
TCIR_00013180-00002	GO:0005515,GO:0007155,GO:0045296
TCIR_00013190-00001	GO:0046872
TCIR_00013300-00001	GO:0003824
TCIR_00013310-00001	GO:0003824
TCIR_00013310-00002	GO:0003824
TCIR_00013320-00001	GO:0003824
TCIR_00013330-00001	GO:0007165
TCIR_00013330-00002	GO:0007165
TCIR_00013330-00003	GO:0007165
TCIR_00013330-00004	GO:0007165
TCIR_00013360-00001	GO:0016021
TCIR_00013370-00001	GO:0016021
TCIR_00013390-00001	GO:0006357,GO:0051726,GO:0005634
TCIR_00013410-00001	GO:0004672,GO:0005524,GO:0006468,GO:0000165
TCIR_00013410-00002	GO:0004672,GO:0005524,GO:0006468,GO:0000165
TCIR_00013420-00001	GO:0008233,GO:0071586,GO:0004222,GO:0006508
TCIR_00013420-00002	GO:0008233,GO:0071586,GO:0004222,GO:0006508
TCIR_00013420-00003	GO:0008233,GO:0071586,GO:0004222,GO:0006508
TCIR_00013420-00004	GO:0008233,GO:0071586,GO:0004222,GO:0006508
TCIR_00013420-00005	GO:0008233,GO:0071586,GO:0004222,GO:0006508
TCIR_00013420-00006	GO:0008233,GO:0071586,GO:0004222,GO:0006508
TCIR_00013420-00007	GO:0008233,GO:0071586,GO:0004222,GO:0006508
TCIR_00013420-00008	GO:0008233,GO:0071586,GO:0004222,GO:0006508
TCIR_00013430-00001	GO:0003735,GO:0005840,GO:0006412
TCIR_00013480-00001	GO:0016021
TCIR_00013490-00001	GO:0005515
TCIR_00013520-00001	GO:0005515
TCIR_00013530-00001	GO:0005525
TCIR_00013540-00001	GO:0005272,GO:0006814,GO:0016020
TCIR_00013610-00001	GO:0016055
TCIR_00013610-00002	GO:0016055
TCIR_00013610-00003	GO:0016055
TCIR_00013610-00004	GO:0016055
TCIR_00013630-00001	GO:0005515
TCIR_00013660-00001	GO:0005515
TCIR_00013670-00001	GO:0003824,GO:0004497,GO:0005507,GO:0016715,GO:0006518,GO:0016020
TCIR_00013670-00002	GO:0003824,GO:0004497,GO:0005507,GO:0016715,GO:0006518,GO:0016020
TCIR_00013670-00003	GO:0003824,GO:0006518,GO:0016020,GO:0016715,GO:0004497,GO:0005507
TCIR_00013690-00001	GO:0005524,GO:0004713,GO:0006468,GO:0004672,GO:0005515
TCIR_00013710-00001	GO:0005975,GO:0016757
TCIR_00013720-00001	GO:0005515
TCIR_00013720-00002	GO:0005515
TCIR_00013720-00003	GO:0005515
TCIR_00013720-00004	GO:0005515
TCIR_00013730-00001	GO:0005975,GO:0016757
TCIR_00013740-00001	GO:0000287,GO:0004709,GO:0007165,GO:0004672,GO:0005524,GO:0006468
TCIR_00013750-00001	GO:0005515
TCIR_00013760-00001	GO:0004553,GO:0005975
TCIR_00013760-00002	GO:0004553,GO:0005975
TCIR_00013760-00003	GO:0004553,GO:0005975
TCIR_00013760-00004	GO:0004553,GO:0005975
TCIR_00013760-00005	GO:0004553,GO:0005975
TCIR_00013770-00001	GO:0016021
TCIR_00013790-00001	GO:0016021
TCIR_00013790-00002	GO:0016021
TCIR_00013790-00003	GO:0016021
TCIR_00013800-00001	GO:0016021
TCIR_00013830-00001	GO:0016021
TCIR_00013840-00001	GO:0016021
TCIR_00013850-00001	GO:0003676,GO:0016021
TCIR_00013860-00001	GO:0016021
TCIR_00013880-00001	GO:0016021
TCIR_00013890-00001	GO:0016021
TCIR_00013910-00001	GO:0016021
TCIR_00013920-00001	GO:0016021
TCIR_00013940-00001	GO:0016021
TCIR_00013950-00001	GO:0003676,GO:0015074,GO:0004190,GO:0006508
TCIR_00013960-00001	GO:0004190,GO:0006508,GO:0003676
TCIR_00014060-00001	GO:0005515,GO:0016020
TCIR_00014070-00001	GO:0006511,GO:0019773,GO:0005839,GO:0051603
TCIR_00014080-00001	GO:0003677,GO:0030527,GO:0046982
TCIR_00014080-00002	GO:0046982,GO:0003677,GO:0030527
TCIR_00014090-00001	GO:0003899,GO:0006351,GO:0046983
TCIR_00014095-00001	GO:0003899,GO:0006351,GO:0046983
TCIR_00014100-00001	GO:0003899,GO:0006351,GO:0046983
TCIR_00014110-00001	GO:0005515
TCIR_00014115-00001	GO:0005515
TCIR_00014130-00001	GO:0003724,GO:0003676,GO:0005524,GO:0030490
TCIR_00014140-00001	GO:0046982,GO:0003677,GO:0030527
TCIR_00014150-00001	GO:0003899,GO:0006351,GO:0046983
TCIR_00014190-00001	GO:0005267,GO:0016020,GO:0071805
TCIR_00014190-00002	GO:0005267,GO:0016020,GO:0071805
TCIR_00014250-00001	GO:0003677,GO:0006357
TCIR_00014250-00002	GO:0003677,GO:0006357
TCIR_00014250-00003	GO:0003677,GO:0006357
TCIR_00014280-00001	GO:0005515
TCIR_00014290-00001	GO:0005747,GO:0022900
TCIR_00014300-00001	GO:0003713
TCIR_00014310-00001	GO:0043169,GO:0004722,GO:0006470
TCIR_00014310-00002	GO:0043169,GO:0004722,GO:0006470
TCIR_00014340-00001	GO:0016021
TCIR_00014340-00002	GO:0016021
TCIR_00014390-00001	GO:0003824
TCIR_00014400-00001	GO:0005515
TCIR_00014400-00002	GO:0005515
TCIR_00014400-00003	GO:0005515
TCIR_00014400-00004	GO:0005515
TCIR_00014430-00001	GO:0004930,GO:0007186,GO:0016021,GO:0004997
TCIR_00014430-00002	GO:0004930,GO:0007186,GO:0016021,GO:0004997
TCIR_00014430-00003	GO:0004930,GO:0007186,GO:0016021,GO:0004997
TCIR_00014430-00004	GO:0004930,GO:0007186,GO:0016021,GO:0004997
TCIR_00014430-00005	GO:0004930,GO:0007186,GO:0016021,GO:0004997
TCIR_00014430-00006	GO:0004930,GO:0007186,GO:0016021,GO:0004997
TCIR_00014430-00007	GO:0004930,GO:0007186,GO:0016021,GO:0004997
TCIR_00014450-00001	GO:0005515,GO:0007165
TCIR_00014480-00001	GO:0016021
TCIR_00014520-00001	GO:0005666,GO:0006383
TCIR_00014550-00001	GO:0005515,GO:0004843,GO:0016579,GO:0008270,GO:0006511
TCIR_00014550-00002	GO:0008270,GO:0004843,GO:0016579,GO:0005515,GO:0006511
TCIR_00014610-00001	GO:0003874,GO:0006729
TCIR_00014640-00001	GO:0000829
TCIR_00014640-00002	GO:0000829
TCIR_00014640-00003	GO:0000829
TCIR_00014650-00001	GO:0016021
TCIR_00014660-00001	GO:0004888,GO:0007166,GO:0016021,GO:0005515,GO:0016020
TCIR_00014670-00001	GO:0006488,GO:0106073
TCIR_00014680-00001	GO:0008376,GO:0032580
TCIR_00014700-00001	GO:0005524,GO:0004672,GO:0006468,GO:0005515
TCIR_00014710-00001	GO:0003824,GO:0005515
TCIR_00014720-00001	GO:0005515,GO:0006888,GO:0042802,GO:0048208
TCIR_00014750-00001	GO:0003824
TCIR_00014770-00001	GO:0002084,GO:0008474,GO:0098599
TCIR_00014770-00002	GO:0002084,GO:0008474,GO:0098599
TCIR_00014800-00001	GO:0005515,GO:0001091,GO:0004402,GO:0005669,GO:0006366,GO:0017025
TCIR_00014800-00002	GO:0005515,GO:0001091,GO:0004402,GO:0005669,GO:0006366,GO:0017025
TCIR_00014800-00003	GO:0005515,GO:0001091,GO:0004402,GO:0005669,GO:0006366,GO:0017025
TCIR_00014800-00004	GO:0005515,GO:0001091,GO:0004402,GO:0005669,GO:0006366,GO:0017025
TCIR_00014820-00001	GO:0006355,GO:0005667,GO:0007179,GO:0005515
TCIR_00014820-00002	GO:0006355,GO:0007179,GO:0005515,GO:0005667
TCIR_00014830-00001	GO:0005515
TCIR_00014840-00001	GO:0005515
TCIR_00014840-00002	GO:0005515
TCIR_00014840-00003	GO:0005515
TCIR_00014910-00001	GO:0005751,GO:0006123
TCIR_00014920-00001	GO:0006508,GO:0008234
TCIR_00014930-00001	GO:0004672,GO:0005524,GO:0006468
TCIR_00014940-00001	GO:0005515
TCIR_00014940-00002	GO:0005515
TCIR_00014960-00001	GO:0000398,GO:0003677,GO:0005634
TCIR_00014970-00001	GO:0016020,GO:0016192
TCIR_00014980-00001	GO:0003723,GO:0000413,GO:0003755,GO:0003676
TCIR_00015000-00001	GO:0003700,GO:0006355,GO:0006357
TCIR_00015010-00001	GO:0005515
TCIR_00015010-00002	GO:0005515
TCIR_00015060-00001	GO:0042302
TCIR_00015070-00001	GO:0042302
TCIR_00015100-00001	GO:0042302
TCIR_00015120-00001	GO:0006338,GO:0016514,GO:0035060
TCIR_00015120-00002	GO:0006338,GO:0016514,GO:0035060,GO:0003677
TCIR_00015140-00001	GO:0042302
TCIR_00015150-00001	GO:0042302
TCIR_00015150-00002	GO:0042302
TCIR_00015200-00001	GO:0005515
TCIR_00015200-00002	GO:0005515
TCIR_00015210-00001	GO:0005515,GO:0051260
TCIR_00015250-00001	GO:0004672,GO:0005524,GO:0006468
TCIR_00015300-00001	GO:0006814,GO:0006885,GO:0015385,GO:0016021,GO:0055085,GO:0006812,GO:0015299
TCIR_00015310-00001	GO:0005515
TCIR_00015350-00001	GO:0003677,GO:0000981,GO:0006355
TCIR_00015380-00001	GO:0003735,GO:0005840,GO:0006412,GO:0015934
TCIR_00015400-00001	GO:0005515,GO:0007165
TCIR_00015400-00002	GO:0005515,GO:0004672,GO:0005524,GO:0006468,GO:0007165
TCIR_00015400-00003	GO:0004672,GO:0005524,GO:0006468
TCIR_00015410-00002	GO:0006886,GO:0031267
TCIR_00015410-00003	GO:0006886,GO:0031267
TCIR_00015410-00004	GO:0006886,GO:0031267
TCIR_00015460-00001	GO:0005524,GO:0006298,GO:0030983,GO:0016887,GO:0032300,GO:0140664
TCIR_00015460-00002	GO:0005524,GO:0006298,GO:0016887,GO:0032300,GO:0140664,GO:0030983
TCIR_00015470-00001	GO:0005515
TCIR_00015470-000010	GO:0005515
TCIR_00015470-000011	GO:0005515
TCIR_00015470-000012	GO:0005515
TCIR_00015470-00002	GO:0005515
TCIR_00015470-00003	GO:0005515
TCIR_00015470-00004	GO:0005515
TCIR_00015470-00005	GO:0005515
TCIR_00015470-00006	GO:0005515
TCIR_00015470-00007	GO:0005515
TCIR_00015470-00008	GO:0005515
TCIR_00015470-00009	GO:0005515
TCIR_00015480-00001	GO:0004114,GO:0007165,GO:0005515,GO:0008081
TCIR_00015530-00001	GO:0005523,GO:0051694
TCIR_00015530-00002	GO:0005523,GO:0051694
TCIR_00015530-00003	GO:0005523,GO:0051694
TCIR_00015530-00004	GO:0005523,GO:0051694
TCIR_00015530-00005	GO:0005523,GO:0051694
TCIR_00015530-00006	GO:0005523,GO:0051694
TCIR_00015530-00007	GO:0005523,GO:0051694
TCIR_00015530-00008	GO:0005523,GO:0051694
TCIR_00015560-00001	GO:0003979,GO:0016616,GO:0051287
TCIR_00015580-00001	GO:0004252,GO:0006508,GO:0008236
TCIR_00015590-00001	GO:0004252,GO:0006508,GO:0008236
TCIR_00015660-00001	GO:0003723,GO:0003676
TCIR_00015670-00001	GO:0051726
TCIR_00015670-00002	GO:0051726
TCIR_00015720-00001	GO:0003677,GO:0030174,GO:0071163
TCIR_00015730-00001	GO:0003677,GO:0030174,GO:0071163
TCIR_00015740-00001	GO:0016491,GO:0008270
TCIR_00015760-00001	GO:0043087
TCIR_00015760-00002	GO:0043087
TCIR_00015790-00001	GO:0046983
TCIR_00015820-00001	GO:0004672,GO:0005524,GO:0006468
TCIR_00015860-00001	GO:0004146,GO:0046654,GO:0006545,GO:0050661
TCIR_00015870-00001	GO:0035091
TCIR_00015870-00002	GO:0035091
TCIR_00015870-00003	GO:0035091
TCIR_00015870-00004	GO:0035091
TCIR_00015870-00005	GO:0035091
TCIR_00015920-00001	GO:0004190,GO:0016021
TCIR_00015920-00002	GO:0004190,GO:0016021
TCIR_00015930-00001	GO:0005758
TCIR_00015950-00001	GO:0005515
TCIR_00015960-00001	GO:0030145,GO:0070006
TCIR_00015970-00001	GO:0030145,GO:0070006
TCIR_00015990-00001	GO:0042302
TCIR_00016000-00001	GO:0042302
TCIR_00016040-00001	GO:0004222,GO:0006508,GO:0008237
TCIR_00016040-00002	GO:0004222,GO:0006508,GO:0008237
TCIR_00016040-00003	GO:0004222,GO:0006508,GO:0008237
TCIR_00016040-00004	GO:0004222,GO:0006508,GO:0008237
TCIR_00016040-00005	GO:0004222,GO:0006508,GO:0008237
TCIR_00016040-00006	GO:0004222,GO:0006508,GO:0008237
TCIR_00016040-00007	GO:0004222,GO:0006508,GO:0008237
TCIR_00016040-00008	GO:0004222,GO:0006508,GO:0008237
TCIR_00016060-00001	GO:0016021,GO:0004930,GO:0007186
TCIR_00016100-00001	GO:0006508,GO:0008234
TCIR_00016130-00001	GO:0042302
TCIR_00016140-00001	GO:0016791
TCIR_00016150-00001	GO:0006355,GO:0032783
TCIR_00016150-00002	GO:0006355,GO:0032783
TCIR_00016150-00003	GO:0006355,GO:0032783
TCIR_00016170-00001	GO:0022857,GO:0055085
TCIR_00016180-00001	GO:0003924,GO:0005525
TCIR_00016180-00002	GO:0003924,GO:0005525
TCIR_00016180-00003	GO:0003924,GO:0005525
TCIR_00016190-00001	GO:0005515
TCIR_00016190-00002	GO:0005515
TCIR_00016220-00001	GO:0004930,GO:0007186,GO:0016021
TCIR_00016230-00001	GO:0004672,GO:0006468,GO:0005524
TCIR_00016230-00002	GO:0004672,GO:0006468,GO:0005524
TCIR_00016230-00003	GO:0004672,GO:0006468,GO:0005524
TCIR_00016250-00001	GO:0070273
TCIR_00016260-00001	GO:0005524,GO:0016021,GO:0055085,GO:0140359
TCIR_00016260-00002	GO:0016021,GO:0055085,GO:0140359,GO:0005524
TCIR_00016260-00003	GO:0016021,GO:0055085,GO:0140359,GO:0005524
TCIR_00016270-00001	GO:0001227
TCIR_00016270-00002	GO:0001227
TCIR_00016270-00003	GO:0001227
TCIR_00016270-00004	GO:0001227
TCIR_00016270-00005	GO:0001227
TCIR_00016270-00006	GO:0001227
TCIR_00016330-00001	GO:0003677,GO:0004519,GO:0006281,GO:0003824
TCIR_00016350-00001	GO:0003677,GO:0006355
TCIR_00016350-00002	GO:0003677,GO:0006355
TCIR_00016350-00003	GO:0003677,GO:0006355
TCIR_00016350-00004	GO:0003677,GO:0006355
TCIR_00016350-00005	GO:0003677,GO:0006355
TCIR_00016350-00006	GO:0003677,GO:0006355
TCIR_00016370-00001	GO:0016021
TCIR_00016380-00001	GO:0030488,GO:0031515
TCIR_00016380-00002	GO:0030488,GO:0031515
TCIR_00016400-00001	GO:0016787
TCIR_00016420-00001	GO:0007166,GO:0016020,GO:0004888,GO:0016021,GO:0005515,GO:0016055,GO:0042813
TCIR_00016420-000010	GO:0007166,GO:0016020,GO:0004888,GO:0016021,GO:0005515,GO:0016055,GO:0042813
TCIR_00016420-00002	GO:0007166,GO:0016020,GO:0004888,GO:0016021,GO:0005515,GO:0016055,GO:0042813
TCIR_00016420-00003	GO:0007166,GO:0016020,GO:0004888,GO:0016021,GO:0005515,GO:0016055,GO:0042813
TCIR_00016420-00004	GO:0005515,GO:0007166,GO:0016020,GO:0016055,GO:0042813,GO:0004888,GO:0016021
TCIR_00016420-00005	GO:0007166,GO:0016020,GO:0004888,GO:0016021,GO:0005515,GO:0016055,GO:0042813
TCIR_00016420-00006	GO:0007166,GO:0016020,GO:0004888,GO:0016021,GO:0005515,GO:0016055,GO:0042813
TCIR_00016420-00007	GO:0007166,GO:0016020,GO:0004888,GO:0016021,GO:0005515,GO:0016055,GO:0042813
TCIR_00016420-00008	GO:0007166,GO:0016020,GO:0004888,GO:0016021,GO:0005515,GO:0016055,GO:0042813
TCIR_00016420-00009	GO:0007166,GO:0016020,GO:0004888,GO:0016021,GO:0005515,GO:0016055,GO:0042813
TCIR_00016470-00001	GO:0008270
TCIR_00016710-00001	GO:0003723,GO:0003676
TCIR_00016720-00001	GO:0005267,GO:0016020,GO:0071805
TCIR_00016730-00001	GO:0005515
TCIR_00016770-00001	GO:0003677,GO:0005524,GO:0032508,GO:0003678,GO:0006270,GO:0042555,GO:0006260
TCIR_00016780-00001	GO:0003924,GO:0005525,GO:0000049
TCIR_00016800-00001	GO:0007021,GO:0007023,GO:0048487
TCIR_00016810-00001	GO:0003676,GO:0005524,GO:0008270
TCIR_00016850-00001	GO:0004672,GO:0006468,GO:0004713,GO:0005524
TCIR_00016860-00001	GO:0004181,GO:0006508,GO:0008270
TCIR_00016860-00002	GO:0004181,GO:0006508,GO:0008270
TCIR_00016910-00001	GO:0004089,GO:0008270
TCIR_00016920-00001	GO:0004089,GO:0008270
TCIR_00016920-00002	GO:0004089,GO:0008270
TCIR_00016950-00001	GO:0005789,GO:0019915,GO:0106399,GO:0034389
TCIR_00016960-00001	GO:0003677,GO:0000981,GO:0006355,GO:0003700,GO:0006357
TCIR_00016970-00001	GO:0006357,GO:0061629
TCIR_00016990-00001	GO:0005524,GO:0016021,GO:0055085,GO:0140359,GO:0022857
TCIR_00017040-00001	GO:0015276,GO:0016020,GO:0004970,GO:0005216,GO:0006811,GO:0038023
TCIR_00017050-00001	GO:0004970,GO:0016020
TCIR_00017080-00001	GO:0006661,GO:0070772
TCIR_00017090-00001	GO:0005515,GO:0005737
TCIR_00017110-00001	GO:0003676,GO:0008270
TCIR_00017120-00001	GO:0004930,GO:0007606,GO:0016021
TCIR_00017130-00001	GO:0003677,GO:0030527,GO:0046982
TCIR_00017140-00001	GO:0004222,GO:0006508,GO:0008237,GO:0018996,GO:0008270
TCIR_00017150-00001	GO:0008237,GO:0018996,GO:0004222,GO:0006508,GO:0008270
TCIR_00017160-00001	GO:0004222,GO:0006508,GO:0008237,GO:0018996,GO:0008270
TCIR_00017190-00001	GO:0016021
TCIR_00017200-00001	GO:0003735,GO:0005840,GO:0006412
TCIR_00017210-00001	GO:0003779,GO:0005856,GO:0008092
TCIR_00017220-00001	GO:0003779,GO:0005856,GO:0008092
TCIR_00017220-00002	GO:0003779,GO:0005856,GO:0008092
TCIR_00017230-00001	GO:0005515
TCIR_00017240-00001	GO:0016409
TCIR_00017250-00001	GO:0003676
TCIR_00017270-00001	GO:0004672,GO:0006468,GO:0005524
TCIR_00017280-00001	GO:0005856
TCIR_00017280-00002	GO:0005856
TCIR_00017300-00001	GO:0042302
TCIR_00017310-00001	GO:0003677,GO:0000981,GO:0006355
TCIR_00017330-00001	GO:0042302
TCIR_00017340-00001	GO:0003677,GO:0000981,GO:0006355
TCIR_00017350-00001	GO:0008270
TCIR_00017360-00001	GO:0006281,GO:0006338,GO:0035267,GO:0043967,GO:0043968,GO:0005634,GO:0045892
TCIR_00017400-00001	GO:0000737,GO:0006302,GO:0008821
TCIR_00017410-00001	GO:0003724,GO:0005524,GO:0003676
TCIR_00017420-00001	GO:0007034
TCIR_00017430-00001	GO:0006508,GO:0008234
TCIR_00017460-00001	GO:0005525,GO:0003924
TCIR_00017470-00001	GO:0000287,GO:0004743,GO:0006096,GO:0030955,GO:0003824
TCIR_00017470-00002	GO:0004743,GO:0006096,GO:0003824,GO:0000287,GO:0030955
TCIR_00017470-00003	GO:0004743,GO:0006096,GO:0000287,GO:0030955,GO:0003824
TCIR_00017470-00004	GO:0000287,GO:0004743,GO:0006096,GO:0030955,GO:0003824
TCIR_00017490-00001	GO:0000287,GO:0004743,GO:0006096,GO:0030955,GO:0003824
TCIR_00017490-00002	GO:0000287,GO:0004743,GO:0006096,GO:0030955,GO:0003824
TCIR_00017500-00001	GO:0000287,GO:0004743,GO:0006096,GO:0030955,GO:0003824
TCIR_00017500-00002	GO:0000287,GO:0004743,GO:0006096,GO:0030955,GO:0003824
TCIR_00017500-00003	GO:0000287,GO:0004743,GO:0006096,GO:0030955,GO:0003824
TCIR_00017530-00001	GO:0005524,GO:0016887,GO:0000027,GO:0005634
TCIR_00017550-00001	GO:0005515,GO:0004672,GO:0005524,GO:0006468
TCIR_00017570-00001	GO:0005515,GO:0003824,GO:0006518,GO:0016020
TCIR_00017580-00001	GO:0005524,GO:0016887
TCIR_00017590-00001	GO:0061630,GO:0071596,GO:0008270,GO:0030163
TCIR_00017660-00001	GO:0005515
TCIR_00017660-00002	GO:0005515
TCIR_00017660-00003	GO:0005515
TCIR_00017660-00004	GO:0005515
TCIR_00017660-00005	GO:0005515
TCIR_00017660-00006	GO:0005515
TCIR_00017660-00007	GO:0005515
TCIR_00017710-00001	GO:0016747
TCIR_00017710-00002	GO:0016747
TCIR_00017740-00001	GO:0000244,GO:0000398,GO:0046540
TCIR_00017750-00001	GO:0004842,GO:0016567
TCIR_00017750-00002	GO:0004842,GO:0016567
TCIR_00017750-00003	GO:0004842,GO:0016567
TCIR_00017750-00004	GO:0004842,GO:0016567
TCIR_00017750-00005	GO:0004842,GO:0016567
TCIR_00017750-00006	GO:0004842,GO:0016567
TCIR_00017750-00007	GO:0004842,GO:0016567
TCIR_00017750-00008	GO:0004842,GO:0016567
TCIR_00017750-00009	GO:0004842,GO:0016567
TCIR_00017770-00001	GO:0016409
TCIR_00017770-00002	GO:0016409
TCIR_00017800-00001	GO:0004672,GO:0006468,GO:0005524
TCIR_00017800-00002	GO:0004672,GO:0006468,GO:0005524,GO:0004674
TCIR_00017800-00003	GO:0004674,GO:0005524,GO:0006468,GO:0004672
TCIR_00017800-00004	GO:0004672,GO:0005524,GO:0006468,GO:0004674
TCIR_00017820-00001	GO:0005515
TCIR_00017820-00002	GO:0005515
TCIR_00017830-00001	GO:0016020,GO:0030001,GO:0046873,GO:0055085
TCIR_00017830-00002	GO:0016020,GO:0030001,GO:0046873,GO:0055085
TCIR_00017830-00003	GO:0016020,GO:0030001,GO:0046873,GO:0055085
TCIR_00017830-00004	GO:0016020,GO:0030001,GO:0046873,GO:0055085
TCIR_00017840-00001	GO:0003999,GO:0005737,GO:0006168
TCIR_00017850-00001	GO:0005515
TCIR_00017850-00002	GO:0005515
TCIR_00017850-00003	GO:0005515
TCIR_00017850-00004	GO:0005515
TCIR_00017850-00005	GO:0005515
TCIR_00017850-00006	GO:0005515
TCIR_00017880-00001	GO:0015252,GO:0042938,GO:0071916,GO:1902600,GO:0016020,GO:0022857,GO:0055085,GO:0006857
TCIR_00017890-00001	GO:0016020,GO:0022857,GO:0055085,GO:0015252,GO:0042938,GO:0071916,GO:1902600
TCIR_00017900-00001	GO:0006857,GO:0016020,GO:0022857,GO:0015252,GO:0042938,GO:0071916,GO:1902600,GO:0055085
TCIR_00017910-00001	GO:0004534,GO:0005634,GO:0006139,GO:0003676,GO:0004527
TCIR_00017950-00002	GO:0008270
TCIR_00017950-00003	GO:0008270
TCIR_00017960-00001	GO:0005524,GO:0016887
TCIR_00017960-00002	GO:0005524,GO:0016887
TCIR_00017960-00003	GO:0005524,GO:0016887
TCIR_00017960-00004	GO:0005524,GO:0016887
TCIR_00017960-00005	GO:0005524,GO:0016887
TCIR_00017970-00001	GO:0046872
TCIR_00017970-00002	GO:0046872
TCIR_00017970-00003	GO:0046872
TCIR_00017970-00004	GO:0046872
TCIR_00017980-00001	GO:0006729,GO:0008124
TCIR_00018050-00001	GO:0003723,GO:0003727,GO:0006417,GO:0003676
TCIR_00018070-00001	GO:0008289
TCIR_00018070-00002	GO:0008289
TCIR_00018110-00001	GO:0005524,GO:0016021,GO:0055085,GO:0140359
TCIR_00018130-00001	GO:0005515
TCIR_00018130-00002	GO:0005515
TCIR_00018140-00001	GO:0006120
TCIR_00018140-00002	GO:0006120
TCIR_00018160-00001	GO:0016020,GO:0030001,GO:0046873,GO:0055085
TCIR_00018160-00002	GO:0016020,GO:0030001,GO:0046873,GO:0055085
TCIR_00018160-00003	GO:0016020,GO:0030001,GO:0046873,GO:0055085
TCIR_00018160-00004	GO:0016020,GO:0030001,GO:0046873,GO:0055085
TCIR_00018190-00001	GO:0006751,GO:0036374
TCIR_00018200-00001	GO:0006751,GO:0036374
TCIR_00018230-00001	GO:0006751,GO:0036374
TCIR_00018240-00001	GO:0006751,GO:0036374
TCIR_00018250-00001	GO:0016301
TCIR_00018260-00001	GO:0036211,GO:0005515
TCIR_00018270-00001	GO:0016471,GO:0046961,GO:1902600
TCIR_00018290-00001	GO:0016301
TCIR_00018300-00001	GO:0036211,GO:0005515
TCIR_00018310-00001	GO:0016471,GO:0046961,GO:1902600
TCIR_00018370-00001	GO:0008017,GO:0005515
TCIR_00018380-00001	GO:0005524,GO:0006298,GO:0030983,GO:0003677,GO:0032300,GO:0140664
TCIR_00018390-00001	GO:0003677,GO:0003899,GO:0006351,GO:0006366
TCIR_00018390-000010	GO:0003677,GO:0003899,GO:0006351,GO:0006366
TCIR_00018390-00002	GO:0003677,GO:0003899,GO:0006351,GO:0006366
TCIR_00018390-00003	GO:0003677,GO:0003899,GO:0006351,GO:0006366
TCIR_00018390-00004	GO:0003677,GO:0003899,GO:0006351,GO:0006366
TCIR_00018390-00005	GO:0003677,GO:0003899,GO:0006351,GO:0006366
TCIR_00018390-00006	GO:0003677,GO:0003899,GO:0006351,GO:0006366
TCIR_00018390-00007	GO:0003677,GO:0003899,GO:0006351,GO:0006366
TCIR_00018390-00008	GO:0003677,GO:0003899,GO:0006351,GO:0006366
TCIR_00018390-00009	GO:0003677,GO:0003899,GO:0006351,GO:0006366
TCIR_00018400-00001	GO:0016491
TCIR_00018400-00002	GO:0016491
TCIR_00018410-00001	GO:0000786,GO:0003677,GO:0030527,GO:0046982
TCIR_00018440-00001	GO:0003723,GO:0005634,GO:0006396,GO:1990904,GO:0003676
TCIR_00018450-00001	GO:0006486,GO:0008375
TCIR_00018450-00002	GO:0006486,GO:0008375
TCIR_00018450-00003	GO:0006486,GO:0008375
TCIR_00018470-00001	GO:0004713,GO:0006468,GO:0004672,GO:0005524
TCIR_00018470-00002	GO:0004713,GO:0006468,GO:0004672,GO:0005524
TCIR_00018470-00003	GO:0004713,GO:0006468,GO:0004672,GO:0005524
TCIR_00018470-00004	GO:0004713,GO:0006468,GO:0004672,GO:0005524
TCIR_00018470-00005	GO:0004713,GO:0006468,GO:0004672,GO:0005524
TCIR_00018470-00006	GO:0004713,GO:0006468,GO:0004672,GO:0005524
TCIR_00018490-00001	GO:0003676
TCIR_00018550-00001	GO:0003676
TCIR_00018600-00001	GO:0003700,GO:0006355,GO:0043565,GO:0005634,GO:0006357,GO:0034605
TCIR_00018610-00001	GO:0005509
TCIR_00018610-00002	GO:0005509
TCIR_00018610-00003	GO:0005509
TCIR_00018640-00001	GO:0003924,GO:0005525
TCIR_00018640-00002	GO:0003924,GO:0005525
TCIR_00018640-00003	GO:0003924,GO:0005525
TCIR_00018640-00004	GO:0003924,GO:0005525
TCIR_00018640-00005	GO:0003924,GO:0005525
TCIR_00018640-00006	GO:0003924,GO:0005525
TCIR_00018640-00007	GO:0003924,GO:0005525
TCIR_00018650-00001	GO:0003713,GO:0005634
TCIR_00018650-00002	GO:0003713,GO:0005634
TCIR_00018670-00001	GO:0005515
TCIR_00018670-00002	GO:0005515
TCIR_00018670-00003	GO:0005515
TCIR_00018670-00004	GO:0005515
TCIR_00018670-00005	GO:0005515
TCIR_00018670-00006	GO:0005515
TCIR_00018740-00001	GO:0005515
TCIR_00018740-00002	GO:0005515
TCIR_00018750-00001	GO:0005515
TCIR_00018760-00001	GO:0005634
TCIR_00018770-00001	GO:0000338,GO:0008180,GO:0005515,GO:0008233,GO:0008237
TCIR_00018790-00001	GO:0004057,GO:0016598
TCIR_00018790-00002	GO:0004057,GO:0016598
TCIR_00018790-00003	GO:0004057,GO:0016598
TCIR_00018800-00001	GO:0003723,GO:0003676
TCIR_00018820-00001	GO:0016021,GO:0032977
TCIR_00018830-00001	GO:1902979
TCIR_00018830-00002	GO:1902979
TCIR_00018830-00003	GO:1902979
TCIR_00018830-00004	GO:1902979
TCIR_00018830-00005	GO:1902979
TCIR_00018840-00001	GO:0007034
TCIR_00018840-00002	GO:0007034
TCIR_00018840-00003	GO:0007034
TCIR_00018860-00001	GO:0004518,GO:0006281,GO:0003824,GO:0003677,GO:0004519
TCIR_00018880-00001	GO:0003723,GO:0003676
TCIR_00018890-00001	GO:0003723,GO:0003676
TCIR_00018890-00002	GO:0003723,GO:0003676
TCIR_00018890-00003	GO:0003723,GO:0003676
TCIR_00018890-00004	GO:0003723,GO:0003676
TCIR_00018900-00001	GO:0005856,GO:0030036
TCIR_00018910-00001	GO:0003723,GO:0003676
TCIR_00018920-00001	GO:0003723,GO:0003676
TCIR_00018930-00001	GO:0003779,GO:0005856,GO:0030036
TCIR_00018930-00002	GO:0003779,GO:0005856,GO:0030036
TCIR_00018940-00001	GO:0008299,GO:0016765
TCIR_00018940-00002	GO:0008299,GO:0016765
TCIR_00018950-00001	GO:0003677,GO:0030527,GO:0046982
TCIR_00018960-00001	GO:0046982,GO:0003677,GO:0030527
TCIR_00018980-00001	GO:0016020
TCIR_00019000-00001	GO:0004057,GO:0016598
TCIR_00019020-00001	GO:0005634
TCIR_00019020-00002	GO:0005634
TCIR_00019030-00001	GO:0005515
TCIR_00019040-00001	GO:0009966,GO:0016020
TCIR_00019050-00001	GO:0016491
TCIR_00019080-00001	GO:0046983
TCIR_00019090-00001	GO:0046983
TCIR_00019100-00001	GO:0004407,GO:0016575
TCIR_00019110-00001	GO:0008380,GO:0035145,GO:0005634
TCIR_00019130-00001	GO:0000062
TCIR_00019220-00001	GO:0003677,GO:0003721
TCIR_00019270-00001	GO:0004725,GO:0006470,GO:0016311,GO:0016791
TCIR_00019300-00001	GO:0005272,GO:0006814,GO:0016020
TCIR_00019310-00001	GO:0003677,GO:0003721
TCIR_00019340-00001	GO:0005272,GO:0006814,GO:0016020
TCIR_00019400-00001	GO:0004725,GO:0006470,GO:0016311,GO:0016791
TCIR_00019430-00001	GO:0008270
TCIR_00019430-00002	GO:0008270
TCIR_00019430-00003	GO:0008270
TCIR_00019430-00004	GO:0008270
TCIR_00019430-00005	GO:0008270
TCIR_00019450-00001	GO:0005515
TCIR_00019450-00002	GO:0005515
TCIR_00019450-00003	GO:0005515
TCIR_00019560-00001	GO:0007165
TCIR_00019560-00002	GO:0007165
TCIR_00019560-00003	GO:0007165
TCIR_00019570-00001	GO:0016491
TCIR_00019570-00002	GO:0016491
TCIR_00019570-00003	GO:0016491
TCIR_00019570-00004	GO:0016491
TCIR_00019580-00001	GO:0005515,GO:0003676
TCIR_00019610-00001	GO:0005515,GO:0004842
TCIR_00019630-00001	GO:0006396,GO:0008452,GO:0003972,GO:0006388,GO:0072669
TCIR_00019630-00002	GO:0006396,GO:0008452,GO:0003972,GO:0006388,GO:0072669
TCIR_00019640-00001	GO:0000287,GO:0003924,GO:0005525
TCIR_00019660-00001	GO:0016787
TCIR_00019660-00002	GO:0016787
TCIR_00019660-00003	GO:0016787
TCIR_00019660-00004	GO:0016787
TCIR_00019700-00001	GO:0005524,GO:0004672,GO:0006468,GO:0004713
TCIR_00019700-00002	GO:0004672,GO:0005524,GO:0006468,GO:0004713
TCIR_00019760-00001	GO:0005515,GO:0004672,GO:0005524,GO:0006468
TCIR_00019840-00001	GO:0005524,GO:0005975,GO:0016773,GO:0001678,GO:0004396,GO:0005536,GO:0006096
TCIR_00019860-00001	GO:0001678,GO:0004396,GO:0005524,GO:0005536,GO:0005975,GO:0006096,GO:0016773
TCIR_00019880-00001	GO:0003677,GO:0003899,GO:0006351,GO:0032549,GO:0005634
TCIR_00019880-00002	GO:0003677,GO:0003899,GO:0006351,GO:0032549,GO:0005634
TCIR_00019880-00003	GO:0003677,GO:0003899,GO:0006351,GO:0032549,GO:0005634
TCIR_00019880-00004	GO:0003677,GO:0003899,GO:0006351,GO:0032549,GO:0005634
TCIR_00019880-00005	GO:0003677,GO:0003899,GO:0006351,GO:0032549,GO:0005634
TCIR_00019880-00006	GO:0003677,GO:0003899,GO:0006351,GO:0032549,GO:0005634
TCIR_00019920-00001	GO:0004672,GO:0005524,GO:0006468
TCIR_00019940-00001	GO:0005484,GO:0005794,GO:0016192
TCIR_00019960-00001	GO:0003735,GO:0006412,GO:0015934
TCIR_00019980-00001	GO:0022857,GO:0055085
TCIR_00019990-00001	GO:0008146,GO:0016021,GO:0030206,GO:0047756,GO:1902884
TCIR_00020030-00001	GO:0008146,GO:0016021,GO:0030206,GO:0047756,GO:1902884
TCIR_00020050-00001	GO:0005515
TCIR_00020050-00002	GO:0005515
TCIR_00020050-00003	GO:0005515
TCIR_00020050-00004	GO:0005515
TCIR_00020050-00005	GO:0005515
TCIR_00020070-00001	GO:0004672,GO:0005524,GO:0006468
TCIR_00020070-00002	GO:0004672,GO:0005524,GO:0006468
TCIR_00020070-00003	GO:0004672,GO:0005524,GO:0006468
TCIR_00020070-00004	GO:0004672,GO:0005524,GO:0006468
TCIR_00020080-00001	GO:0003700,GO:0006355,GO:0008270,GO:0043565
TCIR_00020180-00001	GO:0016787
TCIR_00020210-00001	GO:0005515
TCIR_00020210-00002	GO:0005515
TCIR_00020210-00003	GO:0005515
TCIR_00020220-00001	GO:0005515
TCIR_00020240-00001	GO:0004672,GO:0006468,GO:0005524,GO:0004713
TCIR_00020250-00001	GO:0008610
TCIR_00020270-00001	GO:0003676,GO:0008270
TCIR_00020280-00001	GO:0005783,GO:0015035,GO:0016972,GO:0034975,GO:0071949
TCIR_00020280-00002	GO:0005783,GO:0015035,GO:0016972,GO:0034975,GO:0071949
TCIR_00020280-00003	GO:0005783,GO:0015035,GO:0016972,GO:0034975,GO:0071949
TCIR_00020290-00001	GO:0005515
TCIR_00020310-00001	GO:0016020
TCIR_00020320-00001	GO:0005515,GO:0005509
TCIR_00020340-00001	GO:0003924,GO:0005525
TCIR_00020340-00002	GO:0003924,GO:0005525
TCIR_00020340-00003	GO:0003924,GO:0005525
TCIR_00020350-00001	GO:0003676,GO:0008270
TCIR_00020360-00001	GO:0009435,GO:0016779,GO:0003824,GO:0009058
TCIR_00020380-00001	GO:0005634,GO:1901031
TCIR_00020400-00001	GO:0004672,GO:0005524,GO:0006468,GO:0004713
TCIR_00020400-00002	GO:0004672,GO:0005524,GO:0006468,GO:0004713
TCIR_00020430-00003	GO:0031417
TCIR_00020440-00001	GO:0004827,GO:0005524,GO:0005737,GO:0006433,GO:0000166,GO:0004812,GO:0006418
TCIR_00020520-00001	GO:0000225,GO:0006506
TCIR_00020550-00001	GO:0016021,GO:0046513,GO:0050291
TCIR_00020560-00001	GO:0008289
TCIR_00020560-00002	GO:0008289
TCIR_00020560-00003	GO:0008289
TCIR_00020560-00004	GO:0008289
TCIR_00020560-00005	GO:0008289
TCIR_00020570-00001	GO:0005576,GO:0008061
TCIR_00020570-00002	GO:0005576,GO:0008061
TCIR_00020570-00003	GO:0005576,GO:0008061
TCIR_00020570-00004	GO:0005576,GO:0008061
TCIR_00020570-00005	GO:0005576,GO:0008061
TCIR_00020570-00006	GO:0005576,GO:0008061
TCIR_00020570-00007	GO:0005576,GO:0008061
TCIR_00020570-00008	GO:0005576,GO:0008061
TCIR_00020570-00009	GO:0005576,GO:0008061
TCIR_00020580-00001	GO:0016020
TCIR_00020590-00001	GO:0016021
TCIR_00020590-00002	GO:0016021
TCIR_00020600-00001	GO:0016020
TCIR_00020600-00002	GO:0016020
TCIR_00020600-00003	GO:0016020
TCIR_00020600-00004	GO:0016020
TCIR_00020600-00005	GO:0016020
TCIR_00020670-00001	GO:0005515
TCIR_00020710-00001	GO:0016020
TCIR_00020720-00001	GO:0005789
TCIR_00020750-00002	GO:0005515
TCIR_00020770-00001	GO:0006457,GO:0016272
TCIR_00020770-000010	GO:0006457,GO:0016272
TCIR_00020770-00002	GO:0006457,GO:0016272
TCIR_00020770-00003	GO:0006457,GO:0016272
TCIR_00020770-00004	GO:0006457,GO:0016272
TCIR_00020770-00005	GO:0006457,GO:0016272
TCIR_00020770-00006	GO:0006457,GO:0016272
TCIR_00020770-00007	GO:0006457,GO:0016272
TCIR_00020770-00008	GO:0006457,GO:0016272
TCIR_00020770-00009	GO:0006457,GO:0016272
TCIR_00020780-00001	GO:0061630,GO:0005515
TCIR_00020780-00002	GO:0005515,GO:0061630
TCIR_00020780-00003	GO:0005515,GO:0061630
TCIR_00020790-00001	GO:0016429,GO:0030488,GO:0031515,GO:0000814,GO:0071985
TCIR_00020800-00001	GO:0004843,GO:0006511,GO:0016579,GO:0008270
TCIR_00020800-000010	GO:0004843,GO:0006511,GO:0016579,GO:0008270
TCIR_00020800-00002	GO:0004843,GO:0006511,GO:0016579,GO:0008270
TCIR_00020800-00003	GO:0004843,GO:0006511,GO:0016579,GO:0008270
TCIR_00020800-00004	GO:0004843,GO:0006511,GO:0016579,GO:0008270
TCIR_00020800-00005	GO:0004843,GO:0006511,GO:0016579,GO:0008270
TCIR_00020800-00006	GO:0004843,GO:0006511,GO:0016579,GO:0008270
TCIR_00020800-00007	GO:0004843,GO:0006511,GO:0016579,GO:0008270
TCIR_00020800-00008	GO:0004843,GO:0006511,GO:0016579,GO:0008270
TCIR_00020800-00009	GO:0004843,GO:0006511,GO:0016579,GO:0008270
TCIR_00020810-00001	GO:0003735,GO:0005840,GO:0006412
TCIR_00020830-00001	GO:0006869,GO:0008289
TCIR_00020840-00001	GO:0003723,GO:0005730
TCIR_00020880-00001	GO:0004930,GO:0007186,GO:0016021
TCIR_00021000-00001	GO:0005515,GO:0007165
TCIR_00021010-00001	GO:0018738,GO:0046294
TCIR_00021030-00001	GO:0005515,GO:0007165
TCIR_00021040-00001	GO:0018738,GO:0046294
TCIR_00021050-00001	GO:0005789
TCIR_00021100-00001	GO:0005515
TCIR_00021100-00002	GO:0005515
TCIR_00021100-00003	GO:0005515
TCIR_00021110-00001	GO:0003677,GO:0006355,GO:0000981
TCIR_00021160-00001	GO:0005515
TCIR_00021200-00001	GO:0003676
TCIR_00021220-00001	GO:0005892
TCIR_00021220-00002	GO:0005892
TCIR_00021250-00001	GO:0005515
TCIR_00021250-00002	GO:0005515
TCIR_00021260-00001	GO:0003824,GO:0009058,GO:0004105,GO:0006657
TCIR_00021260-00002	GO:0003824,GO:0009058,GO:0004105,GO:0006657
TCIR_00021270-00001	GO:0005741,GO:0090149
TCIR_00021280-00001	GO:0003743,GO:0005737,GO:0005852
TCIR_00021300-00001	GO:0005515,GO:0016491,GO:0005634,GO:0006355,GO:0034720,GO:0050660
TCIR_00021300-00002	GO:0005634,GO:0006355,GO:0034720,GO:0050660,GO:0005515,GO:0016491
TCIR_00021340-00001	GO:0005780,GO:0045033
TCIR_00021340-00002	GO:0005780,GO:0045033
TCIR_00021340-00003	GO:0005780,GO:0045033
TCIR_00021340-00004	GO:0005780,GO:0045033
TCIR_00021340-00005	GO:0005780,GO:0045033
TCIR_00021340-00006	GO:0005780,GO:0045033
TCIR_00021350-00001	GO:0008250,GO:0016021
TCIR_00021360-00001	GO:0004555,GO:0005991,GO:0005975
TCIR_00021360-00002	GO:0004555,GO:0005991,GO:0005975
TCIR_00021360-00003	GO:0004555,GO:0005991,GO:0005975
TCIR_00021360-00004	GO:0004555,GO:0005991,GO:0005975
TCIR_00021360-00005	GO:0004555,GO:0005991,GO:0005975
TCIR_00021360-00006	GO:0004555,GO:0005991,GO:0005975
TCIR_00021380-00001	GO:0008289
TCIR_00021390-00001	GO:0005576
TCIR_00021400-00001	GO:0005576
TCIR_00021410-00001	GO:0005856,GO:0003779,GO:0001726,GO:0005200,GO:0005925
TCIR_00021410-00002	GO:0003779,GO:0001726,GO:0005200,GO:0005925,GO:0005856
TCIR_00021410-00003	GO:0003779,GO:0001726,GO:0005200,GO:0005925,GO:0005856
TCIR_00021420-00001	GO:0007155,GO:0051015,GO:0003779
TCIR_00021450-00001	GO:0003873,GO:0005524,GO:0006000,GO:0003824,GO:0006003
TCIR_00021470-00001	GO:0008237,GO:0004222,GO:0006508
TCIR_00021480-00001	GO:0004222,GO:0006508,GO:0008237
TCIR_00021490-00001	GO:0008237,GO:0004222,GO:0006508
TCIR_00021510-00001	GO:0008237,GO:0004222,GO:0006508
TCIR_00021510-00002	GO:0004222,GO:0006508,GO:0008237
TCIR_00021510-00003	GO:0004222,GO:0006508,GO:0008237
TCIR_00021510-00004	GO:0004222,GO:0006508,GO:0008237
TCIR_00021580-00001	GO:0005515
TCIR_00021590-00001	GO:0003714
TCIR_00021600-00001	GO:0005515
TCIR_00021610-00001	GO:0017121,GO:0017128
TCIR_00021680-00001	GO:0005524,GO:0016887
TCIR_00021680-00002	GO:0005524,GO:0016887
TCIR_00021680-00003	GO:0005524,GO:0016887
TCIR_00021680-00004	GO:0005524,GO:0016887
TCIR_00021680-00005	GO:0005524,GO:0016887
TCIR_00021720-00001	GO:0007166,GO:0016020,GO:0005515,GO:0004888,GO:0016021
TCIR_00021730-00001	GO:0004888,GO:0007166,GO:0016021,GO:0016020
TCIR_00021780-00001	GO:0008270,GO:0016787,GO:0004126,GO:0009972,GO:0003824
TCIR_00021800-00001	GO:0003676,GO:0003677
TCIR_00021810-00001	GO:0017121,GO:0017128
TCIR_00021820-00001	GO:0017121,GO:0017128
TCIR_00021830-00001	GO:0017121,GO:0017128
[truncated: 16,798 more rows]
