# Supplementary material for: Chromosomal genome assembly resolves drug resistance loci in the parasitic nematode Teladorsagia circumcincta
Source: PLoS Pathog. 2025 Feb 6;21(2):e1012820. doi: 10.1371/journal.ppat.1012820 (PMC11801625; doi:10.1371/journal.ppat.1012820)
Supplement: S13 Table — (XLSX) [file ppat.1012820.s014.xlsx]

## Sheet: Sheet1
S13 Table. Fst data per 100 kb window for all pairwise comparison of Farm samples
chrom	start	end	snps	F1_POST.1:F1_PRE.1	F1_POST.1:F2_POST_A.1	F1_POST.1:F2_POST_B.1	F1_POST.1:F2_PRE_A.1	F1_POST.1:F2_PRE_B.1	F1_PRE.1:F2_POST_A.1	F1_PRE.1:F2_POST_B.1	F1_PRE.1:F2_PRE_A.1	F1_PRE.1:F2_PRE_B.1	F2_POST_A.1:F2_POST_B.1	F2_POST_A.1:F2_PRE_A.1	F2_POST_A.1:F2_PRE_B.1	F2_POST_B.1:F2_PRE_A.1	F2_POST_B.1:F2_PRE_B.1	F2_PRE_A.1:F2_PRE_B.1
tci2_wsi3.0_chr_1	1	100000	5384	0.0183568	0.0257067	0.0274676	0.0211908	0.0245204	0.0191193	0.0197774	0.0145938	0.0164177	0.013252	0.0218564	0.0248342	0.023203	0.0236727	0.0115697
tci2_wsi3.0_chr_1	100001	200000	4663	0.0111976	0.0118743	0.0136693	0.0210546	0.0191472	0.0109715	0.010803	0.013765	0.0146214	0.00805993	0.0164742	0.0156996	0.0168177	0.0160223	0.00953284
tci2_wsi3.0_chr_1	200001	300000	7930	0.00596451	0.0128566	0.0123571	0.0150529	0.0160418	0.00883994	0.00855054	0.0070667	0.00736284	0.00388971	0.00691671	0.00694966	0.00832704	0.00785815	0.00298298
tci2_wsi3.0_chr_1	300001	400000	3835	0.0122637	0.0148425	0.0163729	0.0184082	0.0200974	0.0108256	0.0133201	0.00991931	0.0109818	0.00613519	0.0101914	0.0107094	0.0131478	0.0123481	0.00643511
tci2_wsi3.0_chr_1	400001	500000	9255	0.00562219	0.0133203	0.0134324	0.014209	0.0153307	0.00854324	0.00818391	0.00734545	0.00840313	0.00340998	0.00753696	0.00801673	0.00717867	0.00751988	0.00191604
tci2_wsi3.0_chr_1	500001	600000	8800	0.00316325	0.00921735	0.00963217	0.0102782	0.0119654	0.00572006	0.00638954	0.00652664	0.00678605	0.00248034	0.00660253	0.00723965	0.00700661	0.00800534	0.00300601
tci2_wsi3.0_chr_1	600001	700000	9956	0.00365759	0.0104123	0.00817626	0.0126451	0.012367	0.00548784	0.00483147	0.00479528	0.00575371	0.0015945	0.00467626	0.00442693	0.00520354	0.00499014	0.00189195
tci2_wsi3.0_chr_1	700001	800000	6741	0.00486308	0.0127959	0.0114515	0.0156285	0.0135964	0.00995332	0.00706648	0.0101866	0.00961997	0.00283065	0.00582763	0.00547864	0.00611601	0.00490194	0.00322823
tci2_wsi3.0_chr_1	800001	900000	11003	0.00771063	0.0144601	0.0125388	0.0133263	0.0157031	0.00840553	0.00830867	0.00908663	0.0107281	0.00655352	0.00737489	0.00810964	0.00687786	0.00756796	0.00602365
tci2_wsi3.0_chr_1	900001	1000000	8181	0.0154593	0.0200896	0.0244161	0.0196466	0.0211462	0.0184276	0.0173446	0.0157016	0.0183516	0.0110205	0.0168977	0.0169821	0.0170651	0.0195585	0.0133786
tci2_wsi3.0_chr_1	1000001	1100000	10867	0.0140813	0.015142	0.0133121	0.0174187	0.0183723	0.0168844	0.0151492	0.0154451	0.0174958	0.00959385	0.0177462	0.0189355	0.0172182	0.0174026	0.0100334
tci2_wsi3.0_chr_1	1100001	1200000	11317	0.014849	0.0210497	0.0195578	0.0187664	0.0202514	0.0210079	0.0182643	0.0157294	0.0168359	0.014228	0.0229224	0.0229057	0.0199443	0.020737	0.0150544
tci2_wsi3.0_chr_1	1200001	1300000	8631	0.0193084	0.0207764	0.0195339	0.0157444	0.0154748	0.0184456	0.0187152	0.0155923	0.0170599	0.0128663	0.0207592	0.0195085	0.0185517	0.0181503	0.0108527
tci2_wsi3.0_chr_1	1300001	1400000	9947	0.0174745	0.0223101	0.0231756	0.019887	0.0198531	0.0189967	0.0202903	0.0231282	0.0239873	0.0121491	0.0230011	0.0228483	0.0224212	0.0239857	0.0138094
tci2_wsi3.0_chr_1	1400001	1500000	14418	0.0110233	0.0146168	0.0117403	0.013085	0.01379	0.0124683	0.011358	0.0113183	0.011445	0.00908623	0.0145218	0.0145588	0.0127114	0.0119093	0.00897017
tci2_wsi3.0_chr_1	1500001	1600000	8466	0.0137538	0.0131466	0.0136481	0.0165179	0.01792	0.0123679	0.0133718	0.0147274	0.0162517	0.00793376	0.0124941	0.0151767	0.0141628	0.0157124	0.012134
tci2_wsi3.0_chr_1	1600001	1700000	8104	0.0195314	0.0206232	0.0232348	0.0224807	0.0242864	0.0194903	0.0214105	0.0189026	0.0207607	0.0152207	0.019806	0.0212852	0.0244158	0.0241233	0.0154634
tci2_wsi3.0_chr_1	1700001	1800000	7526	0.0180298	0.0195947	0.0208695	0.0216097	0.0231024	0.0201506	0.0202471	0.0192096	0.0210287	0.0153463	0.0204947	0.0223664	0.0209605	0.0222093	0.0165664
tci2_wsi3.0_chr_1	1800001	1900000	6839	0.0221042	0.0240714	0.0212264	0.0222143	0.0224154	0.0215987	0.0167818	0.0199639	0.0207539	0.0174777	0.0230316	0.0222342	0.0199918	0.0229163	0.0159203
tci2_wsi3.0_chr_1	1900001	2000000	11870	0.0135586	0.0168031	0.0161286	0.0133409	0.0127119	0.0118235	0.0124829	0.0118068	0.0118284	0.00740228	0.0164143	0.0148745	0.0145533	0.0151281	0.00868657
tci2_wsi3.0_chr_1	2000001	2100000	11628	0.0177879	0.0197991	0.0188073	0.0229009	0.0206342	0.017717	0.0175544	0.018921	0.0197569	0.0123179	0.0182913	0.0216959	0.0200556	0.021511	0.0156516
tci2_wsi3.0_chr_1	2100001	2200000	8341	0.0152766	0.0156458	0.0183048	0.0156054	0.0213917	0.01407	0.0154861	0.0138684	0.0213381	0.0120407	0.0141106	0.0166047	0.0153829	0.0193722	0.0122982
tci2_wsi3.0_chr_1	2200001	2300000	10518	0.0240717	0.0244914	0.0206632	0.020862	0.0227545	0.0230823	0.019779	0.021236	0.0218547	0.0155073	0.0242761	0.0238046	0.0200217	0.0215969	0.0146023
tci2_wsi3.0_chr_1	2300001	2400000	8946	0.0109133	0.0106194	0.0105844	0.0113747	0.012945	0.01027	0.0104549	0.0106138	0.0113224	0.00883029	0.0132153	0.0123162	0.012677	0.0120957	0.0104086
tci2_wsi3.0_chr_1	2400001	2500000	13255	0.0144889	0.0148214	0.0153891	0.014149	0.0146579	0.0131459	0.0141181	0.0142834	0.0138031	0.0101597	0.0142738	0.0143014	0.0164518	0.0152649	0.00924758
tci2_wsi3.0_chr_1	2500001	2600000	14049	0.0142405	0.0148977	0.0153388	0.0146098	0.0140328	0.0137349	0.0131298	0.0145575	0.0149868	0.00913529	0.013934	0.0144073	0.0146121	0.013532	0.00931042
tci2_wsi3.0_chr_1	2600001	2700000	11200	0.0120778	0.0345836	0.0346637	0.0299902	0.029127	0.0285641	0.0306534	0.0248497	0.024278	0.00625013	0.0102111	0.0104015	0.0101276	0.0109525	0.00641549
tci2_wsi3.0_chr_1	2700001	2800000	8638	0.0220098	0.0256098	0.0254603	0.0226436	0.0234969	0.0221531	0.0224893	0.0196937	0.0228333	0.0177194	0.0227127	0.0229968	0.0203987	0.0217582	0.0155543
tci2_wsi3.0_chr_1	2800001	2900000	11500	0.0145883	0.0148626	0.0135284	0.0154028	0.0167787	0.0132833	0.0148458	0.0160225	0.01591	0.0106306	0.0145909	0.0163589	0.0159627	0.0171139	0.0125307
tci2_wsi3.0_chr_1	2900001	3000000	12913	0.0175866	0.0173498	0.017591	0.0188851	0.0189023	0.0189971	0.0181497	0.0146785	0.0163923	0.0106378	0.0181451	0.0204224	0.0197734	0.0206957	0.0133498
tci2_wsi3.0_chr_1	3000001	3100000	7950	0.017797	0.0199544	0.020443	0.0190642	0.0195673	0.0170306	0.0177048	0.0187276	0.0187921	0.0134822	0.0187456	0.0209192	0.0176184	0.0210704	0.0161163
tci2_wsi3.0_chr_1	3100001	3200000	8022	0.0205467	0.0227397	0.022946	0.0193775	0.023005	0.0219886	0.0234393	0.0183783	0.0241127	0.0165852	0.0211443	0.0233271	0.0193316	0.022595	0.0166166
tci2_wsi3.0_chr_1	3200001	3300000	10815	0.0138493	0.015393	0.0155063	0.0142082	0.0180996	0.0177286	0.0165633	0.0150831	0.0146364	0.0118535	0.0177917	0.0169344	0.0178848	0.0169694	0.0106698
tci2_wsi3.0_chr_1	3300001	3400000	8807	0.0162758	0.0150106	0.0147449	0.0166272	0.0206424	0.0159801	0.016312	0.015092	0.0187782	0.00958328	0.0160202	0.0192058	0.0168446	0.017488	0.013719
tci2_wsi3.0_chr_1	3400001	3500000	7126	0.017559	0.0175612	0.0193293	0.0181923	0.0191037	0.0143532	0.0159939	0.0157118	0.0167193	0.0121374	0.0178908	0.0170614	0.0186914	0.0173565	0.0123405
tci2_wsi3.0_chr_1	3500001	3600000	11672	0.0152915	0.0209647	0.0168539	0.0185725	0.0193904	0.0160049	0.0149743	0.0153612	0.0162985	0.0106327	0.0167285	0.017336	0.0168795	0.0173088	0.0128981
tci2_wsi3.0_chr_1	3600001	3700000	9025	0.0108205	0.011801	0.0137375	0.0146196	0.0137607	0.0104276	0.0111917	0.0110784	0.0129944	0.0062869	0.0102674	0.0114859	0.0115139	0.0130431	0.00903481
tci2_wsi3.0_chr_1	3700001	3800000	8370	0.019819	0.0234488	0.0228142	0.0220551	0.0253975	0.0203764	0.0198119	0.019693	0.0209061	0.01662	0.0214292	0.0230413	0.0200835	0.0199611	0.015518
tci2_wsi3.0_chr_1	3800001	3900000	4377	0.0219311	0.0215951	0.0251672	0.0252929	0.0234882	0.0206551	0.0249502	0.024562	0.0264654	0.0144617	0.0232918	0.0232611	0.0238671	0.0245192	0.0190119
tci2_wsi3.0_chr_1	3900001	4000000	6915	0.0195473	0.016715	0.0175613	0.0198284	0.0189669	0.0205389	0.0185429	0.0181655	0.0184317	0.014624	0.0189468	0.0205949	0.0209059	0.0183713	0.0170559
tci2_wsi3.0_chr_1	4000001	4100000	10610	0.0150379	0.0174118	0.0161655	0.0180875	0.0177844	0.0154406	0.014403	0.0148001	0.0163539	0.0102683	0.0158787	0.0168021	0.0155981	0.0154055	0.0121829
tci2_wsi3.0_chr_1	4100001	4200000	5470	0.0184463	0.0197539	0.0187507	0.0210874	0.021716	0.0237566	0.0180826	0.0201585	0.022852	0.0171792	0.0231758	0.0250533	0.021014	0.0225338	0.0189768
tci2_wsi3.0_chr_1	4200001	4300000	10295	0.0203708	0.0195104	0.0204266	0.0190314	0.0196572	0.0163079	0.0178564	0.0177645	0.0169027	0.0116877	0.0174401	0.0174235	0.0181815	0.0178567	0.0120258
tci2_wsi3.0_chr_1	4300001	4400000	10779	0.0165369	0.0179957	0.0205587	0.0193662	0.0200366	0.015141	0.0176403	0.0160369	0.0193413	0.012341	0.0178409	0.0197163	0.0204013	0.0219268	0.0137703
tci2_wsi3.0_chr_1	4400001	4500000	13484	0.0123202	0.0118405	0.014163	0.0127812	0.0145375	0.0128649	0.0107996	0.0125069	0.0118881	0.00821423	0.0138539	0.0141869	0.0132943	0.0135327	0.0095522
tci2_wsi3.0_chr_1	4500001	4600000	7834	0.0175763	0.0184778	0.0175653	0.0175176	0.0174862	0.0149423	0.0171879	0.0156464	0.0167121	0.0111751	0.0162346	0.016651	0.0152835	0.0161088	0.0111946
tci2_wsi3.0_chr_1	4600001	4700000	12611	0.015091	0.0167699	0.0179774	0.0169652	0.0172956	0.0155217	0.014634	0.016038	0.0158766	0.0095066	0.0153724	0.0168982	0.0154452	0.0165605	0.0111085
tci2_wsi3.0_chr_1	4700001	4800000	10074	0.0136922	0.0151759	0.0160903	0.0153379	0.0162866	0.0150973	0.0135618	0.0137085	0.0129597	0.00848363	0.0168467	0.0166905	0.0160401	0.0157666	0.0106572
tci2_wsi3.0_chr_1	4800001	4900000	10102	0.0176171	0.0203037	0.0209095	0.0204269	0.0177103	0.0165873	0.0161739	0.0177016	0.0167863	0.0134404	0.0191373	0.0166791	0.0189157	0.0201599	0.0169154
tci2_wsi3.0_chr_1	4900001	5000000	13566	0.0142491	0.0160127	0.0163882	0.0177434	0.0156356	0.0156046	0.0147081	0.0156054	0.0135773	0.00900859	0.0173593	0.0157464	0.0175196	0.0152342	0.0115185
tci2_wsi3.0_chr_1	5000001	5100000	10718	0.0141968	0.0153272	0.0134062	0.0148132	0.0140577	0.01521	0.0149255	0.0147225	0.014671	0.0108973	0.0160638	0.0152516	0.0155996	0.0160577	0.00903046
tci2_wsi3.0_chr_1	5100001	5200000	9983	0.0140188	0.0152805	0.0154763	0.0144647	0.0146493	0.0135495	0.0131792	0.0123558	0.0128702	0.00890533	0.0144728	0.0159013	0.0122269	0.0154498	0.00877291
tci2_wsi3.0_chr_1	5200001	5300000	8941	0.0143186	0.0175692	0.0177202	0.0170735	0.0189367	0.013977	0.0159681	0.0162522	0.0177224	0.0116819	0.0209595	0.0229515	0.019293	0.0195982	0.0130231
tci2_wsi3.0_chr_1	5300001	5400000	8868	0.0165562	0.017452	0.0162695	0.0170677	0.0177065	0.018918	0.0178261	0.0153316	0.017233	0.01059	0.0166538	0.0186435	0.0172972	0.0166661	0.0120869
tci2_wsi3.0_chr_1	5400001	5500000	10356	0.0134579	0.0162669	0.0138029	0.0145275	0.0145531	0.0164492	0.013936	0.0128036	0.0151595	0.01021	0.0175526	0.0153146	0.0141751	0.0141617	0.00916637
tci2_wsi3.0_chr_1	5500001	5600000	11276	0.0180131	0.0192495	0.0206013	0.0186481	0.019975	0.0172656	0.0176781	0.0189734	0.0180581	0.0137304	0.0190113	0.0185491	0.0204286	0.0208438	0.0142927
tci2_wsi3.0_chr_1	5600001	5700000	13567	0.0116225	0.0139769	0.0147281	0.0131878	0.0146383	0.0131183	0.0126314	0.0119135	0.012925	0.00922454	0.0136699	0.0144517	0.0141866	0.0134831	0.0103634
tci2_wsi3.0_chr_1	5700001	5800000	9070	0.0155302	0.0202293	0.0197751	0.0161233	0.015267	0.0180741	0.015799	0.0174428	0.0159874	0.0122854	0.018534	0.0189905	0.0178028	0.017524	0.0111436
tci2_wsi3.0_chr_1	5800001	5900000	12428	0.0129076	0.0125084	0.0131242	0.0143509	0.0147132	0.0119186	0.0111915	0.012327	0.0122326	0.00851295	0.0150095	0.0146187	0.0132626	0.0145259	0.00954328
tci2_wsi3.0_chr_1	5900001	6000000	8536	0.0194683	0.0224526	0.020579	0.0197122	0.0212774	0.020745	0.0180062	0.0179326	0.0193995	0.014182	0.0225035	0.0217123	0.0167934	0.0190922	0.0140731
tci2_wsi3.0_chr_1	6000001	6100000	13257	0.0148955	0.0167419	0.0170233	0.0152408	0.0162443	0.016487	0.0142458	0.0133527	0.0130901	0.0125885	0.017417	0.0171637	0.0166125	0.01603	0.00954145
tci2_wsi3.0_chr_1	6100001	6200000	9088	0.0164672	0.0190468	0.0176288	0.0192415	0.0196017	0.0184905	0.0175326	0.0160046	0.0172238	0.0128579	0.018912	0.018894	0.0185802	0.018937	0.01448
tci2_wsi3.0_chr_1	6200001	6300000	9125	0.0144734	0.0134413	0.0144326	0.0138269	0.0142488	0.0121538	0.0146734	0.0139246	0.0144026	0.00922772	0.0126732	0.0122038	0.0136425	0.0152178	0.0105041
tci2_wsi3.0_chr_1	6300001	6400000	8093	0.0174443	0.0175452	0.0188322	0.0178909	0.0182846	0.0180532	0.018474	0.0156269	0.0156765	0.0140518	0.0178954	0.018991	0.0144341	0.0171777	0.0117262
tci2_wsi3.0_chr_1	6400001	6500000	9325	0.00748698	0.00830377	0.00849187	0.00910322	0.00924253	0.00650242	0.00701305	0.00761306	0.00737159	0.00434148	0.00731723	0.00670884	0.00804609	0.00804013	0.00480995
tci2_wsi3.0_chr_1	6500001	6600000	11752	0.0131517	0.0156985	0.0144339	0.012983	0.0140749	0.0131992	0.0126146	0.013035	0.0127588	0.00934856	0.0165159	0.014456	0.0159182	0.0135493	0.010581
tci2_wsi3.0_chr_1	6600001	6700000	13501	0.00972243	0.0115846	0.011687	0.0125269	0.0119196	0.0111211	0.0107513	0.0119934	0.0112945	0.00764341	0.0127672	0.0121893	0.0120132	0.0124779	0.00814393
tci2_wsi3.0_chr_1	6700001	6800000	10275	0.0167478	0.0208014	0.0196929	0.0180193	0.0181383	0.0154558	0.0156109	0.0139474	0.0142576	0.0138982	0.0159929	0.0140506	0.016693	0.01422	0.0121864
tci2_wsi3.0_chr_1	6800001	6900000	5944	0.0233106	0.0224681	0.0219092	0.0226189	0.0217864	0.0247401	0.0226489	0.0241003	0.0243569	0.0159316	0.0226825	0.0226179	0.0224975	0.0231838	0.0175567
tci2_wsi3.0_chr_1	6900001	7000000	5179	0.0129345	0.0162066	0.0150387	0.0160669	0.0187205	0.017246	0.0159638	0.0169508	0.0175586	0.010052	0.0126399	0.0141307	0.0133497	0.0147026	0.0111731
tci2_wsi3.0_chr_1	7000001	7100000	8892	0.0172636	0.0179719	0.0181159	0.0203435	0.0200005	0.0205822	0.0191583	0.0193329	0.0199634	0.0137887	0.0184853	0.0191522	0.0156478	0.0170921	0.0149493
tci2_wsi3.0_chr_1	7100001	7200000	7310	0.014038	0.0167408	0.013994	0.0183412	0.0159982	0.017071	0.01636	0.0166767	0.015826	0.0101612	0.0157552	0.0173259	0.0173993	0.018753	0.0120897
tci2_wsi3.0_chr_1	7200001	7300000	13553	0.00730162	0.00726372	0.00718702	0.00777437	0.00738251	0.00478265	0.00558937	0.00617878	0.00685032	0.00247794	0.00792249	0.00666701	0.00739857	0.00720628	0.00311683
tci2_wsi3.0_chr_1	7300001	7400000	8707	0.0113823	0.0116511	0.0132609	0.0122662	0.0129417	0.0112327	0.0115933	0.00964729	0.0111173	0.00839868	0.00941595	0.0103031	0.0107392	0.0143077	0.00826266
tci2_wsi3.0_chr_1	7400001	7500000	10769	0.0133454	0.014872	0.0139399	0.0148678	0.0152781	0.0159236	0.0155334	0.015549	0.0149671	0.0103877	0.0142775	0.0153345	0.0143756	0.0147808	0.010062
tci2_wsi3.0_chr_1	7500001	7600000	4287	0.0190674	0.0230021	0.0211158	0.0239085	0.0214274	0.0191331	0.0205905	0.0165389	0.0206501	0.0127846	0.0204155	0.0223578	0.0191758	0.0207789	0.0176278
tci2_wsi3.0_chr_1	7600001	7700000	9261	0.0148844	0.014521	0.0158761	0.0138067	0.0167283	0.0159588	0.016462	0.017241	0.0172266	0.00942428	0.0163932	0.0159315	0.0163957	0.0173392	0.0107548
tci2_wsi3.0_chr_1	7700001	7800000	8686	0.0169721	0.0195914	0.0214087	0.0232262	0.0228224	0.0197843	0.0221377	0.0236642	0.0211797	0.0149016	0.0219955	0.0243136	0.0200662	0.0251582	0.0189495
tci2_wsi3.0_chr_1	7800001	7900000	10625	0.0125881	0.0151529	0.0160539	0.0167176	0.0153183	0.0117904	0.0144698	0.0114893	0.0126324	0.00966431	0.0139909	0.0143215	0.0152957	0.017034	0.0114437
tci2_wsi3.0_chr_1	7900001	8000000	11807	0.0122771	0.0141637	0.0121064	0.0129767	0.0143281	0.010562	0.0115113	0.0136734	0.0141602	0.00687018	0.0119434	0.0144616	0.0107151	0.0129818	0.00945145
tci2_wsi3.0_chr_1	8000001	8100000	12755	0.0151643	0.0161908	0.0151299	0.0148004	0.0163196	0.0127936	0.0115893	0.0128591	0.0137155	0.00809524	0.0131415	0.0148613	0.0120477	0.0131422	0.00995771
tci2_wsi3.0_chr_1	8100001	8200000	11843	0.0181824	0.0220408	0.0226006	0.0206454	0.0197441	0.0202151	0.0204915	0.0154522	0.0156258	0.0145549	0.0194105	0.0194194	0.018728	0.0185986	0.0127855
tci2_wsi3.0_chr_1	8200001	8300000	7734	0.0248155	0.0228914	0.0225786	0.021781	0.0240087	0.0264902	0.0276534	0.0241803	0.0250919	0.0193762	0.0257935	0.024971	0.0238032	0.0236927	0.0174546
tci2_wsi3.0_chr_1	8300001	8400000	12737	0.0143137	0.0149198	0.0160556	0.0160049	0.0174824	0.0120073	0.0150341	0.0150174	0.0152649	0.0110002	0.0142726	0.014963	0.0154997	0.0170821	0.00963231
tci2_wsi3.0_chr_1	8400001	8500000	13235	0.016386	0.0168156	0.0165801	0.0140112	0.0138878	0.0148093	0.0151133	0.0146385	0.0137384	0.0106583	0.0156498	0.0143199	0.0159738	0.0148709	0.00825098
tci2_wsi3.0_chr_1	8500001	8600000	11765	0.00766085	0.0100664	0.00791742	0.0100287	0.0103691	0.00938159	0.00819467	0.00939022	0.00971969	0.00548843	0.0109864	0.0109666	0.0095788	0.00968448	0.00708377
tci2_wsi3.0_chr_1	8600001	8700000	13584	0.0135932	0.0133576	0.0136404	0.0138201	0.0149839	0.0129101	0.0135466	0.012963	0.0142598	0.00868356	0.013455	0.0149787	0.0134128	0.0136817	0.0099148
tci2_wsi3.0_chr_1	8700001	8800000	8630	0.0215494	0.0242196	0.0226023	0.0204716	0.023628	0.0201352	0.0195334	0.0201443	0.0196505	0.0174263	0.0219185	0.0211292	0.0206796	0.0226343	0.016801
tci2_wsi3.0_chr_1	8800001	8900000	11957	0.018163	0.0186026	0.0190032	0.0183873	0.0185548	0.0183718	0.017802	0.0177077	0.0181532	0.0123495	0.0184003	0.017962	0.0174583	0.0155784	0.0130951
tci2_wsi3.0_chr_1	8900001	9000000	4818	0.0236983	0.0258121	0.0260043	0.0276443	0.0268791	0.0283927	0.0287824	0.0261624	0.0231998	0.0183666	0.0273389	0.0259788	0.0264125	0.0266231	0.02081
tci2_wsi3.0_chr_1	9000001	9100000	9599	0.0185201	0.0188162	0.0203117	0.017949	0.0194862	0.0170778	0.0174679	0.0184433	0.0165155	0.0132014	0.0153766	0.016953	0.0172254	0.0179047	0.0114686
tci2_wsi3.0_chr_1	9100001	9200000	8190	0.016517	0.0191433	0.0182722	0.0167526	0.0172505	0.0170392	0.0175225	0.017346	0.0167254	0.0131902	0.0177545	0.0197394	0.0163388	0.0179475	0.0129579
tci2_wsi3.0_chr_1	9200001	9300000	10317	0.01732	0.0185274	0.0192883	0.0193542	0.0191766	0.0182258	0.0164935	0.0177183	0.0172812	0.0124976	0.0172457	0.0173718	0.0178163	0.0171935	0.0120096
tci2_wsi3.0_chr_1	9300001	9400000	11509	0.0202344	0.0216527	0.0208213	0.0222873	0.0202986	0.0146153	0.0129554	0.0144543	0.0152574	0.00952891	0.0153211	0.0149707	0.0142981	0.0150608	0.0106894
tci2_wsi3.0_chr_1	9400001	9500000	12337	0.0174089	0.0212449	0.0198125	0.0201152	0.0214904	0.0184463	0.0156233	0.0186607	0.0187136	0.0129352	0.0197903	0.0202747	0.0185905	0.0201759	0.0152062
tci2_wsi3.0_chr_1	9500001	9600000	8104	0.019797	0.0172109	0.0146362	0.0195431	0.0185455	0.0171854	0.0165019	0.0184873	0.0181345	0.0112587	0.0188143	0.020658	0.0160292	0.0182337	0.0114302
tci2_wsi3.0_chr_1	9600001	9700000	9743	0.0204336	0.0204955	0.0208492	0.0230283	0.0230986	0.0210612	0.020834	0.0214548	0.0212197	0.0178078	0.0211966	0.0219449	0.0212352	0.023845	0.0153433
tci2_wsi3.0_chr_1	9700001	9800000	9973	0.0228815	0.0219498	0.0242616	0.0239501	0.0233646	0.0203323	0.0190552	0.0207224	0.0200989	0.015055	0.0194154	0.0223046	0.0179433	0.0189701	0.0156663
tci2_wsi3.0_chr_1	9800001	9900000	11824	0.017935	0.0195935	0.0190821	0.0202513	0.0204955	0.0181624	0.0182709	0.0211971	0.0190155	0.0129776	0.0209731	0.0201913	0.0211929	0.0208388	0.0155518
tci2_wsi3.0_chr_1	9900001	10000000	8350	0.0234566	0.024715	0.0254359	0.0266633	0.0281987	0.0233076	0.0237227	0.0235115	0.0246098	0.0171872	0.0250595	0.0235849	0.0236919	0.0251687	0.0152913
tci2_wsi3.0_chr_1	10000001	10100000	15922	0.00888285	0.0116586	0.0100403	0.0101482	0.0111575	0.00975645	0.00973388	0.00935683	0.0105289	0.00664354	0.0112958	0.0123625	0.0107819	0.0120357	0.0066322
tci2_wsi3.0_chr_1	10100001	10200000	13065	0.0131576	0.0129453	0.0139333	0.0142078	0.0139107	0.0138512	0.0153255	0.0147211	0.0142354	0.00952256	0.0137587	0.014078	0.013982	0.0133773	0.0105727
tci2_wsi3.0_chr_1	10200001	10300000	8885	0.0169078	0.0196676	0.019421	0.0201045	0.0187626	0.0178076	0.0160995	0.0175698	0.0166991	0.013418	0.0173328	0.0179711	0.0182021	0.0198352	0.0134364
tci2_wsi3.0_chr_1	10300001	10400000	13614	0.018471	0.0186929	0.0185458	0.0192876	0.0183538	0.0190823	0.0184038	0.0200192	0.0202557	0.012709	0.0197174	0.0201531	0.01999	0.0191187	0.0146079
tci2_wsi3.0_chr_1	10400001	10500000	9037	0.0205549	0.0207852	0.0214594	0.0192088	0.0189306	0.0185965	0.0186041	0.0171318	0.0177646	0.0116287	0.015336	0.0161244	0.0165379	0.0173426	0.0110825
tci2_wsi3.0_chr_1	10500001	10600000	13255	0.0109501	0.0135963	0.0142695	0.0132648	0.014239	0.0128597	0.0147602	0.0132218	0.0136258	0.0106904	0.0127387	0.0140826	0.0131656	0.013163	0.00884982
tci2_wsi3.0_chr_1	10600001	10700000	17525	0.0160399	0.0150927	0.0165095	0.0144677	0.0159119	0.0158237	0.0154908	0.0159589	0.0165723	0.0098773	0.0145023	0.0153219	0.0147827	0.0151362	0.0123362
tci2_wsi3.0_chr_1	10700001	10800000	10534	0.0162154	0.0182381	0.0206607	0.017083	0.0200627	0.0157876	0.0162809	0.016918	0.0166913	0.0135872	0.0162995	0.0158596	0.0168827	0.0182339	0.014239
tci2_wsi3.0_chr_1	10800001	10900000	10869	0.00831071	0.00822116	0.00847211	0.00950167	0.00973928	0.0075024	0.00767345	0.00744923	0.00706756	0.00470999	0.00823827	0.0082833	0.00827995	0.00899519	0.00705109
tci2_wsi3.0_chr_1	10900001	11000000	11786	0.0163202	0.0189709	0.0177315	0.0172486	0.0180537	0.0175505	0.0191266	0.0162278	0.0190801	0.013838	0.0202486	0.0213865	0.0175745	0.0188735	0.0134716
tci2_wsi3.0_chr_1	11000001	11100000	12690	0.0150852	0.0154449	0.015106	0.0177432	0.0170271	0.0146625	0.0154039	0.0167018	0.0152783	0.010559	0.0160285	0.0168569	0.0156094	0.0165829	0.0135752
tci2_wsi3.0_chr_1	11100001	11200000	15847	0.0113163	0.0132805	0.0125196	0.0122897	0.0122169	0.0100692	0.00978377	0.0111268	0.010755	0.0071835	0.0117464	0.0122549	0.0113368	0.011141	0.00773026
tci2_wsi3.0_chr_1	11200001	11300000	10960	0.0168793	0.0191926	0.0182056	0.0193877	0.0199492	0.017719	0.0166359	0.0176802	0.0187088	0.0134084	0.0204532	0.0200947	0.019539	0.0189632	0.0149595
tci2_wsi3.0_chr_1	11300001	11400000	14399	0.0156311	0.0160293	0.0161532	0.0158927	0.0163621	0.015064	0.015282	0.0142568	0.0154316	0.0100384	0.0151087	0.0169928	0.0150072	0.0159272	0.00977153
tci2_wsi3.0_chr_1	11400001	11500000	8653	0.0208163	0.0214175	0.0231382	0.0236671	0.0262766	0.0225059	0.0234277	0.0226203	0.0225421	0.0159072	0.0213546	0.0234452	0.0242282	0.0240914	0.0167716
tci2_wsi3.0_chr_1	11500001	11600000	12403	0.0151913	0.0169817	0.0163686	0.0172761	0.0164067	0.0148658	0.0146355	0.0143493	0.0149209	0.0090065	0.0180694	0.0179207	0.0160438	0.0185935	0.0120592
tci2_wsi3.0_chr_1	11600001	11700000	7787	0.018983	0.023698	0.0204464	0.0190322	0.0189294	0.0207716	0.0183564	0.0176073	0.0196852	0.0150234	0.0246956	0.022861	0.0200015	0.0217019	0.0152965
tci2_wsi3.0_chr_1	11700001	11800000	9461	0.0220225	0.0244343	0.0225921	0.0222981	0.0230495	0.0211102	0.0193836	0.0193908	0.019199	0.0174008	0.0221672	0.0228779	0.0212308	0.0217504	0.015491
tci2_wsi3.0_chr_1	11800001	11900000	5280	0.01072	0.0298185	0.0380677	0.032194	0.0384799	0.0192692	0.0264881	0.0259383	0.0308818	0.00712814	0.0148769	0.0151509	0.0172126	0.0196548	0.0136945
tci2_wsi3.0_chr_1	11900001	12000000	3892	0.0319063	0.040212	0.0487993	0.0372773	0.0373308	0.0300806	0.0289639	0.0292493	0.0293407	0.0241053	0.0281849	0.0253381	0.0264577	0.0293902	0.0251295
tci2_wsi3.0_chr_1	12000001	12100000	3513	0.0150938	0.0144341	0.0189923	0.0166144	0.014833	0.0179702	0.0179465	0.0136414	0.0170769	0.0130949	0.0169387	0.0172176	0.0173684	0.0153363	0.0106802
tci2_wsi3.0_chr_1	12100001	12200000	12446	0.0209802	0.022199	0.0211114	0.0218327	0.023636	0.021757	0.0217046	0.0175855	0.0202441	0.0168469	0.0200821	0.0231143	0.0197164	0.0228747	0.013706
tci2_wsi3.0_chr_1	12200001	12300000	14579	0.020247	0.0194653	0.0200108	0.0204892	0.021313	0.0168697	0.0196124	0.0161275	0.0181398	0.0129718	0.0176995	0.0170159	0.0177936	0.0173638	0.013399
tci2_wsi3.0_chr_1	12300001	12400000	12297	0.0151508	0.0146094	0.015326	0.0159533	0.0152345	0.0155795	0.0164135	0.0167602	0.0157371	0.00961566	0.0153466	0.0154885	0.0156112	0.0159449	0.012304
tci2_wsi3.0_chr_1	12400001	12500000	8588	0.0142985	0.0178674	0.020339	0.0190675	0.0191747	0.0157756	0.0165762	0.0156093	0.0203149	0.0140609	0.0180354	0.0193738	0.0205971	0.019699	0.0155032
tci2_wsi3.0_chr_1	12500001	12600000	8055	0.0206829	0.0238747	0.0260545	0.0249211	0.0250597	0.0187751	0.0213918	0.0224258	0.0195173	0.0162864	0.0212119	0.0221915	0.025494	0.0268234	0.0191413
tci2_wsi3.0_chr_1	12600001	12700000	7859	0.0175047	0.0215717	0.0217485	0.0197982	0.0190982	0.018807	0.0190376	0.0162894	0.0155453	0.0155631	0.0198506	0.0227478	0.0220145	0.0208352	0.0155342
tci2_wsi3.0_chr_1	12700001	12800000	6630	0.0459555	0.0349807	0.0363061	0.0222377	0.0254132	0.0244748	0.0247085	0.038461	0.0388304	0.0153883	0.0336729	0.0359332	0.0306243	0.0328336	0.0170417
tci2_wsi3.0_chr_1	12800001	12900000	5851	0.0166862	0.0319517	0.0315399	0.0234884	0.0252315	0.0361575	0.039343	0.0167761	0.0178119	0.0197774	0.0458213	0.0412721	0.046485	0.0463914	0.0182019
tci2_wsi3.0_chr_1	12900001	13000000	9046	0.0185284	0.0225257	0.0192477	0.0195942	0.0225173	0.0217711	0.0224278	0.0206134	0.022868	0.0162493	0.0202897	0.0229247	0.0205882	0.0222908	0.0168821
tci2_wsi3.0_chr_1	13000001	13100000	7650	0.0159815	0.0184616	0.0180531	0.0191562	0.0197273	0.0194187	0.0171736	0.0199165	0.0209987	0.0103066	0.0152858	0.0170094	0.0167013	0.0171415	0.0151652
tci2_wsi3.0_chr_1	13100001	13200000	13892	0.0116439	0.0118001	0.011629	0.0123498	0.0124593	0.0137292	0.0137089	0.0131528	0.0136744	0.00870659	0.0162713	0.0150896	0.0155347	0.0152236	0.00977579
tci2_wsi3.0_chr_1	13200001	13300000	13852	0.0112904	0.0114279	0.0108905	0.0124951	0.0133213	0.0115451	0.0101917	0.0118593	0.0114009	0.00778217	0.0122403	0.0119646	0.0112062	0.0122621	0.00919954
tci2_wsi3.0_chr_1	13300001	13400000	11314	0.0151827	0.0166962	0.0153332	0.0157881	0.0171939	0.0157226	0.0173278	0.0162533	0.0172271	0.0109412	0.0167987	0.0183034	0.0166201	0.0183848	0.0129061
tci2_wsi3.0_chr_1	13400001	13500000	12548	0.0151968	0.0149872	0.0166733	0.0163221	0.0170042	0.0142377	0.0134267	0.015498	0.0150184	0.0101389	0.0171607	0.0182119	0.0183311	0.0185826	0.0122739
tci2_wsi3.0_chr_1	13500001	13600000	10877	0.0207728	0.0191907	0.02176	0.0200191	0.0212606	0.0202852	0.0203532	0.0202915	0.0212509	0.0153283	0.0212901	0.0213618	0.0224984	0.0222423	0.0149896
tci2_wsi3.0_chr_1	13600001	13700000	11079	0.020638	0.0218384	0.0233498	0.023966	0.0238671	0.021363	0.0204137	0.0241188	0.0212497	0.0175935	0.0227461	0.0228808	0.024368	0.0244174	0.0188252
tci2_wsi3.0_chr_1	13700001	13800000	6561	0.0210417	0.0242277	0.0223592	0.027553	0.0282112	0.0216012	0.019942	0.025444	0.0214801	0.0180003	0.0269854	0.024467	0.0240869	0.0273587	0.0209076
tci2_wsi3.0_chr_1	13800001	13900000	2970	0.0198187	0.0245052	0.0267537	0.021387	0.0209848	0.0214966	0.0199813	0.017094	0.02139	0.0168334	0.0220352	0.0225986	0.0220458	0.0250713	0.0152008
tci2_wsi3.0_chr_1	13900001	14000000	5935	0.025574	0.0256253	0.028318	0.0247675	0.0233402	0.0270288	0.0251951	0.0237926	0.020486	0.0202666	0.0268016	0.0275515	0.0290389	0.029927	0.0182678
tci2_wsi3.0_chr_1	14000001	14100000	10045	0.0210755	0.0213406	0.0229986	0.0215827	0.0219639	0.0201652	0.0210968	0.023151	0.0198386	0.0143438	0.0217167	0.0195242	0.0223728	0.0213662	0.0160609
tci2_wsi3.0_chr_1	14100001	14200000	9378	0.0222356	0.0234099	0.025004	0.024965	0.0240902	0.0213397	0.0237266	0.0251976	0.0245252	0.0167325	0.0238638	0.0236757	0.0226513	0.023785	0.0188667
tci2_wsi3.0_chr_1	14200001	14300000	4561	0.0306915	0.0328933	0.0291513	0.0346237	0.0359251	0.0307099	0.0254556	0.0302352	0.030713	0.0221232	0.0338125	0.033303	0.0303398	0.0328372	0.0243541
tci2_wsi3.0_chr_1	14300001	14400000	7527	0.0247705	0.0311347	0.032014	0.0304095	0.0300503	0.0292335	0.0286974	0.0261505	0.0264319	0.020829	0.0311955	0.0322629	0.0293446	0.0310621	0.0217607
tci2_wsi3.0_chr_1	14400001	14500000	9833	0.0103163	0.0119975	0.0121248	0.0138233	0.0165934	0.00982455	0.0103654	0.0116886	0.0119208	0.0108676	0.0149176	0.0155779	0.013519	0.0153566	0.0103804
tci2_wsi3.0_chr_1	14500001	14600000	2940	0.0145983	0.0150443	0.017727	0.0213567	0.0233992	0.012909	0.025867	0.0196483	0.020446	0.00985739	0.0150494	0.0160955	0.0227979	0.0232232	0.0108528
tci2_wsi3.0_chr_1	14600001	14700000	6241	0.0181353	0.0164112	0.015565	0.0194328	0.016385	0.0178231	0.0189152	0.016728	0.0149697	0.0133389	0.0201032	0.0197984	0.0202165	0.017981	0.0136899
tci2_wsi3.0_chr_1	14700001	14800000	2424	0.0235834	0.0313347	0.0321752	0.024012	0.0256954	0.0286364	0.0313968	0.028432	0.0238144	0.0253086	0.0302828	0.0286075	0.031148	0.0290101	0.0194154
tci2_wsi3.0_chr_1	14800001	14900000	10355	0.0170621	0.0245566	0.0269745	0.0228969	0.0244491	0.0227371	0.0231602	0.0200647	0.0205401	0.0127632	0.019454	0.0196404	0.0208333	0.0204075	0.0134424
tci2_wsi3.0_chr_1	14900001	15000000	8075	0.0117227	0.013513	0.0136809	0.0137835	0.0154345	0.0138164	0.0123637	0.0132281	0.0153343	0.010252	0.0148724	0.0152059	0.0132691	0.0133852	0.00976365
tci2_wsi3.0_chr_1	15000001	15100000	8269	0.0116167	0.0148162	0.0152647	0.0125607	0.0143207	0.00977138	0.0110438	0.0138056	0.013355	0.00955855	0.0140372	0.0150816	0.0142685	0.0159617	0.0091885
tci2_wsi3.0_chr_1	15100001	15200000	7986	0.0131756	0.0157424	0.0158211	0.0150052	0.0133119	0.0151294	0.0133965	0.0172551	0.0171284	0.0110417	0.0170675	0.0184783	0.0137478	0.015506	0.0123058
tci2_wsi3.0_chr_1	15200001	15300000	9646	0.0157228	0.0217721	0.023078	0.0208212	0.0211692	0.0170475	0.0160206	0.0194163	0.0171909	0.0128574	0.0191828	0.0187225	0.0169205	0.0176272	0.0127559
tci2_wsi3.0_chr_1	15300001	15400000	6298	0.0202347	0.0218979	0.0261154	0.0200273	0.0230651	0.0210765	0.0242354	0.024008	0.022453	0.0185481	0.0221404	0.0231467	0.0257074	0.0259562	0.0197004
tci2_wsi3.0_chr_1	15400001	15500000	11647	0.021307	0.0212234	0.0212772	0.0234223	0.0251143	0.0188909	0.0182548	0.0200499	0.018665	0.0142983	0.0193962	0.0194849	0.0216537	0.021352	0.0168371
tci2_wsi3.0_chr_1	15500001	15600000	15543	0.0150529	0.0163886	0.0158241	0.0166534	0.0168788	0.0151648	0.0163366	0.0164169	0.0174941	0.010153	0.0164457	0.0171396	0.0163757	0.017375	0.0123266
tci2_wsi3.0_chr_1	15600001	15700000	11538	0.0187619	0.0194973	0.0187897	0.0179563	0.0183353	0.0192535	0.0193276	0.0176217	0.0171658	0.0141142	0.0190325	0.0201818	0.0181174	0.0189045	0.0126997
tci2_wsi3.0_chr_1	15700001	15800000	9660	0.0199974	0.0218031	0.0227347	0.0225174	0.0220402	0.0209737	0.0213843	0.0203343	0.0216722	0.0175464	0.0221023	0.0241384	0.0245184	0.0235369	0.0166352
tci2_wsi3.0_chr_1	15800001	15900000	10635	0.0197709	0.0222993	0.0205217	0.0191615	0.0201725	0.0225564	0.0194109	0.0204239	0.021808	0.0139689	0.0234499	0.0219834	0.0206674	0.0189855	0.0169378
tci2_wsi3.0_chr_1	15900001	16000000	11583	0.0179918	0.017242	0.0183996	0.018846	0.0199843	0.0160197	0.0156939	0.016082	0.0177609	0.0121666	0.0180824	0.0191824	0.0196921	0.0194188	0.0149041
tci2_wsi3.0_chr_1	16000001	16100000	11005	0.0144177	0.0152315	0.0145271	0.0135083	0.0146619	0.0146748	0.0133673	0.0121831	0.0138408	0.00863265	0.0136823	0.0154416	0.0129309	0.0150197	0.00969949
tci2_wsi3.0_chr_1	16100001	16200000	14805	0.0138857	0.012646	0.0130197	0.0169437	0.0140961	0.0141453	0.0140282	0.0112552	0.0116274	0.0100706	0.0150641	0.015228	0.01548	0.0153784	0.00904983
tci2_wsi3.0_chr_1	16200001	16300000	11389	0.0116486	0.0127221	0.012976	0.0135953	0.0139719	0.013866	0.0131433	0.0124941	0.0112411	0.00852254	0.0131219	0.0124476	0.0133147	0.0118231	0.00893943
tci2_wsi3.0_chr_1	16300001	16400000	12355	0.00988025	0.0100094	0.0107605	0.00942758	0.00964492	0.00876244	0.00909861	0.00780772	0.00931744	0.00647552	0.00958508	0.0108324	0.0103416	0.0116832	0.00593163
tci2_wsi3.0_chr_1	16400001	16500000	6859	0.0139444	0.0198134	0.0201394	0.0202116	0.0202442	0.0175446	0.0187397	0.016323	0.0181015	0.00817103	0.0119672	0.0151556	0.0140958	0.014126	0.0118161
tci2_wsi3.0_chr_1	16500001	16600000	3552	0.0205606	0.0217929	0.0243909	0.0281874	0.0262156	0.0192291	0.0218526	0.0167342	0.0186068	0.0131781	0.0218533	0.022273	0.0225725	0.0268707	0.0171232
tci2_wsi3.0_chr_1	16600001	16700000	7120	0.00726216	0.00947822	0.0105794	0.0128031	0.012934	0.00761533	0.00720046	0.00864151	0.00931717	0.00528031	0.0103832	0.00977068	0.00913316	0.00900144	0.00421746
tci2_wsi3.0_chr_1	16700001	16800000	5712	0.0132563	0.0113377	0.0113655	0.0116569	0.0139402	0.0131956	0.014173	0.0137841	0.0146693	0.0096627	0.0123292	0.0122624	0.0102548	0.0130783	0.0107035
tci2_wsi3.0_chr_1	16800001	16900000	6687	0.0217666	0.0234762	0.0246876	0.0229011	0.0238706	0.0230232	0.0242576	0.0229281	0.023224	0.01673	0.0219769	0.0231954	0.0208004	0.0236189	0.0182783
tci2_wsi3.0_chr_1	16900001	17000000	13888	0.0161587	0.0168957	0.0183578	0.0166085	0.0172697	0.0153078	0.0166836	0.0150672	0.0139662	0.0105882	0.0172737	0.0167371	0.0179259	0.0169988	0.0121099
tci2_wsi3.0_chr_1	17000001	17100000	12845	0.0166366	0.0145743	0.0141676	0.0161463	0.0157492	0.0157766	0.014349	0.01828	0.0156168	0.00834893	0.0155386	0.014911	0.015977	0.0150166	0.0124362
tci2_wsi3.0_chr_1	17100001	17200000	12848	0.0177355	0.0220371	0.0200426	0.0193233	0.0177953	0.0160047	0.0181522	0.0162485	0.0152084	0.011065	0.0166785	0.0162171	0.018958	0.0176778	0.0123577
tci2_wsi3.0_chr_1	17200001	17300000	9909	0.0181064	0.0191718	0.0204403	0.0175906	0.017562	0.0161428	0.0160115	0.0149706	0.0171489	0.0122788	0.0176964	0.0187579	0.0168992	0.0182938	0.0105891
tci2_wsi3.0_chr_1	17300001	17400000	12684	0.0124281	0.0143522	0.0171639	0.0141046	0.0156224	0.0124675	0.0125755	0.012029	0.0140204	0.0107163	0.013809	0.0138974	0.0155689	0.0166303	0.00891359
tci2_wsi3.0_chr_1	17400001	17500000	4732	0.0143508	0.0148585	0.0167532	0.0155835	0.0166982	0.013244	0.0136081	0.0155864	0.0152949	0.0090705	0.0147021	0.0133838	0.0159499	0.0137629	0.0100853
tci2_wsi3.0_chr_1	17500001	17600000	9455	0.0141869	0.0118818	0.0115016	0.0115586	0.0130488	0.0125963	0.0141603	0.01121	0.0121484	0.00911782	0.0124076	0.0133209	0.0125548	0.0135802	0.00894106
tci2_wsi3.0_chr_1	17600001	17700000	12150	0.017117	0.0171305	0.0195654	0.0174397	0.0198855	0.0188367	0.0186595	0.015944	0.0211206	0.0126988	0.0178243	0.0197559	0.0197042	0.0212339	0.0112466
tci2_wsi3.0_chr_1	17700001	17800000	9471	0.0212695	0.0240609	0.0239021	0.0236808	0.022892	0.0215536	0.0218481	0.018345	0.023535	0.0160297	0.0217364	0.0251684	0.0234152	0.0240177	0.0193841
tci2_wsi3.0_chr_1	17800001	17900000	8254	0.0174188	0.0203375	0.018673	0.0184128	0.0205303	0.0161417	0.0166345	0.016907	0.020723	0.0115498	0.0166868	0.0205591	0.0165256	0.0188972	0.0132447
tci2_wsi3.0_chr_1	17900001	18000000	8998	0.0165176	0.0181445	0.0186598	0.0182914	0.0198473	0.014871	0.0142853	0.013787	0.0148465	0.0115002	0.0139994	0.0143274	0.0152855	0.0165889	0.013142
tci2_wsi3.0_chr_1	18000001	18100000	9272	0.0248448	0.0273108	0.0277773	0.0250658	0.0257775	0.0242967	0.0231893	0.0263512	0.024257	0.0183716	0.0255982	0.0248412	0.027236	0.0258588	0.0173502
tci2_wsi3.0_chr_1	18100001	18200000	17960	0.0147827	0.0146047	0.0155489	0.0148646	0.0152344	0.014062	0.0157813	0.0127392	0.0147034	0.0102018	0.0147205	0.0142176	0.0144108	0.0154199	0.00897336
tci2_wsi3.0_chr_1	18200001	18300000	11502	0.0187165	0.017624	0.01804	0.0183254	0.0177076	0.0167963	0.016164	0.0189005	0.0187958	0.0120521	0.0181966	0.0175482	0.0191621	0.0167197	0.0126276
tci2_wsi3.0_chr_1	18300001	18400000	11755	0.0155964	0.0161718	0.0151266	0.0162373	0.0170706	0.0150028	0.0162532	0.0133211	0.0137986	0.0113928	0.0152624	0.0165029	0.0163679	0.0155069	0.0121249
tci2_wsi3.0_chr_1	18400001	18500000	15549	0.0155188	0.0171521	0.0170105	0.0166527	0.0163986	0.0161364	0.0151614	0.0146207	0.0154807	0.0119637	0.0156066	0.0153731	0.0150659	0.0156325	0.0111874
tci2_wsi3.0_chr_1	18500001	18600000	12293	0.0138503	0.0166729	0.017602	0.0178228	0.0207098	0.0136815	0.0136899	0.0153236	0.0167496	0.0108074	0.0154037	0.0171429	0.0153772	0.0153345	0.012924
tci2_wsi3.0_chr_1	18600001	18700000	4213	0.0203577	0.0218663	0.0208761	0.0238348	0.0198161	0.0199716	0.0177331	0.0198472	0.0168419	0.0165412	0.0223477	0.0183223	0.0216266	0.0175376	0.0183869
tci2_wsi3.0_chr_1	18700001	18800000	9217	0.0159686	0.0205919	0.0185886	0.0180704	0.0181372	0.0197804	0.0208067	0.0148505	0.0162675	0.0136585	0.0177693	0.016768	0.0201668	0.0194974	0.0101734
tci2_wsi3.0_chr_1	18800001	18900000	12379	0.0112164	0.0130985	0.0126887	0.0121062	0.0117852	0.0131101	0.0115939	0.0104253	0.0118112	0.00847481	0.0126254	0.0131151	0.0108616	0.0122413	0.00744587
tci2_wsi3.0_chr_1	18900001	19000000	14337	0.00467357	0.00455424	0.00526006	0.00386472	0.00427171	0.00568722	0.00667938	0.00504167	0.00540829	0.00176476	0.00340425	0.00396299	0.00416577	0.00475551	0.0022645
tci2_wsi3.0_chr_1	19000001	19100000	10572	0.00446241	0.00304197	0.00331787	0.00240998	0.0031261	0.00713999	0.00755268	0.00459235	0.00486442	0.00175324	0.00388888	0.00407791	0.00370506	0.00399644	0.00097673
tci2_wsi3.0_chr_1	19100001	19200000	9254	0.00587596	0.00267736	0.00335999	0.0027839	0.00344952	0.00957126	0.00941777	0.00748175	0.00678577	0.00043073	0.00388233	0.00388412	0.00407706	0.00400029	0.00094035
tci2_wsi3.0_chr_1	19200001	19300000	8069	0.00791174	0.00715856	0.00827614	0.00788225	0.0071419	0.0106291	0.010779	0.00871892	0.00827439	0.00465169	0.00638634	0.00631633	0.00702032	0.00548795	0.00389737
tci2_wsi3.0_chr_1	19300001	19400000	13274	0.00899773	0.00917048	0.0087028	0.00984961	0.00937635	0.00841904	0.0088251	0.00854351	0.00875379	0.00476037	0.00858835	0.00834353	0.00862043	0.010003	0.00565183
tci2_wsi3.0_chr_1	19400001	19500000	17734	0.00983419	0.0108915	0.00973228	0.0100319	0.0107825	0.00821722	0.00859866	0.00906993	0.00843592	0.00505463	0.00884925	0.00824841	0.0081317	0.00822016	0.00593028
tci2_wsi3.0_chr_1	19500001	19600000	11325	0.0138983	0.0160398	0.0164493	0.0169108	0.0157491	0.0142111	0.0153298	0.0158657	0.0130508	0.0110379	0.0153466	0.0151884	0.0156977	0.0159398	0.0119727
tci2_wsi3.0_chr_1	19600001	19700000	11249	0.021179	0.021855	0.0219177	0.0235667	0.0223296	0.0206179	0.0222851	0.0214071	0.0234043	0.0149087	0.0206936	0.0228945	0.0227759	0.0241861	0.0174767
tci2_wsi3.0_chr_1	19700001	19800000	11931	0.0178328	0.0195585	0.0212292	0.0193729	0.0216462	0.0189541	0.0192796	0.019527	0.0219012	0.0157087	0.0201993	0.0215116	0.021019	0.0243212	0.0143763
tci2_wsi3.0_chr_1	19800001	19900000	15003	0.0152947	0.0162005	0.0183219	0.0165937	0.0180348	0.0121948	0.0146784	0.0129743	0.0148802	0.0109276	0.0135949	0.0153375	0.0151821	0.017215	0.0103131
tci2_wsi3.0_chr_1	19900001	20000000	9935	0.0189389	0.0154011	0.0176639	0.015532	0.0184323	0.0171029	0.0184405	0.0165116	0.0191697	0.0104723	0.0138828	0.0197506	0.0159969	0.0219742	0.0129912
tci2_wsi3.0_chr_1	20000001	20100000	15459	0.0100622	0.0106204	0.0114503	0.00987882	0.01072	0.0098496	0.0102876	0.00782118	0.010109	0.00625386	0.0100322	0.0108908	0.0100662	0.0106694	0.00693932
tci2_wsi3.0_chr_1	20100001	20200000	8327	0.0154851	0.0209351	0.0200859	0.0179055	0.0174204	0.018759	0.0183264	0.0178217	0.017912	0.0134193	0.0168334	0.0191363	0.0186204	0.0193076	0.0130321
tci2_wsi3.0_chr_1	20200001	20300000	8175	0.0106685	0.0113651	0.0127748	0.0134425	0.0134378	0.0106448	0.0132372	0.0122259	0.0138954	0.00785331	0.00953404	0.0114414	0.0108279	0.0108244	0.00632813
tci2_wsi3.0_chr_1	20300001	20400000	8048	0.00513972	0.00904737	0.00996693	0.00909591	0.0114964	0.00708588	0.00893307	0.00808951	0.00841759	0.00515452	0.00617564	0.00634542	0.00913855	0.00793004	0.00517763
tci2_wsi3.0_chr_1	20400001	20500000	5150	0.00547129	0.0108701	0.0109477	0.0095042	0.0101282	0.0103392	0.0096873	0.00738231	0.0100342	0.00427707	0.00562382	0.00607078	0.0062677	0.00463293	0.00317619
tci2_wsi3.0_chr_1	20500001	20600000	9982	0.0051412	0.00638515	0.00729254	0.00670575	0.00714017	0.00607792	0.00703556	0.00673995	0.00902316	0.00275038	0.00653072	0.00777929	0.00749627	0.00859943	0.0039897
tci2_wsi3.0_chr_1	20600001	20700000	10309	0.016146	0.0133956	0.0154256	0.0185971	0.0176506	0.0151143	0.0177336	0.0172511	0.0162361	0.00814678	0.0156714	0.0163024	0.017362	0.0174483	0.00878783
tci2_wsi3.0_chr_1	20700001	20800000	11891	0.0151259	0.0162483	0.0161927	0.0170065	0.0162902	0.0137539	0.0136596	0.0119604	0.0114717	0.00827185	0.0135714	0.013836	0.0137035	0.0125229	0.00681235
tci2_wsi3.0_chr_1	20800001	20900000	7924	0.0159319	0.0199293	0.0177274	0.0171367	0.0167331	0.0133853	0.0148182	0.0138354	0.0138785	0.0133721	0.015163	0.0162178	0.0169098	0.0169487	0.0111698
tci2_wsi3.0_chr_1	20900001	21000000	7457	0.0135421	0.0329319	0.0317777	0.0259955	0.03005	0.0229338	0.0221566	0.018218	0.0187843	0.00654546	0.0183403	0.0174737	0.0173334	0.0160493	0.00674434
tci2_wsi3.0_chr_1	21000001	21100000	7248	0.0165769	0.0169278	0.0176864	0.0205785	0.0206991	0.0181899	0.0171077	0.0225322	0.0192855	0.0104884	0.0190467	0.0179947	0.0198473	0.0152172	0.013817
tci2_wsi3.0_chr_1	21100001	21200000	13221	0.00924107	0.0106111	0.0101476	0.011125	0.0125702	0.00970112	0.0100197	0.0103602	0.0121362	0.00662852	0.00919037	0.0110393	0.0100639	0.0106492	0.00700263
tci2_wsi3.0_chr_1	21200001	21300000	6247	0.0146141	0.0169676	0.0187977	0.0163248	0.0200005	0.0173075	0.0161416	0.0155538	0.0194971	0.0117403	0.0164178	0.0203428	0.0172332	0.0214303	0.012471
tci2_wsi3.0_chr_1	21300001	21400000	7650	0.0195595	0.0217398	0.0196781	0.0211993	0.0205338	0.0166076	0.0162054	0.0166875	0.0156088	0.0124908	0.0185563	0.018208	0.0199547	0.0181679	0.0123666
tci2_wsi3.0_chr_1	21400001	21500000	5450	0.0280844	0.0259856	0.0263996	0.0248619	0.0265809	0.0198447	0.0210407	0.0225669	0.0230192	0.0117746	0.0194152	0.0220969	0.0193997	0.019583	0.0170632
tci2_wsi3.0_chr_1	21500001	21600000	9733	0.0101385	0.00959596	0.010417	0.011557	0.0133317	0.0105893	0.0111717	0.0121009	0.0130505	0.00588486	0.0113013	0.0121008	0.0118309	0.0121713	0.00815385
tci2_wsi3.0_chr_1	21600001	21700000	13065	0.0159164	0.0149831	0.015683	0.0167199	0.0174526	0.0149516	0.0136013	0.0167494	0.0162272	0.0114571	0.0153889	0.017539	0.0161384	0.0172602	0.0125845
tci2_wsi3.0_chr_1	21700001	21800000	10859	0.0257025	0.0211613	0.0217783	0.0252666	0.029192	0.0212154	0.0232409	0.022056	0.0251459	0.0153846	0.0222392	0.0263324	0.021525	0.0245321	0.0181021
tci2_wsi3.0_chr_1	21800001	21900000	5184	0.0227084	0.0230221	0.0236656	0.0258581	0.028403	0.023971	0.0252802	0.0223676	0.0262227	0.0174859	0.0245968	0.0226259	0.023333	0.0221047	0.0192805
tci2_wsi3.0_chr_1	21900001	22000000	15202	0.0140809	0.0166321	0.0150245	0.0163953	0.0154111	0.0131724	0.0117321	0.0144139	0.0129325	0.0101304	0.0157143	0.0139944	0.0157767	0.0137313	0.0104568
tci2_wsi3.0_chr_1	22000001	22100000	12161	0.0180444	0.0185303	0.019772	0.0182707	0.019471	0.0156698	0.0173316	0.0160365	0.0146683	0.0121187	0.0146164	0.0157107	0.0166069	0.0166902	0.0124897
tci2_wsi3.0_chr_1	22100001	22200000	8100	0.0154921	0.0197905	0.0170434	0.0203665	0.0164321	0.0193533	0.0162248	0.0177207	0.0153574	0.0118051	0.0185457	0.0186701	0.0198845	0.0192847	0.0119637
tci2_wsi3.0_chr_1	22200001	22300000	9616	0.0173274	0.0153154	0.015609	0.0194447	0.0180677	0.0144873	0.0189943	0.0168735	0.0158984	0.012413	0.0169126	0.0165432	0.016813	0.0178587	0.0117298
tci2_wsi3.0_chr_1	22300001	22400000	11990	0.0147437	0.0176439	0.0174632	0.0159572	0.0149279	0.0156318	0.0152903	0.0137782	0.013778	0.0110065	0.0154478	0.0170994	0.0174552	0.0158913	0.0106679
tci2_wsi3.0_chr_1	22400001	22500000	9477	0.0168734	0.0205152	0.0212552	0.0186933	0.0181754	0.01791	0.0178736	0.0149317	0.0155459	0.0116912	0.0179199	0.0169195	0.0180389	0.0190094	0.0122457
tci2_wsi3.0_chr_1	22500001	22600000	11464	0.0103812	0.0121027	0.012031	0.0120936	0.0105753	0.010156	0.00962932	0.00984327	0.00867632	0.00638381	0.012153	0.0117601	0.0116481	0.0113339	0.00707777
tci2_wsi3.0_chr_1	22600001	22700000	16972	0.0135239	0.0144904	0.0145648	0.0141514	0.0140837	0.0127223	0.0127733	0.0129469	0.012549	0.00905231	0.0137785	0.013588	0.0138564	0.0147239	0.010159
tci2_wsi3.0_chr_1	22700001	22800000	10384	0.0140662	0.0167594	0.0163789	0.0170926	0.0161482	0.012315	0.0141083	0.0135548	0.0134386	0.00892207	0.0144806	0.0146936	0.0164207	0.015022	0.0114187
tci2_wsi3.0_chr_1	22800001	22900000	11939	0.0159794	0.0154841	0.0169093	0.0175127	0.0186656	0.0143268	0.0149404	0.0139202	0.0140856	0.0114432	0.0164497	0.0167764	0.0161836	0.0152957	0.0108218
tci2_wsi3.0_chr_1	22900001	23000000	12714	0.0137883	0.0143727	0.0145915	0.0152259	0.016117	0.0150481	0.014787	0.0144874	0.0157654	0.0103508	0.0146592	0.0171191	0.0146998	0.0147451	0.0115456
tci2_wsi3.0_chr_1	23000001	23100000	4693	0.0244107	0.0257723	0.0256849	0.0234578	0.0257873	0.0285301	0.026969	0.0273917	0.0249004	0.0208896	0.0229747	0.0257633	0.0221163	0.0270891	0.0171125
tci2_wsi3.0_chr_1	23100001	23200000	4952	0.0292867	0.0279409	0.0321702	0.0290697	0.0273652	0.0281725	0.0280003	0.0320953	0.0315154	0.0164527	0.0278643	0.0291036	0.0264479	0.0282125	0.0201234
tci2_wsi3.0_chr_1	23200001	23300000	11441	0.0179424	0.0221782	0.0205341	0.0239227	0.0237454	0.0190954	0.0211853	0.0202967	0.0213181	0.012828	0.0188873	0.018647	0.0211525	0.0194817	0.0153584
tci2_wsi3.0_chr_1	23300001	23400000	10734	0.0144546	0.019519	0.0192051	0.0209548	0.0202675	0.0203985	0.0181472	0.0173061	0.0178601	0.0103523	0.0179874	0.0175261	0.0158579	0.0163683	0.0116971
tci2_wsi3.0_chr_1	23400001	23500000	13373	0.0146504	0.0151235	0.0154503	0.0173025	0.0169781	0.0147701	0.0151474	0.015955	0.0171529	0.0109304	0.017643	0.0181801	0.0169932	0.0176845	0.0109419
tci2_wsi3.0_chr_1	23500001	23600000	8509	0.0209201	0.0195888	0.0205981	0.0198026	0.0227678	0.0227508	0.0226087	0.0208453	0.0206165	0.0138447	0.0212126	0.0232005	0.0204285	0.0243599	0.0162467
tci2_wsi3.0_chr_1	23600001	23700000	7265	0.00904377	0.0103588	0.0109243	0.0125688	0.0107616	0.00839905	0.00836086	0.00916033	0.00843361	0.00658502	0.00944307	0.0110244	0.0123368	0.011743	0.0062161
tci2_wsi3.0_chr_1	23700001	23800000	7035	0.00675753	0.00838983	0.00861843	0.00826084	0.00856365	0.00769899	0.00761724	0.00811418	0.00857508	0.00415895	0.00847342	0.00923516	0.00932149	0.0097338	0.0060069
tci2_wsi3.0_chr_1	23800001	23900000	8551	0.0148541	0.0167727	0.0142207	0.0186413	0.016487	0.0157687	0.014458	0.0156202	0.0136447	0.0112979	0.0167217	0.017951	0.0178532	0.0175477	0.00945029
tci2_wsi3.0_chr_1	23900001	24000000	13125	0.012982	0.0162646	0.0165673	0.0179382	0.018807	0.0155965	0.0162676	0.0157208	0.0154147	0.0113356	0.0177265	0.0186295	0.0184444	0.0200688	0.0125715
tci2_wsi3.0_chr_1	24000001	24100000	9968	0.0202549	0.0197839	0.0201697	0.0207266	0.0186121	0.020893	0.0212202	0.0203213	0.0177939	0.0152256	0.0203277	0.0186546	0.0212794	0.01894	0.014456
tci2_wsi3.0_chr_1	24100001	24200000	10574	0.0111871	0.0130464	0.0135698	0.012758	0.0137559	0.00957483	0.011836	0.0103695	0.011396	0.00686557	0.011601	0.010353	0.011909	0.0129395	0.00805738
tci2_wsi3.0_chr_1	24200001	24300000	8649	0.0201859	0.0231144	0.0226757	0.0219628	0.0219076	0.0201861	0.0191571	0.0210574	0.0218525	0.0110562	0.0197838	0.0205532	0.0214759	0.0213569	0.0139591
tci2_wsi3.0_chr_1	24300001	24400000	12170	0.0107977	0.0143527	0.0157514	0.014553	0.0147969	0.012807	0.0125973	0.0120878	0.0107171	0.00892598	0.0147583	0.0137915	0.0130516	0.0152625	0.0100699
tci2_wsi3.0_chr_1	24400001	24500000	10065	0.00580212	0.00655959	0.0051234	0.00572543	0.0063173	0.00723041	0.00716831	0.00469311	0.0057809	0.00482352	0.00631034	0.00669915	0.00579519	0.00597385	0.00287734
tci2_wsi3.0_chr_1	24500001	24600000	9725	0.00445099	0.00607389	0.00507227	0.00602569	0.00641607	0.00442287	0.00433237	0.00466564	0.00398166	0.00362694	0.00490832	0.00475594	0.00562935	0.00493443	0.00335242
tci2_wsi3.0_chr_1	24600001	24700000	9391	0.00423408	0.00417912	0.00441119	0.00554105	0.00573948	0.00390621	0.00300487	0.00381257	0.00429598	0.00267231	0.00437889	0.00649497	0.00441391	0.00465106	0.00291907
tci2_wsi3.0_chr_1	24700001	24800000	7709	0.00433167	0.00726443	0.00730485	0.0057541	0.00566297	0.00552494	0.0042097	0.00588004	0.00611433	0.00377648	0.00839041	0.00820653	0.00589598	0.00642178	0.00482238
tci2_wsi3.0_chr_1	24800001	24900000	8408	0.00513649	0.00982596	0.00851395	0.00752805	0.0081194	0.00441566	0.00365651	0.00382613	0.00412405	0.00340297	0.00611833	0.0064711	0.00525068	0.00534779	0.0033646
tci2_wsi3.0_chr_1	24900001	25000000	9325	0.0163842	0.0147954	0.0139917	0.015615	0.0146434	0.0122809	0.0106607	0.0124983	0.0142661	0.00774995	0.0140927	0.0151522	0.0128817	0.0136436	0.00871716
tci2_wsi3.0_chr_1	25000001	25100000	14158	0.0124733	0.0113624	0.012092	0.0144293	0.0149377	0.00945344	0.0116326	0.00832518	0.00858249	0.00708838	0.0124702	0.011546	0.0139925	0.0159269	0.0083681
tci2_wsi3.0_chr_1	25100001	25200000	10078	0.0171626	0.0165807	0.0193842	0.0185936	0.0201893	0.0145781	0.0164496	0.0158266	0.0169051	0.0155003	0.0183106	0.0190543	0.0199275	0.0221827	0.0119814
tci2_wsi3.0_chr_1	25200001	25300000	8467	0.0163715	0.019673	0.0190728	0.0164646	0.018372	0.0145129	0.0133091	0.0162851	0.0160831	0.0104747	0.0191656	0.0217441	0.0189225	0.0195519	0.0124736
tci2_wsi3.0_chr_1	25300001	25400000	12331	0.0123496	0.0151957	0.0160423	0.0116201	0.0135929	0.0128831	0.0138753	0.0117995	0.0110127	0.00969459	0.0156218	0.0131523	0.0158497	0.0145816	0.00792341
tci2_wsi3.0_chr_1	25400001	25500000	10035	0.0199539	0.0192663	0.0192954	0.020984	0.0219545	0.0212667	0.018577	0.0178848	0.0194472	0.014509	0.0207964	0.0202411	0.0219094	0.0200809	0.0134099
tci2_wsi3.0_chr_1	25500001	25600000	9962	0.0173939	0.0180943	0.0158452	0.015998	0.0152354	0.0172109	0.0176506	0.0154312	0.0154964	0.00993658	0.0157595	0.0155568	0.0156353	0.0143158	0.0110226
tci2_wsi3.0_chr_1	25600001	25700000	10736	0.0126893	0.0140503	0.0137547	0.0134549	0.015431	0.0140722	0.0160905	0.0144954	0.0138512	0.00934253	0.0165662	0.0162436	0.0155517	0.0153735	0.0105335
tci2_wsi3.0_chr_1	25700001	25800000	14289	0.0111093	0.0139649	0.0136947	0.0111332	0.0134712	0.0107109	0.0104366	0.0101983	0.0126035	0.00631096	0.0114155	0.0123855	0.0113912	0.0142632	0.00673119
tci2_wsi3.0_chr_1	25800001	25900000	12002	0.0127229	0.0157091	0.0143972	0.0155433	0.0147348	0.0120986	0.012741	0.0112679	0.0129044	0.00809777	0.0137873	0.0153954	0.0142416	0.0164441	0.0100161
tci2_wsi3.0_chr_1	25900001	26000000	11412	0.0124194	0.0139906	0.0144782	0.0164157	0.0168091	0.014857	0.0143869	0.0164335	0.0155276	0.0104717	0.0175623	0.0155193	0.0170738	0.0167338	0.0110851
tci2_wsi3.0_chr_1	26000001	26100000	10953	0.0132967	0.0152185	0.0133725	0.0130315	0.0165573	0.0116923	0.0105657	0.0131347	0.0146084	0.00896052	0.0153101	0.0148876	0.0146805	0.0142336	0.00979423
tci2_wsi3.0_chr_1	26100001	26200000	10102	0.0184952	0.0206691	0.0205097	0.0178175	0.017911	0.0190919	0.0182296	0.0172501	0.0204297	0.0142959	0.0207138	0.022285	0.019521	0.0216337	0.0133627
tci2_wsi3.0_chr_1	26200001	26300000	12012	0.0169787	0.0178333	0.0179683	0.0201498	0.0204296	0.0185036	0.0177959	0.0191499	0.0182992	0.0121981	0.0208783	0.0193068	0.0204886	0.0196561	0.0124906
tci2_wsi3.0_chr_1	26300001	26400000	13362	0.012676	0.0117363	0.0109276	0.0133773	0.013913	0.0114296	0.0116136	0.0120283	0.0143392	0.00876879	0.0137858	0.0140283	0.0145119	0.0149101	0.00922213
tci2_wsi3.0_chr_1	26400001	26500000	10364	0.0150991	0.0173354	0.0174314	0.0170068	0.01981	0.0143013	0.0151199	0.016401	0.0175516	0.00970619	0.0135415	0.0168413	0.0141036	0.0164615	0.0113428
tci2_wsi3.0_chr_1	26500001	26600000	13640	0.013165	0.0152863	0.0164568	0.0149606	0.0156756	0.0128608	0.0128114	0.013672	0.0141685	0.0105755	0.014634	0.0151178	0.0144128	0.015472	0.0112498
tci2_wsi3.0_chr_1	26600001	26700000	11546	0.00995578	0.00987346	0.00944727	0.00825703	0.00982081	0.00937346	0.00899266	0.00791179	0.00934849	0.00500083	0.00875213	0.00995738	0.00872254	0.0108199	0.00657185
tci2_wsi3.0_chr_1	26700001	26800000	5450	0.0179406	0.0200832	0.0236523	0.0185712	0.018688	0.0210472	0.0188512	0.0167056	0.0179264	0.0145246	0.0184259	0.0190849	0.020302	0.0192285	0.0121898
tci2_wsi3.0_chr_1	26800001	26900000	6307	0.0139824	0.0173694	0.0184843	0.0174833	0.0169921	0.014363	0.0171243	0.0136042	0.0156449	0.0104398	0.0178344	0.0165508	0.0194373	0.0169203	0.0124955
tci2_wsi3.0_chr_1	26900001	27000000	11418	0.0215562	0.0179698	0.0201842	0.0217876	0.0228556	0.0174364	0.0179659	0.0201776	0.0215599	0.0110672	0.0188356	0.0206835	0.0188652	0.0206559	0.0133647
tci2_wsi3.0_chr_1	27000001	27100000	8012	0.0203353	0.0237657	0.0233651	0.0227032	0.0249571	0.0204332	0.0186666	0.0173377	0.0186511	0.0146651	0.0207713	0.0225499	0.0196983	0.0208521	0.0168869
tci2_wsi3.0_chr_1	27100001	27200000	9542	0.0182144	0.0207279	0.0220708	0.0198801	0.0200802	0.0168528	0.0169295	0.0173278	0.019009	0.0149313	0.0178399	0.019966	0.0194475	0.0204871	0.0136354
tci2_wsi3.0_chr_1	27200001	27300000	9173	0.0128919	0.0143541	0.0148956	0.0117137	0.0120797	0.00968894	0.0108112	0.011903	0.0111467	0.00793768	0.0116881	0.0125242	0.0127932	0.0140167	0.0084864
tci2_wsi3.0_chr_1	27300001	27400000	11115	0.0174697	0.0202728	0.0191859	0.0214775	0.0208881	0.0176609	0.0153154	0.0177099	0.019905	0.0133311	0.0199488	0.0214381	0.0196162	0.021269	0.0147263
tci2_wsi3.0_chr_1	27400001	27500000	10428	0.0126052	0.0139828	0.0130804	0.0125925	0.0130088	0.0120319	0.0120867	0.0125748	0.0118804	0.00967695	0.0125885	0.0129231	0.0143351	0.0140073	0.0103134
tci2_wsi3.0_chr_1	27500001	27600000	11350	0.00432566	0.00483258	0.0050359	0.00503751	0.00465247	0.00490972	0.00409899	0.00293568	0.00366485	0.00327535	0.0050294	0.00455758	0.00405387	0.00385497	0.0025434
tci2_wsi3.0_chr_1	27600001	27700000	14640	0.0147764	0.0163985	0.0186776	0.0168157	0.015781	0.0139948	0.0149311	0.013452	0.0149793	0.0120132	0.0163471	0.0178464	0.017102	0.0173419	0.0107469
tci2_wsi3.0_chr_1	27700001	27800000	9404	0.0199634	0.0206335	0.0187762	0.0203397	0.0197046	0.0168627	0.0193313	0.0182411	0.0186477	0.0108874	0.0183972	0.0197824	0.0189654	0.0182198	0.012254
tci2_wsi3.0_chr_1	27800001	27900000	10598	0.013698	0.0155964	0.0158322	0.0150525	0.0153775	0.0135328	0.0155141	0.0149483	0.0136745	0.0116592	0.0175279	0.0141929	0.0157165	0.0154412	0.00973259
tci2_wsi3.0_chr_1	27900001	28000000	8127	0.0100447	0.0110279	0.0114863	0.0154532	0.0188913	0.00799453	0.007212	0.00759636	0.0100295	0.00632667	0.00851352	0.0104558	0.00829579	0.0103406	0.00562535
tci2_wsi3.0_chr_1	28000001	28100000	13846	0.00509849	0.0085217	0.00828617	0.0076521	0.00962676	0.00758011	0.00715398	0.0067347	0.00765813	0.00424829	0.00470731	0.00605624	0.00542343	0.00633793	0.00274942
tci2_wsi3.0_chr_1	28100001	28200000	13958	0.0139006	0.0136687	0.0158161	0.0134261	0.0158057	0.0135334	0.0155112	0.012754	0.0154736	0.0103998	0.0136885	0.0133264	0.0150687	0.0149166	0.00913787
tci2_wsi3.0_chr_1	28200001	28300000	15067	0.0121118	0.014459	0.0132293	0.0136769	0.0136335	0.011985	0.0117	0.012979	0.0140468	0.00922145	0.0147958	0.0144275	0.0145942	0.014479	0.00968616
tci2_wsi3.0_chr_1	28300001	28400000	12031	0.0180395	0.0215936	0.0179218	0.0194327	0.0199457	0.0202194	0.0185313	0.02027	0.0203775	0.013952	0.0209236	0.0206928	0.0187007	0.0188759	0.0155951
tci2_wsi3.0_chr_1	28400001	28500000	14271	0.0153271	0.0142034	0.014122	0.0163163	0.0164098	0.0131931	0.0127054	0.0134242	0.0138562	0.00926596	0.0149103	0.014718	0.0147701	0.0146141	0.0101042
tci2_wsi3.0_chr_1	28500001	28600000	9022	0.0165099	0.0153154	0.0162674	0.0180831	0.0178594	0.0140362	0.0143548	0.0123206	0.0142708	0.00877133	0.0145482	0.0130329	0.0144549	0.0151365	0.00873078
tci2_wsi3.0_chr_1	28600001	28700000	14982	0.0117932	0.0119391	0.0124255	0.0137863	0.013324	0.010075	0.0122316	0.0124882	0.0118482	0.00819789	0.0134957	0.0126165	0.0142844	0.0140533	0.0101504
tci2_wsi3.0_chr_1	28700001	28800000	13907	0.0101988	0.0109404	0.0109584	0.0113492	0.00995997	0.00873619	0.0100216	0.0101668	0.0098126	0.00755085	0.0108623	0.00945554	0.0113916	0.0113126	0.00813772
tci2_wsi3.0_chr_1	28800001	28900000	10655	0.0148972	0.0158179	0.0147437	0.015334	0.0156095	0.0174565	0.0166497	0.0129155	0.0127105	0.00952252	0.0167791	0.0163172	0.0147569	0.0154727	0.00871865
tci2_wsi3.0_chr_1	28900001	29000000	8550	0.0184801	0.0225156	0.0235643	0.0197465	0.0208054	0.0188725	0.0184016	0.0182635	0.0174258	0.0148626	0.0187072	0.0199169	0.0187567	0.0190386	0.0136748
tci2_wsi3.0_chr_1	29000001	29100000	14427	0.00871566	0.00935745	0.0096313	0.0111965	0.0120808	0.00850392	0.00872806	0.00904269	0.00877444	0.00597642	0.0101924	0.0111752	0.0110085	0.0113119	0.0056563
tci2_wsi3.0_chr_1	29100001	29200000	8032	0.0190921	0.021057	0.0201172	0.0193626	0.0198081	0.0163642	0.0153246	0.0176121	0.0198581	0.0130861	0.018919	0.020479	0.0165215	0.0185663	0.0138675
tci2_wsi3.0_chr_1	29200001	29300000	9208	0.0196143	0.0231131	0.0208934	0.0234212	0.0244632	0.0205022	0.0189615	0.0221474	0.0207717	0.0145738	0.0217111	0.0223551	0.0229536	0.0239807	0.0162006
tci2_wsi3.0_chr_1	29300001	29400000	7087	0.0151279	0.0206123	0.017403	0.0176889	0.0187026	0.014739	0.0123795	0.012778	0.0137831	0.0105461	0.0160319	0.0170504	0.0145405	0.0125249	0.0120235
tci2_wsi3.0_chr_1	29400001	29500000	8863	0.00647665	0.00644039	0.00683655	0.0082273	0.00802653	0.0061877	0.00666912	0.00638403	0.00640604	0.00510246	0.00786109	0.007553	0.00872642	0.00803905	0.00571296
tci2_wsi3.0_chr_1	29500001	29600000	11985	0.00834524	0.00768702	0.0106681	0.00821756	0.0103624	0.00773828	0.0089518	0.00644474	0.00779732	0.00580477	0.00804605	0.0084251	0.00997897	0.00983657	0.00549642
tci2_wsi3.0_chr_1	29600001	29700000	11529	0.0105077	0.0132473	0.011477	0.0131573	0.0116423	0.0125344	0.0125078	0.0125778	0.0128058	0.00765476	0.0132589	0.0114602	0.0118109	0.0109538	0.0072181
tci2_wsi3.0_chr_1	29700001	29800000	14733	0.00993675	0.0127414	0.0117233	0.0131661	0.0128009	0.00949536	0.00924287	0.0103901	0.0101342	0.0061598	0.0115657	0.0113127	0.0118993	0.0118624	0.00636409
tci2_wsi3.0_chr_1	29800001	29900000	10532	0.0164934	0.0181758	0.0153719	0.0180623	0.0158143	0.0161872	0.0138959	0.0156547	0.015743	0.010265	0.0172282	0.0172448	0.0170666	0.0157016	0.0115145
tci2_wsi3.0_chr_1	29900001	30000000	13382	0.00583982	0.00821489	0.00830583	0.00745302	0.00830486	0.00894085	0.00690369	0.00755707	0.00795102	0.00595244	0.00960993	0.0109265	0.00839279	0.00943893	0.0055321
tci2_wsi3.0_chr_1	30000001	30100000	13656	0.0134256	0.0117251	0.0128264	0.013059	0.0128342	0.0101241	0.0124061	0.0124318	0.0111475	0.00825354	0.0122521	0.0122533	0.0125943	0.0134183	0.00962231
tci2_wsi3.0_chr_1	30100001	30200000	13163	0.011398	0.0124594	0.0116968	0.0110043	0.0111174	0.00999029	0.00996107	0.00975334	0.0105266	0.00573207	0.00946855	0.00966144	0.00926934	0.00945657	0.00620905
tci2_wsi3.0_chr_1	30200001	30300000	13573	0.00851197	0.0109768	0.0104729	0.00919208	0.00935661	0.00842932	0.00887281	0.00923023	0.00913636	0.00508879	0.00844535	0.00952131	0.00989398	0.00971919	0.005135
tci2_wsi3.0_chr_1	30300001	30400000	10056	0.018225	0.0192922	0.0215098	0.0203284	0.0199848	0.0162355	0.0171812	0.0201537	0.0198448	0.0130561	0.0186092	0.0224479	0.0202582	0.0214463	0.0171147
tci2_wsi3.0_chr_1	30400001	30500000	11809	0.0127021	0.0125191	0.0151918	0.0148821	0.0151792	0.0105189	0.0124322	0.0138022	0.0146361	0.0107562	0.0134807	0.0137597	0.0131132	0.0152738	0.011926
tci2_wsi3.0_chr_1	30500001	30600000	4078	0.0100432	0.0107476	0.010474	0.0145272	0.0175841	0.0120772	0.0122251	0.0160073	0.0182509	0.00626256	0.00641621	0.011296	0.00994988	0.0108578	0.00600086
tci2_wsi3.0_chr_1	30600001	30700000	6595	0.0155453	0.0141058	0.0147488	0.0133395	0.013434	0.0153635	0.0143754	0.0137588	0.0141802	0.0096858	0.0121731	0.0118481	0.0112869	0.0116859	0.00898865
tci2_wsi3.0_chr_1	30700001	30800000	13104	0.0157989	0.0147617	0.0147683	0.0139826	0.0146761	0.0161471	0.0146768	0.014571	0.0146957	0.0107176	0.0137144	0.0150365	0.0148728	0.0146374	0.00898517
tci2_wsi3.0_chr_1	30800001	30900000	9197	0.0189798	0.0207733	0.0176346	0.0204149	0.0199175	0.0195792	0.0191852	0.0166623	0.0180979	0.0145215	0.0180653	0.0200772	0.0184489	0.0183037	0.015051
tci2_wsi3.0_chr_1	30900001	31000000	8732	0.017951	0.0230793	0.0220127	0.0217739	0.0214066	0.0172239	0.0191925	0.0189764	0.0183788	0.013064	0.0187441	0.0175524	0.0194362	0.0204733	0.016579
tci2_wsi3.0_chr_1	31000001	31100000	11374	0.0191664	0.0204292	0.0206107	0.0209504	0.0215716	0.0198116	0.0179713	0.0216448	0.0231432	0.0162679	0.0196733	0.0198063	0.018692	0.0181186	0.0165834
tci2_wsi3.0_chr_1	31100001	31200000	10590	0.020755	0.0213699	0.0205823	0.0207478	0.0240264	0.0194921	0.0205626	0.0226559	0.0243197	0.0151003	0.0202762	0.0213804	0.0209658	0.0207123	0.0163365
tci2_wsi3.0_chr_1	31200001	31300000	15117	0.0125414	0.0186666	0.0165391	0.0153543	0.0158608	0.0142582	0.0130587	0.0119986	0.013264	0.0101617	0.0166005	0.0165329	0.0141715	0.0135329	0.00991469
tci2_wsi3.0_chr_1	31300001	31400000	13140	0.0122837	0.0136823	0.0145754	0.014611	0.0155918	0.0115257	0.0108025	0.013259	0.0130495	0.00832964	0.0144193	0.0138217	0.0150262	0.0149014	0.010284
tci2_wsi3.0_chr_1	31400001	31500000	11616	0.013502	0.0143784	0.015936	0.0138645	0.0151923	0.0148683	0.0163692	0.0171839	0.0156215	0.0100808	0.0163044	0.0148735	0.0150385	0.015491	0.011582
tci2_wsi3.0_chr_1	31500001	31600000	11910	0.0131971	0.0124724	0.013645	0.0114797	0.0118475	0.00865921	0.0103774	0.0104354	0.0110803	0.00641258	0.0106924	0.0105562	0.0101766	0.0113633	0.00736637
tci2_wsi3.0_chr_1	31600001	31700000	5532	0.0182888	0.0212535	0.0214396	0.0190868	0.0210382	0.0213521	0.0219097	0.0204872	0.0202251	0.0169472	0.0218682	0.0235866	0.0221651	0.0222839	0.0184946
tci2_wsi3.0_chr_1	31700001	31800000	7411	0.0198826	0.021714	0.0208024	0.0165398	0.0187725	0.0180718	0.0172656	0.0179186	0.0171213	0.0136802	0.0195412	0.0215542	0.0199204	0.0214941	0.0137334
tci2_wsi3.0_chr_1	31800001	31900000	8515	0.00300874	0.008977	0.0081076	0.00578052	0.00573855	0.00755332	0.00709426	0.00495811	0.00515905	0.00261967	0.00428259	0.005062	0.00349517	0.00474232	0.00221241
tci2_wsi3.0_chr_1	31900001	32000000	7205	0.00207397	0.00479049	0.00463023	0.0048335	0.00482091	0.00511781	0.00567002	0.00481709	0.00574343	0.00265022	0.00388018	0.0034098	0.00414965	0.00385616	0.00268835
tci2_wsi3.0_chr_1	32000001	32100000	5693	0.0088641	0.0123745	0.0139319	0.0127951	0.0145575	0.0107387	0.0103544	0.00939973	0.0114399	0.00840963	0.00956691	0.00963433	0.00892223	0.00946612	0.00857745
tci2_wsi3.0_chr_1	32100001	32200000	7524	0.0142363	0.0132235	0.0146268	0.0168149	0.0167868	0.0110201	0.0138956	0.0116325	0.0129578	0.00952703	0.00986375	0.0127602	0.0121454	0.0136392	0.00874088
tci2_wsi3.0_chr_1	32200001	32300000	7878	0.0219672	0.0235598	0.0224577	0.0239174	0.0254324	0.0222076	0.0195749	0.0224688	0.0247531	0.0168103	0.0222596	0.0260507	0.0220217	0.0254435	0.0169683
tci2_wsi3.0_chr_1	32300001	32400000	10075	0.0152867	0.0145858	0.0139852	0.0165443	0.0165829	0.0149212	0.0140064	0.0158938	0.0155543	0.00880735	0.0169978	0.0170789	0.014493	0.0160758	0.0120563
tci2_wsi3.0_chr_1	32400001	32500000	13273	0.00897215	0.0084254	0.00886791	0.00958863	0.00951543	0.00757115	0.00730833	0.00724672	0.00819676	0.00416627	0.00829886	0.00791353	0.00801551	0.00776709	0.00515855
tci2_wsi3.0_chr_1	32500001	32600000	6482	0.0268797	0.0263247	0.0285039	0.026289	0.0236124	0.0230148	0.0228741	0.0248374	0.0252126	0.0178874	0.0212748	0.0208538	0.0206694	0.0199007	0.0144545
tci2_wsi3.0_chr_1	32600001	32700000	6273	0.0154886	0.0161502	0.0156199	0.0174552	0.015126	0.0151513	0.0162662	0.0163166	0.0131188	0.00964427	0.0170914	0.0150103	0.0175687	0.0168723	0.0144297
tci2_wsi3.0_chr_1	32700001	32800000	7317	0.0101257	0.013157	0.0120415	0.0101677	0.0112212	0.0106353	0.0101251	0.0109625	0.0136363	0.00885326	0.0123953	0.0156049	0.0110205	0.0136636	0.00924601
tci2_wsi3.0_chr_1	32800001	32900000	11937	0.0156145	0.0167246	0.0171802	0.017582	0.0174759	0.0160736	0.015964	0.0158175	0.01624	0.0125385	0.0159284	0.0194311	0.0178607	0.0208622	0.0103263
tci2_wsi3.0_chr_1	32900001	33000000	9458	0.0135565	0.0156612	0.0137668	0.0172802	0.0180084	0.0131075	0.0135978	0.0151126	0.0139579	0.0086541	0.0146306	0.0143877	0.0155085	0.0148323	0.0100194
tci2_wsi3.0_chr_1	33000001	33100000	11699	0.0108047	0.0101754	0.012099	0.0128769	0.0114431	0.0104542	0.0117679	0.0123233	0.0133208	0.00876197	0.012697	0.0126896	0.0137231	0.0144519	0.00933395
tci2_wsi3.0_chr_1	33100001	33200000	10643	0.0166362	0.0184586	0.0175343	0.0187446	0.0195624	0.0140105	0.0155806	0.016792	0.0160061	0.0115621	0.0171479	0.0170049	0.0180281	0.0163479	0.0127537
tci2_wsi3.0_chr_1	33200001	33300000	7437	0.021737	0.0218519	0.0233891	0.0265718	0.0244762	0.0218854	0.0215029	0.0250395	0.0256713	0.017249	0.0234316	0.0239735	0.0248295	0.0252459	0.0166676
tci2_wsi3.0_chr_1	33300001	33400000	11176	0.0193135	0.0189779	0.021252	0.019748	0.0221273	0.0153274	0.0156371	0.0178713	0.0191909	0.0112889	0.0170395	0.0172104	0.0170125	0.0179834	0.0133349
tci2_wsi3.0_chr_1	33400001	33500000	7622	0.0188487	0.0222927	0.0205004	0.0301575	0.025992	0.0198092	0.0167108	0.0330892	0.0290928	0.0114744	0.0220027	0.0203386	0.0236713	0.0222094	0.0144782
tci2_wsi3.0_chr_1	33500001	33600000	6151	0.00984855	0.00985626	0.0106611	0.0125308	0.0135238	0.0106034	0.0114672	0.0116011	0.0138294	0.00833087	0.0131429	0.0130032	0.0131878	0.0147211	0.00853467
tci2_wsi3.0_chr_1	33600001	33700000	4105	0.0163892	0.0226282	0.0185704	0.0211771	0.0235694	0.0202125	0.0174708	0.0246869	0.0249262	0.0156391	0.0229691	0.0231101	0.0259914	0.0247398	0.0148853
tci2_wsi3.0_chr_1	33700001	33800000	8732	0.0187716	0.0243039	0.020659	0.0211517	0.0227736	0.0201314	0.021778	0.0215307	0.023653	0.0168903	0.0229587	0.0218292	0.021914	0.0227909	0.0191562
tci2_wsi3.0_chr_1	33800001	33900000	7083	0.0114859	0.0134422	0.0139538	0.013948	0.0130631	0.0152588	0.0124107	0.00980494	0.0116106	0.00848911	0.0170507	0.015641	0.0152824	0.0154546	0.0112455
tci2_wsi3.0_chr_1	33900001	34000000	6131	0.0127004	0.0196865	0.0196155	0.0235451	0.0211265	0.0142311	0.0138244	0.0259812	0.0225783	0.0123913	0.0232072	0.0223378	0.0226997	0.0225251	0.00867376
tci2_wsi3.0_chr_1	34000001	34100000	7623	0.0117882	0.0170545	0.0158799	0.0203307	0.0210524	0.0151436	0.016171	0.0187141	0.0175635	0.0101979	0.0167972	0.0172014	0.0164134	0.0172662	0.0111017
tci2_wsi3.0_chr_1	34100001	34200000	6537	0.0228258	0.0362425	0.0299502	0.0274776	0.0328219	0.0349271	0.0327711	0.01924	0.0235603	0.0171144	0.0308656	0.0257466	0.0300851	0.0288965	0.0163964
tci2_wsi3.0_chr_1	34200001	34300000	4071	0.0237282	0.0312987	0.0268154	0.039061	0.0364533	0.0336373	0.0315092	0.0301773	0.0302502	0.0189767	0.0390505	0.0391293	0.0316072	0.0327477	0.019139
tci2_wsi3.0_chr_1	34300001	34400000	5482	0.0116026	0.0169978	0.0149283	0.0206279	0.0205483	0.0118887	0.0115109	0.0189093	0.0190569	0.00970682	0.0181098	0.0210286	0.0183741	0.0175492	0.0121472
tci2_wsi3.0_chr_1	34400001	34500000	11819	0.011398	0.0125625	0.0120916	0.0153264	0.0145335	0.0119397	0.0102446	0.0137966	0.0123099	0.00688186	0.0148198	0.0128299	0.0127265	0.0129336	0.00836667
tci2_wsi3.0_chr_1	34500001	34600000	11132	0.0152086	0.01457	0.0165127	0.020478	0.0213657	0.0159597	0.0156234	0.0174219	0.0185574	0.00962196	0.0156171	0.0157089	0.0174863	0.0170839	0.0123163
tci2_wsi3.0_chr_1	34600001	34700000	8136	0.012283	0.0143723	0.0131448	0.0180958	0.0179239	0.0152951	0.0135625	0.0190092	0.0188895	0.00855235	0.0138046	0.0135118	0.015777	0.0141236	0.0110648
tci2_wsi3.0_chr_1	34700001	34800000	7598	0.00635395	0.00862464	0.00818846	0.0106631	0.0118986	0.01322	0.0133778	0.0148018	0.0138828	0.006875	0.0117055	0.0121497	0.013108	0.0130809	0.0071044
tci2_wsi3.0_chr_1	34800001	34900000	6454	0.00507073	0.0169469	0.0178803	0.0137589	0.0145628	0.0167843	0.0162378	0.0164008	0.0169645	0.00457001	0.00921627	0.0117558	0.00826664	0.0103237	0.00360687
tci2_wsi3.0_chr_1	34900001	35000000	5567	0.00449554	0.0187049	0.0190077	0.0200751	0.0193349	0.0254237	0.0250778	0.0247223	0.0237192	0.00163128	0.00549132	0.00393258	0.00401965	0.00404126	0.00185513
tci2_wsi3.0_chr_1	35000001	35100000	7587	0.00211777	0.0126866	0.0113396	0.0127643	0.0121561	0.0131022	0.0117209	0.0132004	0.0109306	0.00127657	0.00469176	0.00462999	0.00410138	0.00436379	0.00220938
tci2_wsi3.0_chr_1	35100001	35200000	5333	0.00865345	0.0243796	0.0271565	0.0214515	0.0230759	0.051674	0.0533625	0.0443229	0.0442482	0.00148976	0.00551871	0.00485363	0.00514277	0.00478937	0.00132514
tci2_wsi3.0_chr_1	35200001	35300000	4984	0.0118241	0.028278	0.0326551	0.0354112	0.0343454	0.0392859	0.0447267	0.0399003	0.0405691	0.00717284	0.0144337	0.0148189	0.0145173	0.0166038	0.00555425
tci2_wsi3.0_chr_1	35300001	35400000	7257	0.0115577	0.0158234	0.0149868	0.0103351	0.0117115	0.026316	0.0271462	0.020041	0.0212008	0.00528955	0.00909904	0.0118753	0.0104267	0.0107616	0.00645576
tci2_wsi3.0_chr_1	35400001	35500000	4920	0.0118637	0.0142501	0.013832	0.0142067	0.0140571	0.0268602	0.026732	0.0257947	0.0246763	0.0063703	0.00979978	0.0110639	0.00872311	0.0104292	0.00754206
tci2_wsi3.0_chr_1	35500001	35600000	9224	0.0128773	0.0165224	0.0199288	0.0260479	0.0251565	0.0203591	0.024018	0.026208	0.0260701	0.0108519	0.0153766	0.0170544	0.0182352	0.0186619	0.0111156
tci2_wsi3.0_chr_1	35600001	35700000	10217	0.0178401	0.0183149	0.0182726	0.0207573	0.019553	0.0158591	0.0169904	0.0187927	0.0164424	0.011964	0.01927	0.0181847	0.0193928	0.0187064	0.0124163
tci2_wsi3.0_chr_1	35700001	35800000	10385	0.017806	0.0166042	0.0176811	0.0190291	0.0197581	0.0153149	0.0163378	0.0218246	0.0218131	0.0130832	0.0196205	0.0189273	0.0187322	0.019015	0.0127535
tci2_wsi3.0_chr_1	35800001	35900000	14118	0.0168376	0.0191609	0.0174137	0.0190807	0.0173438	0.0147603	0.0168507	0.0178771	0.0168724	0.0107368	0.0160412	0.0173182	0.0161829	0.0182108	0.0116385
tci2_wsi3.0_chr_1	35900001	36000000	11860	0.0221356	0.020686	0.0215313	0.0230521	0.0227031	0.0270816	0.0247128	0.0291288	0.0296065	0.0141408	0.018422	0.0189565	0.0189385	0.020124	0.0153965
tci2_wsi3.0_chr_1	36000001	36100000	6537	0.0241891	0.021422	0.0247802	0.0273448	0.0276092	0.0350189	0.0410005	0.0408996	0.0410855	0.0156588	0.021169	0.021289	0.0197351	0.0234738	0.0182058
tci2_wsi3.0_chr_1	36100001	36200000	6254	0.0123803	0.0191917	0.0156858	0.0168904	0.020356	0.0168803	0.0200372	0.023209	0.0286332	0.0105852	0.0145634	0.0166615	0.0123	0.0149235	0.0114836
tci2_wsi3.0_chr_1	36200001	36300000	12884	0.0141989	0.0187099	0.0191203	0.0267632	0.0253144	0.0196794	0.0205243	0.0305576	0.0281288	0.0118462	0.0211168	0.019927	0.0196071	0.0183158	0.0137671
tci2_wsi3.0_chr_1	36300001	36400000	11405	0.0154947	0.0176451	0.0187562	0.0289774	0.0303489	0.0192197	0.0224314	0.0324254	0.0329463	0.0113986	0.0210053	0.021451	0.0205959	0.0192521	0.0151867
tci2_wsi3.0_chr_1	36400001	36500000	12233	0.0199541	0.020147	0.0216179	0.0212284	0.0227496	0.0226806	0.022866	0.0194722	0.0239933	0.0151448	0.0207399	0.0218469	0.0195668	0.0234156	0.0153032
tci2_wsi3.0_chr_1	36500001	36600000	10527	0.0228898	0.01833	0.0154597	0.0248082	0.0215965	0.0203566	0.0190037	0.0164245	0.0161453	0.0109522	0.0181345	0.0181831	0.0176492	0.0180196	0.0117649
tci2_wsi3.0_chr_1	36600001	36700000	10060	0.0226842	0.0219589	0.0234413	0.0203909	0.0198383	0.0202185	0.0206596	0.0196622	0.0204584	0.016795	0.0228104	0.0234604	0.0228519	0.023208	0.0185386
tci2_wsi3.0_chr_1	36700001	36800000	13493	0.0155449	0.0167209	0.0169015	0.0200528	0.0209435	0.0152797	0.0156953	0.0156404	0.01707	0.0125774	0.0161744	0.0171597	0.0178315	0.0177523	0.0127414
tci2_wsi3.0_chr_1	36800001	36900000	10571	0.0224156	0.0242097	0.0248609	0.0243864	0.0232192	0.0215467	0.0242913	0.0215114	0.0247015	0.0174617	0.021117	0.0236984	0.0219872	0.0245636	0.0176971
tci2_wsi3.0_chr_1	36900001	37000000	6607	0.0173357	0.0256597	0.0254629	0.0247423	0.0244315	0.019436	0.0180869	0.0201991	0.019984	0.0135673	0.0145641	0.0137444	0.0136219	0.0151734	0.0126779
tci2_wsi3.0_chr_1	37000001	37100000	9967	0.0114998	0.0123947	0.0116397	0.0146231	0.0132982	0.0159506	0.0147105	0.0168391	0.0160167	0.00743726	0.0097668	0.00933377	0.00978883	0.0106595	0.00694591
tci2_wsi3.0_chr_1	37100001	37200000	11635	0.0163691	0.01603	0.0166212	0.0189754	0.0172071	0.014716	0.0159044	0.0160095	0.0152326	0.0115446	0.0146658	0.015425	0.0152103	0.014119	0.0103236
tci2_wsi3.0_chr_1	37200001	37300000	13158	0.015864	0.0166691	0.0183129	0.017691	0.0185486	0.0148567	0.0156518	0.0144307	0.0145589	0.0105214	0.0158501	0.015132	0.0160757	0.0157671	0.0110852
tci2_wsi3.0_chr_1	37300001	37400000	7658	0.00595361	0.0075632	0.00750757	0.0085925	0.0109944	0.00646489	0.00571055	0.00741455	0.00822855	0.00500759	0.00717372	0.00818559	0.00944302	0.00856833	0.0065377
tci2_wsi3.0_chr_1	37400001	37500000	7913	0.0116789	0.0116512	0.012733	0.0113653	0.0149538	0.0132799	0.010816	0.0134759	0.014744	0.00785005	0.0103056	0.011905	0.0117581	0.0136767	0.0056998
tci2_wsi3.0_chr_1	37500001	37600000	10468	0.00769255	0.00792444	0.00712137	0.00880396	0.00954843	0.00724594	0.00677084	0.00867468	0.0090203	0.00421721	0.0102187	0.00910895	0.00863661	0.00701578	0.00548379
tci2_wsi3.0_chr_1	37600001	37700000	10660	0.0104793	0.0111677	0.0100397	0.0122899	0.0105037	0.0114661	0.0105376	0.0105136	0.00983774	0.00622217	0.00941687	0.00954799	0.0111068	0.00994672	0.00777527
tci2_wsi3.0_chr_1	37700001	37800000	11158	0.0102664	0.011287	0.0131146	0.0126503	0.0137036	0.0101165	0.0136669	0.0105753	0.01282	0.00834444	0.0131004	0.0144869	0.0157492	0.0169563	0.0094829
tci2_wsi3.0_chr_1	37800001	37900000	4797	0.0203788	0.024038	0.0265485	0.0212369	0.0223496	0.017297	0.0187706	0.0216181	0.0198998	0.0193675	0.0254613	0.0242533	0.0224474	0.0232161	0.0144129
tci2_wsi3.0_chr_1	37900001	38000000	6699	0.00922054	0.0124744	0.0124566	0.00966924	0.0119464	0.00951215	0.0104721	0.00938132	0.0101745	0.00705614	0.00874614	0.00990721	0.00946498	0.0117658	0.00594907
tci2_wsi3.0_chr_1	38000001	38100000	7911	0.00760615	0.00924631	0.0112574	0.009665	0.008158	0.0109515	0.0134824	0.0107834	0.00876209	0.00560589	0.00918318	0.0105229	0.0116788	0.0100364	0.0070552
tci2_wsi3.0_chr_1	38100001	38200000	12188	0.0167961	0.0109589	0.0125796	0.00967811	0.0108584	0.0130117	0.0135427	0.013356	0.0139343	0.00623634	0.00960365	0.0100703	0.00985017	0.011676	0.00539483
tci2_wsi3.0_chr_1	38200001	38300000	14330	0.0109632	0.0118259	0.010832	0.01123	0.0107851	0.0119817	0.0112544	0.0108583	0.0115341	0.00757512	0.0108102	0.0119435	0.0108921	0.011459	0.00810733
tci2_wsi3.0_chr_1	38300001	38400000	12779	0.0105154	0.0106338	0.0104957	0.010665	0.0106324	0.0088086	0.00983934	0.0109812	0.0112112	0.00777481	0.00863993	0.0103383	0.0107972	0.0102757	0.007182
tci2_wsi3.0_chr_1	38400001	38500000	7299	0.0141743	0.016058	0.0169246	0.0160886	0.0147865	0.0151715	0.0159818	0.0167743	0.0162347	0.00918961	0.0173049	0.0165557	0.015385	0.0160766	0.013497
tci2_wsi3.0_chr_1	38500001	38600000	10443	0.0160444	0.0159966	0.0162552	0.0164685	0.0157312	0.0141746	0.0154656	0.0151261	0.0160123	0.010761	0.0151882	0.0155874	0.0155998	0.0173755	0.010851
tci2_wsi3.0_chr_1	38600001	38700000	9375	0.024842	0.0249309	0.0251922	0.025887	0.0266219	0.0265048	0.0256446	0.0252023	0.0254592	0.0198952	0.025771	0.0275638	0.0258042	0.0277781	0.0190229
tci2_wsi3.0_chr_1	38700001	38800000	10685	0.0186447	0.019016	0.0209233	0.0187233	0.0202048	0.0172587	0.017736	0.0161683	0.0192813	0.0147412	0.0177552	0.019791	0.0192425	0.0181954	0.0131159
tci2_wsi3.0_chr_1	38800001	38900000	11925	0.0145565	0.0156813	0.0168397	0.016265	0.0172538	0.0160009	0.0162888	0.0138539	0.0154626	0.0117543	0.0164982	0.0179474	0.0163059	0.0181081	0.0109757
tci2_wsi3.0_chr_1	38900001	39000000	13919	0.0146429	0.0183093	0.0174744	0.0182264	0.0194422	0.01665	0.0161449	0.0173281	0.0176365	0.0103039	0.0143082	0.0150868	0.0148301	0.0147818	0.0124041
tci2_wsi3.0_chr_1	39000001	39100000	9061	0.0192118	0.0224481	0.0203987	0.0206432	0.0224712	0.0161084	0.0162695	0.0168566	0.0154651	0.013507	0.0188604	0.0182584	0.0191281	0.017369	0.0130714
tci2_wsi3.0_chr_1	39100001	39200000	9331	0.0219839	0.023735	0.020701	0.022695	0.0277518	0.0227187	0.0235532	0.0261056	0.0232661	0.0164022	0.0220482	0.0218351	0.0204804	0.0221532	0.0163923
tci2_wsi3.0_chr_1	39200001	39300000	11516	0.0204708	0.019053	0.019994	0.0201963	0.0198853	0.0184104	0.0195408	0.0193224	0.017979	0.0139255	0.016479	0.017909	0.0190869	0.0181066	0.0133524
tci2_wsi3.0_chr_1	39300001	39400000	5713	0.0253216	0.0295525	0.0278094	0.0305067	0.030632	0.0245876	0.0218348	0.0251049	0.0271616	0.0216687	0.0311323	0.028659	0.0252138	0.0214474	0.02072
tci2_wsi3.0_chr_1	39400001	39500000	7781	0.0179799	0.0225061	0.0206133	0.0209013	0.0200423	0.0222424	0.0193444	0.021684	0.0186519	0.0187144	0.0238752	0.0215755	0.0209519	0.0216051	0.0140819
tci2_wsi3.0_chr_1	39500001	39600000	12046	0.0128287	0.0135655	0.0126762	0.0131356	0.0143288	0.014012	0.0137014	0.0116583	0.0118526	0.00839166	0.0135009	0.0149151	0.0123007	0.0121397	0.00980083
tci2_wsi3.0_chr_1	39600001	39700000	10272	0.0149583	0.0142518	0.0156811	0.0157481	0.0176779	0.0148466	0.0141145	0.0152348	0.018179	0.00853255	0.0139521	0.0168404	0.0151837	0.0153733	0.0138176
tci2_wsi3.0_chr_1	39700001	39800000	12968	0.0104054	0.0105541	0.0122154	0.011333	0.012387	0.0112482	0.011248	0.0123459	0.0104888	0.00703047	0.00835801	0.0102059	0.0107209	0.0110232	0.00810484
tci2_wsi3.0_chr_1	39800001	39900000	11204	0.00784567	0.0148106	0.0152041	0.0109925	0.0114029	0.0131069	0.0132876	0.010378	0.0127661	0.00591085	0.0122696	0.0132935	0.0133412	0.0133942	0.00627127
tci2_wsi3.0_chr_1	39900001	40000000	13941	0.00929589	0.0135204	0.0126027	0.0086769	0.00936777	0.0139266	0.0146148	0.00948455	0.00991272	0.0063984	0.0116201	0.0104092	0.0101448	0.00985987	0.00621153
tci2_wsi3.0_chr_1	40000001	40100000	10803	0.0137905	0.0223237	0.0212901	0.0165038	0.0196803	0.0203431	0.0201165	0.0168714	0.0192146	0.00837143	0.0159132	0.0158272	0.0134507	0.0154569	0.0116842
tci2_wsi3.0_chr_1	40100001	40200000	7192	0.0215204	0.0357044	0.0339074	0.0255048	0.0259835	0.0208555	0.0211833	0.0176771	0.0182755	0.0164291	0.0199184	0.0222372	0.0202332	0.0204616	0.0151001
tci2_wsi3.0_chr_1	40200001	40300000	8096	0.0179369	0.0241282	0.0239067	0.0214245	0.0213969	0.0202222	0.0192246	0.019271	0.0190272	0.0182183	0.0222127	0.0225635	0.0217164	0.0236113	0.0170198
tci2_wsi3.0_chr_1	40300001	40400000	8657	0.0163632	0.0184439	0.0189006	0.0179048	0.0172941	0.0175303	0.0148009	0.0143318	0.0136652	0.0121679	0.0183545	0.0183069	0.0172898	0.0152023	0.0131805
tci2_wsi3.0_chr_1	40400001	40500000	14073	0.0113468	0.0107024	0.0124625	0.0113443	0.00964137	0.0102413	0.0123534	0.0110136	0.00967969	0.00713957	0.0108207	0.00996064	0.0112539	0.00993592	0.00760083
tci2_wsi3.0_chr_1	40500001	40600000	11411	0.0161415	0.0191272	0.0177305	0.0181172	0.0211927	0.0165937	0.0146882	0.0164567	0.0182405	0.0109993	0.0167254	0.0178479	0.0165844	0.0200271	0.0115234
tci2_wsi3.0_chr_1	40600001	40700000	4779	0.0255387	0.0213039	0.0215505	0.0303653	0.0253142	0.0244218	0.0250734	0.0281964	0.0322088	0.0144857	0.0177025	0.0224627	0.0210751	0.0233224	0.0207611
tci2_wsi3.0_chr_1	40700001	40800000	7257	0.0226872	0.0228252	0.0225666	0.0224888	0.0235433	0.0193464	0.0207504	0.0207794	0.0281255	0.0185357	0.0241504	0.0267276	0.0226201	0.0252413	0.0170272
tci2_wsi3.0_chr_1	40800001	40900000	7442	0.0175323	0.0190448	0.018771	0.0193287	0.0184483	0.0244502	0.0248282	0.0257392	0.02644	0.013002	0.0137527	0.013682	0.0172395	0.0150171	0.0126693
tci2_wsi3.0_chr_1	40900001	41000000	9972	0.009635	0.0149241	0.014709	0.0134594	0.012296	0.0113021	0.0125886	0.010473	0.00883269	0.00598636	0.0107673	0.0118606	0.0114507	0.0123908	0.00876537
tci2_wsi3.0_chr_1	41000001	41100000	10295	0.0059541	0.00820806	0.0094817	0.00640683	0.00641996	0.00844083	0.00882639	0.00630056	0.0055897	0.00449577	0.007045	0.00581838	0.00738968	0.00763623	0.00532601
tci2_wsi3.0_chr_1	41100001	41200000	7055	0.0117246	0.0125249	0.0142476	0.0136565	0.013807	0.0122611	0.018083	0.0136186	0.0145809	0.0113039	0.0114709	0.0131772	0.0144482	0.0142477	0.0108191
tci2_wsi3.0_chr_1	41200001	41300000	9156	0.0128141	0.0231289	0.0203309	0.017287	0.0213201	0.0226774	0.0212369	0.018296	0.0230392	0.0133371	0.0188603	0.019648	0.0161048	0.0179573	0.0151122
tci2_wsi3.0_chr_1	41300001	41400000	11649	0.0154476	0.0155243	0.0162922	0.016938	0.0171589	0.016056	0.0181093	0.0184021	0.0177443	0.0112569	0.0137148	0.0148973	0.0159672	0.0173558	0.0119504
tci2_wsi3.0_chr_1	41400001	41500000	11940	0.0130603	0.0144007	0.0148206	0.0127656	0.0127678	0.0151963	0.0147698	0.0119129	0.0153484	0.0109159	0.0155987	0.0138335	0.0131089	0.0144417	0.00872947
tci2_wsi3.0_chr_1	41500001	41600000	9243	0.0138673	0.0181386	0.01614	0.017336	0.0177211	0.0194119	0.0182361	0.0173792	0.0168049	0.0125748	0.0225968	0.0193032	0.0188425	0.0195086	0.0121395
tci2_wsi3.0_chr_1	41600001	41700000	10822	0.0199061	0.0219939	0.0234312	0.0206782	0.0200918	0.0178728	0.0170385	0.0152351	0.0169845	0.0136018	0.0195066	0.0187005	0.0217644	0.0175671	0.0120443
tci2_wsi3.0_chr_1	41700001	41800000	7038	0.0152738	0.0242219	0.0221776	0.028442	0.0269949	0.01781	0.0133947	0.0197734	0.0195912	0.0138057	0.0223297	0.0175801	0.0210908	0.020348	0.012687
tci2_wsi3.0_chr_1	41800001	41900000	8625	0.0191162	0.0211966	0.0201344	0.0230598	0.0251185	0.01867	0.0164025	0.0188562	0.0197683	0.013137	0.0213395	0.0205062	0.0194996	0.021184	0.0148211
tci2_wsi3.0_chr_1	41900001	42000000	13106	0.00958259	0.0128705	0.0104906	0.0106001	0.0107577	0.0119614	0.0121423	0.00913477	0.00995095	0.00733682	0.00885889	0.0100425	0.00880176	0.00891932	0.00691708
tci2_wsi3.0_chr_1	42000001	42100000	12139	0.0112184	0.0116667	0.0122179	0.0102659	0.0108872	0.0100649	0.0107356	0.0099502	0.0110529	0.00768449	0.0101682	0.0112178	0.0114393	0.0114513	0.00803456
tci2_wsi3.0_chr_1	42100001	42200000	9598	0.00924045	0.00945812	0.0108622	0.0117352	0.0115894	0.00986209	0.0104771	0.0117173	0.0122437	0.00814659	0.0111227	0.0118761	0.0107351	0.0116857	0.00894347
tci2_wsi3.0_chr_1	42200001	42300000	12541	0.00768934	0.00987165	0.0101231	0.0088981	0.0101961	0.00857099	0.0111745	0.00921247	0.0103639	0.0086083	0.00924014	0.0104076	0.00892705	0.010861	0.00709206
tci2_wsi3.0_chr_1	42300001	42400000	7814	0.0128944	0.0156583	0.0186713	0.018528	0.0212701	0.0125751	0.01303	0.0140772	0.0183609	0.0133861	0.0164238	0.0197266	0.0211634	0.020337	0.0138334
tci2_wsi3.0_chr_1	42400001	42500000	10391	0.0114644	0.0177582	0.0174476	0.0174352	0.0170197	0.0130515	0.0137691	0.0135089	0.0120146	0.0128198	0.0123387	0.0113423	0.0127636	0.0139811	0.00971691
tci2_wsi3.0_chr_1	42500001	42600000	13703	0.00616299	0.00776678	0.00737419	0.00937983	0.00886596	0.00782459	0.00690338	0.00822678	0.00784204	0.00444406	0.00632165	0.00611451	0.00689253	0.0056157	0.00438725
tci2_wsi3.0_chr_1	42600001	42700000	10684	0.0108993	0.0112259	0.0118073	0.0122573	0.0126114	0.0137421	0.0135075	0.00878488	0.00812146	0.00722238	0.011109	0.0122314	0.0116604	0.0117236	0.00506275
tci2_wsi3.0_chr_1	42700001	42800000	5153	0.0219624	0.0179904	0.0213902	0.0178692	0.020331	0.0227626	0.0219303	0.0122204	0.0131866	0.0160038	0.0198138	0.0211701	0.0226033	0.0223952	0.0107079
tci2_wsi3.0_chr_1	42800001	42900000	13349	0.0103779	0.00588771	0.00592151	0.0102376	0.0106013	0.0123358	0.0112076	0.00526046	0.00431527	0.00269526	0.00988497	0.0109649	0.00852115	0.00930219	0.00337349
tci2_wsi3.0_chr_1	42900001	43000000	7198	0.0193302	0.0143339	0.0135988	0.0128215	0.0132867	0.013505	0.0143951	0.015083	0.0158094	0.00876563	0.0121209	0.011961	0.0125503	0.0134741	0.00885641
tci2_wsi3.0_chr_1	43000001	43100000	6972	0.0179246	0.0189948	0.0173522	0.0133329	0.0173923	0.0216189	0.0188114	0.0132102	0.0172357	0.0176495	0.0193539	0.0214062	0.0158222	0.0194578	0.0126963
tci2_wsi3.0_chr_1	43100001	43200000	9601	0.0178302	0.0207235	0.0208697	0.0204049	0.0222731	0.0198793	0.0196698	0.023143	0.0228286	0.0150819	0.0227725	0.0223081	0.0219984	0.0217342	0.015767
tci2_wsi3.0_chr_1	43200001	43300000	9611	0.0134766	0.0183627	0.0196639	0.0169427	0.0166571	0.0164907	0.0191107	0.0161405	0.0156706	0.00881883	0.014819	0.0148595	0.0159809	0.0145039	0.0109118
tci2_wsi3.0_chr_1	43300001	43400000	10392	0.0176177	0.0178101	0.0173836	0.0185476	0.0188873	0.0176012	0.014545	0.0156874	0.0169835	0.0114942	0.0154643	0.015652	0.0116457	0.0144532	0.0114939
tci2_wsi3.0_chr_1	43400001	43500000	11171	0.0133286	0.015395	0.015477	0.0139674	0.0148897	0.0157221	0.0150854	0.0136763	0.0141183	0.00948608	0.0153523	0.0161505	0.0151483	0.0172976	0.0109889
tci2_wsi3.0_chr_1	43500001	43600000	10371	0.0133547	0.0135231	0.0122442	0.0148404	0.0174213	0.0132959	0.0134044	0.0150061	0.01508	0.0107034	0.0145129	0.0154883	0.0142892	0.0156806	0.0114424
tci2_wsi3.0_chr_1	43600001	43700000	13038	0.0167385	0.0142997	0.0152734	0.0171464	0.0174417	0.0157866	0.0155059	0.0162349	0.0171766	0.0121128	0.0158644	0.0166766	0.0166714	0.018214	0.0134023
tci2_wsi3.0_chr_1	43700001	43800000	7225	0.0258649	0.0220258	0.0207796	0.0205683	0.0228882	0.0231261	0.021149	0.0223911	0.0224604	0.0152741	0.0197823	0.0227505	0.0172524	0.0211198	0.018562
tci2_wsi3.0_chr_1	43800001	43900000	8189	0.0162807	0.0150733	0.0156018	0.0171064	0.0176174	0.015499	0.0172795	0.0115927	0.0142915	0.01017	0.0129982	0.0150184	0.0157575	0.0159581	0.0129533
tci2_wsi3.0_chr_1	43900001	44000000	6723	0.0150796	0.0148953	0.0172059	0.0185534	0.0181735	0.011642	0.0141851	0.0169946	0.0180042	0.0123684	0.0156849	0.0157182	0.0187614	0.0178026	0.0116527
tci2_wsi3.0_chr_1	44000001	44100000	5622	0.0116467	0.0122136	0.0138353	0.0131673	0.0143054	0.0113847	0.0114747	0.0127565	0.0124184	0.00846216	0.0100354	0.0106837	0.012247	0.0132922	0.00574672
tci2_wsi3.0_chr_1	44100001	44200000	10084	0.014417	0.0155884	0.0143716	0.0198062	0.0194436	0.0122684	0.0141472	0.017647	0.0172389	0.0111738	0.0175508	0.0171234	0.0158119	0.0150655	0.011946
tci2_wsi3.0_chr_1	44200001	44300000	12771	0.0137928	0.0147848	0.0141923	0.0176647	0.0148319	0.00961792	0.00980784	0.0129382	0.0115081	0.00849202	0.0145888	0.0132907	0.013627	0.0117941	0.00930774
tci2_wsi3.0_chr_1	44300001	44400000	9999	0.0144306	0.0176018	0.0187464	0.0209177	0.0190558	0.0146849	0.0132962	0.0169224	0.016481	0.0121092	0.0177511	0.0161034	0.0174255	0.016499	0.0142201
tci2_wsi3.0_chr_1	44400001	44500000	7717	0.011026	0.0105918	0.0117064	0.0135919	0.0137641	0.00853853	0.010555	0.0148631	0.014471	0.00739114	0.0110469	0.0112304	0.0139934	0.0127599	0.0102129
tci2_wsi3.0_chr_1	44500001	44600000	8157	0.0139495	0.0108252	0.0116503	0.0146084	0.0134402	0.0142855	0.0129941	0.0145172	0.0155201	0.00928338	0.0133087	0.0156801	0.0127611	0.0134524	0.0104831
tci2_wsi3.0_chr_1	44600001	44700000	5852	0.027782	0.0171146	0.0153001	0.0250904	0.0248763	0.0205587	0.0202116	0.023994	0.017785	0.00981747	0.0141967	0.0135444	0.0161492	0.014565	0.0115846
tci2_wsi3.0_chr_1	44700001	44800000	9650	0.00983023	0.0107808	0.0119267	0.0100143	0.011353	0.010104	0.00966888	0.00847137	0.00909347	0.00733462	0.00857175	0.00885075	0.0087481	0.00909816	0.00594369
tci2_wsi3.0_chr_1	44800001	44900000	7876	0.0133815	0.0160922	0.0144255	0.0153812	0.0189204	0.0134189	0.0127902	0.0146197	0.0145886	0.0101713	0.0141374	0.0153145	0.0144461	0.0165631	0.008832
tci2_wsi3.0_chr_1	44900001	45000000	5569	0.00826052	0.00838388	0.00868703	0.0093192	0.0112116	0.00861605	0.0095322	0.0110874	0.0118382	0.00395705	0.00568357	0.00756787	0.00815079	0.00859116	0.00804308
tci2_wsi3.0_chr_1	45000001	45100000	10954	0.013568	0.0142436	0.0147749	0.0149267	0.0142679	0.0129792	0.0126984	0.0143168	0.0139554	0.00865762	0.0135586	0.0117389	0.0146569	0.0126463	0.00927147
tci2_wsi3.0_chr_1	45100001	45200000	8516	0.0113552	0.0146123	0.0136813	0.0180534	0.0159405	0.0145221	0.0125508	0.0158899	0.0140883	0.0101066	0.0169811	0.0179912	0.0155284	0.0157347	0.0134393
tci2_wsi3.0_chr_1	45200001	45300000	8195	0.0140271	0.0123196	0.0135025	0.015178	0.0148237	0.0157292	0.0159869	0.0164321	0.0185845	0.0111358	0.016665	0.0162617	0.0162308	0.0159612	0.0132661
tci2_wsi3.0_chr_1	45300001	45400000	13029	0.0125651	0.0155546	0.014449	0.0142756	0.0152441	0.0141726	0.0126074	0.0145511	0.0133275	0.00935437	0.0159533	0.0156321	0.0155153	0.0143189	0.0104689
tci2_wsi3.0_chr_1	45400001	45500000	9003	0.0149387	0.0152194	0.0158418	0.0145885	0.0168035	0.0135619	0.0135809	0.0155842	0.016708	0.0104644	0.0159315	0.0142856	0.0153759	0.0147393	0.0125259
tci2_wsi3.0_chr_1	45500001	45600000	10748	0.0102864	0.0122735	0.0127618	0.0146879	0.0149146	0.0116666	0.0110562	0.0135049	0.0135323	0.00683179	0.0115228	0.0113922	0.0126599	0.0131411	0.0118085
tci2_wsi3.0_chr_1	45600001	45700000	10192	0.0113349	0.0142822	0.0128283	0.0156527	0.0138042	0.0124701	0.0132143	0.0133508	0.0139928	0.00794837	0.0142894	0.0125605	0.0140678	0.0126909	0.0105879
tci2_wsi3.0_chr_1	45700001	45800000	7314	0.019289	0.0172765	0.0182028	0.019728	0.0240661	0.0176455	0.0172186	0.0191635	0.0201952	0.0129335	0.0180063	0.021719	0.0178943	0.0205704	0.0160663
tci2_wsi3.0_chr_1	45800001	45900000	10019	0.0172955	0.0168106	0.0180885	0.0175604	0.0171816	0.0145029	0.0161914	0.0155826	0.0169326	0.0126682	0.0173373	0.0157835	0.0180854	0.0169544	0.0115416
tci2_wsi3.0_chr_1	45900001	46000000	11379	0.0136022	0.0140758	0.0142294	0.0168668	0.0170317	0.0146858	0.0134473	0.0165281	0.0132417	0.0106733	0.0164572	0.0144147	0.0153915	0.0160836	0.00937611
tci2_wsi3.0_chr_1	46000001	46100000	9923	0.0174729	0.0206212	0.0197513	0.0177404	0.0198374	0.0184918	0.0212607	0.0192168	0.0200784	0.0141403	0.0170895	0.0199089	0.0177485	0.0197679	0.0137567
tci2_wsi3.0_chr_1	46100001	46200000	8301	0.0198257	0.0212238	0.0194735	0.023978	0.0213084	0.0215674	0.0198966	0.0244564	0.0211292	0.0137811	0.0208192	0.0203793	0.0220195	0.0217017	0.0176261
tci2_wsi3.0_chr_1	46200001	46300000	8568	0.0232171	0.0232823	0.0240126	0.0213797	0.0232158	0.02177	0.0207744	0.018062	0.0207404	0.0143759	0.0197707	0.0229284	0.0185175	0.0203649	0.013819
tci2_wsi3.0_chr_1	46300001	46400000	12089	0.0188873	0.0171981	0.0177813	0.0186929	0.0192135	0.0174053	0.017283	0.0182798	0.0173099	0.0116288	0.0164844	0.0188239	0.0178608	0.018341	0.0146039
tci2_wsi3.0_chr_1	46400001	46500000	9770	0.0163547	0.0185902	0.0174158	0.0176021	0.018886	0.0170987	0.0163604	0.0170416	0.0172684	0.0121047	0.0181079	0.0165025	0.0145302	0.014993	0.0100504
tci2_wsi3.0_chr_1	46500001	46600000	10131	0.0107019	0.0131291	0.0114227	0.0146133	0.0141853	0.00936643	0.010479	0.0116101	0.0118606	0.00805531	0.012475	0.0123043	0.0116545	0.0128537	0.00831358
tci2_wsi3.0_chr_1	46600001	46700000	11414	0.0116076	0.0120031	0.0121702	0.0124494	0.0130007	0.0139194	0.012406	0.0133763	0.0135518	0.00814009	0.0129103	0.0131138	0.0133494	0.0131049	0.00781116
tci2_wsi3.0_chr_1	46700001	46800000	6578	0.0168511	0.0199217	0.0212535	0.022566	0.0205288	0.019566	0.0210421	0.0205305	0.0220496	0.0150129	0.0218393	0.0236089	0.0214057	0.0204416	0.016274
tci2_wsi3.0_chr_1	46800001	46900000	6417	0.0189416	0.0211287	0.0204502	0.0190851	0.0215649	0.0255905	0.0246019	0.0237245	0.0267893	0.0148726	0.0176075	0.0187384	0.0162632	0.0184555	0.0154994
tci2_wsi3.0_chr_1	46900001	47000000	5223	0.0200602	0.0229758	0.0220105	0.0216085	0.0163632	0.0248408	0.0249752	0.0253703	0.0234016	0.0121215	0.0217496	0.0202472	0.0225888	0.0202565	0.0107032
tci2_wsi3.0_chr_1	47000001	47100000	3317	0.0297225	0.0257625	0.0246485	0.0241156	0.0269472	0.031121	0.0306548	0.0387274	0.0357336	0.0127425	0.0252948	0.0265112	0.0256074	0.0284328	0.0194426
tci2_wsi3.0_chr_1	47100001	47200000	5397	0.0292451	0.0270227	0.0276765	0.0227788	0.0216942	0.0213081	0.0233903	0.0153121	0.0223171	0.0151875	0.018898	0.0210901	0.0203902	0.0243455	0.0147786
tci2_wsi3.0_chr_1	47200001	47300000	7164	0.016009	0.0170195	0.0174765	0.016303	0.0159493	0.0178187	0.0167398	0.017744	0.017359	0.0128635	0.0160173	0.0180589	0.017788	0.0176515	0.0114593
tci2_wsi3.0_chr_1	47300001	47400000	9499	0.0165794	0.0203201	0.0195784	0.0202026	0.0195533	0.0182129	0.0187781	0.0177249	0.0178992	0.014558	0.0199164	0.0210545	0.0203502	0.0201892	0.0122234
tci2_wsi3.0_chr_1	47400001	47500000	10425	0.00772252	0.00857927	0.0106914	0.00903015	0.0122482	0.0100007	0.0101879	0.00934075	0.0111549	0.00389515	0.00859981	0.0105032	0.00969946	0.0101688	0.00499175
tci2_wsi3.0_chr_1	47500001	47600000	6012	0.00860612	0.0125425	0.0103271	0.0103453	0.0115912	0.0137405	0.0105798	0.0137738	0.0141531	0.00646582	0.0114647	0.0133775	0.0115537	0.0114536	0.00509865
tci2_wsi3.0_chr_1	47600001	47700000	9580	0.0135186	0.0177012	0.0154592	0.0169585	0.018436	0.0142858	0.0142442	0.0143085	0.0186107	0.0110347	0.0164546	0.017618	0.0138282	0.0147341	0.0128381
tci2_wsi3.0_chr_1	47700001	47800000	8387	0.0203133	0.0216176	0.021683	0.0214833	0.025301	0.018883	0.0200942	0.0170288	0.0207629	0.0133541	0.0172129	0.0208681	0.0182106	0.0214503	0.0126966
tci2_wsi3.0_chr_1	47800001	47900000	5706	0.0150596	0.0140107	0.0181204	0.0165711	0.0183735	0.0170069	0.0184709	0.0195673	0.0167683	0.0119931	0.015302	0.0159195	0.0168088	0.0179357	0.0127843
tci2_wsi3.0_chr_1	47900001	48000000	7201	0.0166675	0.0160418	0.0161049	0.0174576	0.0179951	0.0170278	0.017446	0.0154745	0.0174148	0.0109148	0.0158152	0.017954	0.0156819	0.0169106	0.0123798
tci2_wsi3.0_chr_1	48000001	48100000	5748	0.0196907	0.0175223	0.0215023	0.0211824	0.0188624	0.016103	0.017669	0.018033	0.0166708	0.0115947	0.015763	0.0175436	0.0180536	0.0189494	0.0109761
tci2_wsi3.0_chr_1	48100001	48200000	10417	0.01575	0.0163313	0.0148657	0.0156559	0.0158383	0.0168227	0.0133463	0.0153368	0.0176709	0.00918321	0.0153774	0.0150906	0.0149001	0.015757	0.01257
tci2_wsi3.0_chr_1	48200001	48300000	5166	0.0126871	0.0143391	0.0174416	0.0169745	0.0120017	0.0138593	0.0133606	0.0146684	0.0148701	0.012875	0.0203303	0.0218082	0.0187055	0.0183019	0.012339
tci2_wsi3.0_chr_1	48300001	48400000	7644	0.0192665	0.0202654	0.0200164	0.0177528	0.0188025	0.0175939	0.0202814	0.0195511	0.0217525	0.0154362	0.020097	0.0218855	0.0215016	0.0222687	0.0137964
tci2_wsi3.0_chr_1	48400001	48500000	8456	0.0219462	0.0240882	0.0231802	0.0261222	0.0232937	0.0194332	0.0197695	0.0235287	0.019949	0.0144345	0.0228021	0.0226979	0.0231106	0.0225626	0.0144295
tci2_wsi3.0_chr_1	48500001	48600000	9747	0.0171356	0.023642	0.0208566	0.017806	0.0179884	0.0182621	0.0153196	0.0156642	0.0152947	0.0104033	0.0164638	0.015998	0.0148388	0.0139049	0.0115151
tci2_wsi3.0_chr_1	48600001	48700000	5238	0.0170235	0.0249419	0.0218864	0.0268941	0.0237164	0.0164246	0.0164958	0.0175846	0.0185043	0.0185972	0.0234718	0.0213875	0.0230839	0.0210403	0.0191712
tci2_wsi3.0_chr_1	48700001	48800000	8838	0.017054	0.0174228	0.0193888	0.0174698	0.0169705	0.0176858	0.0173864	0.0192813	0.0195492	0.0133713	0.0178306	0.0159096	0.018632	0.0178604	0.0120968
tci2_wsi3.0_chr_1	48800001	48900000	4632	0.0123778	0.0156471	0.0167698	0.0250814	0.0252881	0.0163403	0.0176388	0.02738	0.0252173	0.0130541	0.0264468	0.0278741	0.0262566	0.0266673	0.0186048
tci2_wsi3.0_chr_1	48900001	49000000	8591	0.0174255	0.0229308	0.0227679	0.0190375	0.0228465	0.0188013	0.0192103	0.0212825	0.0234582	0.0169419	0.0229783	0.0230969	0.0228064	0.0243698	0.014669
tci2_wsi3.0_chr_1	49000001	49100000	16436	0.00986612	0.0115375	0.0120755	0.011927	0.0120369	0.012115	0.0124098	0.0118436	0.0124729	0.00804392	0.0119081	0.0120168	0.0144463	0.0120158	0.00883598
tci2_wsi3.0_chr_1	49100001	49200000	15572	0.00848478	0.00969313	0.00993234	0.00935748	0.0119032	0.00937921	0.0105584	0.0099207	0.0124643	0.00464721	0.00699811	0.00792942	0.00801557	0.00839759	0.00582883
tci2_wsi3.0_chr_1	49200001	49300000	9277	0.00878003	0.0122856	0.0119738	0.0126129	0.0125629	0.0106613	0.00991265	0.0107412	0.0114559	0.00736227	0.0130346	0.0127232	0.0125855	0.0119036	0.00724304
tci2_wsi3.0_chr_1	49300001	49400000	9689	0.0161667	0.0187565	0.017717	0.0188022	0.017003	0.0173936	0.0160307	0.0159722	0.0171964	0.0114245	0.0186623	0.0177701	0.0177699	0.0162343	0.0125253
tci2_wsi3.0_chr_1	49400001	49500000	7018	0.0145311	0.0194191	0.0183213	0.0149684	0.0174799	0.0201766	0.0180153	0.0150943	0.0155966	0.0145243	0.0185276	0.018412	0.0148457	0.0160609	0.0133025
tci2_wsi3.0_chr_1	49500001	49600000	10533	0.00663585	0.00670195	0.00639511	0.00663508	0.00763441	0.00546423	0.00503666	0.00590565	0.00666295	0.00324693	0.00524834	0.00575366	0.00558779	0.00530619	0.00358177
tci2_wsi3.0_chr_1	49600001	49700000	13488	0.0104179	0.0105826	0.0115452	0.00994383	0.00971528	0.0104395	0.0115515	0.00965802	0.0090613	0.00506316	0.0094999	0.0101241	0.00951726	0.00939673	0.00661967
tci2_wsi3.0_chr_1	49700001	49800000	12030	0.0170056	0.0169325	0.0167399	0.0168949	0.0168246	0.0181072	0.0195296	0.0161679	0.0179318	0.0109251	0.0170537	0.0184648	0.0172423	0.0181056	0.0120946
tci2_wsi3.0_chr_1	49800001	49900000	10553	0.00763939	0.00892114	0.00936027	0.00895355	0.0112712	0.00655971	0.00837288	0.00776873	0.00870443	0.00525462	0.00896358	0.0100098	0.00917611	0.010788	0.00671119
tci2_wsi3.0_chr_1	49900001	50000000	11615	0.00903059	0.0137392	0.0128612	0.0136888	0.0133439	0.00951974	0.00890398	0.0133244	0.0124201	0.00572066	0.0157409	0.0153854	0.0137934	0.0136366	0.00847111
tci2_wsi3.0_chr_1	50000001	50100000	16119	0.0107337	0.00734989	0.00778195	0.0064159	0.00627697	0.00643351	0.00776559	0.00990327	0.0101506	0.00221177	0.00633925	0.00603408	0.00576797	0.00599688	0.00351773
tci2_wsi3.0_chr_1	50100001	50200000	11096	0.0117616	0.0145353	0.0151224	0.0164695	0.0149362	0.0126941	0.0117499	0.0116471	0.011201	0.00862382	0.0120803	0.012799	0.0121708	0.0113663	0.00729806
tci2_wsi3.0_chr_1	50200001	50300000	12589	0.00966705	0.0094052	0.0108634	0.00907584	0.0105512	0.0102039	0.0103523	0.00980822	0.0096317	0.00636334	0.00902842	0.00940525	0.00900311	0.00928555	0.00603238
tci2_wsi3.0_chr_1	50300001	50400000	9497	0.00991059	0.0118102	0.0128282	0.0105009	0.0102507	0.0120126	0.0111286	0.00997116	0.00993141	0.00694157	0.0107524	0.0115984	0.0109443	0.0113303	0.0065412
tci2_wsi3.0_chr_1	50400001	50500000	11193	0.0129451	0.0173372	0.016282	0.0182754	0.0169944	0.0173031	0.0164882	0.0179224	0.0167142	0.0107668	0.017754	0.0184284	0.0169884	0.0179954	0.0119417
tci2_wsi3.0_chr_1	50500001	50600000	6302	0.02934	0.0181931	0.0201622	0.0232059	0.0220572	0.0250072	0.0313437	0.0216358	0.0194829	0.0126775	0.0207231	0.017251	0.0243695	0.0208448	0.0117801
tci2_wsi3.0_chr_1	50600001	50700000	9680	0.0151369	0.0161298	0.0172374	0.0171176	0.0193018	0.0157848	0.0155389	0.0175188	0.018203	0.0120028	0.0172709	0.018576	0.0181165	0.0194719	0.0136715
tci2_wsi3.0_chr_1	50700001	50800000	9228	0.0146465	0.016593	0.0182197	0.0180992	0.0152611	0.0166292	0.0176911	0.0160966	0.012219	0.0107319	0.0149714	0.0136274	0.0169841	0.0153633	0.0120115
tci2_wsi3.0_chr_1	50800001	50900000	11914	0.0160677	0.0184436	0.0172644	0.0160354	0.018333	0.0171421	0.0192016	0.0148051	0.0168147	0.0114162	0.0141821	0.0159701	0.0152622	0.0147379	0.0105155
tci2_wsi3.0_chr_1	50900001	51000000	12702	0.0145204	0.014515	0.0159362	0.0121988	0.0142964	0.0139625	0.0147066	0.0134056	0.0134002	0.00991838	0.0129773	0.0135948	0.0146288	0.0138434	0.00856034
tci2_wsi3.0_chr_1	51000001	51100000	7858	0.021495	0.0266945	0.0287484	0.0256283	0.0228383	0.0226886	0.0216751	0.0198125	0.021684	0.0163019	0.0246209	0.0260864	0.02315	0.0233464	0.0150464
tci2_wsi3.0_chr_1	51100001	51200000	7134	0.019324	0.0230456	0.0203361	0.0195643	0.0199819	0.0211966	0.0198775	0.0208714	0.0215654	0.0144369	0.0207256	0.0190906	0.0196879	0.0189218	0.0142257
tci2_wsi3.0_chr_1	51200001	51300000	9993	0.0126864	0.0161738	0.0155606	0.0167745	0.0160859	0.0150998	0.0123202	0.01273	0.0122639	0.00941194	0.0172349	0.0161635	0.0152118	0.0143886	0.00879638
tci2_wsi3.0_chr_1	51300001	51400000	9498	0.0183288	0.019019	0.0195456	0.0181255	0.0171749	0.0183137	0.0162262	0.0160474	0.0171828	0.0103923	0.0187958	0.0180732	0.0164592	0.0172846	0.0131863
tci2_wsi3.0_chr_1	51400001	51500000	11988	0.0109693	0.0113293	0.0116588	0.0118635	0.010817	0.00986253	0.0104707	0.0101909	0.00938398	0.00766304	0.0104152	0.011963	0.0104142	0.0106205	0.00786206
tci2_wsi3.0_chr_1	51500001	51600000	11371	0.00766066	0.0100602	0.00958717	0.00803807	0.00834251	0.0084911	0.00768824	0.00684245	0.00785918	0.0045892	0.00857297	0.00800798	0.00847727	0.0086103	0.00520052
tci2_wsi3.0_chr_1	51600001	51700000	8126	0.0172782	0.0248856	0.0247733	0.0228698	0.026185	0.0220554	0.0192081	0.0178638	0.018031	0.0151281	0.0231135	0.0237751	0.0223666	0.0211113	0.0164699
tci2_wsi3.0_chr_1	51700001	51800000	7130	0.0194998	0.0201979	0.0229286	0.0216828	0.0220547	0.0198177	0.0213729	0.0220696	0.0230858	0.0146872	0.0193627	0.0220407	0.0219041	0.0265328	0.0166852
tci2_wsi3.0_chr_1	51800001	51900000	11014	0.0157287	0.0170826	0.0167125	0.0168906	0.0169027	0.0179564	0.0161173	0.0174163	0.017977	0.0124016	0.019906	0.0195761	0.0183757	0.0192465	0.0118817
tci2_wsi3.0_chr_1	51900001	52000000	12197	0.0144419	0.0159861	0.0163979	0.0169845	0.0179298	0.0171159	0.015323	0.0150246	0.0153848	0.0115373	0.0175967	0.0191551	0.017143	0.0166161	0.0107617
tci2_wsi3.0_chr_1	52000001	52100000	13189	0.0176298	0.0168134	0.0158933	0.0171105	0.0187536	0.0155266	0.0159004	0.015909	0.0174296	0.00820323	0.0163972	0.0162274	0.015284	0.0165769	0.0119008
tci2_wsi3.0_chr_1	52100001	52200000	7084	0.016073	0.0233016	0.0215194	0.0182951	0.0175818	0.0199944	0.0179471	0.0156483	0.0183985	0.016985	0.0209333	0.0222469	0.0190446	0.0188585	0.0130071
tci2_wsi3.0_chr_1	52200001	52300000	11501	0.014985	0.0202394	0.0199317	0.017736	0.0182357	0.0182062	0.0158382	0.0133121	0.0151745	0.0115623	0.0180491	0.0167412	0.0167882	0.015713	0.0124447
tci2_wsi3.0_chr_1	52300001	52400000	10242	0.0164672	0.0188599	0.0210998	0.0182672	0.0179009	0.0155365	0.0159955	0.018071	0.0172873	0.0111501	0.0173271	0.0171435	0.018576	0.0175091	0.0129974
tci2_wsi3.0_chr_1	52400001	52500000	13076	0.0108644	0.0144115	0.0143071	0.0133081	0.013513	0.012027	0.0129258	0.0125153	0.0116985	0.010445	0.0126637	0.0135201	0.0130856	0.0137109	0.00987588
tci2_wsi3.0_chr_1	52500001	52600000	9617	0.016011	0.0173453	0.0174833	0.0152223	0.0148929	0.0164574	0.0157924	0.0124574	0.0153586	0.0125849	0.0153299	0.0155459	0.0152084	0.0156767	0.00937989
tci2_wsi3.0_chr_1	52600001	52700000	15276	0.0116486	0.0157661	0.0166772	0.0157311	0.016779	0.0137962	0.0156607	0.0131577	0.0140667	0.0106344	0.015481	0.0158992	0.0157315	0.0164162	0.0105166
tci2_wsi3.0_chr_1	52700001	52800000	14327	0.0192345	0.0194965	0.0188841	0.0183868	0.0201378	0.0175852	0.0189156	0.0182647	0.0200002	0.0134144	0.0165731	0.0189128	0.0175303	0.0189262	0.0133871
tci2_wsi3.0_chr_1	52800001	52900000	11246	0.0166064	0.0164975	0.017565	0.0156947	0.0159552	0.0181624	0.0186316	0.0168737	0.0181613	0.0112236	0.0161858	0.016524	0.0155971	0.0169558	0.0122924
tci2_wsi3.0_chr_1	52900001	53000000	8999	0.0227578	0.0234967	0.0236958	0.0210013	0.0242943	0.0265636	0.0272964	0.0214908	0.0269302	0.0201866	0.0241256	0.025537	0.021707	0.0252073	0.0187762
tci2_wsi3.0_chr_1	53000001	53100000	11991	0.0168881	0.0194228	0.0207076	0.0195443	0.0185578	0.015682	0.0178036	0.0176475	0.0176029	0.0119377	0.0171001	0.0173729	0.0169762	0.0184952	0.0128268
tci2_wsi3.0_chr_1	53100001	53200000	14474	0.0140562	0.0157734	0.0163332	0.0124678	0.0141671	0.0139843	0.013753	0.0144316	0.0141514	0.00943404	0.0142731	0.0141853	0.0138122	0.0129653	0.00925906
tci2_wsi3.0_chr_1	53200001	53300000	7844	0.020641	0.0197193	0.0200832	0.0171263	0.0180702	0.0215698	0.0248858	0.023757	0.0259235	0.0162384	0.0180021	0.0211561	0.0220821	0.0241617	0.0156183
tci2_wsi3.0_chr_1	53300001	53400000	11947	0.0162283	0.0185921	0.0212111	0.0176387	0.019638	0.0170964	0.0189633	0.0180237	0.0189068	0.0108251	0.0157338	0.0166523	0.0168045	0.0171962	0.0130222
tci2_wsi3.0_chr_1	53400001	53500000	12388	0.0131366	0.0171677	0.0166757	0.0187104	0.0188877	0.0169516	0.0157801	0.0162869	0.0184313	0.00997626	0.0178161	0.0192634	0.0173696	0.0169972	0.0119596
tci2_wsi3.0_chr_1	53500001	53600000	15587	0.0173097	0.0165227	0.0168479	0.017772	0.0158531	0.0151918	0.0159043	0.0182939	0.0185011	0.0111118	0.0177261	0.0169081	0.0171435	0.0162848	0.0103373
tci2_wsi3.0_chr_1	53600001	53700000	9636	0.0105339	0.0127771	0.0127647	0.0146474	0.0136529	0.00997683	0.0101127	0.0120973	0.0136334	0.00460102	0.0115747	0.0116458	0.0126439	0.0109473	0.0051823
tci2_wsi3.0_chr_1	53700001	53800000	7134	0.00761073	0.0142556	0.0143352	0.0137377	0.0141202	0.0103916	0.00975473	0.0112136	0.0101647	0.00654984	0.0126285	0.0144613	0.0124416	0.0144997	0.00680997
tci2_wsi3.0_chr_1	53800001	53900000	10297	0.0113429	0.0228286	0.0229998	0.0187306	0.0204157	0.0194897	0.0203164	0.0145091	0.0166813	0.00887397	0.0128312	0.0155286	0.0145786	0.0166554	0.00885666
tci2_wsi3.0_chr_1	53900001	54000000	9143	0.013028	0.015373	0.014534	0.0153699	0.0176172	0.0125047	0.0129644	0.0125661	0.013831	0.00844245	0.0128114	0.0149692	0.0122682	0.0158462	0.0116734
tci2_wsi3.0_chr_1	54000001	54100000	9358	0.0182151	0.0193117	0.0209308	0.0190488	0.0186264	0.02082	0.02089	0.0200865	0.0195572	0.0137167	0.022784	0.0204017	0.0195472	0.0196236	0.0128708
tci2_wsi3.0_chr_1	54100001	54200000	11007	0.0253653	0.0310589	0.0288772	0.0236513	0.0250524	0.0287974	0.0298412	0.0235171	0.0237054	0.0187036	0.0259936	0.0278371	0.0257001	0.0287523	0.0170902
tci2_wsi3.0_chr_1	54200001	54300000	9623	0.016938	0.0228179	0.0224032	0.0221475	0.019686	0.0205574	0.0210452	0.0196529	0.0195184	0.0133251	0.0212587	0.0208752	0.0210799	0.0221752	0.0141261
tci2_wsi3.0_chr_1	54300001	54400000	9679	0.018024	0.0256159	0.0252043	0.0184967	0.0192772	0.020477	0.0214629	0.0170341	0.0209159	0.0123234	0.0185205	0.0198785	0.0201006	0.0200777	0.0138474
tci2_wsi3.0_chr_1	54400001	54500000	4436	0.0166163	0.0191205	0.0204535	0.0184116	0.017995	0.019824	0.0182847	0.0163535	0.0187069	0.012473	0.0169169	0.0178039	0.0149241	0.017014	0.0126238
tci2_wsi3.0_chr_1	54500001	54600000	2109	0.0130519	0.0247523	0.0201096	0.0156216	0.0113368	0.0240318	0.0196116	0.0153879	0.0168015	0.0102961	0.0167644	0.0159559	0.0144421	0.0129913	0.00827425
tci2_wsi3.0_chr_1	54600001	54700000	10769	0.0116675	0.0159543	0.0162593	0.0134816	0.0135342	0.0146302	0.0159263	0.0152704	0.0146087	0.00752	0.0131085	0.0121092	0.011672	0.0118811	0.00913591
tci2_wsi3.0_chr_1	54700001	54800000	9889	0.0197525	0.0218452	0.0216108	0.0194352	0.0201922	0.0206185	0.0209619	0.0218128	0.0222464	0.0120251	0.0191213	0.0191883	0.0185643	0.0181493	0.0133492
tci2_wsi3.0_chr_1	54800001	54900000	13097	0.00506265	0.0083344	0.00870055	0.0073982	0.00875894	0.00711773	0.00784406	0.00626112	0.0070486	0.00378008	0.00543696	0.0064057	0.00632759	0.00738851	0.00366526
tci2_wsi3.0_chr_1	54900001	55000000	12215	0.00404583	0.00815492	0.00821689	0.00735307	0.00981804	0.00686311	0.00660865	0.00558176	0.00748365	0.0022921	0.00425829	0.0057245	0.00347295	0.00503316	0.00390525
tci2_wsi3.0_chr_1	55000001	55100000	12832	0.00297884	0.0066978	0.0063006	0.00440491	0.00494561	0.00658685	0.00582298	0.00369967	0.00402396	0.00163305	0.00391922	0.00424589	0.00356473	0.00358516	0.00160866
tci2_wsi3.0_chr_1	55100001	55200000	8740	0.0032753	0.0101699	0.0108007	0.00713836	0.00859364	0.00910668	0.00890689	0.00705264	0.00818082	0.00538344	0.00608209	0.00594804	0.00729579	0.00561475	0.00351647
tci2_wsi3.0_chr_1	55200001	55300000	6776	0.0103066	0.0111874	0.0127859	0.0067595	0.00887907	0.00913666	0.00756296	0.00426529	0.00700818	0.00404714	0.00454879	0.00658161	0.00432849	0.00645865	0.00422434
tci2_wsi3.0_chr_1	55300001	55400000	8421	0.0047765	0.00961938	0.0101923	0.00507574	0.00613962	0.01109	0.0102266	0.00623414	0.00682387	0.00257012	0.00486571	0.00667612	0.00455909	0.00541813	0.00332364
tci2_wsi3.0_chr_1	55400001	55500000	7408	0.0175795	0.0199808	0.0204789	0.0222066	0.0224561	0.017431	0.0158325	0.0170945	0.0190554	0.0120008	0.0168441	0.0173767	0.0152189	0.0161375	0.0115704
tci2_wsi3.0_chr_1	55500001	55600000	5837	0.0163828	0.0246029	0.0213933	0.0210392	0.0199226	0.0177567	0.0167727	0.0178747	0.018557	0.0111249	0.0202716	0.0194729	0.0160908	0.0191384	0.0143749
tci2_wsi3.0_chr_1	55600001	55700000	10320	0.016166	0.0180168	0.0176084	0.0191698	0.0187724	0.0185626	0.0176688	0.0181636	0.018278	0.0126579	0.0161644	0.0166042	0.0174061	0.014203	0.013963
tci2_wsi3.0_chr_1	55700001	55800000	5691	0.0238282	0.0308804	0.0269582	0.0281068	0.0281045	0.024797	0.0260679	0.0297005	0.0305189	0.0158551	0.0251032	0.0263019	0.0241514	0.025303	0.0201034
tci2_wsi3.0_chr_1	55800001	55900000	10953	0.0134626	0.0173312	0.016154	0.0156031	0.0165654	0.0155785	0.0150224	0.0153551	0.0146824	0.00983203	0.0125177	0.0131601	0.0123983	0.0153512	0.00994915
tci2_wsi3.0_chr_1	55900001	56000000	9431	0.0173811	0.0202436	0.0198547	0.0217439	0.0212545	0.0189897	0.0189736	0.01872	0.0176177	0.0116937	0.0176551	0.0157214	0.0180806	0.0183383	0.012927
tci2_wsi3.0_chr_1	56000001	56100000	19740	0.00822196	0.00883532	0.00880043	0.00881139	0.00894853	0.00974983	0.0101871	0.00743119	0.00781034	0.00348065	0.00589842	0.00576323	0.00597064	0.00579808	0.00288605
tci2_wsi3.0_chr_1	56100001	56200000	10748	0.0139357	0.0102771	0.00975037	0.0119809	0.0133632	0.0147131	0.0130907	0.0117029	0.0121858	0.00813773	0.00867832	0.00987214	0.0103093	0.0108574	0.0072736
tci2_wsi3.0_chr_1	56200001	56300000	7589	0.0194377	0.0237467	0.0233312	0.0227006	0.0218649	0.0246698	0.0262644	0.0209406	0.0211883	0.0140207	0.0154407	0.0184857	0.019594	0.0213374	0.0144557
tci2_wsi3.0_chr_1	56300001	56400000	8961	0.0189873	0.0224837	0.0219991	0.0190667	0.0188771	0.017347	0.0191439	0.019283	0.0194333	0.0112636	0.0169392	0.0186899	0.0166052	0.0188868	0.0117522
tci2_wsi3.0_chr_1	56400001	56500000	5921	0.0121694	0.0140401	0.0162978	0.0144342	0.013065	0.0134874	0.0151506	0.0154014	0.0157984	0.00827075	0.0145886	0.0128141	0.0144133	0.0121667	0.0100361
tci2_wsi3.0_chr_1	56500001	56600000	7246	0.0151575	0.0178526	0.0193967	0.0202627	0.0186885	0.0161461	0.0166352	0.0186708	0.0189061	0.00965362	0.0145409	0.0151036	0.0141624	0.0155021	0.0112069
tci2_wsi3.0_chr_1	56600001	56700000	10755	0.0192437	0.0302412	0.0285003	0.0261589	0.026436	0.025222	0.0252645	0.0237395	0.0234841	0.0140301	0.0206478	0.0224431	0.0198343	0.0194377	0.015442
tci2_wsi3.0_chr_1	56700001	56800000	13468	0.018218	0.0224086	0.0248276	0.0241926	0.0219159	0.0228141	0.0250146	0.0209349	0.0201252	0.0134729	0.016752	0.0169284	0.0194061	0.0182298	0.0121324
tci2_wsi3.0_chr_1	56800001	56900000	12067	0.0172748	0.0234304	0.0216313	0.0213083	0.0184236	0.0210292	0.02181	0.0186921	0.0189169	0.0118309	0.017233	0.0175306	0.0169024	0.016031	0.0138238
tci2_wsi3.0_chr_1	56900001	57000000	12621	0.0155596	0.0207881	0.0195732	0.0189631	0.0192355	0.020134	0.0200655	0.0192695	0.0187573	0.0127405	0.0165006	0.0162827	0.0156576	0.0144076	0.0104977
tci2_wsi3.0_chr_1	57000001	57100000	8555	0.0125035	0.0171888	0.0186216	0.0160471	0.0166408	0.0184454	0.018257	0.0170607	0.0162202	0.00917015	0.0137208	0.0140488	0.0149733	0.0152386	0.0109779
tci2_wsi3.0_chr_1	57100001	57200000	11554	0.0107555	0.019012	0.0191751	0.0136316	0.0137258	0.0181205	0.019389	0.0130578	0.0145607	0.00601638	0.0171096	0.0184238	0.0172434	0.0177509	0.00767672
tci2_wsi3.0_chr_1	57200001	57300000	13600	0.010772	0.0136408	0.014948	0.013989	0.0144504	0.0135119	0.013894	0.0115219	0.0126272	0.00884568	0.0124309	0.0124349	0.0118296	0.0125412	0.00873184
tci2_wsi3.0_chr_1	57300001	57400000	8261	0.0166509	0.0187146	0.0181141	0.0197783	0.0200668	0.0210141	0.0213451	0.0190317	0.0209168	0.00876209	0.0165323	0.0174553	0.0158393	0.0171868	0.0109149
tci2_wsi3.0_chr_1	57400001	57500000	6460	0.0327926	0.0550528	0.05854	0.0421696	0.0432105	0.0350848	0.0364629	0.0267086	0.0273819	0.0132532	0.0226511	0.0247098	0.0256273	0.023982	0.0159683
tci2_wsi3.0_chr_1	57500001	57600000	10273	0.0169297	0.0298505	0.0306893	0.0263645	0.025626	0.0233086	0.0270285	0.0205889	0.0214713	0.014454	0.020038	0.0193772	0.0214136	0.0207621	0.0138669
tci2_wsi3.0_chr_1	57600001	57700000	11001	0.0173168	0.0247086	0.0234085	0.0213394	0.0228988	0.0218461	0.0211917	0.0160422	0.016916	0.0119133	0.0139121	0.0163908	0.0154438	0.0161139	0.00990257
tci2_wsi3.0_chr_1	57700001	57800000	4527	0.0158502	0.0322435	0.0400489	0.0328592	0.0337762	0.0341147	0.0345185	0.0339517	0.0321261	0.0148677	0.0187747	0.0197981	0.0216758	0.0221027	0.0160824
tci2_wsi3.0_chr_1	57800001	57900000	7615	0.0113185	0.0118325	0.0132153	0.0132983	0.0112625	0.0108128	0.0131938	0.00947605	0.00992102	0.00666647	0.00804057	0.00797534	0.0094034	0.00790538	0.00554173
tci2_wsi3.0_chr_1	57900001	58000000	5001	0.0120062	0.0193594	0.0189595	0.0175636	0.0189598	0.0162575	0.0152933	0.0125075	0.012797	0.0120697	0.0143685	0.01375	0.0133168	0.0143531	0.00986081
tci2_wsi3.0_chr_1	58000001	58100000	6299	0.0148995	0.0301422	0.0256124	0.0214794	0.0218193	0.0223523	0.0197439	0.0177552	0.0169008	0.0111355	0.0165269	0.0162651	0.0142797	0.0147968	0.0111259
tci2_wsi3.0_chr_1	58100001	58200000	7245	0.0139029	0.0297601	0.0252045	0.028279	0.0283238	0.0272078	0.0257958	0.0271057	0.0260018	0.0085082	0.01519	0.0159774	0.0157893	0.01609	0.0107412
tci2_wsi3.0_chr_1	58200001	58300000	10963	0.0186483	0.0378323	0.0427976	0.0346997	0.033357	0.029226	0.0334586	0.027199	0.0266735	0.0142535	0.0161109	0.018285	0.0178755	0.0184437	0.0128942
tci2_wsi3.0_chr_1	58300001	58400000	10506	0.0122288	0.0231911	0.0236231	0.020919	0.0237058	0.0199373	0.0214518	0.0173443	0.0186002	0.00932158	0.0138662	0.0167317	0.0119134	0.014244	0.00862989
tci2_wsi3.0_chr_1	58400001	58500000	13037	0.0107712	0.0171859	0.0168465	0.0188281	0.0185702	0.0137932	0.0131916	0.0150398	0.0158332	0.00761233	0.0120036	0.0127463	0.0113398	0.0113889	0.00769201
tci2_wsi3.0_chr_1	58500001	58600000	16361	0.00993776	0.0199924	0.0197969	0.0169659	0.0163877	0.0164604	0.0179907	0.0138997	0.014918	0.00644549	0.00982721	0.00936203	0.0107387	0.00948201	0.00714369
tci2_wsi3.0_chr_1	58600001	58700000	15958	0.0125707	0.019789	0.0187026	0.0186733	0.0191485	0.0155196	0.0171157	0.0158975	0.0152721	0.0067432	0.0105724	0.010641	0.0108566	0.0101631	0.00932857
tci2_wsi3.0_chr_1	58700001	58800000	12219	0.0127286	0.0178533	0.0167102	0.0157935	0.0169827	0.0157454	0.0137787	0.0122043	0.0146298	0.00736754	0.0102976	0.0113483	0.0100922	0.0105082	0.00902248
tci2_wsi3.0_chr_1	58800001	58900000	14853	0.0113677	0.0178839	0.0191409	0.0168262	0.0166874	0.0180556	0.0185203	0.013937	0.0131788	0.00831533	0.0108946	0.012626	0.0106651	0.0117549	0.00783252
tci2_wsi3.0_chr_1	58900001	59000000	6165	0.0193186	0.0260635	0.0258203	0.0248779	0.0262925	0.0218617	0.0206321	0.0223144	0.0222517	0.012964	0.0211399	0.0203	0.020604	0.0205759	0.0168015
tci2_wsi3.0_chr_1	59000001	59100000	9220	0.0108484	0.0150582	0.0150251	0.0124571	0.0135844	0.0140075	0.0140941	0.0106156	0.0103352	0.00786871	0.0104947	0.0106707	0.0111295	0.0113416	0.00811203
tci2_wsi3.0_chr_1	59100001	59200000	14057	0.00848981	0.0125336	0.0114164	0.00987413	0.00924546	0.011214	0.0108688	0.00830928	0.00784238	0.0043388	0.00847568	0.00764722	0.00740048	0.00794722	0.00414718
tci2_wsi3.0_chr_1	59200001	59300000	13984	0.0110425	0.0130419	0.0140223	0.0123005	0.0133857	0.0123204	0.0144768	0.0112868	0.0131726	0.00665059	0.0108656	0.0112638	0.00900808	0.0100074	0.00612028
tci2_wsi3.0_chr_1	59300001	59400000	13812	0.0188911	0.0259595	0.0243464	0.0216594	0.0235703	0.0195207	0.0169024	0.0185866	0.0167086	0.0107642	0.0137032	0.0122658	0.0128542	0.0127782	0.0077386
tci2_wsi3.0_chr_1	59400001	59500000	17348	0.00897485	0.0136609	0.0124177	0.0134432	0.0122026	0.00957608	0.00837331	0.00782143	0.00769605	0.00662306	0.00806956	0.00733308	0.00817523	0.00765004	0.00461006
tci2_wsi3.0_chr_1	59500001	59600000	10134	0.0183542	0.0227003	0.0233208	0.0213047	0.0225439	0.0184573	0.017963	0.0145942	0.0156697	0.0110442	0.0131122	0.0149992	0.013679	0.0148523	0.0116433
tci2_wsi3.0_chr_1	59600001	59700000	11764	0.0206394	0.024041	0.0234105	0.0216048	0.024099	0.0244535	0.0213704	0.0197488	0.0198744	0.0109634	0.0145662	0.0153668	0.0145335	0.0163261	0.0108826
tci2_wsi3.0_chr_1	59700001	59800000	14824	0.0166747	0.0250973	0.0239249	0.0235591	0.0227751	0.0208201	0.0194981	0.0167329	0.0171325	0.0091044	0.0145882	0.0149616	0.0138211	0.0133925	0.00918867
tci2_wsi3.0_chr_1	59800001	59900000	9804	0.013094	0.0207849	0.0211161	0.0200542	0.0189232	0.0120926	0.0127463	0.0115785	0.0106681	0.00688618	0.0104595	0.00891383	0.0112222	0.00976144	0.00776893
tci2_wsi3.0_chr_1	59900001	60000000	8162	0.0169138	0.0217914	0.0242394	0.0227354	0.0210455	0.0160645	0.0173583	0.0182584	0.0166715	0.0109996	0.0146208	0.0130774	0.0151005	0.0139408	0.0106811
tci2_wsi3.0_chr_1	60000001	60100000	9932	0.0183547	0.0240856	0.025518	0.0249539	0.0269287	0.021707	0.0224052	0.0248929	0.0257931	0.0130889	0.0177164	0.0192429	0.0181378	0.0195594	0.0134482
tci2_wsi3.0_chr_1	60100001	60200000	7913	0.0219019	0.0274205	0.0276338	0.0277896	0.0302615	0.0224347	0.0229804	0.0222094	0.0260372	0.0141259	0.0181506	0.0179424	0.0167757	0.0183673	0.0141354
tci2_wsi3.0_chr_1	60200001	60300000	6727	0.0204106	0.0337632	0.0328075	0.0346292	0.0371013	0.0298196	0.0254934	0.0305834	0.0300743	0.0133298	0.0150635	0.0168263	0.0150943	0.0172742	0.013299
tci2_wsi3.0_chr_1	60300001	60400000	4593	0.0212355	0.0300489	0.0346167	0.0400648	0.0363883	0.0317083	0.032512	0.042203	0.0392185	0.0180423	0.0257029	0.0210396	0.0247987	0.020155	0.0189405
tci2_wsi3.0_chr_1	60400001	60500000	2669	0.0209393	0.0244076	0.0297867	0.0240797	0.0267036	0.0211893	0.0262382	0.021212	0.0231878	0.0166236	0.0184791	0.0186629	0.0229054	0.0195307	0.0128046
tci2_wsi3.0_chr_1	60500001	60600000	4973	0.0186665	0.0230043	0.0252874	0.0321856	0.0300342	0.018952	0.018991	0.0291639	0.0264767	0.0103927	0.0135636	0.0141456	0.0123409	0.0104766	0.00706244
tci2_wsi3.0_chr_1	60600001	60700000	7926	0.0208673	0.0230617	0.0271798	0.0263616	0.0237217	0.0176656	0.0222478	0.0253392	0.0248531	0.0119745	0.0191095	0.0181684	0.021149	0.0215308	0.0116898
tci2_wsi3.0_chr_1	60700001	60800000	5188	0.0245711	0.0339263	0.032129	0.0282249	0.0314195	0.0283713	0.0295468	0.0313692	0.0342596	0.0180859	0.0281887	0.0285815	0.0275839	0.0305867	0.0188758
tci2_wsi3.0_chr_1	60800001	60900000	7004	0.0213926	0.0419382	0.041073	0.0433207	0.0378722	0.0372753	0.0417539	0.0426022	0.0378557	0.0159323	0.0205302	0.0191595	0.022843	0.0176114	0.0139197
tci2_wsi3.0_chr_1	60900001	61000000	10124	0.0114848	0.0264454	0.0250297	0.0261646	0.0282101	0.0248312	0.0242125	0.0235346	0.0245489	0.00902513	0.0120577	0.0168826	0.0126478	0.0156114	0.0094634
tci2_wsi3.0_chr_1	61000001	61100000	11117	0.0161255	0.0299126	0.03104	0.0283561	0.0301414	0.0270013	0.0295643	0.0261018	0.0267039	0.00940831	0.0121627	0.0150185	0.0143181	0.015775	0.0113891
tci2_wsi3.0_chr_1	61100001	61200000	9972	0.0163942	0.0289073	0.027827	0.0274884	0.0286478	0.0249469	0.0241802	0.0203439	0.0196919	0.00675748	0.0121456	0.0124526	0.0110605	0.010761	0.00694106
tci2_wsi3.0_chr_1	61200001	61300000	9231	0.013042	0.0251795	0.0257537	0.0208584	0.0223514	0.025238	0.0261924	0.0178932	0.0189499	0.00762827	0.0122873	0.0132581	0.0109118	0.0113923	0.00752281
tci2_wsi3.0_chr_1	61300001	61400000	6401	0.0159296	0.0335306	0.0349492	0.0297956	0.0300134	0.0344773	0.0319905	0.0261077	0.0269321	0.00780877	0.0114162	0.0145373	0.0102279	0.011169	0.00715976
tci2_wsi3.0_chr_1	61400001	61500000	6302	0.0175683	0.0447886	0.0424443	0.0386326	0.0381872	0.0338481	0.0309859	0.0297576	0.0278973	0.0101093	0.0153948	0.0159196	0.012528	0.0160971	0.0121044
tci2_wsi3.0_chr_1	61500001	61600000	7098	0.00973817	0.0459998	0.0412708	0.0355913	0.0364823	0.0358696	0.0346575	0.0284045	0.0275193	0.00772147	0.0120471	0.0133607	0.0127198	0.0119501	0.00775163
tci2_wsi3.0_chr_1	61600001	61700000	11082	0.00829567	0.0373691	0.0354339	0.0325426	0.0300472	0.0294996	0.0277802	0.024419	0.0234063	0.00520952	0.00992152	0.009322	0.00828638	0.00980586	0.00539886
tci2_wsi3.0_chr_1	61700001	61800000	4891	0.0184926	0.0896187	0.0957999	0.0955231	0.094371	0.0708456	0.0721793	0.0785322	0.0725034	0.0143904	0.0191935	0.0198804	0.0198085	0.0194934	0.0155806
tci2_wsi3.0_chr_1	61800001	61900000	8531	0.0123847	0.0553009	0.0538496	0.0490731	0.0496939	0.0413463	0.0393125	0.0333332	0.0352169	0.00617817	0.012231	0.0131199	0.0110266	0.0122703	0.00737769
tci2_wsi3.0_chr_1	61900001	62000000	8671	0.0122377	0.0429099	0.0432161	0.0374254	0.0376786	0.0389778	0.0375069	0.0314751	0.0309636	0.0119688	0.017278	0.017445	0.0192744	0.0153254	0.0113324
tci2_wsi3.0_chr_1	62000001	62100000	7871	0.016779	0.0597793	0.0606511	0.0475166	0.0489489	0.0567096	0.0579412	0.0418767	0.0407267	0.00991783	0.0201046	0.0189377	0.0218943	0.0219213	0.0103413
tci2_wsi3.0_chr_1	62100001	62200000	5725	0.00879706	0.0731568	0.0694161	0.0495479	0.0500019	0.0662035	0.0687752	0.0438326	0.044058	0.0125873	0.0271435	0.0210742	0.029138	0.021783	0.0122196
tci2_wsi3.0_chr_1	62200001	62300000	6137	0.015281	0.0549189	0.0590433	0.0467006	0.0467397	0.0513591	0.0546223	0.0401038	0.0398365	0.00734195	0.0157545	0.0181828	0.0175811	0.0186556	0.00932335
tci2_wsi3.0_chr_1	62300001	62400000	5369	0.00763405	0.044631	0.0487147	0.0460664	0.0444786	0.0404396	0.0458487	0.0429882	0.0411239	0.00490102	0.0116665	0.0121414	0.0131824	0.013455	0.00603927
tci2_wsi3.0_chr_1	62400001	62500000	4580	0.0117912	0.04448	0.0481083	0.0459174	0.0393336	0.0385357	0.0405011	0.0398516	0.0363848	0.00780312	0.011289	0.0128878	0.0102357	0.0143621	0.00485026
tci2_wsi3.0_chr_1	62500001	62600000	5709	0.0168514	0.0547138	0.056415	0.0674284	0.0633112	0.0512818	0.0523279	0.0610887	0.0584144	0.00778448	0.0134689	0.0141289	0.0137081	0.0132929	0.00825032
tci2_wsi3.0_chr_1	62600001	62700000	9700	0.0109799	0.0548459	0.0559233	0.0462978	0.0476043	0.0461452	0.0471131	0.0396615	0.0398636	0.00739047	0.0120383	0.0119319	0.0141181	0.0132907	0.00827409
tci2_wsi3.0_chr_1	62700001	62800000	11251	0.00890982	0.0441136	0.0457419	0.0415274	0.0397509	0.0426676	0.0452077	0.0390589	0.0389354	0.00802177	0.0118676	0.0135078	0.0131133	0.0141122	0.00719328
tci2_wsi3.0_chr_1	62800001	62900000	6734	0.0161501	0.0410617	0.0420286	0.0417831	0.0433448	0.0331249	0.0351821	0.0348684	0.035935	0.00839215	0.0147531	0.0144505	0.0134951	0.0175747	0.00855357
tci2_wsi3.0_chr_1	62900001	63000000	5233	0.0248337	0.0459071	0.0455937	0.0481066	0.0457696	0.0391386	0.0400358	0.0441656	0.040717	0.0136696	0.0287324	0.0270449	0.0240376	0.0253595	0.0173004
tci2_wsi3.0_chr_1	63000001	63100000	10327	0.0145551	0.0261621	0.0260224	0.0264354	0.0256087	0.0255202	0.0263624	0.0257733	0.0261088	0.00830705	0.0127088	0.0138421	0.0141836	0.0166964	0.00940172
tci2_wsi3.0_chr_1	63100001	63200000	11211	0.0099876	0.0217174	0.0230653	0.0165051	0.0156858	0.0276904	0.0293846	0.0215715	0.0213233	0.00607468	0.0121762	0.0126644	0.0112855	0.01173	0.00636932
tci2_wsi3.0_chr_1	63200001	63300000	6239	0.0127543	0.030127	0.028985	0.0243321	0.0237541	0.0292047	0.0309139	0.026427	0.0284779	0.0127587	0.0187577	0.0183781	0.015954	0.017373	0.01085
tci2_wsi3.0_chr_1	63300001	63400000	5016	0.0307003	0.0617666	0.0617149	0.0353201	0.0394589	0.0633766	0.0600338	0.0387953	0.0417803	0.0188424	0.0295106	0.0432307	0.0367624	0.0430635	0.0185586
tci2_wsi3.0_chr_1	63400001	63500000	5079	0.0151692	0.0250884	0.0252636	0.0260943	0.0252614	0.0294536	0.0310737	0.0362981	0.036286	0.0137464	0.020699	0.0213018	0.0202908	0.0200052	0.0149148
tci2_wsi3.0_chr_1	63500001	63600000	5634	0.0180005	0.0332448	0.0346261	0.0232801	0.0234154	0.0347246	0.030491	0.0209253	0.0219214	0.0187744	0.0262684	0.0253067	0.0254001	0.0241916	0.0183995
tci2_wsi3.0_chr_1	63600001	63700000	10081	0.017775	0.0267419	0.0286707	0.0224891	0.0220094	0.0289875	0.0304265	0.0207334	0.0213793	0.0123064	0.0181461	0.0190012	0.0195926	0.0193012	0.0128782
tci2_wsi3.0_chr_1	63700001	63800000	4117	0.0256294	0.0455171	0.0400476	0.0389099	0.040523	0.034004	0.0317407	0.0295916	0.0319027	0.0162935	0.0222801	0.0213526	0.0234469	0.016795	0.0155098
tci2_wsi3.0_chr_1	63800001	63900000	5361	0.019264	0.0331392	0.0360488	0.0257628	0.0255538	0.0373855	0.0373976	0.0268613	0.0326231	0.0134402	0.0210774	0.0192251	0.0229437	0.0214017	0.0130648
tci2_wsi3.0_chr_1	63900001	64000000	6923	0.0167311	0.0321465	0.0344125	0.0283518	0.0281791	0.0259531	0.028807	0.0274949	0.0243289	0.0124828	0.0190909	0.0167091	0.0221135	0.0194539	0.0119882
tci2_wsi3.0_chr_1	64000001	64100000	6045	0.017028	0.0305368	0.0298603	0.0222716	0.019853	0.0243418	0.0246071	0.0226545	0.0183137	0.0140082	0.0199449	0.0193516	0.0184838	0.0189348	0.0138219
tci2_wsi3.0_chr_1	64100001	64200000	10380	0.00782233	0.0283451	0.0292426	0.0204355	0.0208734	0.0304227	0.0301966	0.0218987	0.0221028	0.0073999	0.0136647	0.0142547	0.0135422	0.0144523	0.00811927
tci2_wsi3.0_chr_1	64200001	64300000	7939	0.0124305	0.0290469	0.0282112	0.0196413	0.0215362	0.0210521	0.0222732	0.0187093	0.0212636	0.00817475	0.0143385	0.0169077	0.014533	0.0158668	0.00827316
tci2_wsi3.0_chr_1	64300001	64400000	8060	0.0159319	0.0297461	0.0289051	0.0267627	0.0232272	0.0247446	0.0231203	0.0222726	0.0206775	0.0105949	0.0211615	0.0180352	0.0198719	0.0163032	0.0122383
tci2_wsi3.0_chr_1	64400001	64500000	10093	0.0111738	0.0261197	0.0268412	0.0207023	0.0194634	0.0229324	0.0247073	0.0207033	0.0188569	0.0088876	0.0148106	0.0128713	0.0156119	0.0151737	0.00827958
tci2_wsi3.0_chr_1	64500001	64600000	3048	0.0274798	0.0350894	0.0334755	0.0377981	0.0364725	0.0380393	0.0373359	0.0358958	0.0367635	0.016484	0.0220236	0.0212351	0.017026	0.0221512	0.0154759
tci2_wsi3.0_chr_1	64600001	64700000	3839	0.0305885	0.0420654	0.0490663	0.0313675	0.0359511	0.0450401	0.0460759	0.0323249	0.0383279	0.022243	0.0301989	0.0270707	0.029576	0.03263	0.0258891
tci2_wsi3.0_chr_1	64700001	64800000	5653	0.0203895	0.0361942	0.040812	0.039093	0.0357988	0.031568	0.0357129	0.0330852	0.0344161	0.0178358	0.0265274	0.0271721	0.0285072	0.0296097	0.0191415
tci2_wsi3.0_chr_1	64800001	64900000	6634	0.0179898	0.0314807	0.0390829	0.0256326	0.0294249	0.0284129	0.0327104	0.0207654	0.0234205	0.013952	0.0183876	0.0223228	0.0230797	0.0239683	0.0113209
tci2_wsi3.0_chr_1	64900001	65000000	5295	0.0202411	0.0389627	0.0433145	0.0371881	0.0366671	0.0316297	0.0338449	0.0270227	0.0265089	0.0158473	0.0213974	0.0199368	0.0244582	0.0223665	0.013954
tci2_wsi3.0_chr_1	65000001	65100000	6441	0.0208374	0.035517	0.0345687	0.0385647	0.0407773	0.0331251	0.0320171	0.0352591	0.0394352	0.0156205	0.0289279	0.0282053	0.0263154	0.0277407	0.017489
tci2_wsi3.0_chr_1	65100001	65200000	16468	0.00997522	0.0190301	0.0185486	0.0224034	0.0210758	0.0163445	0.0167374	0.0187206	0.0163721	0.00663486	0.0120365	0.010255	0.0120964	0.0109484	0.00772581
tci2_wsi3.0_chr_1	65200001	65300000	6545	0.0157056	0.0389289	0.0422998	0.0390453	0.0397524	0.0260817	0.0267737	0.0266717	0.0238708	0.01108	0.0177717	0.0153327	0.0193452	0.0168038	0.012097
tci2_wsi3.0_chr_1	65300001	65400000	8786	0.0116118	0.0222747	0.0220384	0.0235222	0.0218822	0.0185205	0.0201739	0.0219839	0.0187907	0.00744928	0.0168364	0.0163877	0.0174154	0.0163157	0.0102321
tci2_wsi3.0_chr_1	65400001	65500000	7267	0.0176394	0.0264597	0.0261514	0.0282297	0.0281275	0.026072	0.0270647	0.0291854	0.0269308	0.00986334	0.0261517	0.0222803	0.0227917	0.0221937	0.0171469
tci2_wsi3.0_chr_1	65500001	65600000	4955	0.0212583	0.0288265	0.0286708	0.0345137	0.0346951	0.022263	0.0263639	0.0283462	0.0287442	0.0139759	0.0225459	0.0228905	0.0219274	0.0236789	0.0153296
tci2_wsi3.0_chr_1	65600001	65700000	6674	0.0168876	0.0299028	0.0269361	0.0303147	0.0276454	0.0285331	0.0229399	0.0238941	0.0237722	0.012053	0.0205259	0.0201479	0.0197748	0.018602	0.0111324
tci2_wsi3.0_chr_1	65700001	65800000	7243	0.0136472	0.0194058	0.0187947	0.023727	0.0227983	0.0185161	0.01919	0.019398	0.0205017	0.00906927	0.0157481	0.0166537	0.015273	0.0156731	0.00761794
tci2_wsi3.0_chr_1	65800001	65900000	5943	0.0197327	0.0274911	0.0259476	0.0376802	0.0332796	0.0237612	0.0239491	0.0349622	0.0302955	0.0142462	0.0236858	0.0232011	0.0272246	0.0231368	0.0160555
tci2_wsi3.0_chr_1	65900001	66000000	9558	0.00870463	0.014335	0.0161358	0.020803	0.0218641	0.0137284	0.0151716	0.0212551	0.0203502	0.00641013	0.0119527	0.0110598	0.0114321	0.0114564	0.00461205
tci2_wsi3.0_chr_1	66000001	66100000	5666	0.0171832	0.0250786	0.0327589	0.0264621	0.0301737	0.0173557	0.0209012	0.0190627	0.0202708	0.0123624	0.0196553	0.0196632	0.020129	0.0238149	0.0144146
tci2_wsi3.0_chr_1	66100001	66200000	6540	0.0207505	0.049832	0.0510523	0.0424105	0.0360081	0.041863	0.0411128	0.0460768	0.0418911	0.0169268	0.0422893	0.0387686	0.0443827	0.0419696	0.0179789
tci2_wsi3.0_chr_1	66200001	66300000	5612	0.0235106	0.0359984	0.0330549	0.0319831	0.0342518	0.0361703	0.0315629	0.0286775	0.0335714	0.0199806	0.0247828	0.0299187	0.0284134	0.0294426	0.021839
tci2_wsi3.0_chr_1	66300001	66400000	11764	0.0139953	0.018445	0.0211428	0.0211605	0.0212413	0.0184938	0.0206102	0.0186409	0.0192597	0.00934556	0.0149408	0.0145323	0.0155473	0.0164514	0.00868731
tci2_wsi3.0_chr_1	66400001	66500000	15228	0.0112813	0.0168326	0.017147	0.0187523	0.0177915	0.0139537	0.0145861	0.015786	0.015281	0.00634642	0.0115917	0.0135815	0.0123604	0.0132683	0.00789053
tci2_wsi3.0_chr_1	66500001	66600000	7937	0.0239504	0.0416459	0.044576	0.0376152	0.0425401	0.0210815	0.0232378	0.0206771	0.0217386	0.0103585	0.0130641	0.0152119	0.0126566	0.0134539	0.00944243
tci2_wsi3.0_chr_1	66600001	66700000	6003	0.0267362	0.0507453	0.0506138	0.0580151	0.0573335	0.0260552	0.0245757	0.0319157	0.0311168	0.0104391	0.0148423	0.0150896	0.0134572	0.01441	0.0113751
tci2_wsi3.0_chr_1	66700001	66800000	6339	0.0166739	0.0306814	0.0320936	0.0360329	0.0334247	0.0245449	0.0248526	0.0309517	0.0264398	0.0152914	0.020572	0.0223266	0.0211408	0.0201629	0.0164873
tci2_wsi3.0_chr_1	66800001	66900000	4752	0.0279258	0.0369754	0.0396805	0.0359131	0.0471209	0.0276161	0.0322348	0.0299573	0.0348305	0.0196951	0.0231464	0.0272851	0.020047	0.0304365	0.0173872
tci2_wsi3.0_chr_1	66900001	67000000	8320	0.0172836	0.0242122	0.0269489	0.0264906	0.0284321	0.0212343	0.0236101	0.0220854	0.0239581	0.0125681	0.0186289	0.0193181	0.0186607	0.0199408	0.0156172
tci2_wsi3.0_chr_1	67000001	67100000	14562	0.0147057	0.0195962	0.021482	0.020079	0.0228702	0.019275	0.0204868	0.0214906	0.0223381	0.0107213	0.0117556	0.0132887	0.0132974	0.0136378	0.00843835
tci2_wsi3.0_chr_1	67100001	67200000	10347	0.0120555	0.01681	0.0191183	0.0149292	0.0151352	0.0169416	0.0167793	0.0138713	0.0139087	0.00697215	0.0098306	0.0106864	0.0127503	0.0137839	0.00809528
tci2_wsi3.0_chr_1	67200001	67300000	9100	0.0169193	0.0238634	0.0255543	0.0238712	0.0229335	0.0212049	0.0215815	0.0219109	0.0211135	0.0119983	0.0183491	0.0179959	0.0177302	0.0179981	0.0127538
tci2_wsi3.0_chr_1	67300001	67400000	8920	0.0188892	0.027195	0.0261589	0.0290207	0.0287884	0.0239286	0.021349	0.0254239	0.0246296	0.0114458	0.0218737	0.0229627	0.0219797	0.0180834	0.0152737
tci2_wsi3.0_chr_1	67400001	67500000	9274	0.0176841	0.0177562	0.0183507	0.0207173	0.0215439	0.0191352	0.0170752	0.0215041	0.0210107	0.0115459	0.0182442	0.0193036	0.0141342	0.0163284	0.0106449
tci2_wsi3.0_chr_1	67500001	67600000	16401	0.0124262	0.0153366	0.01639	0.0161725	0.015807	0.01504	0.0158012	0.0148533	0.017441	0.00680377	0.0115736	0.0121409	0.013486	0.0130878	0.00786383
tci2_wsi3.0_chr_1	67600001	67700000	9365	0.0113173	0.016261	0.0168509	0.0167309	0.017414	0.0145737	0.0141804	0.0147238	0.0155072	0.00878873	0.0104308	0.0122049	0.011177	0.0141913	0.00852737
tci2_wsi3.0_chr_1	67700001	67800000	12097	0.0163124	0.0221385	0.0230887	0.0239784	0.0263316	0.0198924	0.0206433	0.020296	0.0216592	0.0120321	0.018576	0.0196831	0.0193247	0.0215072	0.0130189
tci2_wsi3.0_chr_1	67800001	67900000	6502	0.0231667	0.0240729	0.0245627	0.027507	0.0266622	0.0217717	0.0222425	0.0247848	0.0279018	0.0126295	0.0247401	0.0273496	0.0227397	0.0224477	0.0183102
tci2_wsi3.0_chr_1	67900001	68000000	10496	0.0140674	0.0173494	0.0167656	0.0189331	0.0193993	0.0179487	0.016627	0.019332	0.0185584	0.011258	0.0163489	0.0183188	0.01517	0.0152233	0.0106675
tci2_wsi3.0_chr_1	68000001	68100000	9919	0.0162722	0.0181283	0.0181928	0.0191364	0.019287	0.0184933	0.0188017	0.0191131	0.0186947	0.0118342	0.0163884	0.018715	0.0173429	0.0190931	0.0121968
tci2_wsi3.0_chr_1	68100001	68200000	11816	0.0185413	0.0242607	0.0228179	0.0181681	0.0203695	0.02367	0.0219084	0.0196529	0.0202201	0.0138755	0.0177095	0.0193579	0.0185503	0.0186927	0.0136431
tci2_wsi3.0_chr_1	68200001	68300000	13633	0.0158958	0.0197209	0.0201228	0.0210543	0.0188805	0.0176915	0.0163239	0.017694	0.0181401	0.0122887	0.0167493	0.0166527	0.0178389	0.0173303	0.0134392
tci2_wsi3.0_chr_1	68300001	68400000	4012	0.0162382	0.0178089	0.0172862	0.0176935	0.0160815	0.017034	0.0187443	0.0144742	0.017201	0.0151924	0.0143143	0.0145565	0.01773	0.0181684	0.0110496
tci2_wsi3.0_chr_1	68400001	68500000	8408	0.0152536	0.0194393	0.0166681	0.0186616	0.0195069	0.0191715	0.0169141	0.0197029	0.020365	0.0142163	0.0186837	0.0201584	0.0191286	0.0199454	0.0138859
tci2_wsi3.0_chr_1	68500001	68600000	9402	0.0140026	0.0147436	0.0172778	0.017825	0.0190302	0.0171044	0.0194554	0.0161576	0.0161871	0.0107764	0.0155175	0.0158583	0.0190952	0.0180737	0.0139655
tci2_wsi3.0_chr_1	68600001	68700000	15797	0.0119883	0.0167931	0.0171868	0.0158544	0.0174359	0.0148275	0.0142359	0.014065	0.0157108	0.01015	0.0140437	0.0142022	0.0137005	0.0144043	0.0105667
tci2_wsi3.0_chr_1	68700001	68800000	10739	0.0143904	0.0191176	0.0197357	0.0175313	0.0201944	0.0140293	0.0155223	0.0130648	0.0154432	0.0116297	0.0146574	0.0161181	0.0135989	0.0161023	0.0117412
tci2_wsi3.0_chr_1	68800001	68900000	8472	0.026969	0.0313844	0.0272364	0.0316934	0.0297043	0.0295493	0.0261866	0.031321	0.0286956	0.0195531	0.0269825	0.0260919	0.0257355	0.0248758	0.023086
tci2_wsi3.0_chr_1	68900001	69000000	5310	0.0130409	0.0136071	0.0170894	0.0189655	0.0161274	0.0179089	0.0211123	0.0187145	0.0177666	0.0104022	0.0170806	0.0141074	0.017675	0.0143589	0.0129432
tci2_wsi3.0_chr_1	69000001	69100000	15235	0.0114589	0.0152609	0.013602	0.0143378	0.0148881	0.0153585	0.0137251	0.0139757	0.013352	0.00771146	0.0111197	0.0121855	0.0106362	0.0124814	0.00855977
tci2_wsi3.0_chr_1	69100001	69200000	12830	0.0127836	0.0143655	0.0166896	0.0165665	0.0157069	0.0125035	0.0136677	0.0165879	0.0145909	0.00903287	0.014349	0.0129004	0.015265	0.0123953	0.0101573
tci2_wsi3.0_chr_1	69200001	69300000	12765	0.0158795	0.0180911	0.0176087	0.0189591	0.0188453	0.0156466	0.0159054	0.0144745	0.0147209	0.00879163	0.0132914	0.0143081	0.0143204	0.0145915	0.0127659
tci2_wsi3.0_chr_1	69300001	69400000	6349	0.0154911	0.0191813	0.0192961	0.0196376	0.0206405	0.0195108	0.0200546	0.0210292	0.0197133	0.0164999	0.0153355	0.0181877	0.017281	0.0196663	0.0157649
tci2_wsi3.0_chr_1	69400001	69500000	6184	0.00908993	0.00893165	0.00836401	0.0105147	0.00973006	0.00704162	0.00636379	0.00799557	0.00814288	0.00735339	0.00877622	0.00915284	0.00751146	0.00805833	0.00701102
tci2_wsi3.0_chr_1	69500001	69600000	7621	0.0123044	0.0182002	0.0150077	0.0137552	0.0161726	0.0122325	0.010971	0.0102007	0.0112003	0.00936203	0.0114919	0.01166	0.00971426	0.0109847	0.00774926
tci2_wsi3.0_chr_1	69600001	69700000	8066	0.0121142	0.0126814	0.0145275	0.0134265	0.0146632	0.011104	0.0133577	0.0098513	0.0115476	0.00873196	0.0110769	0.011189	0.0135174	0.0138893	0.00843363
tci2_wsi3.0_chr_1	69700001	69800000	8694	0.0173362	0.021689	0.0221741	0.0239096	0.0243366	0.0228571	0.0223438	0.0220949	0.0239608	0.0156895	0.0192135	0.0222876	0.0216266	0.0208229	0.0173046
tci2_wsi3.0_chr_1	69800001	69900000	9319	0.0133472	0.0146869	0.0131989	0.0170336	0.0155878	0.0148202	0.0124024	0.0139595	0.0139932	0.00688085	0.0131206	0.0134898	0.0147255	0.0142811	0.00899745
tci2_wsi3.0_chr_1	69900001	70000000	11595	0.012561	0.0175068	0.0151761	0.0158685	0.0167962	0.0142228	0.0119979	0.0133116	0.012772	0.00914102	0.012328	0.0168377	0.0130104	0.0141866	0.00860899
tci2_wsi3.0_chr_1	70000001	70100000	11056	0.0171157	0.0196946	0.0170583	0.0207448	0.0218633	0.0182853	0.0176318	0.0184236	0.0199812	0.0119848	0.0179029	0.0203644	0.0172	0.0189481	0.0132727
tci2_wsi3.0_chr_1	70100001	70200000	11464	0.0186889	0.024229	0.0210261	0.0216658	0.0216932	0.0201359	0.0199148	0.018626	0.0178307	0.0154019	0.0213642	0.0210717	0.0196513	0.0211002	0.0148819
tci2_wsi3.0_chr_1	70200001	70300000	11039	0.014368	0.0200092	0.0180588	0.0163939	0.0177585	0.0187605	0.0168603	0.0164139	0.0164664	0.0117953	0.0169399	0.017481	0.0153157	0.0166328	0.0139523
tci2_wsi3.0_chr_1	70300001	70400000	7507	0.0188119	0.0175054	0.0159174	0.0183871	0.0191104	0.0170397	0.0162446	0.0202094	0.0191769	0.0103634	0.0167647	0.0178196	0.0127168	0.0140217	0.0112687
tci2_wsi3.0_chr_1	70400001	70500000	12636	0.0115805	0.0129538	0.0134095	0.011047	0.011154	0.00867302	0.0089566	0.0114342	0.011194	0.00582483	0.011161	0.0114679	0.0131107	0.0124128	0.00722569
tci2_wsi3.0_chr_1	70500001	70600000	10493	0.0200152	0.0197702	0.0194572	0.0218462	0.0218151	0.0189113	0.0174283	0.0173843	0.0196358	0.012342	0.0196934	0.0203964	0.0193398	0.018534	0.0140187
tci2_wsi3.0_chr_1	70600001	70700000	12575	0.0126513	0.015273	0.0152894	0.0153015	0.0157857	0.010879	0.0111445	0.0138483	0.013437	0.00866217	0.0135245	0.0132817	0.0128413	0.0127255	0.0084019
tci2_wsi3.0_chr_1	70700001	70800000	11331	0.0164549	0.0163656	0.0166644	0.0166013	0.0174385	0.0153206	0.0169121	0.0168148	0.0168223	0.009726	0.0151191	0.0160568	0.0181053	0.0160278	0.0124234
tci2_wsi3.0_chr_1	70800001	70900000	4889	0.0188803	0.0179939	0.0168253	0.0199711	0.0214015	0.0133191	0.01282	0.0150698	0.0155529	0.0114338	0.0150542	0.0162738	0.0161334	0.0173634	0.0117337
tci2_wsi3.0_chr_1	70900001	71000000	11955	0.0148639	0.0182901	0.0168646	0.0169284	0.0171133	0.0140597	0.0148341	0.0157801	0.0145565	0.0113773	0.018241	0.0182712	0.0169506	0.0163578	0.0125305
tci2_wsi3.0_chr_1	71000001	71100000	12283	0.014223	0.0127086	0.0145531	0.0136471	0.0141658	0.0124279	0.0157384	0.0147471	0.0141086	0.00977128	0.0143234	0.0128504	0.0139673	0.0146483	0.00914904
tci2_wsi3.0_chr_1	71100001	71200000	11624	0.0178096	0.0175332	0.0197996	0.0223218	0.0203721	0.014753	0.0159928	0.018082	0.0174452	0.0109955	0.0177569	0.0161234	0.0169021	0.0168518	0.0110346
tci2_wsi3.0_chr_1	71200001	71300000	9314	0.019934	0.0236416	0.0231136	0.021414	0.0223946	0.0216282	0.0218075	0.0226212	0.019159	0.0163325	0.0219786	0.0221905	0.022185	0.0202801	0.0154394
tci2_wsi3.0_chr_1	71300001	71400000	8123	0.01179	0.0145368	0.0125101	0.0139112	0.0141471	0.0124772	0.0100356	0.0129704	0.012087	0.00789733	0.0131995	0.0128195	0.0120003	0.0102988	0.0085554
tci2_wsi3.0_chr_1	71400001	71500000	10369	0.00845402	0.00773419	0.00859059	0.00956651	0.0112941	0.00882778	0.00984399	0.0120415	0.0138022	0.00673007	0.0100341	0.00972062	0.0101991	0.00800767	0.00843891
tci2_wsi3.0_chr_1	71500001	71600000	5576	0.0176044	0.0137231	0.0161305	0.0174513	0.0162479	0.0140151	0.0132134	0.0148078	0.017833	0.00787209	0.0152116	0.0158615	0.0159882	0.0152511	0.0131697
tci2_wsi3.0_chr_1	71600001	71700000	8941	0.022979	0.0269445	0.0271017	0.0291319	0.0316107	0.0220105	0.0202723	0.0216645	0.0219684	0.016485	0.0202526	0.0224333	0.019302	0.0227642	0.0135842
tci2_wsi3.0_chr_1	71700001	71800000	7781	0.0182325	0.0250288	0.026035	0.0256385	0.0277455	0.0192176	0.0173699	0.0162391	0.0190823	0.0140265	0.0198767	0.0219049	0.0184359	0.0196401	0.0144713
tci2_wsi3.0_chr_1	71800001	71900000	10412	0.011618	0.0144851	0.0132991	0.0151128	0.0163874	0.0127347	0.0128377	0.0130222	0.0121861	0.0083964	0.0141373	0.0148519	0.013735	0.0127609	0.0108279
tci2_wsi3.0_chr_1	71900001	72000000	10169	0.0184595	0.0199707	0.020258	0.0179319	0.01991	0.0193523	0.0178324	0.0190606	0.0209468	0.0121519	0.0223152	0.0224045	0.0225316	0.0229464	0.013841
tci2_wsi3.0_chr_1	72000001	72100000	8668	0.0210936	0.0231975	0.0242625	0.0217735	0.0232393	0.0255268	0.0273501	0.0219814	0.0244631	0.0170024	0.0253215	0.0252454	0.0265679	0.0279408	0.0151402
tci2_wsi3.0_chr_1	72100001	72200000	9735	0.0198091	0.0198027	0.0179847	0.022158	0.0193336	0.0155229	0.0198233	0.0178798	0.0160083	0.0135832	0.0160678	0.0186452	0.0196137	0.0198754	0.0132567
tci2_wsi3.0_chr_1	72200001	72300000	14509	0.0141811	0.0155285	0.0171726	0.0154788	0.0148012	0.0133656	0.0135954	0.0120802	0.0125563	0.0106735	0.0147631	0.0149371	0.0149369	0.0165567	0.0100751
tci2_wsi3.0_chr_1	72300001	72400000	10048	0.018673	0.0220826	0.0236932	0.022929	0.0233256	0.0188966	0.0192428	0.0200731	0.0202717	0.0158649	0.0213134	0.0224388	0.022742	0.0224086	0.0169435
tci2_wsi3.0_chr_1	72400001	72500000	11250	0.0218774	0.0225221	0.023012	0.0194315	0.0215762	0.0206464	0.0198936	0.0190212	0.0215193	0.0148083	0.0217319	0.0223558	0.0201193	0.0235341	0.0144153
tci2_wsi3.0_chr_1	72500001	72600000	15103	0.0114344	0.0126166	0.0135974	0.0143555	0.0143557	0.0127085	0.0128865	0.0117736	0.0141282	0.00808219	0.0143237	0.0149611	0.0129116	0.0133693	0.0082812
tci2_wsi3.0_chr_1	72600001	72700000	10262	0.0106413	0.00996787	0.00888507	0.0127891	0.012268	0.010764	0.0104647	0.0103239	0.0100392	0.00497462	0.0103155	0.0111951	0.0107256	0.0115835	0.00556473
tci2_wsi3.0_chr_1	72700001	72800000	10143	0.0172026	0.0187055	0.0156333	0.018149	0.019428	0.0170731	0.013691	0.0188725	0.0192799	0.0112036	0.0199883	0.0203955	0.0179207	0.019706	0.0138529
tci2_wsi3.0_chr_1	72800001	72900000	5036	0.0231888	0.0265332	0.0277148	0.0277212	0.0304343	0.0214268	0.0225648	0.0274235	0.0290416	0.0168268	0.0228342	0.0244568	0.0237494	0.0264889	0.0186205
tci2_wsi3.0_chr_1	72900001	73000000	9406	0.0129018	0.0150531	0.0138529	0.016346	0.016197	0.0110395	0.0114179	0.0139813	0.0141578	0.00720598	0.0133209	0.0133194	0.0146311	0.013452	0.00993561
tci2_wsi3.0_chr_1	73000001	73100000	9837	0.00987598	0.00980301	0.00917439	0.00918788	0.0113001	0.0100854	0.00917776	0.00923122	0.00995502	0.00628126	0.0102722	0.0115754	0.00902773	0.0109715	0.00629301
tci2_wsi3.0_chr_1	73100001	73200000	6111	0.0200088	0.0246824	0.021388	0.018474	0.0172742	0.0216327	0.0171609	0.0186233	0.0179381	0.0147488	0.0198301	0.0179726	0.0154007	0.0135381	0.0119201
tci2_wsi3.0_chr_1	73200001	73300000	9516	0.0168794	0.0176111	0.0189401	0.0190259	0.0163088	0.0164429	0.0166782	0.0179145	0.0167944	0.0116525	0.0185141	0.0172305	0.0186932	0.0177301	0.0128619
tci2_wsi3.0_chr_1	73300001	73400000	11524	0.0116802	0.0125167	0.0122946	0.0131823	0.012149	0.0129956	0.0138144	0.0116187	0.0112541	0.00799589	0.0131302	0.0119433	0.0130889	0.012867	0.0084927
tci2_wsi3.0_chr_1	73400001	73500000	10181	0.0178473	0.0185612	0.0188433	0.0194822	0.0198161	0.0173369	0.0154661	0.0164997	0.0154331	0.011596	0.0175458	0.0170793	0.0181157	0.0177377	0.012716
tci2_wsi3.0_chr_1	73500001	73600000	7559	0.0200329	0.0184575	0.0192747	0.0185555	0.0176878	0.0183986	0.0176167	0.0175691	0.0161198	0.0104162	0.0168571	0.0169984	0.0184464	0.0176043	0.0125571
tci2_wsi3.0_chr_1	73600001	73700000	9361	0.0164854	0.0166225	0.0196372	0.018795	0.0194295	0.0147005	0.0158853	0.0172398	0.0171146	0.0131716	0.0159623	0.0167372	0.0203533	0.0192355	0.0113831
tci2_wsi3.0_chr_1	73700001	73800000	5730	0.0198481	0.0216822	0.0204077	0.0244494	0.0212033	0.0200408	0.0198972	0.0207039	0.0215675	0.0165803	0.0255777	0.0217161	0.024111	0.0208634	0.0178437
tci2_wsi3.0_chr_1	73800001	73900000	13810	0.00762142	0.00824267	0.00782616	0.00753905	0.00695009	0.00615081	0.00631895	0.00673986	0.00680823	0.00345578	0.0070514	0.00743351	0.00677527	0.00677384	0.00385415
tci2_wsi3.0_chr_1	73900001	74000000	18396	0.00547274	0.00655618	0.00577749	0.00668954	0.00597345	0.00594898	0.00484382	0.00475801	0.004685	0.00228456	0.00501286	0.00487049	0.00412124	0.00424897	0.00305032
tci2_wsi3.0_chr_1	74000001	74100000	9423	0.00509056	0.0070423	0.00657385	0.00700441	0.00878034	0.00866595	0.00859423	0.00781487	0.00794919	0.00384905	0.00556886	0.00552327	0.00632095	0.00720962	0.00479318
tci2_wsi3.0_chr_1	74100001	74200000	10892	0.00929748	0.0106363	0.00958693	0.00802751	0.00875835	0.00902207	0.00923449	0.0090774	0.00970767	0.00507931	0.0100795	0.007691	0.00915147	0.00777551	0.0048697
tci2_wsi3.0_chr_1	74200001	74300000	6164	0.0218243	0.0205621	0.0233708	0.0200234	0.01923	0.0210884	0.0208274	0.0178947	0.0213417	0.0144588	0.01886	0.0218539	0.017775	0.0213337	0.0155402
tci2_wsi3.0_chr_1	74300001	74400000	8430	0.0130976	0.0153909	0.0167333	0.0168027	0.0185536	0.0152079	0.0167483	0.014127	0.0154369	0.0104468	0.0157189	0.013767	0.0154724	0.0160316	0.0100129
tci2_wsi3.0_chr_1	74400001	74500000	9048	0.0101996	0.010243	0.00995525	0.011225	0.0123633	0.00948816	0.00787323	0.0121477	0.0113626	0.00683303	0.0107289	0.0106429	0.0114212	0.0113834	0.00704034
tci2_wsi3.0_chr_1	74500001	74600000	13283	0.0131659	0.0156548	0.0168536	0.0160936	0.0150476	0.013267	0.0147626	0.0132548	0.0132672	0.00893708	0.0147329	0.0146337	0.0143119	0.0161548	0.00949996
tci2_wsi3.0_chr_1	74600001	74700000	14533	0.0131934	0.0146087	0.0138689	0.0150491	0.0153061	0.013287	0.0116196	0.0146018	0.014108	0.00903713	0.0139829	0.0139108	0.0143646	0.0129715	0.0101364
tci2_wsi3.0_chr_1	74700001	74800000	16485	0.00956299	0.0124973	0.0126389	0.0100396	0.0122439	0.0114756	0.0106217	0.0120713	0.0130826	0.0094376	0.0131914	0.0124901	0.0133286	0.013168	0.00789013
tci2_wsi3.0_chr_1	74800001	74900000	13915	0.00936496	0.0129229	0.011888	0.011156	0.0118885	0.0115631	0.0116558	0.00998787	0.0101137	0.00695726	0.0110164	0.0111219	0.0110412	0.0122263	0.00714029
tci2_wsi3.0_chr_1	74900001	75000000	13841	0.0141542	0.0168874	0.0172863	0.0157093	0.0171009	0.0160169	0.0143971	0.0147988	0.0155084	0.00947127	0.0149907	0.0160551	0.0145964	0.0162193	0.00997707
tci2_wsi3.0_chr_1	75000001	75100000	11774	0.00974502	0.00991397	0.0100847	0.00817759	0.00910948	0.00781041	0.00763522	0.0086844	0.00960346	0.00583428	0.0099268	0.0101573	0.0089495	0.0103815	0.0066151
tci2_wsi3.0_chr_1	75100001	75200000	12685	0.011634	0.0090989	0.00774556	0.00964185	0.0104077	0.0108392	0.0113051	0.0114583	0.0103549	0.00503082	0.00924391	0.00933673	0.00908795	0.0114572	0.00666012
tci2_wsi3.0_chr_1	75200001	75300000	8994	0.0124226	0.0110035	0.0129504	0.0140255	0.0131578	0.0124055	0.0122884	0.0121755	0.011567	0.0107634	0.0126743	0.0118976	0.0138615	0.01396	0.00876372
tci2_wsi3.0_chr_1	75300001	75400000	7889	0.0176082	0.0195324	0.0208485	0.0202212	0.0221331	0.0180307	0.0215683	0.0214099	0.0208366	0.0125448	0.0178855	0.0185217	0.0184962	0.0182331	0.0152508
tci2_wsi3.0_chr_1	75400001	75500000	8368	0.0216005	0.0215439	0.0209126	0.0220019	0.0232852	0.0205682	0.0193166	0.0175288	0.0184124	0.0159545	0.0172111	0.0195439	0.0183181	0.0196038	0.0124171
tci2_wsi3.0_chr_1	75500001	75600000	8239	0.0184149	0.0194241	0.0183954	0.0206589	0.0199757	0.0192963	0.0177889	0.0188728	0.0184983	0.0133623	0.0204236	0.0196714	0.0179959	0.018036	0.0130577
tci2_wsi3.0_chr_1	75600001	75700000	10672	0.0191966	0.019407	0.0175326	0.0176887	0.0185415	0.0167226	0.0171629	0.0174007	0.0190896	0.012495	0.0183187	0.0180795	0.015904	0.0189173	0.0124052
tci2_wsi3.0_chr_1	75700001	75800000	12254	0.0160097	0.0162981	0.0166976	0.0177359	0.016898	0.0162206	0.0148902	0.0158475	0.0145097	0.0122862	0.0150779	0.0147073	0.0142359	0.0149511	0.010111
tci2_wsi3.0_chr_1	75800001	75900000	12307	0.0177064	0.0188291	0.0193867	0.0190676	0.0192036	0.0173939	0.018146	0.0185968	0.0175746	0.0107636	0.0172701	0.0180347	0.0171663	0.0175758	0.0118777
tci2_wsi3.0_chr_1	75900001	76000000	8661	0.0226713	0.0232195	0.0252038	0.0220771	0.0238043	0.0214525	0.0212873	0.0217037	0.0196038	0.0145917	0.0222648	0.0205148	0.0220611	0.0209305	0.0150156
tci2_wsi3.0_chr_1	76000001	76100000	11201	0.0170413	0.0167971	0.0178869	0.017813	0.018963	0.0161726	0.0153023	0.0163283	0.0174027	0.0111404	0.0158603	0.0159441	0.0163284	0.015559	0.0121688
tci2_wsi3.0_chr_1	76100001	76200000	10598	0.0191731	0.0164302	0.0177486	0.0200424	0.0178072	0.0165662	0.0169788	0.0182847	0.0174378	0.0117934	0.0189268	0.0159011	0.0194883	0.0164848	0.0133228
tci2_wsi3.0_chr_1	76200001	76300000	14576	0.0162164	0.0183232	0.0180729	0.0153631	0.0176884	0.016407	0.0171533	0.0173822	0.0182609	0.0118508	0.0174355	0.0156097	0.0175046	0.0172333	0.0134088
tci2_wsi3.0_chr_1	76300001	76400000	16429	0.00921438	0.0091624	0.00954908	0.0100163	0.00972062	0.00828113	0.00950207	0.0100121	0.00967119	0.00589387	0.00917806	0.00883436	0.00969111	0.0104445	0.00714798
tci2_wsi3.0_chr_1	76400001	76500000	11768	0.0159873	0.0186136	0.0172831	0.0177353	0.0174309	0.0140275	0.016826	0.0142468	0.0153984	0.0121921	0.0155008	0.0160786	0.0164178	0.0154655	0.0113732
tci2_wsi3.0_chr_1	76500001	76600000	10459	0.0120992	0.0153584	0.014234	0.0127571	0.0153099	0.0121435	0.0133148	0.011706	0.0128169	0.00833891	0.0119436	0.0129891	0.0116732	0.0144315	0.00796631
tci2_wsi3.0_chr_1	76600001	76700000	7671	0.00589856	0.00415298	0.00363768	0.00581473	0.00484299	0.00476128	0.00477014	0.00476341	0.00633137	0.00323921	0.00402596	0.00510884	0.00377414	0.00510117	0.00182488
tci2_wsi3.0_chr_1	76700001	76800000	7167	0.0110033	0.010022	0.00827681	0.014255	0.0122326	0.00931898	0.00866109	0.0120258	0.0108514	0.00487813	0.009211	0.00712173	0.00920912	0.00867459	0.00548835
tci2_wsi3.0_chr_1	76800001	76900000	3547	0.0191951	0.0222007	0.0205024	0.0191644	0.0162366	0.0187571	0.0219935	0.012856	0.0162135	0.0114733	0.0159746	0.0183437	0.0163281	0.0194761	0.00904089
tci2_wsi3.0_chr_1	76900001	77000000	2858	0.0188352	0.0172379	0.0198586	0.0121329	0.0126109	0.0194094	0.0217411	0.0127672	0.0157136	0.00773103	0.0115743	0.0179375	0.0108178	0.0174998	0.00849983
tci2_wsi3.0_chr_1	77000001	77100000	2771	0.0191806	0.0257993	0.024507	0.0227679	0.0241851	0.0207649	0.0295612	0.0226422	0.0190393	0.0174939	0.020834	0.0209649	0.0223952	0.0266455	0.0124453
tci2_wsi3.0_chr_1	77100001	77200000	11239	0.00870701	0.01099	0.0101598	0.0112288	0.0102656	0.0117398	0.0100136	0.0102433	0.0102015	0.00660022	0.0105015	0.0100838	0.0102154	0.0102391	0.00766991
tci2_wsi3.0_chr_1	77200001	77300000	12013	0.0145612	0.0152825	0.0155105	0.0138239	0.0152188	0.0110577	0.0127063	0.0121872	0.0109674	0.0104179	0.0122546	0.0136295	0.0128746	0.0123643	0.00811584
tci2_wsi3.0_chr_1	77300001	77400000	11974	0.012125	0.0129119	0.0123865	0.0129854	0.0128144	0.0108485	0.0112769	0.0111641	0.0108051	0.00678181	0.0113415	0.011325	0.0120042	0.0117265	0.00787433
tci2_wsi3.0_chr_1	77400001	77500000	11969	0.0130807	0.0151281	0.0120287	0.0151213	0.0176686	0.0128709	0.0105381	0.0106905	0.0119396	0.00794143	0.012524	0.0147652	0.0116349	0.0134742	0.00828519
tci2_wsi3.0_chr_1	77500001	77600000	14915	0.0117576	0.0114012	0.0121784	0.0132631	0.0112832	0.0102104	0.0108955	0.0117521	0.0106456	0.00786497	0.0116032	0.0115727	0.0119828	0.0127466	0.0075573
tci2_wsi3.0_chr_1	77600001	77700000	10172	0.0127303	0.0121591	0.0125835	0.0121623	0.0130587	0.0122387	0.0126092	0.0134019	0.0119864	0.00674605	0.0115653	0.012321	0.0120016	0.0120637	0.00798708
tci2_wsi3.0_chr_1	77700001	77800000	11153	0.0165634	0.0186717	0.0157638	0.0170969	0.0186733	0.0165988	0.0150172	0.0160514	0.0174928	0.0139504	0.0172795	0.0187729	0.0176724	0.0182346	0.0124727
tci2_wsi3.0_chr_1	77800001	77900000	11288	0.017971	0.016949	0.0163854	0.0182717	0.0187216	0.0164478	0.0128248	0.015093	0.0176771	0.0100452	0.017434	0.0184059	0.0163095	0.01813	0.012005
tci2_wsi3.0_chr_1	77900001	78000000	9682	0.023205	0.0225474	0.0201451	0.0226091	0.0219529	0.0307853	0.032376	0.0227065	0.0217424	0.0150252	0.0244292	0.0259875	0.0247333	0.0248974	0.0144279
tci2_wsi3.0_chr_1	78000001	78100000	9127	0.0113455	0.0117316	0.0121831	0.0115883	0.0124216	0.0108688	0.011087	0.0112685	0.0120511	0.00806584	0.0105817	0.0114667	0.0113919	0.0115801	0.00790709
tci2_wsi3.0_chr_1	78100001	78200000	13182	0.0126695	0.0145396	0.0123655	0.0139147	0.0138627	0.0124073	0.0113236	0.0124982	0.0144609	0.00819091	0.0123436	0.0134083	0.0112146	0.0127405	0.00929015
tci2_wsi3.0_chr_1	78200001	78300000	10403	0.0140242	0.0137278	0.0142911	0.0145294	0.0170205	0.0116303	0.0130024	0.0134488	0.0145408	0.00820335	0.0127543	0.0143078	0.0137957	0.0139399	0.00939179
tci2_wsi3.0_chr_1	78300001	78400000	6146	0.00999531	0.00769493	0.00934214	0.00755445	0.00939431	0.00770318	0.00916673	0.0101121	0.0101431	0.00513343	0.00871286	0.0101302	0.00888367	0.0106602	0.00525134
tci2_wsi3.0_chr_1	78400001	78500000	4329	0.00374093	0.00549729	0.00518023	0.0060055	0.00517597	0.00455207	0.003361	0.00307308	0.00338315	0.00164831	0.00235924	0.00320867	0.00151316	0.0030423	0.00170319
tci2_wsi3.0_chr_1	78500001	78600000	5158	0.00143739	0.00390104	0.00371863	0.00393674	0.00325103	0.00367344	0.00385747	0.00301535	0.00441455	0.0004851	0.00180669	0.0016245	0.00310988	0.00238045	0.00149607
tci2_wsi3.0_chr_1	78600001	78700000	8762	0.00926344	0.00958642	0.0128108	0.0110546	0.0111833	0.00943113	0.0111882	0.00977328	0.010599	0.00752732	0.0109596	0.0101086	0.0101644	0.0100552	0.00790377
tci2_wsi3.0_chr_1	78700001	78800000	8238	0.0196252	0.0184494	0.0237169	0.0225453	0.0241488	0.0162903	0.0177375	0.0184925	0.0179136	0.0125907	0.0184056	0.0194081	0.0191759	0.0193506	0.0137143
tci2_wsi3.0_chr_1	78800001	78900000	14291	0.0106607	0.0117019	0.0119515	0.0115074	0.0110118	0.0125528	0.0116061	0.0117987	0.0119611	0.00843365	0.0137733	0.013359	0.0146906	0.0133694	0.00768085
tci2_wsi3.0_chr_1	78900001	79000000	10914	0.0122308	0.017912	0.0177222	0.0155358	0.0163758	0.0167672	0.0157999	0.0135018	0.0127388	0.00550588	0.0112269	0.0115996	0.0108522	0.0113458	0.00802045
tci2_wsi3.0_chr_1	79000001	79100000	8860	0.00915297	0.0231344	0.02441	0.021242	0.0228872	0.0258547	0.024831	0.0251716	0.0247708	0.00597364	0.0105089	0.0108946	0.00991758	0.0100263	0.00759598
tci2_wsi3.0_chr_1	79100001	79200000	4324	0.0130673	0.0483089	0.0527357	0.0539449	0.0509614	0.058125	0.0587853	0.0664455	0.0627104	0.0114546	0.0203744	0.0218631	0.0195678	0.0225244	0.0142867
tci2_wsi3.0_chr_1	79200001	79300000	7219	0.016598	0.0227665	0.0195053	0.0225542	0.0228394	0.0175581	0.0185161	0.0233059	0.023553	0.0106859	0.016299	0.0167939	0.0152015	0.0166616	0.0143081
tci2_wsi3.0_chr_1	79300001	79400000	7466	0.0180042	0.0125607	0.0138822	0.0132339	0.0142064	0.0120919	0.011793	0.0276145	0.0291779	0.00705095	0.0174424	0.0186624	0.0167407	0.0191696	0.00813597
tci2_wsi3.0_chr_1	79400001	79500000	5826	0.00123591	0.00317426	0.00438286	0.00897739	0.00916473	0.00544382	0.00593944	0.0107577	0.0104998	0.00131282	0.00624917	0.00513542	0.0040431	0.00457609	0.00218088
tci2_wsi3.0_chr_1	79500001	79600000	5311	0.00162439	0.00636362	0.00722648	0.0110629	0.0103497	0.0100957	0.0115828	0.0166504	0.0148115	-0.0001509	0.00309833	0.00322991	0.00307816	0.00321006	0.00062863
tci2_wsi3.0_chr_1	79600001	79700000	2469	0.00568785	0.00674296	0.00631873	0.00689935	0.00660094	0.00553905	0.00569125	0.00557532	0.0034024	0.0034253	0.00438177	0.0049389	0.00508864	0.00595492	0.00500207
tci2_wsi3.0_chr_1	79700001	79800000	10858	0.00718383	0.00605667	0.00808357	0.00733031	0.00725522	0.00609905	0.00897426	0.00659973	0.00744225	0.00395262	0.00695638	0.00660157	0.00807875	0.00703472	0.00465467
tci2_wsi3.0_chr_1	79800001	79900000	7464	0.0134381	0.0214833	0.0218052	0.0171837	0.0183673	0.0167077	0.0187152	0.0131838	0.0144044	0.0119679	0.0163268	0.0167732	0.0177328	0.0170088	0.0101935
tci2_wsi3.0_chr_1	79900001	80000000	8014	0.0145824	0.0165972	0.0170869	0.0155267	0.0159715	0.0150657	0.0163152	0.0145236	0.0147321	0.00963205	0.0162508	0.0171005	0.0159421	0.0160157	0.008567
tci2_wsi3.0_chr_1	80000001	80100000	8561	0.0180274	0.014379	0.0182931	0.0179098	0.0206105	0.0146176	0.0161589	0.0170996	0.0207984	0.0100045	0.0150153	0.0168486	0.0169956	0.0187909	0.0114623
tci2_wsi3.0_chr_1	80100001	80200000	7265	0.0256785	0.0236846	0.0250548	0.025662	0.0270564	0.0233748	0.0222276	0.0224163	0.0269199	0.0187694	0.0216885	0.0281187	0.0267723	0.0301479	0.0176587
tci2_wsi3.0_chr_1	80200001	80300000	12947	0.0196353	0.0189064	0.0184238	0.0173703	0.0200563	0.0177098	0.0178169	0.0174333	0.0178933	0.0117733	0.0156978	0.0175224	0.0181179	0.0187083	0.0116532
tci2_wsi3.0_chr_1	80300001	80400000	11749	0.0129948	0.0156091	0.0131131	0.0123175	0.0150401	0.0160762	0.0157086	0.0124853	0.0132605	0.00879151	0.013155	0.013789	0.0127897	0.0135302	0.00846443
tci2_wsi3.0_chr_1	80400001	80500000	13200	0.0149715	0.0192233	0.0179535	0.0199462	0.0180083	0.016412	0.0152335	0.0154591	0.0156917	0.0110269	0.0150055	0.0157245	0.0147361	0.0146267	0.012821
tci2_wsi3.0_chr_1	80500001	80600000	6771	0.0177246	0.0215833	0.0165043	0.0171355	0.0190305	0.0191859	0.0158456	0.0169216	0.0203424	0.00970974	0.0171983	0.0178027	0.0170246	0.01278	0.011539
tci2_wsi3.0_chr_1	80600001	80700000	12961	0.0116437	0.0111123	0.010339	0.0114817	0.0116948	0.00981714	0.00964456	0.00947993	0.0104825	0.0066287	0.0106486	0.0115783	0.00986175	0.0110563	0.00777422
tci2_wsi3.0_chr_1	80700001	80800000	9774	0.0154181	0.0168615	0.0165659	0.0152525	0.0151853	0.0169109	0.0158423	0.0156655	0.0159551	0.00822413	0.0136545	0.0134885	0.0123548	0.0133334	0.0112371
tci2_wsi3.0_chr_1	80800001	80900000	9322	0.0181157	0.0190335	0.0182172	0.0185577	0.0166667	0.018185	0.0160136	0.0165349	0.0178479	0.0150548	0.02044	0.0199437	0.0189422	0.0172601	0.0119861
tci2_wsi3.0_chr_1	80900001	81000000	7223	0.0179703	0.0175816	0.0194421	0.0182885	0.0188565	0.0186084	0.0175216	0.0188451	0.0186621	0.0140487	0.0194673	0.0195275	0.0193494	0.0212159	0.0123
tci2_wsi3.0_chr_1	81000001	81100000	7566	0.014267	0.0139737	0.0142213	0.0168722	0.0199024	0.0141862	0.0148471	0.0149695	0.0161846	0.00848449	0.0135281	0.0154669	0.0132086	0.0140363	0.0123168
tci2_wsi3.0_chr_1	81100001	81200000	7441	0.00956822	0.0126478	0.0124987	0.0142934	0.0132255	0.011147	0.0108284	0.0149989	0.0154439	0.00530176	0.0109047	0.0121335	0.0109408	0.0108599	0.00483401
tci2_wsi3.0_chr_1	81200001	81300000	10869	0.00818254	0.00844442	0.0117271	0.0108256	0.0102794	0.00736041	0.00946709	0.00899394	0.00847827	0.00458534	0.00819436	0.00815528	0.0104029	0.0106233	0.00568294
tci2_wsi3.0_chr_1	81300001	81400000	12170	0.0110571	0.0148809	0.0144192	0.0149469	0.0149513	0.0136274	0.0134314	0.0143617	0.0164634	0.00762576	0.0174106	0.0160479	0.0155617	0.0157808	0.00906495
tci2_wsi3.0_chr_1	81400001	81500000	9356	0.0107183	0.0132026	0.0152326	0.0157101	0.0155861	0.0111386	0.0126235	0.0143822	0.0148419	0.00779228	0.0112965	0.0126069	0.0121944	0.0126925	0.00862603
tci2_wsi3.0_chr_1	81500001	81600000	7555	0.00710763	0.00917521	0.00957808	0.0100408	0.0115953	0.00723587	0.0080954	0.00976429	0.0105643	0.00570141	0.00889132	0.00933757	0.00919928	0.0100739	0.00853255
tci2_wsi3.0_chr_1	81600001	81700000	8110	0.0188643	0.0220925	0.0222118	0.01958	0.0217154	0.016614	0.0154087	0.018085	0.0198224	0.0130776	0.0168701	0.0180025	0.0143143	0.0171577	0.0125481
tci2_wsi3.0_chr_1	81700001	81800000	14340	0.0110242	0.011367	0.0105466	0.0106814	0.0105538	0.0100383	0.0100726	0.0129525	0.0117714	0.0057756	0.0113574	0.0107775	0.0105025	0.0102729	0.00690699
tci2_wsi3.0_chr_1	81800001	81900000	7422	0.0184593	0.0120734	0.0141041	0.0140316	0.0151005	0.0165743	0.0157355	0.0170972	0.0161631	0.00655138	0.00940748	0.0114603	0.0118122	0.0122116	0.00736223
tci2_wsi3.0_chr_1	81900001	82000000	11794	0.00840895	0.0107133	0.00938505	0.00918507	0.0105294	0.0102243	0.0088542	0.00882838	0.00932278	0.00541264	0.00650779	0.00727687	0.00605111	0.00744353	0.00478043
tci2_wsi3.0_chr_1	82000001	82100000	11344	0.0174043	0.0178783	0.0190061	0.0178366	0.0179294	0.0165921	0.0170151	0.0167345	0.0178124	0.0132504	0.0143006	0.014855	0.0182007	0.0164146	0.0120825
tci2_wsi3.0_chr_1	82100001	82200000	10490	0.0200931	0.0240074	0.0210322	0.0240135	0.0231707	0.022291	0.0219559	0.0212323	0.0189545	0.0164033	0.0216666	0.0207887	0.020184	0.0198837	0.0152465
tci2_wsi3.0_chr_1	82200001	82300000	6772	0.0231835	0.0217956	0.0259348	0.0240341	0.0241735	0.0230479	0.0221024	0.0227696	0.0259394	0.0136361	0.0194001	0.0215449	0.0205184	0.022887	0.0179639
tci2_wsi3.0_chr_1	82300001	82400000	7971	0.0178978	0.0218678	0.0230234	0.0188093	0.0198806	0.0236562	0.0242261	0.0195494	0.0214079	0.0158749	0.0228473	0.0212745	0.026513	0.0228707	0.0148478
tci2_wsi3.0_chr_1	82400001	82500000	8124	0.0141834	0.0187503	0.019122	0.0168719	0.0173413	0.0188272	0.0211269	0.0191367	0.0183552	0.01313	0.0132886	0.0141026	0.0134923	0.0135742	0.00944084
tci2_wsi3.0_chr_1	82500001	82600000	10679	0.0106797	0.0164808	0.0145247	0.0140407	0.0126379	0.0134673	0.0124684	0.00848273	0.00961864	0.0084927	0.0129383	0.0127425	0.0121285	0.0128773	0.0066792
tci2_wsi3.0_chr_1	82600001	82700000	11296	0.0121771	0.0129933	0.0127927	0.0152162	0.0144562	0.0128182	0.0129952	0.0101158	0.0111608	0.00636194	0.0115379	0.0112239	0.011664	0.0116811	0.00744304
tci2_wsi3.0_chr_1	82700001	82800000	7003	0.0063821	0.010419	0.0116359	0.00930397	0.011412	0.0141631	0.0139871	0.0101086	0.0119056	0.00619346	0.00974931	0.0113866	0.0102794	0.0103583	0.0088808
tci2_wsi3.0_chr_1	82800001	82900000	9457	0.00527068	0.00837059	0.0073237	0.0118796	0.0150405	0.00666924	0.00623167	0.01152	0.0131124	0.00539299	0.0065424	0.00900474	0.00692092	0.00845141	0.0048451
tci2_wsi3.0_chr_1	82900001	83000000	9016	0.00510436	0.0111362	0.00985852	0.0139922	0.0120791	0.00889213	0.00941311	0.0118853	0.0114358	0.00438321	0.00986203	0.00955219	0.00960143	0.00944967	0.00625714
tci2_wsi3.0_chr_1	83000001	83100000	5112	0.0051142	0.0113359	0.0114307	0.0142589	0.0128983	0.0126105	0.0117729	0.0146687	0.0122238	0.00473475	0.00797066	0.00646124	0.00775165	0.00683162	0.00301071
tci2_wsi3.0_chr_1	83100001	83200000	5178	0.00867099	0.01203	0.0128686	0.0145328	0.0128643	0.0169387	0.0147258	0.0193581	0.0148965	0.00631903	0.0114031	0.00937725	0.00982689	0.00810491	0.00751222
tci2_wsi3.0_chr_1	83200001	83300000	7196	0.0019042	0.00327042	0.00294867	0.00560298	0.00727307	0.00658636	0.00603391	0.0097051	0.011721	0.00079417	0.0039252	0.00497385	0.00339369	0.00483652	0.00136222
tci2_wsi3.0_chr_1	83300001	83400000	5794	0.00155967	0.00306086	0.00370974	0.00440203	0.00455434	0.00335797	0.00361736	0.00438297	0.00432431	0.00202523	0.00533625	0.00474721	0.00445618	0.0050897	0.00203592
tci2_wsi3.0_chr_1	83400001	83500000	7829	0.00113141	0.00198136	0.00195806	0.00462344	0.00397812	0.00209589	0.00212936	0.00436878	0.004387	4.62e-05	0.0035935	0.0039092	0.00414172	0.00427887	0.00049041
tci2_wsi3.0_chr_1	83500001	83600000	6761	0.00263593	0.00497834	0.00395175	0.00523881	0.00576719	0.00412706	0.00402122	0.00593695	0.00631907	0.00215334	0.00542318	0.00665078	0.00588388	0.00602232	0.00314897
tci2_wsi3.0_chr_1	83600001	83700000	10132	0.00266037	0.00350926	0.00437203	0.00772339	0.00721089	0.00242405	0.00293527	0.00522302	0.00512945	0.00176759	0.0039698	0.00385522	0.00475393	0.00472976	0.0027575
tci2_wsi3.0_chr_1	83700001	83800000	9070	0.00274017	0.00501452	0.0042886	0.00849418	0.00836714	0.00366379	0.00362923	0.00679761	0.00739164	0.00196501	0.00421879	0.00528405	0.00513162	0.0052292	0.00280783
tci2_wsi3.0_chr_1	83800001	83900000	9174	0.00256247	0.00464327	0.00463681	0.00605035	0.00752318	0.00322596	0.0032797	0.0056032	0.00657802	0.00310126	0.00424806	0.00536017	0.005286	0.00613872	0.00372094
tci2_wsi3.0_chr_1	83900001	84000000	7304	0.00345919	0.00411434	0.00395925	0.00523539	0.00457053	0.00527359	0.00413563	0.00510968	0.00541663	0.0031418	0.0046283	0.00588787	0.00454259	0.00495567	0.00199623
tci2_wsi3.0_chr_1	84000001	84100000	539	0.010091	0.0138289	0.0102176	0.00892795	0.00610895	0.0148351	0.00855243	0.0105308	0.00713303	0.00371283	0.0120138	0.0075221	0.0075626	0.00827748	0.00025634
tci2_wsi3.0_chr_2	1	100000	8017	0.0050724	0.00733143	0.00684135	0.0107799	0.0118678	0.00556675	0.00464429	0.00810322	0.00902235	0.0045552	0.00709173	0.00599364	0.00717128	0.00730861	0.00495778
tci2_wsi3.0_chr_2	100001	200000	9423	0.00234293	0.00248086	0.00257158	0.00476032	0.00461964	0.0012161	0.00196196	0.00266042	0.00184275	0.00120756	0.00236933	0.00213796	0.00252871	0.00206345	0.00073944
tci2_wsi3.0_chr_2	200001	300000	9583	0.00088579	0.00085532	0.00103514	0.00301637	0.00340283	0.00069845	0.00151231	0.00198411	0.0019944	0.00043802	0.00148943	0.00195116	0.00189454	0.0016777	0.00072541
tci2_wsi3.0_chr_2	300001	400000	8697	0.00292229	0.00465458	0.00390388	0.00507125	0.00451498	0.00295517	0.00319969	0.00279453	0.00249774	0.00164494	0.00337949	0.0038893	0.00482343	0.00434762	0.00178277
tci2_wsi3.0_chr_2	400001	500000	8427	0.00215464	0.00261896	0.00357974	0.00508646	0.00565381	0.00284054	0.00301815	0.003282	0.00363033	0.00145031	0.00406717	0.00437468	0.00425555	0.0047057	0.00288429
tci2_wsi3.0_chr_2	500001	600000	8341	0.00338962	0.00383323	0.00399708	0.00517329	0.00726665	0.00463716	0.00491034	0.00502146	0.0075398	0.00423179	0.00509191	0.00759254	0.00463238	0.00702258	0.00302974
tci2_wsi3.0_chr_2	600001	700000	7689	0.0100374	0.0088367	0.00838377	0.0128533	0.0130855	0.0105686	0.00954205	0.0072796	0.00812423	0.00533609	0.010193	0.010171	0.00831854	0.00881971	0.00620546
tci2_wsi3.0_chr_2	700001	800000	5084	0.0106029	0.0108145	0.011001	0.0137226	0.0139251	0.0094465	0.00936259	0.0133265	0.0119745	0.00849705	0.0127314	0.0126368	0.0116033	0.0106127	0.00791569
tci2_wsi3.0_chr_2	800001	900000	6343	0.010052	0.0108036	0.0103353	0.0118867	0.0121764	0.014688	0.015082	0.011924	0.0120004	0.00643688	0.0106014	0.0122248	0.0106209	0.0118129	0.0062059
tci2_wsi3.0_chr_2	900001	1000000	5927	0.0167724	0.0246159	0.0240917	0.0199811	0.0221059	0.0230343	0.0235741	0.0178276	0.0179954	0.0120216	0.0223708	0.0246835	0.0226385	0.0237254	0.0145664
tci2_wsi3.0_chr_2	1000001	1100000	7704	0.0114487	0.0109941	0.0124365	0.0113627	0.0108885	0.012864	0.0126664	0.0121447	0.0120737	0.00740887	0.0131682	0.0106463	0.0139866	0.0105923	0.00934751
tci2_wsi3.0_chr_2	1100001	1200000	7117	0.0138609	0.0189006	0.0216923	0.0214765	0.0193843	0.0154549	0.0162274	0.0184391	0.0163484	0.0128897	0.0158664	0.0176006	0.0194428	0.0198366	0.0138985
tci2_wsi3.0_chr_2	1200001	1300000	16055	0.00620541	0.00895738	0.00925343	0.00740568	0.0086307	0.00763527	0.00807822	0.0079273	0.00876349	0.00486832	0.00829475	0.00920765	0.00802595	0.00899786	0.0062656
tci2_wsi3.0_chr_2	1300001	1400000	12293	0.0162989	0.0189226	0.0196433	0.0175975	0.0187283	0.0210196	0.0215808	0.0164017	0.0175463	0.013234	0.0186215	0.0212168	0.0204525	0.0208418	0.0132212
tci2_wsi3.0_chr_2	1400001	1500000	8656	0.01845	0.0176381	0.0182517	0.0187454	0.0196267	0.0171797	0.0164169	0.0120165	0.0128206	0.0102547	0.0165191	0.0157652	0.0163268	0.016604	0.00913976
tci2_wsi3.0_chr_2	1500001	1600000	12287	0.0111506	0.0165106	0.0160152	0.0136706	0.0156199	0.015104	0.0145291	0.0107918	0.0125586	0.00905499	0.0129018	0.0137745	0.0125055	0.013431	0.00804387
tci2_wsi3.0_chr_2	1600001	1700000	11650	0.0155095	0.0177417	0.017169	0.0173986	0.0181419	0.0140831	0.0156602	0.0141111	0.0150102	0.010075	0.0126678	0.0141493	0.01334	0.0144279	0.010462
tci2_wsi3.0_chr_2	1700001	1800000	9973	0.024763	0.0179504	0.0178033	0.0173551	0.0182186	0.0187565	0.0180278	0.0214964	0.0195051	0.0148087	0.0177084	0.018473	0.0192183	0.0184623	0.0149913
tci2_wsi3.0_chr_2	1800001	1900000	7316	0.0159138	0.0168803	0.0182059	0.0164549	0.0172462	0.0178229	0.0163501	0.0171995	0.0167962	0.0137862	0.0180859	0.0189956	0.0200104	0.0177454	0.0139122
tci2_wsi3.0_chr_2	1900001	2000000	8814	0.0214671	0.0227333	0.0246111	0.0201891	0.024	0.0200388	0.0217595	0.0194924	0.0184367	0.0153509	0.0198731	0.0217631	0.0208479	0.0226451	0.0138039
tci2_wsi3.0_chr_2	2000001	2100000	12142	0.0172069	0.0185137	0.0174664	0.0168639	0.0179392	0.0192314	0.016241	0.016579	0.0192698	0.0125573	0.017158	0.0184768	0.0160904	0.0178927	0.0122483
tci2_wsi3.0_chr_2	2100001	2200000	13811	0.0186276	0.0211675	0.0190576	0.021181	0.022756	0.0166267	0.0152401	0.0191984	0.02021	0.0131012	0.0187093	0.0186741	0.0187027	0.0197245	0.0139936
tci2_wsi3.0_chr_2	2200001	2300000	6492	0.0144392	0.0151822	0.0155837	0.0160761	0.0170273	0.0149043	0.0142813	0.0142138	0.015873	0.0146807	0.0150668	0.0165721	0.0143184	0.0145435	0.0116511
tci2_wsi3.0_chr_2	2300001	2400000	7439	0.0136811	0.0129348	0.0137414	0.0145278	0.0148134	0.0153549	0.0165307	0.015337	0.0159369	0.00972104	0.0151673	0.0133854	0.0126955	0.0136694	0.0100941
tci2_wsi3.0_chr_2	2400001	2500000	10985	0.00834517	0.0180457	0.0172031	0.0101172	0.00969099	0.0117867	0.0117956	0.0063378	0.00726811	0.00600264	0.0131513	0.0125646	0.0124813	0.0132105	0.00557866
tci2_wsi3.0_chr_2	2500001	2600000	4937	0.0234153	0.023632	0.0219452	0.0271869	0.0248674	0.0234825	0.0231408	0.021064	0.0222301	0.0145073	0.0242217	0.0230933	0.0239693	0.0251507	0.0164433
tci2_wsi3.0_chr_2	2600001	2700000	8018	0.0166396	0.0197753	0.020013	0.020166	0.0212512	0.0185628	0.0194164	0.0204187	0.0195498	0.0139654	0.0188656	0.018551	0.0204784	0.0184125	0.0141371
tci2_wsi3.0_chr_2	2700001	2800000	11206	0.0162799	0.0155578	0.013871	0.0172013	0.017512	0.0123017	0.0107041	0.0115891	0.0105753	0.00865308	0.0128251	0.0130809	0.0113524	0.0135107	0.0103062
tci2_wsi3.0_chr_2	2800001	2900000	9742	0.0168038	0.0191316	0.0204154	0.0177453	0.0190786	0.0150616	0.0145744	0.0128558	0.0134169	0.0112009	0.0168343	0.0162464	0.0148711	0.0176179	0.0112686
tci2_wsi3.0_chr_2	2900001	3000000	8638	0.0102345	0.0111187	0.0119999	0.0109589	0.011269	0.00992853	0.0102207	0.00814785	0.00860663	0.00765414	0.0101332	0.00987579	0.0100143	0.0107522	0.00667192
tci2_wsi3.0_chr_2	3000001	3100000	6991	0.0283436	0.0248216	0.0234281	0.0257928	0.0272982	0.0229865	0.0226637	0.023641	0.0242613	0.0172364	0.0211419	0.0234763	0.0217827	0.0239925	0.0214291
tci2_wsi3.0_chr_2	3100001	3200000	7767	0.0120127	0.0162635	0.0144142	0.0140573	0.0151577	0.0148895	0.0151509	0.0125387	0.0162408	0.012601	0.0135106	0.0149279	0.0114318	0.0133666	0.0101574
tci2_wsi3.0_chr_2	3200001	3300000	7654	0.0103838	0.0107483	0.0110627	0.0107724	0.0109889	0.0108459	0.0110169	0.0111116	0.0122972	0.00558006	0.00932424	0.00950227	0.0108226	0.0107156	0.00621332
tci2_wsi3.0_chr_2	3300001	3400000	6433	0.0151313	0.0185225	0.0211681	0.0165244	0.0132745	0.0157434	0.019075	0.0169428	0.0211659	0.0133999	0.0199572	0.0215996	0.0193397	0.0230814	0.0131271
tci2_wsi3.0_chr_2	3400001	3500000	7667	0.0100743	0.0126388	0.0113954	0.0120098	0.0125116	0.0107891	0.0115345	0.0111425	0.0130045	0.00680653	0.0138747	0.017208	0.0146696	0.0169921	0.0090733
tci2_wsi3.0_chr_2	3500001	3600000	5404	0.0082166	0.00976188	0.00852476	0.0109918	0.00977311	0.00463349	0.00625048	0.00546173	0.00615626	0.00681901	0.00628485	0.00651118	0.00713323	0.00711381	0.00584959
tci2_wsi3.0_chr_2	3600001	3700000	9259	0.0122896	0.0114022	0.0105363	0.00867508	0.0090247	0.00702161	0.00705234	0.00829936	0.0095787	0.00469193	0.0083727	0.00867842	0.00830415	0.0086292	0.00453647
tci2_wsi3.0_chr_2	3700001	3800000	5552	0.0194371	0.0248841	0.0295122	0.0184285	0.0167176	0.0191159	0.0200528	0.018318	0.0176558	0.011129	0.022158	0.0200869	0.0255006	0.0236957	0.0118695
tci2_wsi3.0_chr_2	3800001	3900000	8100	0.017313	0.0201893	0.0235749	0.019917	0.0201217	0.0154663	0.0185877	0.0158305	0.0155736	0.0155479	0.0155308	0.0172331	0.0203871	0.0183047	0.0147964
tci2_wsi3.0_chr_2	3900001	4000000	14253	0.0112152	0.0118507	0.0132563	0.0122628	0.0108826	0.0103438	0.0101092	0.009955	0.0100592	0.00775507	0.0124478	0.0121215	0.0114563	0.0105182	0.00757214
tci2_wsi3.0_chr_2	4000001	4100000	12196	0.00905463	0.00860973	0.00866409	0.00819892	0.00816933	0.00809578	0.00880356	0.0100919	0.0103636	0.00587782	0.00895597	0.0100516	0.00853808	0.0103442	0.00705775
tci2_wsi3.0_chr_2	4100001	4200000	9109	0.0169887	0.0213657	0.0218782	0.0214695	0.0207393	0.0160823	0.0182596	0.0207365	0.0197573	0.0131836	0.0193534	0.0196929	0.019528	0.0181497	0.0152414
tci2_wsi3.0_chr_2	4200001	4300000	12715	0.0112943	0.0184935	0.0171196	0.0145287	0.0157052	0.0152321	0.0137312	0.0119456	0.0127766	0.00710117	0.0136566	0.0139418	0.0115703	0.0114056	0.00826961
tci2_wsi3.0_chr_2	4300001	4400000	6275	0.0135559	0.0266341	0.026763	0.0335753	0.0360233	0.021154	0.0201829	0.0302441	0.0318941	0.0073963	0.0119301	0.0111517	0.0153303	0.0124321	0.00845575
tci2_wsi3.0_chr_2	4400001	4500000	14974	0.0179197	0.0189773	0.0190845	0.0197339	0.0199037	0.0161671	0.0152745	0.0155926	0.0184044	0.0105777	0.0169348	0.0183771	0.0172194	0.0175155	0.0119657
tci2_wsi3.0_chr_2	4500001	4600000	8635	0.0168384	0.018141	0.0182823	0.0182434	0.0182925	0.0148293	0.0167626	0.0163656	0.016095	0.0117356	0.0185797	0.0173814	0.0197703	0.0174289	0.011849
tci2_wsi3.0_chr_2	4600001	4700000	10306	0.0189012	0.0181716	0.0171903	0.0192939	0.0192596	0.0172859	0.0179512	0.01883	0.0211926	0.0127998	0.0179503	0.0181933	0.0191049	0.0186991	0.0139821
tci2_wsi3.0_chr_2	4700001	4800000	11630	0.0166273	0.0194037	0.0178997	0.0168692	0.0183491	0.0146185	0.0146953	0.01596	0.0175548	0.0120882	0.0170793	0.0186965	0.0175477	0.0177536	0.0143072
tci2_wsi3.0_chr_2	4800001	4900000	9826	0.0138604	0.0162157	0.018208	0.0180181	0.0185802	0.0134529	0.0157997	0.014285	0.0138803	0.00924518	0.0124924	0.0130087	0.0121698	0.0113397	0.00806242
tci2_wsi3.0_chr_2	4900001	5000000	11117	0.014465	0.0170314	0.0171208	0.0191311	0.0193346	0.0141954	0.0127582	0.0131725	0.0122291	0.00829652	0.0131865	0.0126258	0.0123362	0.0129755	0.00828666
tci2_wsi3.0_chr_2	5000001	5100000	10275	0.0126654	0.0121121	0.0128423	0.0147066	0.0137515	0.0100927	0.0102291	0.0135772	0.0145484	0.00615441	0.0145657	0.014243	0.0130884	0.0127603	0.00938304
tci2_wsi3.0_chr_2	5100001	5200000	8044	0.0232822	0.0193665	0.0198773	0.0191806	0.0229978	0.0181964	0.0156888	0.0174124	0.0195628	0.00928545	0.0143209	0.0162017	0.0131695	0.0162306	0.0124495
tci2_wsi3.0_chr_2	5200001	5300000	4118	0.0244347	0.0276686	0.0281447	0.0286243	0.0324352	0.0175679	0.0172234	0.0220641	0.0204901	0.0155537	0.0237209	0.0236463	0.0223962	0.0225337	0.0225535
tci2_wsi3.0_chr_2	5300001	5400000	5062	0.0205148	0.0321691	0.0307096	0.0292656	0.0301736	0.0223128	0.0222408	0.0178964	0.0196163	0.0108375	0.0232788	0.0219586	0.0204997	0.0218461	0.0154185
tci2_wsi3.0_chr_2	5400001	5500000	3796	0.0182268	0.0220316	0.0226883	0.0184693	0.0184501	0.0170028	0.0179565	0.0158246	0.0187332	0.0132062	0.0129243	0.014043	0.0134221	0.0116855	0.0111371
tci2_wsi3.0_chr_2	5500001	5600000	1075	0.0242676	0.0109276	0.0145375	0.0133055	0.0219503	0.0304861	0.0309987	0.0194942	0.0356899	0.01069	0.0102784	0.0215683	0.0165537	0.0103725	0.0204634
tci2_wsi3.0_chr_2	5600001	5700000	7265	0.0175399	0.0195042	0.0236854	0.0174679	0.0188105	0.0206655	0.0224394	0.0155051	0.0188705	0.0111865	0.0152926	0.0202325	0.0198044	0.0210576	0.0122755
tci2_wsi3.0_chr_2	5700001	5800000	10186	0.012318	0.014943	0.0146667	0.0155203	0.0144622	0.0146148	0.0144133	0.015902	0.0162251	0.00982506	0.0138582	0.0146191	0.0128056	0.0145653	0.00971338
tci2_wsi3.0_chr_2	5800001	5900000	11890	0.0190734	0.021445	0.021692	0.019585	0.0217659	0.0169702	0.017786	0.0179621	0.0183832	0.0136352	0.0155353	0.0173891	0.0172036	0.0195446	0.0126216
tci2_wsi3.0_chr_2	5900001	6000000	11539	0.0221082	0.0202307	0.0209581	0.0206	0.0213088	0.0209692	0.0223753	0.0226564	0.0213051	0.0136834	0.0192552	0.0185895	0.0194979	0.0196985	0.0129769
tci2_wsi3.0_chr_2	6000001	6100000	11984	0.0157505	0.0159445	0.0149058	0.0159907	0.0169208	0.0149149	0.0132897	0.0155823	0.0152658	0.0104688	0.0155468	0.0149423	0.0136483	0.0139456	0.00997504
tci2_wsi3.0_chr_2	6100001	6200000	12935	0.0137513	0.0144812	0.0152936	0.0116573	0.0132182	0.0130189	0.0130222	0.0100116	0.0111104	0.00913745	0.0110204	0.0134948	0.0126443	0.0137341	0.00843836
tci2_wsi3.0_chr_2	6200001	6300000	12229	0.0120279	0.0105721	0.013019	0.0146461	0.0136718	0.00904964	0.0110851	0.0110329	0.0116721	0.00862021	0.0126334	0.0112679	0.0128275	0.0134989	0.00813441
tci2_wsi3.0_chr_2	6300001	6400000	9391	0.0136131	0.0129593	0.013172	0.0138235	0.0161992	0.0117372	0.0127242	0.0139123	0.0123324	0.00940432	0.0142277	0.0147469	0.0129516	0.014241	0.00987927
tci2_wsi3.0_chr_2	6400001	6500000	7675	0.0193411	0.0235255	0.0232777	0.0244713	0.0228774	0.0256474	0.0252544	0.0287785	0.0263044	0.0165186	0.0256653	0.0245835	0.0245233	0.0271447	0.016113
tci2_wsi3.0_chr_2	6500001	6600000	6817	0.0224601	0.0227771	0.0231867	0.0254554	0.0246619	0.0253169	0.0233267	0.0270086	0.026961	0.0166448	0.0241064	0.0229001	0.0223679	0.0234583	0.0167014
tci2_wsi3.0_chr_2	6600001	6700000	4090	0.017912	0.0149889	0.0146012	0.016224	0.017387	0.0139255	0.0132192	0.0146041	0.0182828	0.00668862	0.0115378	0.0155929	0.0126869	0.0159253	0.00833542
tci2_wsi3.0_chr_2	6700001	6800000	5884	0.0153366	0.021307	0.0206484	0.0157232	0.017263	0.0208513	0.0211517	0.0141025	0.0177259	0.0104568	0.012104	0.0165247	0.014644	0.0180652	0.00953392
tci2_wsi3.0_chr_2	6800001	6900000	5635	0.0158927	0.0249706	0.0249395	0.0184121	0.0246918	0.0273627	0.023873	0.0196484	0.0214685	0.0142739	0.0186439	0.0194644	0.016523	0.0166311	0.0131618
tci2_wsi3.0_chr_2	6900001	7000000	5996	0.0116839	0.0143543	0.0134467	0.0127691	0.014685	0.0124951	0.012521	0.0119008	0.0116722	0.0117454	0.0147323	0.0125271	0.0140012	0.0151766	0.0119415
tci2_wsi3.0_chr_2	7000001	7100000	14325	0.00853688	0.00970084	0.00923817	0.0094497	0.00917786	0.0075198	0.00692391	0.00740663	0.00724561	0.00561159	0.00819708	0.0087088	0.00833051	0.00898749	0.00543544
tci2_wsi3.0_chr_2	7100001	7200000	9176	0.00253178	0.00169516	0.00236069	0.00390846	0.00346959	0.00136399	0.00167481	0.00209288	0.00131345	0.00099368	0.0033507	0.00273273	0.00300484	0.00257795	0.0011721
tci2_wsi3.0_chr_2	7200001	7300000	6548	0.0143594	0.0144514	0.0145993	0.0142638	0.0140407	0.0105142	0.0101656	0.0111503	0.0111697	0.00938138	0.0134623	0.0141542	0.0123015	0.0137069	0.011819
tci2_wsi3.0_chr_2	7300001	7400000	7853	0.0194771	0.0225147	0.0207727	0.0213117	0.0216465	0.0168593	0.0167197	0.0151992	0.0193761	0.0101343	0.0185351	0.0196771	0.0187594	0.0202835	0.0136075
tci2_wsi3.0_chr_2	7400001	7500000	10894	0.0209716	0.0212709	0.0221405	0.0222315	0.0247356	0.0189555	0.0205102	0.0199172	0.0215048	0.015515	0.020865	0.0225138	0.0218777	0.0234854	0.0155937
tci2_wsi3.0_chr_2	7500001	7600000	11852	0.0179303	0.0221194	0.0191491	0.0214432	0.0201879	0.0205723	0.018153	0.0211527	0.0189805	0.0148639	0.0207612	0.0218526	0.0215714	0.0204558	0.0157184
tci2_wsi3.0_chr_2	7600001	7700000	10439	0.0193583	0.0215638	0.023346	0.021637	0.0222221	0.0231198	0.0216858	0.0211417	0.0222705	0.0174539	0.0236405	0.0239922	0.0250765	0.0239915	0.0176542
tci2_wsi3.0_chr_2	7700001	7800000	12634	0.0178669	0.0191351	0.0182011	0.0179403	0.0196886	0.0163383	0.0159658	0.0165679	0.0173441	0.0129123	0.0190928	0.01725	0.0185365	0.0169052	0.0116628
tci2_wsi3.0_chr_2	7800001	7900000	10145	0.0173459	0.0185339	0.0157126	0.0185292	0.0183805	0.0180076	0.0166771	0.0208357	0.0194802	0.0115472	0.0207545	0.0186521	0.019457	0.0169425	0.0146371
tci2_wsi3.0_chr_2	7900001	8000000	13917	0.0129592	0.014065	0.0162216	0.0143791	0.0144018	0.0134512	0.0148109	0.0133921	0.0130391	0.0085976	0.011956	0.0130995	0.0128266	0.0135379	0.00826311
tci2_wsi3.0_chr_2	8000001	8100000	8059	0.0100411	0.0111488	0.0114921	0.0115466	0.0105951	0.0130114	0.0129391	0.00761004	0.00922935	0.00849959	0.010898	0.0112558	0.0118889	0.011766	0.00690226
tci2_wsi3.0_chr_2	8100001	8200000	11497	0.0126985	0.013709	0.0168843	0.0140803	0.0154427	0.0137318	0.0158198	0.0134185	0.0156453	0.00809711	0.0133213	0.0134223	0.0152619	0.0160657	0.00845184
tci2_wsi3.0_chr_2	8200001	8300000	4352	0.0268295	0.0270805	0.0296094	0.028051	0.0286391	0.0260871	0.0260124	0.0262075	0.0292668	0.0244045	0.0274443	0.0270156	0.0285175	0.030681	0.0181444
tci2_wsi3.0_chr_2	8300001	8400000	6462	0.020043	0.0244897	0.0269815	0.0211423	0.0188749	0.0225726	0.0211827	0.0213882	0.0177703	0.0158106	0.0230503	0.020476	0.0239593	0.0199937	0.0171222
tci2_wsi3.0_chr_2	8400001	8500000	8606	0.0171222	0.0195247	0.0208078	0.0218479	0.0242839	0.0169419	0.0183541	0.0181369	0.0189647	0.0154748	0.021907	0.0247595	0.0203724	0.024563	0.0182812
tci2_wsi3.0_chr_2	8500001	8600000	10522	0.0220152	0.0218047	0.0238209	0.0219436	0.0227381	0.0183252	0.0182453	0.0176655	0.0183309	0.0170977	0.0177393	0.0199938	0.0207429	0.0224402	0.0147995
tci2_wsi3.0_chr_2	8600001	8700000	8819	0.0102642	0.019729	0.0195439	0.0239584	0.0242522	0.0173842	0.0153969	0.0196489	0.0201844	0.0100723	0.0121243	0.0135863	0.0120207	0.0127807	0.0101255
tci2_wsi3.0_chr_2	8700001	8800000	8339	0.0214259	0.0189144	0.0207493	0.0225393	0.0237732	0.0225945	0.0250726	0.022895	0.0247896	0.0167524	0.0233332	0.023046	0.0224259	0.023882	0.0184699
tci2_wsi3.0_chr_2	8800001	8900000	9203	0.0203737	0.0215083	0.0226946	0.0240112	0.0232257	0.0220105	0.022019	0.0205159	0.019831	0.0145137	0.0198252	0.0211273	0.0213776	0.0219008	0.0133063
tci2_wsi3.0_chr_2	8900001	9000000	9126	0.0154573	0.0175251	0.0171935	0.0186145	0.0150239	0.0167972	0.0162769	0.0177325	0.0174605	0.0125481	0.0202251	0.0190895	0.0209218	0.0179869	0.0144748
tci2_wsi3.0_chr_2	9000001	9100000	12477	0.0157671	0.0155283	0.0171675	0.0167697	0.0210846	0.0166328	0.0150966	0.018204	0.0208173	0.00981697	0.0158802	0.0169578	0.0171908	0.0173521	0.0119036
tci2_wsi3.0_chr_2	9100001	9200000	12677	0.0146872	0.0196616	0.017612	0.0159307	0.0193409	0.0166564	0.0153291	0.0164599	0.0179977	0.0115586	0.0187949	0.0180095	0.0194549	0.0186529	0.0130649
tci2_wsi3.0_chr_2	9200001	9300000	3133	0.0410161	0.0338331	0.0384171	0.0414927	0.0430913	0.0496463	0.0578242	0.0363016	0.0423571	0.0330447	0.0344354	0.0340704	0.0395546	0.0420054	0.033792
tci2_wsi3.0_chr_2	9300001	9400000	9466	0.0144565	0.0151916	0.0169065	0.0199747	0.0199438	0.0157839	0.0162902	0.014593	0.0169554	0.0129082	0.0172136	0.0166546	0.0164229	0.0175268	0.00840648
tci2_wsi3.0_chr_2	9400001	9500000	8645	0.0191133	0.0192201	0.0183212	0.0192098	0.0195572	0.0199128	0.0185739	0.0181609	0.0199755	0.0152205	0.0192914	0.02164	0.0193739	0.0209977	0.0136075
tci2_wsi3.0_chr_2	9500001	9600000	8858	0.0177655	0.0141583	0.0153705	0.0186535	0.0196189	0.016352	0.0183783	0.0158472	0.0169615	0.00949149	0.0185968	0.0174546	0.0199315	0.0214563	0.0146267
tci2_wsi3.0_chr_2	9600001	9700000	9892	0.00996986	0.00989634	0.0117776	0.0126756	0.0127855	0.0107515	0.0101012	0.00948001	0.0109232	0.00686486	0.00931769	0.00968463	0.00871318	0.00864075	0.00549396
tci2_wsi3.0_chr_2	9700001	9800000	5132	0.015476	0.0139046	0.0148843	0.0233329	0.0212024	0.0141444	0.0148456	0.020103	0.0190941	0.00887317	0.0177995	0.0162796	0.0179737	0.0161007	0.0111652
tci2_wsi3.0_chr_2	9800001	9900000	5879	0.0132969	0.0144506	0.0160845	0.0143278	0.0148806	0.012518	0.013787	0.012881	0.013	0.00976041	0.0136825	0.0137215	0.014618	0.0156603	0.00853624
tci2_wsi3.0_chr_2	9900001	10000000	5975	0.00662779	0.00926496	0.00817773	0.00601623	0.00552302	0.0063162	0.00491876	0.00539536	0.0048774	0.00411848	0.00679771	0.00623478	0.00604438	0.00508233	0.00331376
tci2_wsi3.0_chr_2	10000001	10100000	7179	0.0103905	0.0113421	0.0115999	0.0139515	0.0127462	0.0100608	0.0100894	0.00902027	0.00848091	0.00582246	0.0090074	0.00777438	0.0108419	0.0100959	0.0058007
tci2_wsi3.0_chr_2	10100001	10200000	6980	0.0157711	0.0158395	0.0135073	0.0153053	0.0165552	0.0142548	0.013207	0.0105176	0.0118521	0.00974896	0.0117894	0.0143495	0.0120833	0.01335	0.00902602
tci2_wsi3.0_chr_2	10200001	10300000	5104	0.0006624	0.00447951	0.00589071	0.00732574	0.00674368	0.00278637	0.00311528	0.00491893	0.00460496	0.00154594	0.00364909	0.00355455	0.00299208	0.00297323	0.00106821
tci2_wsi3.0_chr_2	10300001	10400000	5794	0.00204513	0.0126384	0.0120376	0.00865558	0.00753617	0.0163629	0.0160365	0.0113431	0.0108338	0.00203586	0.00392479	0.00322458	0.00373857	0.00376242	0.00120579
tci2_wsi3.0_chr_2	10400001	10500000	5790	0.0239854	0.0222341	0.0224862	0.0195059	0.0238699	0.0327111	0.0331384	0.0259741	0.0307122	0.0143203	0.0216576	0.0245785	0.0226282	0.0244227	0.016113
tci2_wsi3.0_chr_2	10500001	10600000	4810	0.0149136	0.0210914	0.0199983	0.0197341	0.0208579	0.0204017	0.0232542	0.0201508	0.0181653	0.0129938	0.0158305	0.0178222	0.0161839	0.0182401	0.013067
tci2_wsi3.0_chr_2	10600001	10700000	8675	0.0162918	0.0154988	0.016348	0.0157495	0.0146971	0.0163861	0.0173151	0.0194514	0.0155226	0.00679014	0.00992782	0.00890373	0.00993919	0.00981136	0.00899359
tci2_wsi3.0_chr_2	10700001	10800000	5283	0.00705374	0.00947159	0.00948862	0.0107536	0.0106183	0.0110869	0.0121947	0.0116355	0.0111308	0.00550546	0.00810468	0.00720492	0.00789604	0.00665763	0.00681199
tci2_wsi3.0_chr_2	10800001	10900000	4569	0.00913365	0.00853006	0.00988131	0.013111	0.0145369	0.00997443	0.0102141	0.0126533	0.0105	0.00668997	0.0128813	0.0102559	0.0121484	0.0123762	0.0122223
tci2_wsi3.0_chr_2	10900001	11000000	4115	0.0209195	0.0241936	0.0281096	0.024766	0.0181706	0.0253261	0.0295379	0.0215417	0.0219038	0.0187988	0.0277911	0.019689	0.0280623	0.0247942	0.0140029
tci2_wsi3.0_chr_2	11000001	11100000	6953	0.0203816	0.0214272	0.0224452	0.0287544	0.0296417	0.0203118	0.0186187	0.0277742	0.0303104	0.0169013	0.0298308	0.0290598	0.0258392	0.0249121	0.017691
tci2_wsi3.0_chr_2	11100001	11200000	4889	0.0174116	0.0176781	0.0156918	0.0161926	0.0151938	0.0148412	0.0162932	0.0157771	0.0155813	0.0136065	0.0175088	0.0174527	0.0153398	0.0145847	0.0129924
tci2_wsi3.0_chr_2	11200001	11300000	6134	0.0182553	0.0179675	0.0164082	0.0174986	0.0170114	0.0204866	0.019618	0.0194165	0.0182643	0.0136466	0.0184823	0.0168116	0.0177394	0.017669	0.0116273
tci2_wsi3.0_chr_2	11300001	11400000	7237	0.0132132	0.0186892	0.0165067	0.0149522	0.018083	0.0170894	0.0154676	0.0134029	0.0161131	0.0105249	0.0142897	0.0193267	0.0156928	0.0215986	0.0149251
tci2_wsi3.0_chr_2	11400001	11500000	10178	0.0148126	0.0182148	0.0202478	0.0168095	0.0179033	0.0157964	0.0159009	0.0142575	0.0149328	0.0122923	0.0160132	0.0157205	0.0147413	0.0176649	0.0100705
tci2_wsi3.0_chr_2	11500001	11600000	6719	0.0211104	0.0262476	0.0241078	0.0201519	0.0189111	0.0219438	0.0200714	0.0199909	0.0216412	0.0139943	0.0217453	0.0285661	0.0232257	0.0259919	0.0138847
tci2_wsi3.0_chr_2	11600001	11700000	7126	0.019977	0.0229682	0.0245206	0.0266758	0.0259434	0.0179606	0.0201537	0.0227621	0.0213683	0.0136177	0.025964	0.0251173	0.0286596	0.0251519	0.0150103
tci2_wsi3.0_chr_2	11700001	11800000	6847	0.0207931	0.029155	0.0279432	0.0229633	0.0254894	0.0240126	0.0187371	0.0212799	0.0220387	0.0156667	0.025414	0.0246101	0.0208621	0.0234181	0.0198676
tci2_wsi3.0_chr_2	11800001	11900000	12982	0.0138624	0.014291	0.0151801	0.0150372	0.015796	0.0112324	0.0130078	0.0111588	0.0116932	0.00939818	0.0110397	0.0128064	0.0114129	0.0124766	0.00861114
tci2_wsi3.0_chr_2	11900001	12000000	11414	0.0176415	0.0212739	0.0208456	0.017818	0.0183643	0.018586	0.0163655	0.0191657	0.0189154	0.0148955	0.0190953	0.0206134	0.018713	0.020222	0.0133631
tci2_wsi3.0_chr_2	12000001	12100000	10126	0.0156017	0.0196047	0.021069	0.0202899	0.0196655	0.0183953	0.0172097	0.018167	0.0198247	0.0145349	0.0191811	0.0202164	0.019609	0.0195252	0.0134288
tci2_wsi3.0_chr_2	12100001	12200000	10148	0.0175166	0.0178294	0.0210123	0.021068	0.0211644	0.0173518	0.0183574	0.0220359	0.0221451	0.0127053	0.0180162	0.0194886	0.0204077	0.0194399	0.0130662
tci2_wsi3.0_chr_2	12200001	12300000	8747	0.0161756	0.016347	0.0196372	0.018256	0.0181681	0.0168385	0.0165124	0.0175048	0.0171316	0.0125287	0.0159721	0.0158879	0.0166879	0.0180895	0.0106328
tci2_wsi3.0_chr_2	12300001	12400000	7648	0.0109381	0.00947554	0.00945799	0.0109322	0.00984513	0.00852789	0.00721634	0.0113311	0.0116382	0.0077257	0.011278	0.0104633	0.00927388	0.00888681	0.00539132
tci2_wsi3.0_chr_2	12400001	12500000	12917	0.0132892	0.0160051	0.0157906	0.014874	0.014815	0.0123154	0.0130972	0.0133444	0.0126122	0.00982002	0.0154182	0.0152441	0.0151135	0.0158474	0.0103126
tci2_wsi3.0_chr_2	12500001	12600000	5697	0.0144919	0.0173754	0.0183585	0.0154371	0.0146406	0.0163043	0.0140098	0.0130185	0.0127993	0.0114797	0.0158655	0.0149763	0.0141515	0.015398	0.0104235
tci2_wsi3.0_chr_2	12600001	12700000	10896	0.0152335	0.0203793	0.0180102	0.0183693	0.0184555	0.0181599	0.0172736	0.0154161	0.0167752	0.0135838	0.0169075	0.0178828	0.0170954	0.0172862	0.0141228
tci2_wsi3.0_chr_2	12700001	12800000	10006	0.0230798	0.023383	0.0270924	0.0226403	0.02427	0.022532	0.0256643	0.0249515	0.0238113	0.0189488	0.0272474	0.0231566	0.0263524	0.0256541	0.0196401
tci2_wsi3.0_chr_2	12800001	12900000	11575	0.0144275	0.0160596	0.0184908	0.0162729	0.0198123	0.0171126	0.0183361	0.0152694	0.0174834	0.012353	0.0164539	0.0198757	0.0169136	0.0202132	0.0123807
tci2_wsi3.0_chr_2	12900001	13000000	12888	0.0140134	0.0162364	0.0161569	0.0156186	0.0167266	0.0150653	0.0142933	0.0137013	0.013733	0.0101392	0.0151437	0.0173108	0.0139281	0.0151847	0.0102922
tci2_wsi3.0_chr_2	13000001	13100000	11891	0.0114023	0.00997679	0.0101719	0.0117406	0.0109028	0.0116231	0.0105223	0.0139822	0.0129472	0.00576272	0.0111792	0.00923868	0.0110022	0.00952721	0.00696952
tci2_wsi3.0_chr_2	13100001	13200000	12950	0.0120127	0.0148393	0.0157697	0.0122609	0.0113158	0.01158	0.0135498	0.0125902	0.0130751	0.00827755	0.0114856	0.0124712	0.0133272	0.0132562	0.00661423
tci2_wsi3.0_chr_2	13200001	13300000	9553	0.0109145	0.010153	0.0107197	0.0115353	0.012144	0.0112582	0.0114801	0.0114164	0.0129414	0.00646657	0.0127646	0.0123944	0.0123277	0.0135629	0.00935315
tci2_wsi3.0_chr_2	13300001	13400000	7643	0.016965	0.0171356	0.0143916	0.0154087	0.0139132	0.0130369	0.012909	0.0137379	0.0124121	0.00879874	0.0126511	0.0137284	0.0111704	0.0118432	0.0107935
tci2_wsi3.0_chr_2	13400001	13500000	9962	0.0172995	0.0181178	0.0181071	0.0171974	0.0167244	0.0154542	0.0157474	0.0158677	0.0162514	0.0132008	0.0168859	0.0166559	0.0176347	0.0169869	0.0126958
tci2_wsi3.0_chr_2	13500001	13600000	7381	0.0206519	0.0234469	0.0265799	0.0245491	0.024159	0.0266344	0.0240341	0.0234605	0.0259227	0.0182718	0.0273708	0.025967	0.0268565	0.0296825	0.018514
tci2_wsi3.0_chr_2	13600001	13700000	6772	0.0225377	0.0222566	0.0241631	0.0221068	0.0263881	0.0213191	0.0202383	0.0197652	0.0207784	0.0159487	0.019598	0.0206861	0.0251416	0.0241715	0.0151345
tci2_wsi3.0_chr_2	13700001	13800000	9285	0.0146212	0.0196274	0.0186346	0.0229755	0.0238632	0.0180101	0.019239	0.0208248	0.0196223	0.0132421	0.0204987	0.0207329	0.0185099	0.0201618	0.0152846
tci2_wsi3.0_chr_2	13800001	13900000	8847	0.0152389	0.0176668	0.0182038	0.0194702	0.0192321	0.0151471	0.0145734	0.015728	0.0159055	0.0143758	0.0182272	0.0166577	0.0164839	0.0173375	0.0131535
tci2_wsi3.0_chr_2	13900001	14000000	9515	0.0201587	0.0211985	0.0245288	0.0221616	0.0224654	0.0203402	0.0195521	0.020489	0.0182476	0.0143754	0.0224542	0.0208872	0.0227183	0.021604	0.0145944
tci2_wsi3.0_chr_2	14000001	14100000	8446	0.0211414	0.0261635	0.0272922	0.0254413	0.0271093	0.0225416	0.0214771	0.0242756	0.0232445	0.0134917	0.0212752	0.0205457	0.0187608	0.0192575	0.0138295
tci2_wsi3.0_chr_2	14100001	14200000	3535	0.0181535	0.0322694	0.0294062	0.027336	0.0288544	0.0269241	0.0241416	0.0241671	0.0243491	0.0125343	0.0169574	0.0190637	0.0133037	0.0170405	0.0115175
tci2_wsi3.0_chr_2	14200001	14300000	5786	0.0218617	0.0229143	0.0234023	0.0232853	0.0246399	0.0203235	0.019523	0.0252282	0.0252934	0.0146751	0.0247989	0.0242351	0.0222334	0.0230371	0.0160229
tci2_wsi3.0_chr_2	14300001	14400000	4787	0.0254114	0.0253504	0.0282166	0.0234703	0.027397	0.0261292	0.0237248	0.0241181	0.026704	0.0165083	0.0257803	0.0244492	0.0236955	0.0224597	0.0167886
tci2_wsi3.0_chr_2	14400001	14500000	6471	0.0238456	0.0289431	0.0272629	0.0268687	0.0238676	0.0249648	0.0207294	0.0207372	0.0199727	0.0204448	0.0233749	0.0253243	0.0220736	0.0242042	0.0180476
tci2_wsi3.0_chr_2	14500001	14600000	3373	0.0188576	0.0230066	0.0262808	0.0272279	0.028186	0.0177804	0.021009	0.0178084	0.0161347	0.0165791	0.0198879	0.0218089	0.0264075	0.0266102	0.0139488
tci2_wsi3.0_chr_2	14600001	14700000	8206	0.0174424	0.0160791	0.0166446	0.0167276	0.0232519	0.0142934	0.0161027	0.0169013	0.0174272	0.0100988	0.0137312	0.0181547	0.0137581	0.0180879	0.0146178
tci2_wsi3.0_chr_2	14700001	14800000	11866	0.0135213	0.0129559	0.0160695	0.0143658	0.0141133	0.0130784	0.0138356	0.0128565	0.0136565	0.00931822	0.0116436	0.0128003	0.0134825	0.012378	0.00861656
tci2_wsi3.0_chr_2	14800001	14900000	5599	0.0282891	0.0248929	0.0238446	0.0239629	0.0211299	0.0232292	0.0207693	0.0246988	0.0210176	0.0184456	0.0283195	0.024345	0.0238936	0.0233865	0.0133591
tci2_wsi3.0_chr_2	14900001	15000000	5999	0.0177598	0.0216549	0.0221004	0.0202492	0.0191012	0.0195325	0.0164519	0.0203808	0.0208076	0.0150043	0.0180678	0.018784	0.0213783	0.0195758	0.0124321
tci2_wsi3.0_chr_2	15000001	15100000	7732	0.0217372	0.0243903	0.0236648	0.0243654	0.0224695	0.0268295	0.024071	0.0231694	0.0215225	0.0165211	0.0246403	0.0225591	0.0243298	0.023753	0.0165143
tci2_wsi3.0_chr_2	15100001	15200000	9542	0.0116084	0.0122309	0.012833	0.011921	0.0122525	0.0124259	0.0149145	0.0148358	0.0153651	0.00756594	0.00993147	0.0103405	0.0115068	0.0123042	0.00938293
tci2_wsi3.0_chr_2	15200001	15300000	14053	0.0117121	0.0117132	0.0111508	0.0121644	0.0116826	0.0145016	0.01441	0.0129324	0.012998	0.00789223	0.0111657	0.0112648	0.0114715	0.0111546	0.00777315
tci2_wsi3.0_chr_2	15300001	15400000	13675	0.00872766	0.0101822	0.00856593	0.00992929	0.0103365	0.009627	0.010159	0.0118734	0.0100954	0.00668155	0.0099061	0.0105318	0.00967063	0.00925925	0.00697216
tci2_wsi3.0_chr_2	15400001	15500000	7771	0.0199867	0.0172805	0.0178481	0.0152392	0.0163355	0.0177904	0.01718	0.0167408	0.0147679	0.0104911	0.0149879	0.0161481	0.0158362	0.0162245	0.00993034
tci2_wsi3.0_chr_2	15500001	15600000	12513	0.0142733	0.0182012	0.0161963	0.0158109	0.0174887	0.0151876	0.0151483	0.0139211	0.0149082	0.0108276	0.0162122	0.0157164	0.0145733	0.0145799	0.0097641
tci2_wsi3.0_chr_2	15600001	15700000	10225	0.0208573	0.021228	0.0216689	0.0239519	0.0248529	0.0193601	0.0187191	0.019027	0.0225937	0.0135419	0.0195569	0.0185887	0.0194457	0.0216246	0.0174522
tci2_wsi3.0_chr_2	15700001	15800000	7325	0.0224697	0.0236684	0.0249434	0.0216123	0.023079	0.0223955	0.022344	0.0198716	0.0202037	0.0161947	0.0223636	0.0206549	0.0226231	0.021682	0.0156817
tci2_wsi3.0_chr_2	15800001	15900000	16846	0.0127265	0.0150089	0.0148313	0.0143278	0.0141677	0.0127082	0.0141328	0.0134072	0.0135003	0.0100315	0.014216	0.0131034	0.0147111	0.0135926	0.010745
tci2_wsi3.0_chr_2	15900001	16000000	8455	0.0185489	0.0175665	0.0191347	0.0176208	0.0202439	0.0189746	0.0195876	0.0184737	0.0173265	0.0127882	0.0195383	0.0212536	0.018723	0.0222265	0.0162056
tci2_wsi3.0_chr_2	16000001	16100000	5074	0.0203418	0.0236445	0.022369	0.0244523	0.024264	0.0212752	0.0206678	0.0193485	0.0182827	0.0127741	0.0208698	0.0184965	0.0204569	0.0209966	0.0144529
tci2_wsi3.0_chr_2	16100001	16200000	8172	0.0198027	0.0208717	0.0210312	0.0204973	0.022584	0.019466	0.0206917	0.0170367	0.0187417	0.0143373	0.0204543	0.020647	0.0219502	0.0201445	0.0154564
tci2_wsi3.0_chr_2	16200001	16300000	13235	0.0173328	0.0158977	0.0151033	0.0185857	0.0183658	0.0165668	0.0155411	0.0142433	0.0167732	0.010391	0.0163539	0.0175024	0.0156261	0.0163209	0.0118122
tci2_wsi3.0_chr_2	16300001	16400000	9539	0.0154446	0.0168482	0.0160886	0.0147264	0.0176346	0.015617	0.0149154	0.0142729	0.0155999	0.0122344	0.013641	0.018158	0.0152244	0.0186732	0.0111543
tci2_wsi3.0_chr_2	16400001	16500000	13048	0.0104774	0.0119398	0.0125879	0.0124271	0.0135415	0.0118844	0.0110785	0.0128742	0.0118729	0.00943831	0.013952	0.0133446	0.0138599	0.0129694	0.00927529
tci2_wsi3.0_chr_2	16500001	16600000	15240	0.0114318	0.0111198	0.0112214	0.01142	0.0120562	0.0134422	0.0139896	0.013155	0.0146985	0.00803771	0.0138125	0.0147759	0.0138383	0.0152187	0.00910552
tci2_wsi3.0_chr_2	16600001	16700000	15332	0.0179064	0.01856	0.0179743	0.0165591	0.0174273	0.0152538	0.0163368	0.0141333	0.0157013	0.01208	0.014533	0.0152478	0.0161108	0.0156845	0.00905976
tci2_wsi3.0_chr_2	16700001	16800000	13598	0.0168107	0.0208477	0.0193083	0.0189276	0.0186834	0.0193252	0.0168452	0.0164262	0.017322	0.0157667	0.018723	0.0194703	0.0190988	0.0184736	0.0146425
tci2_wsi3.0_chr_2	16800001	16900000	13175	0.0191575	0.0192465	0.0203025	0.0195318	0.0205487	0.0170899	0.0153799	0.017006	0.017677	0.0119673	0.0190578	0.0181783	0.017136	0.0175891	0.0146344
tci2_wsi3.0_chr_2	16900001	17000000	5639	0.0171978	0.0190098	0.0183807	0.0197326	0.0176475	0.0161098	0.0204199	0.0252723	0.02279	0.0137041	0.0224626	0.0191518	0.0232594	0.0219424	0.0145038
tci2_wsi3.0_chr_2	17000001	17100000	8136	0.0158976	0.0206941	0.0176175	0.0185515	0.0183863	0.0202595	0.0187976	0.0178021	0.0196883	0.0143662	0.020698	0.0211384	0.0190749	0.0220124	0.017129
tci2_wsi3.0_chr_2	17100001	17200000	5827	0.0136492	0.0143023	0.0147828	0.0173055	0.0170328	0.0123485	0.0161274	0.0166691	0.0190941	0.0103126	0.0132217	0.017273	0.0151149	0.0155587	0.0110964
tci2_wsi3.0_chr_2	17200001	17300000	11537	0.0202817	0.0167077	0.0169058	0.0178356	0.0167441	0.0141096	0.0141301	0.0130919	0.012074	0.0104757	0.0142249	0.0134365	0.0143213	0.0146705	0.0101725
tci2_wsi3.0_chr_2	17300001	17400000	5582	0.0237111	0.0263177	0.0249502	0.025361	0.0248274	0.0207787	0.0211641	0.0224744	0.0230018	0.0153381	0.0252535	0.0249349	0.0200653	0.0227787	0.017811
tci2_wsi3.0_chr_2	17400001	17500000	2412	0.0228389	0.0291172	0.0292453	0.0290516	0.0273337	0.0247224	0.0209516	0.0251794	0.0228873	0.0209911	0.0223305	0.0253725	0.0230531	0.0238457	0.0227675
tci2_wsi3.0_chr_2	17500001	17600000	6739	0.0242943	0.0229197	0.0215447	0.0203409	0.0203407	0.0243328	0.0241517	0.0206949	0.0225605	0.0151508	0.0214613	0.0230777	0.0214088	0.0232217	0.0152621
tci2_wsi3.0_chr_2	17600001	17700000	4436	0.0238608	0.0258456	0.0243628	0.0248469	0.0238613	0.0244444	0.0237391	0.0228615	0.0221325	0.0167305	0.0314822	0.0264985	0.0272169	0.02325	0.0199037
tci2_wsi3.0_chr_2	17700001	17800000	12119	0.0213286	0.0214181	0.0229961	0.0219974	0.0233096	0.0220651	0.0221084	0.0186705	0.020045	0.0158053	0.022908	0.0227983	0.0238755	0.0233468	0.0153351
tci2_wsi3.0_chr_2	17800001	17900000	13309	0.00986113	0.0137528	0.0137732	0.0133356	0.0126324	0.0135836	0.013619	0.0125833	0.011997	0.00774456	0.0125042	0.0130657	0.0125676	0.0121097	0.00832433
tci2_wsi3.0_chr_2	17900001	18000000	10069	0.0205677	0.0223849	0.023279	0.0230937	0.0218846	0.0224833	0.023537	0.022086	0.0212175	0.0159341	0.0228246	0.021617	0.022859	0.0212187	0.0166108
tci2_wsi3.0_chr_2	18000001	18100000	10579	0.0149357	0.0180433	0.0178187	0.0167167	0.0197861	0.0166224	0.0166631	0.0174299	0.0172995	0.0126744	0.0175478	0.0180423	0.017105	0.0170733	0.0126088
tci2_wsi3.0_chr_2	18100001	18200000	9356	0.017418	0.0190861	0.0201128	0.0168284	0.0171877	0.0166502	0.0169285	0.0143208	0.0186459	0.0102826	0.0167369	0.0165778	0.0158985	0.0164263	0.0108665
tci2_wsi3.0_chr_2	18200001	18300000	10565	0.0164312	0.0156032	0.0145786	0.0166697	0.0170058	0.0146929	0.0140085	0.0151776	0.0156802	0.0105228	0.0153181	0.0166202	0.0159049	0.0157193	0.0126825
tci2_wsi3.0_chr_2	18300001	18400000	7279	0.00835198	0.0142347	0.0129944	0.0157121	0.0148876	0.013267	0.0119807	0.0111695	0.0135503	0.0090216	0.00927928	0.0108596	0.0112346	0.0113451	0.00856676
tci2_wsi3.0_chr_2	18400001	18500000	5137	0.00696684	0.0163395	0.0175387	0.0183207	0.0160291	0.00914945	0.00942019	0.00932976	0.00840455	0.00617376	0.00721582	0.00639034	0.00688725	0.00804962	0.00690303
tci2_wsi3.0_chr_2	18500001	18600000	4873	0.0148356	0.020744	0.0189377	0.0228923	0.0210523	0.0203982	0.0201359	0.0181425	0.017183	0.0089802	0.00972311	0.0108936	0.0103844	0.00945846	0.00623319
tci2_wsi3.0_chr_2	18600001	18700000	6667	0.00899104	0.0136438	0.0130302	0.0119016	0.0109076	0.0147886	0.0153257	0.0103498	0.0105387	0.00713499	0.0115316	0.0128321	0.013315	0.0133134	0.00725529
tci2_wsi3.0_chr_2	18700001	18800000	8443	0.00937683	0.0099553	0.00822894	0.0104846	0.0110912	0.00967366	0.009081	0.0106084	0.0102829	0.00701817	0.0106491	0.00978554	0.00881344	0.011008	0.0079137
tci2_wsi3.0_chr_2	18800001	18900000	8262	0.0187276	0.020972	0.0219853	0.017676	0.0212816	0.01726	0.0189864	0.0188782	0.0177298	0.0141039	0.019161	0.020198	0.021992	0.0213764	0.014646
tci2_wsi3.0_chr_2	18900001	19000000	7448	0.0216383	0.0225047	0.0238079	0.0250374	0.024937	0.0211718	0.022499	0.0265688	0.023411	0.0182583	0.0248987	0.0247101	0.0250157	0.0261935	0.0148639
tci2_wsi3.0_chr_2	19000001	19100000	6338	0.0261899	0.0294211	0.0320621	0.0306088	0.0289137	0.0255383	0.0291823	0.0289256	0.0232819	0.0198133	0.0267608	0.0245233	0.0293491	0.0275253	0.0194182
tci2_wsi3.0_chr_2	19100001	19200000	10901	0.0177196	0.0197663	0.0215701	0.0208096	0.0186219	0.0140731	0.0179823	0.0168372	0.0177249	0.0127207	0.0164288	0.0191893	0.0181328	0.0187347	0.0139627
tci2_wsi3.0_chr_2	19200001	19300000	15522	0.0148224	0.0167158	0.0155324	0.0135374	0.01501	0.0156176	0.0139439	0.0147273	0.0150548	0.0103713	0.0159027	0.015509	0.0138422	0.014657	0.0113043
tci2_wsi3.0_chr_2	19300001	19400000	17888	0.00880652	0.01112	0.0118067	0.00922886	0.00978877	0.00866545	0.00979171	0.00981018	0.0099831	0.005778	0.0117026	0.0123238	0.013593	0.0139483	0.00608472
tci2_wsi3.0_chr_2	19400001	19500000	11789	0.0248134	0.0217315	0.0218197	0.0180682	0.0196143	0.0196119	0.0172561	0.0219243	0.0232073	0.0119154	0.0181303	0.0186048	0.0181302	0.0196941	0.0111219
tci2_wsi3.0_chr_2	19500001	19600000	9626	0.0202875	0.020576	0.021344	0.020363	0.0206488	0.0214448	0.0208714	0.0207497	0.0213619	0.0141617	0.022085	0.0226754	0.0208214	0.0241025	0.012428
tci2_wsi3.0_chr_2	19600001	19700000	13798	0.0150472	0.0194347	0.017573	0.0156652	0.0163543	0.0158115	0.0156147	0.0170361	0.0163788	0.009991	0.0173807	0.0166097	0.0182411	0.0161391	0.0122518
tci2_wsi3.0_chr_2	19700001	19800000	7853	0.0209451	0.023065	0.0226269	0.0210658	0.0178256	0.0211346	0.0217147	0.0189956	0.0202614	0.0146153	0.0211032	0.0227709	0.0223166	0.0210521	0.0155055
tci2_wsi3.0_chr_2	19800001	19900000	12703	0.0163096	0.0177279	0.016723	0.018388	0.0205491	0.0171933	0.0156893	0.0171553	0.021607	0.012166	0.0173712	0.0190102	0.018109	0.0186052	0.0116366
tci2_wsi3.0_chr_2	19900001	20000000	9432	0.017444	0.0235759	0.025076	0.0238548	0.0228877	0.023283	0.0245623	0.0220468	0.0227923	0.0127969	0.0202505	0.0212526	0.0201579	0.022122	0.0164086
tci2_wsi3.0_chr_2	20000001	20100000	8199	0.0207938	0.0246341	0.0240318	0.0258558	0.0248532	0.0229835	0.0216569	0.0217366	0.0215889	0.017531	0.0229673	0.0231333	0.0244517	0.0223578	0.0216734
tci2_wsi3.0_chr_2	20100001	20200000	9429	0.0211718	0.020651	0.0187783	0.0209812	0.0214043	0.0187254	0.0171379	0.0195659	0.0208142	0.0121097	0.0201327	0.0216085	0.019039	0.0211999	0.0146366
tci2_wsi3.0_chr_2	20200001	20300000	9459	0.0179907	0.0221414	0.0214528	0.0230603	0.0215973	0.0178986	0.0180482	0.0194435	0.019326	0.0145414	0.0208669	0.0204882	0.0210806	0.0232957	0.0143674
tci2_wsi3.0_chr_2	20300001	20400000	14371	0.0149689	0.0162044	0.018757	0.0184798	0.016363	0.0156545	0.0148317	0.0175928	0.0168058	0.0129562	0.0187216	0.0171743	0.0180945	0.0174627	0.0114029
tci2_wsi3.0_chr_2	20400001	20500000	12880	0.0145408	0.0177763	0.0197422	0.0191979	0.0205307	0.0163893	0.0158984	0.0183703	0.0171683	0.0135255	0.0172423	0.0179068	0.0170619	0.017704	0.0131904
tci2_wsi3.0_chr_2	20500001	20600000	11117	0.0229881	0.0227671	0.022973	0.0227407	0.0251768	0.0215017	0.0203237	0.0207794	0.0229889	0.0160331	0.0232802	0.0244848	0.0223062	0.0233508	0.0170423
tci2_wsi3.0_chr_2	20600001	20700000	11744	0.0204343	0.020825	0.0213263	0.0226033	0.0190644	0.0172217	0.0193049	0.0188537	0.0177653	0.0145567	0.0185907	0.0187457	0.0183838	0.0200326	0.0136657
tci2_wsi3.0_chr_2	20700001	20800000	7485	0.0203104	0.0249585	0.0229139	0.0263778	0.023441	0.0213659	0.018835	0.0236276	0.0257694	0.013567	0.0249089	0.0260907	0.0210567	0.0245018	0.0162588
tci2_wsi3.0_chr_2	20800001	20900000	10403	0.023837	0.0241758	0.0223394	0.021227	0.0199532	0.0211312	0.0229898	0.0215322	0.0239312	0.0167351	0.0216959	0.0215469	0.0221432	0.0221865	0.0148559
tci2_wsi3.0_chr_2	20900001	21000000	11365	0.0199042	0.0241685	0.0217599	0.0247102	0.0221991	0.0201073	0.0178745	0.0204053	0.019577	0.0190865	0.0236761	0.0211582	0.0208077	0.0215865	0.0162655
tci2_wsi3.0_chr_2	21000001	21100000	4668	0.0232565	0.0276288	0.0278943	0.0249123	0.0255995	0.0192236	0.0220671	0.0189982	0.0226083	0.0198402	0.0226945	0.0294014	0.0218346	0.0241836	0.0211767
tci2_wsi3.0_chr_2	21100001	21200000	5163	0.0173184	0.0197678	0.0183025	0.0174209	0.0161509	0.0168482	0.0196111	0.0196286	0.019031	0.0124605	0.0178349	0.0172644	0.0170238	0.0165897	0.0130614
tci2_wsi3.0_chr_2	21200001	21300000	11782	0.0157445	0.015113	0.0140941	0.0143675	0.0136097	0.0123646	0.0111675	0.0112997	0.0108934	0.00666365	0.0113736	0.010311	0.0115677	0.0119495	0.00885151
tci2_wsi3.0_chr_2	21300001	21400000	9355	0.0164283	0.0211888	0.0219558	0.0174249	0.0187565	0.0121403	0.012852	0.0115024	0.0133058	0.00951577	0.0135578	0.0132687	0.0129906	0.0155266	0.0086512
tci2_wsi3.0_chr_2	21400001	21500000	8256	0.0215729	0.0253405	0.0230012	0.0236172	0.0232728	0.0212468	0.0204924	0.0229333	0.0226771	0.0135149	0.0236438	0.0236042	0.022822	0.0238049	0.0168293
tci2_wsi3.0_chr_2	21500001	21600000	10814	0.0183471	0.0170019	0.0177008	0.0174256	0.0170843	0.0157019	0.0180712	0.0185331	0.0163145	0.0121841	0.0168621	0.0158744	0.0174703	0.0183796	0.0148581
tci2_wsi3.0_chr_2	21600001	21700000	8932	0.0139524	0.0154004	0.0164958	0.0166916	0.0167188	0.0140944	0.0145018	0.0146633	0.0156813	0.0112697	0.0145989	0.0169268	0.0163241	0.0174018	0.0118454
tci2_wsi3.0_chr_2	21700001	21800000	13983	0.0148985	0.0156355	0.0149741	0.0185329	0.0174311	0.0146661	0.0153701	0.0143787	0.0159114	0.0106272	0.0161539	0.0146738	0.0155027	0.0157509	0.0117343
tci2_wsi3.0_chr_2	21800001	21900000	14471	0.0161881	0.0166039	0.0195151	0.0158742	0.0170979	0.0152827	0.0147666	0.0142817	0.0160317	0.0118349	0.015583	0.0166987	0.0160291	0.0181697	0.0111639
tci2_wsi3.0_chr_2	21900001	22000000	8790	0.0146517	0.0171863	0.0182774	0.0185006	0.0158894	0.0186684	0.0195399	0.0163209	0.0157139	0.0120436	0.0188425	0.0154866	0.0177896	0.0171346	0.0115514
tci2_wsi3.0_chr_2	22000001	22100000	10663	0.0149304	0.0176654	0.0146143	0.0149941	0.0170561	0.0155112	0.0148442	0.014528	0.0165266	0.0121057	0.0169728	0.018181	0.0168203	0.01773	0.0103616
tci2_wsi3.0_chr_2	22100001	22200000	9384	0.0187911	0.0210659	0.0208612	0.0210078	0.0198686	0.0204373	0.0212939	0.0202632	0.0193025	0.0150531	0.0220399	0.0201994	0.0224763	0.0227296	0.0143805
tci2_wsi3.0_chr_2	22200001	22300000	9001	0.0138838	0.0151374	0.0150326	0.0149577	0.0143161	0.0131198	0.0147048	0.0135424	0.015388	0.0104332	0.0144575	0.0152556	0.0160203	0.0152237	0.0108627
tci2_wsi3.0_chr_2	22300001	22400000	13123	0.016504	0.0203017	0.016886	0.0164733	0.0186343	0.017173	0.0167594	0.0153563	0.0163377	0.0117245	0.0184603	0.0180353	0.0158778	0.0169408	0.0119617
tci2_wsi3.0_chr_2	22400001	22500000	13005	0.0155395	0.0176154	0.0188555	0.0167625	0.0174285	0.0148978	0.0152828	0.016391	0.0173946	0.0113009	0.0166994	0.0161236	0.0179647	0.0192893	0.0119273
tci2_wsi3.0_chr_2	22500001	22600000	16819	0.0157244	0.0182698	0.0190219	0.0182571	0.0179131	0.0153422	0.0152029	0.0156572	0.0147043	0.0132399	0.0169877	0.0160962	0.0164373	0.0166189	0.0129735
tci2_wsi3.0_chr_2	22600001	22700000	15099	0.0132124	0.015722	0.0165733	0.0157821	0.0166468	0.0145709	0.0169943	0.0158756	0.0167073	0.0121782	0.0151195	0.0176002	0.0162845	0.0169116	0.0120991
tci2_wsi3.0_chr_2	22700001	22800000	7670	0.0174742	0.0213883	0.0210388	0.0208701	0.0209746	0.0199807	0.0214714	0.0167319	0.0164851	0.0150002	0.0240318	0.0223414	0.0231887	0.0213457	0.0135813
tci2_wsi3.0_chr_2	22800001	22900000	12821	0.0145062	0.0153149	0.0150756	0.0157185	0.0143407	0.0139383	0.0128999	0.0120339	0.012939	0.00847306	0.0135272	0.0147293	0.0140159	0.0149692	0.00898807
tci2_wsi3.0_chr_2	22900001	23000000	10972	0.0171166	0.0172123	0.0200297	0.0200326	0.0217731	0.0175667	0.0183039	0.0210654	0.0200789	0.0139744	0.0184733	0.0191082	0.0198287	0.0206701	0.0170497
tci2_wsi3.0_chr_2	23000001	23100000	13002	0.0119418	0.0156261	0.0147856	0.0133651	0.0114561	0.0130132	0.012491	0.0111577	0.0104966	0.00784662	0.0129004	0.0110657	0.0120778	0.0107536	0.00671364
tci2_wsi3.0_chr_2	23100001	23200000	11315	0.0109249	0.0127249	0.0123516	0.0122889	0.0123442	0.0102222	0.0112051	0.00997309	0.0110478	0.00887403	0.0107241	0.0111839	0.0123807	0.0125464	0.00812142
tci2_wsi3.0_chr_2	23200001	23300000	7909	0.0126666	0.0136542	0.0124004	0.0132292	0.0122494	0.0104806	0.0116118	0.0123511	0.0112343	0.00640566	0.0123993	0.0115151	0.0131325	0.0112119	0.00822634
tci2_wsi3.0_chr_2	23300001	23400000	6712	0.0115944	0.0107062	0.012465	0.0151027	0.0148281	0.0126863	0.0115451	0.0115205	0.0129756	0.00870423	0.0124361	0.0136588	0.01147	0.0133603	0.00928766
tci2_wsi3.0_chr_2	23400001	23500000	15188	0.014152	0.0141313	0.0147498	0.0127728	0.0128556	0.0113079	0.0122359	0.0128346	0.0111614	0.00991646	0.0122808	0.0119592	0.0132223	0.0128083	0.00851645
tci2_wsi3.0_chr_2	23500001	23600000	12626	0.0104685	0.00859674	0.00958278	0.0104037	0.0105091	0.00968621	0.00917849	0.00774033	0.00914701	0.00544503	0.00843539	0.00945724	0.00825186	0.00959498	0.00587837
tci2_wsi3.0_chr_2	23600001	23700000	13765	0.016787	0.020896	0.0187863	0.0185609	0.0208987	0.018319	0.0174327	0.0167398	0.0172193	0.0143833	0.0198882	0.020957	0.0183431	0.0187037	0.0138619
tci2_wsi3.0_chr_2	23700001	23800000	7823	0.0214822	0.0252516	0.0252987	0.0238235	0.0261824	0.024358	0.0243974	0.0209838	0.0233825	0.0166774	0.0221934	0.0244876	0.0242021	0.023664	0.0162903
tci2_wsi3.0_chr_2	23800001	23900000	9559	0.0209379	0.0252195	0.0216034	0.0217363	0.0244239	0.0231946	0.0223565	0.021453	0.0231179	0.0156223	0.0227542	0.0236157	0.0225764	0.0244941	0.016048
tci2_wsi3.0_chr_2	23900001	24000000	6993	0.0216167	0.0190272	0.0195962	0.0187642	0.0218914	0.0204528	0.0176178	0.0209812	0.0212352	0.0132929	0.0219613	0.0230286	0.0200566	0.0250872	0.0177823
tci2_wsi3.0_chr_2	24000001	24100000	6120	0.0181702	0.0155503	0.019767	0.0164794	0.0169249	0.0119519	0.0141717	0.015503	0.0198861	0.011606	0.0148897	0.0167623	0.0185008	0.0194592	0.013082
tci2_wsi3.0_chr_2	24100001	24200000	8409	0.0147442	0.0138121	0.0132501	0.0160593	0.0148364	0.0130249	0.0154921	0.0160986	0.0176574	0.00852875	0.0128126	0.0148499	0.0137865	0.0137756	0.0111215
tci2_wsi3.0_chr_2	24200001	24300000	3714	0.0170138	0.0240777	0.0227934	0.023729	0.026557	0.0225297	0.0237698	0.0271469	0.0220083	0.0143637	0.0211755	0.021687	0.0220289	0.0272996	0.0160785
tci2_wsi3.0_chr_2	24300001	24400000	4634	0.0203206	0.0225428	0.0232275	0.027939	0.0260223	0.0239316	0.0257619	0.0256515	0.0275689	0.0179519	0.0226698	0.0245325	0.0257681	0.0238272	0.0134488
tci2_wsi3.0_chr_2	24400001	24500000	5860	0.0173014	0.0232536	0.0187686	0.0221021	0.0241358	0.017667	0.0171762	0.0193057	0.0204801	0.0136988	0.0198672	0.0197058	0.0169789	0.0185519	0.0143041
tci2_wsi3.0_chr_2	24500001	24600000	6311	0.0226484	0.0267446	0.0229637	0.0298191	0.02679	0.0216676	0.0214493	0.0203986	0.0208914	0.0230137	0.0199011	0.0238736	0.0242778	0.0251566	0.0188795
tci2_wsi3.0_chr_2	24600001	24700000	9714	0.0129333	0.0130923	0.0138704	0.0153328	0.0173722	0.0109616	0.0112662	0.0110019	0.0142221	0.00885572	0.0126093	0.0130265	0.013898	0.0157292	0.010762
tci2_wsi3.0_chr_2	24700001	24800000	7615	0.00865962	0.0124668	0.00949841	0.0121532	0.011075	0.0112612	0.0100389	0.00979522	0.0106139	0.00764517	0.0125891	0.0114546	0.0132203	0.0123658	0.00889262
tci2_wsi3.0_chr_2	24800001	24900000	10099	0.0155004	0.0150943	0.0164003	0.0149197	0.0179117	0.0142529	0.0150885	0.0163995	0.0174959	0.0108053	0.0148296	0.0158445	0.0155891	0.0178485	0.0117081
tci2_wsi3.0_chr_2	24900001	25000000	3914	0.0246599	0.0407573	0.04071	0.0276028	0.0300857	0.0280478	0.0271447	0.0226163	0.0232915	0.021371	0.0291296	0.0305773	0.0326791	0.0342053	0.0234354
tci2_wsi3.0_chr_2	25000001	25100000	6059	0.0164729	0.0219707	0.0250599	0.0247954	0.0220339	0.0179755	0.0199635	0.0232168	0.0221667	0.0139262	0.0261338	0.0221937	0.026662	0.0253304	0.0188315
tci2_wsi3.0_chr_2	25100001	25200000	7119	0.016948	0.0206454	0.0196477	0.0265721	0.0256751	0.019891	0.0214179	0.0299402	0.0295047	0.0137494	0.0198484	0.0187301	0.0186611	0.017026	0.00959234
tci2_wsi3.0_chr_2	25200001	25300000	5511	0.0260301	0.0287549	0.0258213	0.0254947	0.0288989	0.024668	0.02164	0.0238582	0.0234751	0.0172282	0.0225934	0.0232461	0.0224168	0.0225256	0.0145765
tci2_wsi3.0_chr_2	25300001	25400000	7411	0.0127882	0.0136349	0.0162773	0.0162547	0.0135731	0.0139507	0.0141728	0.0178542	0.0181895	0.0112933	0.0169547	0.0163696	0.0170848	0.0177145	0.0139109
tci2_wsi3.0_chr_2	25400001	25500000	6022	0.0142365	0.0146278	0.0160992	0.0152586	0.0168952	0.0156785	0.0150982	0.0166655	0.0170458	0.0109519	0.0156172	0.0145201	0.01585	0.0157189	0.0113148
tci2_wsi3.0_chr_2	25500001	25600000	4346	0.0229127	0.0261323	0.0261561	0.0254848	0.0257967	0.0235972	0.0238001	0.0259183	0.0266103	0.0174083	0.025936	0.0236685	0.0263788	0.0226109	0.0188726
tci2_wsi3.0_chr_2	25600001	25700000	5141	0.0178845	0.0263763	0.0223612	0.0266053	0.0287865	0.0241807	0.0210401	0.0224121	0.0229964	0.0174712	0.0234077	0.0244929	0.0224128	0.0231188	0.0211127
tci2_wsi3.0_chr_2	25700001	25800000	6001	0.0144041	0.0226387	0.0236296	0.0191935	0.021433	0.0254942	0.0257144	0.0218202	0.0230694	0.0127907	0.0182678	0.0185571	0.0202697	0.0178977	0.0109383
tci2_wsi3.0_chr_2	25800001	25900000	8374	0.0196314	0.0186324	0.0200033	0.0231959	0.0212726	0.0178138	0.0206754	0.0298764	0.026664	0.0109242	0.016446	0.0158712	0.0151364	0.0197511	0.0132598
tci2_wsi3.0_chr_2	25900001	26000000	6456	0.017298	0.0149283	0.0157781	0.0182568	0.0170662	0.0186611	0.0164932	0.0249134	0.0234776	0.0112542	0.0166324	0.015221	0.0166838	0.0159894	0.0094008
tci2_wsi3.0_chr_2	26000001	26100000	5424	0.0221219	0.0268874	0.0241136	0.0222536	0.0266184	0.0194304	0.0215431	0.0179869	0.0154924	0.0166426	0.0214316	0.0224411	0.0214685	0.0210675	0.0139964
tci2_wsi3.0_chr_2	26100001	26200000	6018	0.0139255	0.0131637	0.0159969	0.0144021	0.0174121	0.0141531	0.0146382	0.0159735	0.0145617	0.00897491	0.0163777	0.0152723	0.0157949	0.017602	0.0125026
tci2_wsi3.0_chr_2	26200001	26300000	8616	0.00835359	0.00744685	0.00748676	0.00823104	0.00764907	0.00756184	0.00834367	0.00822348	0.00847538	0.00423066	0.00580224	0.00681636	0.00674914	0.00563823	0.0058273
tci2_wsi3.0_chr_2	26300001	26400000	10251	0.00813665	0.00865162	0.00857688	0.00734095	0.00886476	0.0093638	0.00770039	0.00870804	0.0107494	0.00479361	0.00653796	0.0076026	0.00614933	0.00718214	0.00634344
tci2_wsi3.0_chr_2	26400001	26500000	16428	0.00623031	0.00734044	0.00763667	0.00570693	0.00610715	0.00852938	0.00890802	0.00653566	0.00705329	0.00336098	0.00593256	0.00661904	0.00636816	0.00729191	0.00336147
tci2_wsi3.0_chr_2	26500001	26600000	15364	0.00592297	0.00801463	0.00869465	0.0119289	0.0120422	0.00720389	0.00750978	0.0088013	0.00920565	0.0028206	0.00842808	0.00847655	0.00887134	0.00805867	0.00459868
tci2_wsi3.0_chr_2	26600001	26700000	10474	0.0074501	0.00937065	0.00895646	0.00774776	0.00897912	0.00764309	0.00719596	0.00573449	0.00714354	0.00499343	0.00750214	0.00778756	0.00667801	0.00917892	0.00485567
tci2_wsi3.0_chr_2	26700001	26800000	5954	0.013895	0.0124105	0.0119883	0.0101635	0.0113493	0.00880041	0.00803015	0.0109883	0.0122732	0.00789107	0.010145	0.0121622	0.0117792	0.0120371	0.00932305
tci2_wsi3.0_chr_2	26800001	26900000	3781	0.0216637	0.0200487	0.0261566	0.0242185	0.0267731	0.0147727	0.0192645	0.0223871	0.0232487	0.0161129	0.0177999	0.0202219	0.0224871	0.0241745	0.0171297
tci2_wsi3.0_chr_2	26900001	27000000	5863	0.0248035	0.0280463	0.0292209	0.0266374	0.0281319	0.0262313	0.0251006	0.0267924	0.0294514	0.0153495	0.0265465	0.031639	0.0276237	0.0273272	0.0213273
tci2_wsi3.0_chr_2	27000001	27100000	8599	0.0216783	0.0269106	0.0250593	0.0247475	0.021236	0.0226858	0.0213014	0.021306	0.0228997	0.0186789	0.0233762	0.023976	0.023814	0.0219613	0.0161083
tci2_wsi3.0_chr_2	27100001	27200000	5766	0.0179807	0.0182495	0.0175401	0.0226516	0.0256631	0.01916	0.0168299	0.0202435	0.0217257	0.0126481	0.0164384	0.0199364	0.0175668	0.0186713	0.0147653
tci2_wsi3.0_chr_2	27200001	27300000	5490	0.0132855	0.0156799	0.0158159	0.0169088	0.0141731	0.0154037	0.0125529	0.0168106	0.0144588	0.0121828	0.013356	0.0120627	0.011551	0.0139718	0.0102462
tci2_wsi3.0_chr_2	27300001	27400000	6442	0.00465519	0.0073	0.00773573	0.00501164	0.00563732	0.00617447	0.00643329	0.00448736	0.00375909	0.00459059	0.00612495	0.00622408	0.0066856	0.00740694	0.00414271
tci2_wsi3.0_chr_2	27400001	27500000	5149	0.011683	0.0116429	0.0123692	0.0194496	0.0161999	0.00983446	0.0127336	0.0154822	0.0128099	0.00879842	0.0183185	0.0175524	0.0206196	0.0178004	0.0132826
tci2_wsi3.0_chr_2	27500001	27600000	8437	0.00836612	0.00789324	0.00966609	0.00819906	0.010068	0.00910414	0.0102631	0.01133	0.0123704	0.00524304	0.0105707	0.0108055	0.0120521	0.0138534	0.00408884
tci2_wsi3.0_chr_2	27600001	27700000	7197	0.0148012	0.0124686	0.012358	0.0182353	0.0170965	0.0146757	0.0172299	0.0156848	0.0145938	0.0103306	0.0186362	0.0182078	0.0183604	0.0171457	0.0138034
tci2_wsi3.0_chr_2	27700001	27800000	7800	0.0207906	0.0239414	0.0233034	0.0202072	0.0230853	0.0258592	0.0235962	0.021873	0.0241155	0.0126376	0.0206555	0.0219098	0.0183064	0.0208871	0.0150895
tci2_wsi3.0_chr_2	27800001	27900000	4658	0.0296064	0.0242153	0.0246154	0.0333466	0.0324835	0.0267428	0.0249228	0.0257004	0.0284726	0.0174368	0.0230786	0.0288322	0.0222921	0.0260359	0.0188452
tci2_wsi3.0_chr_2	27900001	28000000	3114	0.0185485	0.0178876	0.0167623	0.0230909	0.02021	0.027245	0.0228951	0.0357011	0.0328749	0.0140151	0.0157618	0.0166582	0.014548	0.0172605	0.0145504
tci2_wsi3.0_chr_2	28000001	28100000	6466	0.0211571	0.0190338	0.0214503	0.0218409	0.0233802	0.0203422	0.0199103	0.0219829	0.0218221	0.017793	0.0208474	0.0205133	0.0209515	0.0197179	0.0157189
tci2_wsi3.0_chr_2	28100001	28200000	5749	0.0167199	0.0171582	0.0182788	0.0181248	0.0189027	0.0166695	0.0187406	0.0186744	0.0206259	0.00954661	0.017179	0.0135424	0.016679	0.0152296	0.0124898
tci2_wsi3.0_chr_2	28200001	28300000	5812	0.0146642	0.0185317	0.0226239	0.0180348	0.0231472	0.0175952	0.0181894	0.0154672	0.0171228	0.0116988	0.0169902	0.0194931	0.0168213	0.0192454	0.0147116
tci2_wsi3.0_chr_2	28300001	28400000	13059	0.0157738	0.0180183	0.0166024	0.0207804	0.0199619	0.0181053	0.0169067	0.0170482	0.0165658	0.0141742	0.0179001	0.0176297	0.0183717	0.0188486	0.0116771
tci2_wsi3.0_chr_2	28400001	28500000	4889	0.0178502	0.0195404	0.0197967	0.0192395	0.0196885	0.0177844	0.0216999	0.0188102	0.0172135	0.0115607	0.0194655	0.0194905	0.017674	0.0191595	0.0147052
tci2_wsi3.0_chr_2	28500001	28600000	12691	0.0103517	0.0146676	0.0142074	0.0148568	0.0130895	0.0155533	0.0130127	0.0127452	0.0125443	0.00864782	0.0153052	0.015723	0.0142919	0.0133068	0.00957328
tci2_wsi3.0_chr_2	28600001	28700000	7404	0.0224889	0.0282572	0.0268176	0.0259931	0.0267764	0.0228037	0.0273368	0.0223486	0.0249977	0.0170504	0.0254099	0.0254754	0.0271141	0.0282993	0.0210305
tci2_wsi3.0_chr_2	28700001	28800000	5812	0.0216214	0.0222421	0.0231389	0.021185	0.0249904	0.0198087	0.0200569	0.0213051	0.0236078	0.013485	0.0240059	0.0247707	0.0236449	0.0247146	0.0175719
tci2_wsi3.0_chr_2	28800001	28900000	5786	0.0217736	0.024801	0.0223774	0.0208862	0.0281165	0.0231818	0.0226925	0.0220735	0.022992	0.0200968	0.0211836	0.0251256	0.0225391	0.027529	0.0197441
tci2_wsi3.0_chr_2	28900001	29000000	4680	0.016008	0.0186175	0.0178329	0.0127548	0.0170892	0.0189776	0.0192618	0.0144851	0.0176991	0.0110322	0.0191289	0.017919	0.016893	0.0172847	0.0134929
tci2_wsi3.0_chr_2	29000001	29100000	3074	0.021619	0.0177233	0.0229192	0.0227059	0.0247514	0.0173954	0.0214317	0.024295	0.0260051	0.0185427	0.0190676	0.0260891	0.020678	0.0227923	0.0205421
tci2_wsi3.0_chr_2	29100001	29200000	7359	0.0241482	0.0239579	0.024725	0.026929	0.0270612	0.023275	0.0197427	0.0242546	0.0230769	0.01819	0.0258566	0.0245256	0.0239292	0.0234561	0.0187228
tci2_wsi3.0_chr_2	29200001	29300000	10353	0.0244843	0.0226546	0.0236936	0.0233656	0.0267042	0.0198478	0.0221429	0.0245082	0.0267373	0.0155228	0.0212507	0.0223032	0.0219472	0.02293	0.0190407
tci2_wsi3.0_chr_2	29300001	29400000	7211	0.0227917	0.0251594	0.0239274	0.0226649	0.0221221	0.0215043	0.0239279	0.0212954	0.0200251	0.0170293	0.0262503	0.0261405	0.0264948	0.0262363	0.0146928
tci2_wsi3.0_chr_2	29400001	29500000	9467	0.0196472	0.0186165	0.0206964	0.019678	0.0202028	0.0152519	0.017559	0.0191699	0.0188467	0.0152673	0.0188707	0.0186365	0.0211819	0.0217873	0.0137414
tci2_wsi3.0_chr_2	29500001	29600000	9715	0.0115576	0.0156427	0.0147182	0.0132199	0.0146768	0.0171402	0.0145584	0.0138961	0.0163033	0.00942473	0.0100322	0.010166	0.010666	0.0119255	0.00774544
tci2_wsi3.0_chr_2	29600001	29700000	6997	0.0212286	0.0266724	0.028293	0.0289159	0.0307605	0.0218677	0.0220913	0.0280936	0.0267661	0.0145712	0.0233512	0.0254639	0.0221825	0.02299	0.0177741
tci2_wsi3.0_chr_2	29700001	29800000	6419	0.0206565	0.020789	0.0220422	0.0225278	0.023444	0.0195986	0.0199411	0.0256543	0.0238247	0.0138519	0.0204972	0.0208979	0.0203452	0.0202308	0.0127804
tci2_wsi3.0_chr_2	29800001	29900000	5236	0.0215829	0.0269046	0.0307457	0.0262347	0.0319793	0.0225813	0.0261993	0.0250529	0.0277666	0.0199903	0.0224962	0.0262066	0.0273855	0.0275269	0.0207572
tci2_wsi3.0_chr_2	29900001	30000000	5614	0.0185832	0.0182508	0.0198199	0.0200592	0.0219207	0.0213315	0.0209644	0.0226333	0.0200366	0.0137073	0.0182137	0.0188002	0.0200166	0.0233023	0.0151064
tci2_wsi3.0_chr_2	30000001	30100000	6688	0.0202138	0.0222151	0.0217763	0.0213671	0.0220186	0.0181858	0.0178291	0.0192164	0.0191661	0.0150425	0.0187241	0.0189204	0.019156	0.0190009	0.0167557
tci2_wsi3.0_chr_2	30100001	30200000	7199	0.0140375	0.015255	0.0154914	0.00854096	0.0127986	0.0125003	0.0119703	0.012737	0.0143782	0.0114972	0.0125349	0.015398	0.0146575	0.0154234	0.00808668
tci2_wsi3.0_chr_2	30200001	30300000	5141	0.030268	0.0344586	0.0331714	0.0349674	0.0353515	0.02675	0.023918	0.0303054	0.0327712	0.0181897	0.0256226	0.0248892	0.0238189	0.0259944	0.0219966
tci2_wsi3.0_chr_2	30300001	30400000	10007	0.0207362	0.0216829	0.0239936	0.0230205	0.0230273	0.0214083	0.0219563	0.0201469	0.0220359	0.0175338	0.0226676	0.0238446	0.0253031	0.0261729	0.0171496
tci2_wsi3.0_chr_2	30400001	30500000	6760	0.0186528	0.0194819	0.0209667	0.0184278	0.0199134	0.022496	0.0240276	0.0204843	0.021985	0.015003	0.0181837	0.02209	0.0200608	0.0223457	0.0142974
tci2_wsi3.0_chr_2	30500001	30600000	8598	0.0227437	0.0204679	0.0196726	0.0215951	0.021847	0.0192237	0.0187811	0.0186333	0.018648	0.0131297	0.0190654	0.0175092	0.0189129	0.0185928	0.0116045
tci2_wsi3.0_chr_2	30600001	30700000	11315	0.0206755	0.0221016	0.026649	0.0235182	0.0248543	0.0214562	0.021258	0.0198	0.0216513	0.0164584	0.0230534	0.0243575	0.0245027	0.0244769	0.016914
tci2_wsi3.0_chr_2	30700001	30800000	7685	0.0197729	0.0217421	0.0199874	0.0193763	0.0203091	0.0208231	0.0175791	0.0210051	0.0199214	0.0135823	0.0169688	0.0190504	0.0177042	0.0170904	0.0121554
tci2_wsi3.0_chr_2	30800001	30900000	11657	0.0154349	0.0175944	0.0211988	0.0190548	0.0187572	0.0174536	0.0173536	0.0181229	0.0168846	0.0130101	0.017477	0.0179549	0.0201072	0.0188015	0.0146158
tci2_wsi3.0_chr_2	30900001	31000000	8598	0.0189182	0.0263509	0.0247323	0.0222794	0.0228844	0.0204614	0.0208225	0.0195477	0.021489	0.015123	0.0206782	0.0230048	0.0217856	0.0247646	0.0174124
tci2_wsi3.0_chr_2	31000001	31100000	5182	0.0262209	0.0234276	0.0229347	0.0228174	0.027598	0.019563	0.0221879	0.02414	0.0243311	0.0123209	0.0196215	0.0185401	0.0185866	0.0182271	0.0177982
tci2_wsi3.0_chr_2	31100001	31200000	6379	0.0150382	0.0213553	0.0173699	0.0254211	0.0249685	0.0194704	0.0181135	0.0233373	0.022207	0.0148233	0.0242935	0.0258722	0.0243114	0.0232099	0.0120513
tci2_wsi3.0_chr_2	31200001	31300000	12170	0.0122223	0.0137426	0.0142154	0.0120905	0.0133951	0.0106051	0.0117496	0.0110878	0.01239	0.00822498	0.0113097	0.0119624	0.0119764	0.0121098	0.00749491
tci2_wsi3.0_chr_2	31300001	31400000	8791	0.0157301	0.0200157	0.0194895	0.0239852	0.0244292	0.0147281	0.0153591	0.0195105	0.0194723	0.0144258	0.018893	0.0199073	0.021256	0.0209608	0.0163433
tci2_wsi3.0_chr_2	31400001	31500000	10175	0.0152706	0.0194109	0.0175704	0.0232664	0.0238451	0.0177661	0.0167969	0.0237535	0.022923	0.0115232	0.0167524	0.0170808	0.0159412	0.0166816	0.0104019
tci2_wsi3.0_chr_2	31500001	31600000	8525	0.0152044	0.0152326	0.0138213	0.0203834	0.0225066	0.0155126	0.0166082	0.0212969	0.0239889	0.0111146	0.01539	0.0181475	0.0153661	0.016864	0.00885239
tci2_wsi3.0_chr_2	31600001	31700000	12306	0.00986155	0.00943896	0.0103944	0.0154308	0.0162588	0.00922743	0.00863163	0.0186345	0.0194202	0.00568439	0.0124985	0.0130036	0.0140708	0.0139389	0.00576313
tci2_wsi3.0_chr_2	31700001	31800000	12887	0.0125729	0.0126514	0.0152199	0.0176078	0.0188581	0.0116086	0.0126177	0.0183938	0.0207855	0.00817028	0.0145315	0.0146283	0.0168775	0.0178853	0.00692725
tci2_wsi3.0_chr_2	31800001	31900000	6471	0.0178681	0.0290007	0.0288699	0.0349668	0.0341666	0.0232567	0.0228422	0.0276995	0.0269544	0.0165877	0.0261273	0.027811	0.0269588	0.0271935	0.0165337
tci2_wsi3.0_chr_2	31900001	32000000	7268	0.0225391	0.0364077	0.0307332	0.047537	0.0452371	0.0320335	0.0253887	0.045208	0.0450514	0.0172117	0.0319329	0.0329801	0.0295831	0.0301778	0.017505
tci2_wsi3.0_chr_2	32000001	32100000	12342	0.0167278	0.0179189	0.0169944	0.0173843	0.0183845	0.0167855	0.0161679	0.0171825	0.0183419	0.0100769	0.0163985	0.0167529	0.0170371	0.0172819	0.011636
tci2_wsi3.0_chr_2	32100001	32200000	9843	0.0178139	0.0204815	0.0215594	0.0197253	0.0238908	0.0193073	0.0196672	0.0186522	0.0220376	0.0143057	0.0197885	0.0210569	0.018529	0.0234244	0.0132223
tci2_wsi3.0_chr_2	32200001	32300000	8688	0.0128372	0.0139709	0.0148156	0.0130666	0.0160568	0.0132715	0.0113007	0.011284	0.0133322	0.00699112	0.0106632	0.00970261	0.00963744	0.0112663	0.00808293
tci2_wsi3.0_chr_2	32300001	32400000	9051	0.0110811	0.0149334	0.0160488	0.0141511	0.014145	0.0132915	0.0121535	0.0105677	0.0112491	0.00798872	0.0120429	0.0118167	0.0132355	0.0134055	0.00976649
tci2_wsi3.0_chr_2	32400001	32500000	7068	0.0172498	0.0219489	0.0241783	0.024056	0.0251034	0.0190854	0.0202578	0.0178564	0.0184631	0.0139485	0.0208815	0.0196736	0.0215078	0.0228826	0.0144672
tci2_wsi3.0_chr_2	32500001	32600000	6015	0.0202169	0.0237708	0.0250285	0.0202409	0.022753	0.022538	0.0267584	0.0203061	0.0219743	0.0173663	0.0242111	0.0221746	0.0234401	0.0262021	0.0131471
tci2_wsi3.0_chr_2	32600001	32700000	5776	0.011733	0.013515	0.0134337	0.0131469	0.0153029	0.012834	0.0129227	0.0135721	0.0166796	0.00890824	0.0134402	0.0153082	0.0125017	0.0151734	0.0115339
tci2_wsi3.0_chr_2	32700001	32800000	3576	0.00946372	0.0158585	0.0182757	0.0162771	0.0170708	0.0161117	0.0135658	0.0136078	0.0136534	0.0115663	0.0142305	0.0135743	0.0125905	0.0140056	0.010782
tci2_wsi3.0_chr_2	32800001	32900000	5662	0.0151872	0.0135059	0.0128411	0.015861	0.014358	0.0146889	0.0168822	0.0222539	0.0222655	0.00860899	0.00995034	0.0125311	0.0104517	0.0128208	0.0109812
tci2_wsi3.0_chr_2	32900001	33000000	4077	0.0124384	0.0130539	0.0123859	0.0129938	0.0167233	0.0107985	0.0101291	0.0117561	0.0126093	0.00717487	0.00743331	0.00953425	0.00755913	0.00982501	0.00530279
tci2_wsi3.0_chr_2	33000001	33100000	4076	0.0107508	0.0146634	0.0140064	0.0117068	0.0118893	0.0147613	0.0161201	0.0117859	0.0134927	0.00603585	0.00921855	0.00799546	0.0106178	0.0090016	0.00600208
tci2_wsi3.0_chr_2	33100001	33200000	6118	0.0121746	0.0114677	0.0097357	0.0124185	0.0116902	0.0137386	0.0117613	0.0122213	0.0119858	0.00766658	0.0113548	0.0114665	0.0122227	0.0115555	0.00840895
tci2_wsi3.0_chr_2	33200001	33300000	4495	0.0199594	0.0171739	0.0117191	0.0156399	0.0198647	0.0202553	0.0165198	0.0192318	0.0199841	0.0089166	0.0158307	0.0175479	0.0144004	0.0157908	0.0155184
tci2_wsi3.0_chr_2	33300001	33400000	5953	0.0201827	0.0282476	0.0267522	0.0266872	0.0286496	0.0298094	0.0274717	0.0256962	0.0259284	0.015387	0.0270696	0.0287022	0.0217606	0.0247496	0.0180595
tci2_wsi3.0_chr_2	33400001	33500000	7801	0.0154377	0.0180135	0.0186061	0.020447	0.020284	0.0180522	0.0175466	0.0222044	0.0213743	0.012732	0.0186878	0.0216371	0.0198074	0.021745	0.013673
tci2_wsi3.0_chr_2	33500001	33600000	10944	0.00765155	0.0127874	0.0133889	0.0118455	0.0126814	0.0128694	0.0133296	0.0109209	0.0112251	0.00628522	0.00996472	0.0108307	0.0100914	0.0107401	0.00763225
tci2_wsi3.0_chr_2	33600001	33700000	7509	0.0205178	0.0235661	0.0252443	0.0248977	0.0275489	0.0208004	0.0228031	0.0206345	0.0245861	0.0144108	0.021234	0.0215708	0.0242584	0.024131	0.0162218
tci2_wsi3.0_chr_2	33700001	33800000	9610	0.0185189	0.0211435	0.0217187	0.022017	0.0214835	0.0216667	0.0203927	0.0189223	0.0189624	0.0157745	0.0231344	0.0218743	0.022257	0.0215912	0.0139706
tci2_wsi3.0_chr_2	33800001	33900000	2344	0.0292203	0.0271053	0.0247908	0.0289407	0.0323082	0.0281115	0.0286653	0.0259778	0.0282984	0.0205422	0.0266744	0.0315726	0.0253626	0.0272312	0.0236741
tci2_wsi3.0_chr_2	33900001	34000000	5383	0.0208542	0.025033	0.0253215	0.0289173	0.0274865	0.0199293	0.022097	0.0243085	0.0245673	0.0149791	0.0229423	0.0249357	0.0205153	0.0220367	0.0164533
tci2_wsi3.0_chr_2	34000001	34100000	3828	0.0233492	0.0178004	0.0219073	0.023307	0.0226508	0.0229129	0.0218021	0.0221756	0.0262711	0.0184039	0.0238945	0.0230308	0.024885	0.0266731	0.0216589
tci2_wsi3.0_chr_2	34100001	34200000	2663	0.0244745	0.0256345	0.0275428	0.0301358	0.031906	0.0174994	0.0296391	0.0211261	0.0262167	0.0223111	0.0235475	0.0271566	0.0230539	0.0258828	0.0176032
tci2_wsi3.0_chr_2	34200001	34300000	5619	0.0186983	0.0169182	0.0194696	0.0194768	0.0193689	0.0177884	0.0207549	0.0191575	0.0191664	0.0157761	0.0186149	0.0166351	0.0210297	0.0191163	0.0129843
tci2_wsi3.0_chr_2	34300001	34400000	8491	0.0129852	0.0114415	0.0127972	0.0110006	0.0133071	0.0126181	0.0131856	0.0139441	0.0130195	0.00895576	0.011584	0.0126541	0.0114285	0.0132706	0.00765226
tci2_wsi3.0_chr_2	34400001	34500000	10577	0.0138852	0.0160931	0.0171652	0.021413	0.0192402	0.0123106	0.013292	0.0127721	0.0132429	0.0108805	0.0127577	0.0131859	0.0143538	0.0160321	0.00933445
tci2_wsi3.0_chr_2	34500001	34600000	7066	0.0180387	0.0188771	0.0163093	0.0177061	0.021869	0.016161	0.0195027	0.0203034	0.0212165	0.015753	0.0190012	0.0209859	0.0201013	0.021254	0.0158608
tci2_wsi3.0_chr_2	34600001	34700000	9555	0.0192666	0.0209656	0.0204149	0.0176981	0.0188209	0.0162161	0.0175012	0.0161833	0.0169144	0.0134561	0.0185734	0.020937	0.0166423	0.0171004	0.0136211
tci2_wsi3.0_chr_2	34700001	34800000	9764	0.0148537	0.016891	0.0174536	0.0191019	0.0178757	0.017333	0.0182059	0.0224744	0.0217537	0.0117502	0.0181466	0.0184048	0.0167469	0.0175725	0.0130914
tci2_wsi3.0_chr_2	34800001	34900000	12392	0.0149665	0.0172786	0.0164989	0.0155851	0.0176722	0.0163859	0.0152436	0.0161129	0.0173956	0.0107	0.0157062	0.0169762	0.0139629	0.0161445	0.0120777
tci2_wsi3.0_chr_2	34900001	35000000	8436	0.0140136	0.0131113	0.0154333	0.0178441	0.0169328	0.0125625	0.0143443	0.0166588	0.0159722	0.00812327	0.0142975	0.0142608	0.0145414	0.0127952	0.0104864
tci2_wsi3.0_chr_2	35000001	35100000	11725	0.00894267	0.0110809	0.0114556	0.0122588	0.0128735	0.0100524	0.00917651	0.0107045	0.011583	0.00666702	0.0122833	0.0131469	0.0113514	0.0119669	0.00823439
tci2_wsi3.0_chr_2	35100001	35200000	12786	0.0167316	0.0180364	0.0174043	0.0195966	0.0184741	0.0187828	0.0183871	0.0196878	0.0188047	0.0123709	0.0165979	0.0199739	0.0208491	0.0212196	0.013909
tci2_wsi3.0_chr_2	35200001	35300000	11075	0.0109092	0.0115932	0.0124149	0.0144918	0.0126339	0.0114972	0.01264	0.0145125	0.0131633	0.00835856	0.0121283	0.011383	0.013532	0.0130771	0.00898216
tci2_wsi3.0_chr_2	35300001	35400000	9106	0.0150772	0.0157992	0.016849	0.0159448	0.0170166	0.0143989	0.0144467	0.0141708	0.0135628	0.0107683	0.0169366	0.0173578	0.016788	0.0161714	0.0098783
tci2_wsi3.0_chr_2	35400001	35500000	12282	0.0112607	0.0147773	0.0127393	0.0131421	0.013731	0.0120907	0.0130562	0.0141788	0.0146275	0.00845489	0.0126533	0.012498	0.0124996	0.0112329	0.0092414
tci2_wsi3.0_chr_2	35500001	35600000	8993	0.0122271	0.0141201	0.0162137	0.0197069	0.0186728	0.0108938	0.0117762	0.0137182	0.0139019	0.00836591	0.0143966	0.0133115	0.0153306	0.0142711	0.00858259
tci2_wsi3.0_chr_2	35600001	35700000	11668	0.0157072	0.0183505	0.0191505	0.0194256	0.0200867	0.0170891	0.017698	0.0163111	0.0173382	0.0123463	0.0186942	0.018519	0.0185692	0.0178843	0.0131491
tci2_wsi3.0_chr_2	35700001	35800000	11591	0.0163021	0.018991	0.0208578	0.0196583	0.0193196	0.0170321	0.0170026	0.0152508	0.0153752	0.0117816	0.0196095	0.01916	0.0206661	0.019123	0.0118614
tci2_wsi3.0_chr_2	35800001	35900000	10531	0.0227543	0.026396	0.0241171	0.0239279	0.0225641	0.02503	0.0234706	0.0241519	0.0240034	0.0193112	0.027735	0.0267709	0.0281612	0.0279588	0.0180855
tci2_wsi3.0_chr_2	35900001	36000000	9316	0.0196036	0.0241325	0.0225962	0.0206945	0.0212112	0.023024	0.0200815	0.0216895	0.0225292	0.017485	0.027841	0.0278459	0.0240533	0.0252963	0.0172
tci2_wsi3.0_chr_2	36000001	36100000	7763	0.0173657	0.0205959	0.0222698	0.0188492	0.020677	0.0196565	0.0212961	0.0183598	0.0211302	0.0121517	0.0170966	0.0224648	0.0180196	0.0216248	0.0151796
tci2_wsi3.0_chr_2	36100001	36200000	11600	0.00964593	0.0098687	0.0118693	0.0109297	0.0111134	0.0103111	0.0119382	0.00975471	0.0103891	0.00659711	0.00952457	0.0104518	0.0116485	0.0105407	0.00668664
tci2_wsi3.0_chr_2	36200001	36300000	8059	0.00979308	0.0127706	0.0117647	0.0119912	0.0124077	0.0139807	0.0120785	0.0131436	0.0153382	0.00661966	0.0142381	0.0131552	0.0132224	0.0132167	0.00879301
tci2_wsi3.0_chr_2	36300001	36400000	8754	0.008072	0.0116546	0.0118145	0.00989232	0.0115582	0.00689365	0.00838003	0.00838214	0.0087227	0.006107	0.0106486	0.011736	0.0103417	0.0115587	0.00737885
tci2_wsi3.0_chr_2	36400001	36500000	3634	0.0134612	0.0149184	0.0128946	0.00992414	0.0124334	0.0138807	0.0094788	0.00758371	0.00988801	0.0095439	0.0109425	0.0151543	0.0119421	0.0135775	0.00651255
tci2_wsi3.0_chr_2	36500001	36600000	2839	0.00180555	0.00249254	0.00321102	0.00291837	0.00248344	0.00224748	0.00258369	0.00261692	0.00238825	0.00220243	0.00068698	0.00193931	0.0010038	0.00117231	0.00053864
tci2_wsi3.0_chr_2	36600001	36700000	4438	0.00069483	0.00430783	0.00384992	0.00240058	0.0030603	0.00194406	0.00144102	0.00167923	0.00099827	0.00057856	0.00323387	0.00312756	0.00209613	0.00170822	0.00016565
tci2_wsi3.0_chr_2	36700001	36800000	4209	0.00455319	0.00912895	0.010778	0.00646332	0.00595149	0.00548368	0.00553222	0.00367401	0.00400688	0.0032709	0.00684571	0.00630685	0.00729287	0.0072626	0.00297086
tci2_wsi3.0_chr_2	36800001	36900000	5817	0.00191588	0.00348527	0.00444104	0.00375052	0.00269568	0.00013278	0.00122738	0.00158551	0.001845	-0.0004002	0.00153038	0.00269724	0.00200755	0.00299023	0.00165179
tci2_wsi3.0_chr_2	36900001	37000000	7624	0.00620105	0.00718923	0.00586355	0.00711588	0.00773456	0.00661828	0.00780403	0.00565187	0.00669273	0.00346699	0.00654659	0.00764799	0.00697303	0.00728884	0.00347683
tci2_wsi3.0_chr_2	37000001	37100000	10554	0.0113134	0.00790023	0.00867313	0.00996947	0.00952093	0.0110827	0.0108446	0.0099215	0.0088478	0.00517047	0.00989826	0.0105505	0.00923761	0.0107893	0.00783775
tci2_wsi3.0_chr_2	37100001	37200000	10442	0.00921097	0.00744301	0.00685907	0.00722909	0.00750989	0.0111325	0.0108258	0.0088581	0.00855706	0.00408653	0.00859574	0.00827866	0.00802181	0.00829109	0.00571486
tci2_wsi3.0_chr_2	37200001	37300000	12115	0.0110602	0.0107695	0.0120251	0.0115282	0.0108463	0.00872016	0.0102517	0.0124756	0.0114447	0.00700503	0.0103101	0.0112423	0.0119977	0.0129125	0.0097162
tci2_wsi3.0_chr_2	37300001	37400000	10001	0.00843685	0.0112027	0.00974404	0.0123352	0.0128252	0.00678562	0.00665686	0.0091387	0.0096609	0.00654313	0.0098586	0.0108588	0.00826149	0.0102375	0.00628684
tci2_wsi3.0_chr_2	37400001	37500000	6027	0.0121216	0.012246	0.0122831	0.0140576	0.0137599	0.0116596	0.013341	0.0107457	0.0119276	0.00831334	0.0117354	0.0131831	0.0127629	0.0145524	0.00753678
tci2_wsi3.0_chr_2	37500001	37600000	11641	0.0103059	0.00928459	0.00952753	0.0107463	0.0102464	0.00992545	0.00912743	0.00868613	0.00997966	0.00536509	0.00824714	0.00813979	0.00873731	0.00818854	0.00659102
tci2_wsi3.0_chr_2	37600001	37700000	8624	0.0111285	0.0116032	0.0111702	0.0115987	0.00963958	0.0108407	0.011859	0.014673	0.0131239	0.00617066	0.0113711	0.0112897	0.0106659	0.00906652	0.00684275
tci2_wsi3.0_chr_2	37700001	37800000	8822	0.0154077	0.0163261	0.0216916	0.0186158	0.0195403	0.0130603	0.0153937	0.0120848	0.0161034	0.00989941	0.0162003	0.0171266	0.0168664	0.0193014	0.0104911
tci2_wsi3.0_chr_2	37800001	37900000	7773	0.0139519	0.0141107	0.0126995	0.0132768	0.0161155	0.0139176	0.0113693	0.0107194	0.0135691	0.00934708	0.0139195	0.0122227	0.0100227	0.0107123	0.00974702
tci2_wsi3.0_chr_2	37900001	38000000	3634	0.0215331	0.0194475	0.0222592	0.0170257	0.0235727	0.0213947	0.0219745	0.0215755	0.0255732	0.0191479	0.0195124	0.0190375	0.020383	0.0212972	0.0176305
tci2_wsi3.0_chr_2	38000001	38100000	5746	0.00905824	0.00936071	0.00873254	0.00828456	0.00982919	0.00992143	0.00895474	0.00716051	0.00879166	0.00499149	0.00677376	0.00726984	0.00636199	0.00755557	0.00594701
tci2_wsi3.0_chr_2	38100001	38200000	6058	0.00706832	0.00518224	0.0067342	0.00847251	0.0108321	0.00492497	0.00473651	0.00505364	0.00692959	0.00253195	0.00496931	0.00542396	0.00487367	0.00656163	0.00440914
tci2_wsi3.0_chr_2	38200001	38300000	7651	0.00350335	0.00541802	0.00644964	0.00729908	0.00792855	0.00531324	0.00548485	0.00583625	0.0062594	0.00282289	0.00387907	0.00435888	0.0047932	0.0046965	0.00312145
tci2_wsi3.0_chr_2	38300001	38400000	5031	0.0147092	0.0262199	0.0282554	0.0161295	0.0144382	0.0165026	0.0162386	0.0126285	0.0144292	0.0110704	0.015997	0.0248054	0.0198157	0.0246036	0.0100098
tci2_wsi3.0_chr_2	38400001	38500000	11762	0.0229071	0.028292	0.0280753	0.0255824	0.0268529	0.0230942	0.0230393	0.0212238	0.0222888	0.0148076	0.0316694	0.0346632	0.0327222	0.0345124	0.0178927
tci2_wsi3.0_chr_2	38500001	38600000	7162	0.0243945	0.0279198	0.0279607	0.026992	0.0273057	0.0234507	0.0228375	0.0252716	0.0242927	0.0211091	0.0289952	0.0297012	0.0276828	0.0290695	0.0207835
tci2_wsi3.0_chr_2	38600001	38700000	4528	0.00643409	0.0104903	0.0110995	0.00789531	0.0102729	0.00825382	0.00808389	0.00482159	0.00658039	0.00486313	0.00627181	0.00654335	0.0069287	0.0064681	0.00386531
tci2_wsi3.0_chr_2	38700001	38800000	4087	0.00826655	0.0105948	0.0103103	0.00969151	0.00805745	0.00789996	0.00805217	0.00660666	0.00606392	0.00611099	0.00781947	0.00778363	0.00793712	0.00747514	0.00523276
tci2_wsi3.0_chr_2	38800001	38900000	2997	0.00909153	0.0110476	0.0105455	0.0109591	0.0102074	0.00649943	0.00784755	0.00716284	0.0068214	0.00584609	0.0095445	0.00872386	0.00806409	0.00807292	0.00839625
tci2_wsi3.0_chr_2	38900001	39000000	4090	0.0123013	0.0102307	0.0132166	0.0129321	0.00946894	0.00929393	0.0108254	0.00856326	0.012209	0.010289	0.00824282	0.00446684	0.0110601	0.0101328	0.00554424
tci2_wsi3.0_chr_2	39000001	39100000	4282	0.00535996	0.00791878	0.00645525	0.00949333	0.00965854	0.00731415	0.00520602	0.00798107	0.0095362	0.00299632	0.00552793	0.00625291	0.0044912	0.005746	0.00414255
tci2_wsi3.0_chr_2	39100001	39200000	5108	0.0117642	0.0116853	0.0165002	0.00834496	0.0120277	0.0116707	0.0150727	0.00772853	0.0093609	0.0104418	0.0114305	0.0103185	0.00964003	0.0151291	0.00608165
tci2_wsi3.0_chr_2	39200001	39300000	5214	0.0154883	0.0163494	0.0165558	0.0181347	0.0160693	0.0162623	0.0123495	0.0147606	0.014897	0.0122211	0.0162906	0.0133642	0.0191347	0.0173259	0.0121421
tci2_wsi3.0_chr_2	39300001	39400000	6655	0.0129433	0.0163687	0.0188767	0.0186813	0.0205466	0.0128066	0.0163544	0.0155137	0.0169757	0.00882504	0.0141899	0.0137133	0.0156008	0.0163777	0.0105748
tci2_wsi3.0_chr_2	39400001	39500000	6680	0.0140284	0.0185002	0.0176533	0.0202631	0.0182699	0.0155747	0.0181758	0.0190145	0.0198644	0.0119668	0.0204701	0.0220293	0.019523	0.0224867	0.0138919
tci2_wsi3.0_chr_2	39500001	39600000	4911	0.0196628	0.0217741	0.0208937	0.0238427	0.0227876	0.017919	0.0196465	0.023881	0.0243373	0.0149291	0.0243275	0.0251722	0.0231456	0.0265327	0.0169151
tci2_wsi3.0_chr_2	39600001	39700000	7953	0.0172453	0.0196397	0.0222101	0.0202134	0.0218061	0.0146731	0.0148825	0.0137959	0.0159312	0.0135549	0.0212166	0.0207085	0.0211706	0.0222355	0.0121637
tci2_wsi3.0_chr_2	39700001	39800000	5722	0.0236844	0.0247877	0.0238579	0.024204	0.0260078	0.0215196	0.0217878	0.0178395	0.0174913	0.0134782	0.0234159	0.0247403	0.0233907	0.0243662	0.0147181
tci2_wsi3.0_chr_2	39800001	39900000	5076	0.0200898	0.0165423	0.0194315	0.0186636	0.0186805	0.0218055	0.0241223	0.0160764	0.0135285	0.0128211	0.0175605	0.0186841	0.018331	0.0202894	0.013759
tci2_wsi3.0_chr_2	39900001	40000000	7882	0.00974308	0.0132906	0.0120442	0.0130374	0.0146701	0.0127768	0.0122471	0.0118686	0.0114589	0.00687532	0.0116944	0.0137189	0.0120411	0.0141248	0.00898206
tci2_wsi3.0_chr_2	40000001	40100000	5910	0.0218505	0.0314608	0.0294373	0.0190496	0.0183661	0.0350447	0.0305308	0.0180115	0.0170997	0.0102668	0.0279004	0.0270362	0.0256181	0.0235912	0.0138539
tci2_wsi3.0_chr_2	40100001	40200000	3445	0.013012	0.0139861	0.0157976	0.014924	0.0155458	0.0131756	0.0169429	0.0156634	0.017325	0.0118247	0.0126752	0.0136371	0.0163704	0.0157948	0.0135671
tci2_wsi3.0_chr_2	40200001	40300000	4510	0.0179579	0.0148827	0.0134878	0.0204427	0.0159897	0.0164875	0.0175019	0.0242692	0.0211966	0.014666	0.0184468	0.0159265	0.0212152	0.0167302	0.0161373
tci2_wsi3.0_chr_2	40300001	40400000	2874	0.0201095	0.0219505	0.0223942	0.0235867	0.0253732	0.0238723	0.0226163	0.0216826	0.0199818	0.0217456	0.0235869	0.0250267	0.0209452	0.0249544	0.0195171
tci2_wsi3.0_chr_2	40400001	40500000	8453	0.0108909	0.0141492	0.013317	0.0129041	0.012834	0.0118122	0.0106214	0.013456	0.013572	0.00943321	0.0151694	0.0141732	0.0151289	0.0115493	0.00907263
tci2_wsi3.0_chr_2	40500001	40600000	7268	0.0129505	0.0154371	0.0166591	0.0131357	0.0147442	0.0123288	0.0132172	0.01306	0.0111395	0.00890444	0.0115487	0.0132987	0.0120153	0.0131767	0.00959385
tci2_wsi3.0_chr_2	40600001	40700000	5398	0.0147767	0.0154696	0.0170056	0.0134425	0.0143295	0.0136241	0.0134342	0.0131807	0.0147991	0.00667627	0.0141465	0.0150496	0.0119532	0.0168537	0.00935045
tci2_wsi3.0_chr_2	40700001	40800000	5190	0.00721704	0.0232306	0.0225555	0.0151409	0.0160054	0.0246329	0.0241958	0.0152922	0.0163546	0.0048451	0.00850437	0.00782081	0.00706633	0.00847785	0.00443395
tci2_wsi3.0_chr_2	40800001	40900000	5742	0.00806251	0.0408291	0.042877	0.0487359	0.0468254	0.0371817	0.0381202	0.0465236	0.0430306	0.00696692	0.0127371	0.0134347	0.011778	0.011501	0.00916124
tci2_wsi3.0_chr_2	40900001	41000000	5344	0.0182895	0.0182209	0.0167797	0.0178578	0.0142141	0.022906	0.0227302	0.0184366	0.0161615	0.0109182	0.0192965	0.0168412	0.0211189	0.0173585	0.0137308
tci2_wsi3.0_chr_2	41000001	41100000	5661	0.0179804	0.0232558	0.0267332	0.0200936	0.0203663	0.0191635	0.0246094	0.0177095	0.0219309	0.019695	0.0187322	0.0199634	0.0212459	0.0229765	0.0181592
tci2_wsi3.0_chr_2	41100001	41200000	8178	0.0127342	0.0150039	0.0160788	0.0162342	0.0157446	0.013143	0.0140718	0.0156806	0.0159104	0.00760699	0.0121886	0.0127413	0.0118784	0.0139793	0.00972068
tci2_wsi3.0_chr_2	41200001	41300000	8938	0.0154279	0.0160046	0.0176042	0.0169737	0.0198108	0.0160942	0.0173752	0.01717	0.0185929	0.01203	0.017102	0.0191585	0.0187666	0.0220993	0.0156424
tci2_wsi3.0_chr_2	41300001	41400000	6050	0.0197614	0.0222243	0.0215356	0.0228187	0.0261091	0.0205545	0.0221274	0.0236568	0.0224576	0.016765	0.0221431	0.0218817	0.0244791	0.0223385	0.0148826
tci2_wsi3.0_chr_2	41400001	41500000	5127	0.0186615	0.0253359	0.0263893	0.0239244	0.0229543	0.0231298	0.0236241	0.0199078	0.0187804	0.0144586	0.0215076	0.0223886	0.0187188	0.0182595	0.0145484
tci2_wsi3.0_chr_2	41500001	41600000	9922	0.00963062	0.0119018	0.0138929	0.0119624	0.0114178	0.0102203	0.00970346	0.00894215	0.00946643	0.00713645	0.00968443	0.0109051	0.0102574	0.0121291	0.00637291
tci2_wsi3.0_chr_2	41600001	41700000	7574	0.0112776	0.0130111	0.0137076	0.0129466	0.0138727	0.0136855	0.0121318	0.0105309	0.0138454	0.0095843	0.0123814	0.0129512	0.010643	0.0136008	0.00919187
tci2_wsi3.0_chr_2	41700001	41800000	9855	0.0164011	0.0185908	0.0196682	0.016315	0.0168553	0.01765	0.0188189	0.0170233	0.0137621	0.0120484	0.0156737	0.015682	0.0159355	0.0158714	0.0123533
tci2_wsi3.0_chr_2	41800001	41900000	12186	0.00787173	0.0109403	0.00863145	0.00890808	0.00808862	0.00809982	0.00821939	0.00882046	0.00811269	0.00761894	0.0118648	0.0111684	0.010703	0.00995239	0.0076519
tci2_wsi3.0_chr_2	41900001	42000000	7788	0.0206685	0.0201316	0.0199786	0.0207895	0.0226186	0.0194848	0.0224962	0.0236168	0.0248409	0.0138286	0.0193987	0.0190657	0.0182365	0.0210576	0.0156577
tci2_wsi3.0_chr_2	42000001	42100000	4485	0.0101627	0.0126606	0.0133237	0.0132473	0.012871	0.0100423	0.0107307	0.0118257	0.0120069	0.0102586	0.0147553	0.0131462	0.0134682	0.0145853	0.0120606
tci2_wsi3.0_chr_2	42100001	42200000	7786	0.0106182	0.0095373	0.00994088	0.0135115	0.0132365	0.00715205	0.0074875	0.00852567	0.00880441	0.00635486	0.00894748	0.00932038	0.00892811	0.0088793	0.0077651
tci2_wsi3.0_chr_2	42200001	42300000	9553	0.0100918	0.0101905	0.0110284	0.0127628	0.011638	0.00990758	0.0100113	0.0111961	0.00897874	0.00489584	0.0154852	0.0138847	0.0168773	0.0147752	0.0081125
tci2_wsi3.0_chr_2	42300001	42400000	6198	0.0178087	0.0198166	0.0220432	0.0210449	0.0163539	0.0168132	0.0180306	0.018258	0.0157173	0.0131928	0.0169484	0.0167463	0.0204728	0.0192857	0.013004
tci2_wsi3.0_chr_2	42400001	42500000	5909	0.0183666	0.0185177	0.0236275	0.0168119	0.0186695	0.0247633	0.029226	0.0203403	0.0213605	0.0142017	0.0128362	0.0175697	0.0185239	0.0193158	0.0152541
tci2_wsi3.0_chr_2	42500001	42600000	8758	0.0108353	0.00823536	0.00837564	0.0082551	0.0089315	0.0129086	0.0112684	0.0120114	0.0124301	0.00452236	0.00704138	0.00668418	0.00669066	0.00632607	0.0047606
tci2_wsi3.0_chr_2	42600001	42700000	6388	0.00666606	0.00886872	0.0078395	0.00729834	0.00557945	0.0112558	0.0115872	0.00531398	0.00549304	0.00405269	0.00992708	0.0093315	0.0101831	0.00973765	0.00336385
tci2_wsi3.0_chr_2	42700001	42800000	8234	0.00603204	0.00660429	0.00676507	0.00620773	0.00679846	0.00746561	0.00836309	0.00530112	0.00534325	0.00274583	0.00713864	0.00574855	0.00871908	0.00855705	0.00358172
tci2_wsi3.0_chr_2	42800001	42900000	8238	0.0224057	0.016278	0.0183447	0.0185271	0.0206673	0.0209221	0.0203935	0.0208506	0.0187959	0.0117763	0.0152546	0.014132	0.0156597	0.0148332	0.00970222
tci2_wsi3.0_chr_2	42900001	43000000	9516	0.0188918	0.0238353	0.025984	0.0228312	0.0227411	0.0212502	0.0219173	0.0212304	0.0240345	0.0161322	0.0223526	0.0231572	0.0229602	0.0261641	0.0147184
tci2_wsi3.0_chr_2	43000001	43100000	8990	0.0124673	0.0195814	0.0176795	0.0164251	0.0155055	0.0160136	0.0134246	0.0135107	0.0135588	0.0109026	0.0194555	0.0189008	0.017367	0.0183715	0.00884615
tci2_wsi3.0_chr_2	43100001	43200000	7352	0.0179256	0.0177468	0.0203406	0.0157338	0.0191329	0.0216605	0.0249036	0.0181804	0.0213528	0.0156582	0.0221318	0.0203097	0.0227465	0.0245302	0.0125247
tci2_wsi3.0_chr_2	43200001	43300000	6879	0.0208082	0.0150291	0.0161602	0.0221602	0.0183705	0.0183033	0.0189861	0.022137	0.0243672	0.0124398	0.0193152	0.0209901	0.0189946	0.0193481	0.0134289
tci2_wsi3.0_chr_2	43300001	43400000	5903	0.0204621	0.0202884	0.0192848	0.0193392	0.0212657	0.0170675	0.0165651	0.0234595	0.0249046	0.0128027	0.0222232	0.023422	0.0195604	0.0214911	0.0135238
tci2_wsi3.0_chr_2	43400001	43500000	4803	0.0169685	0.0239778	0.0239405	0.0165602	0.0156721	0.0185328	0.0178655	0.0165522	0.0148099	0.0106324	0.0201728	0.0193213	0.0197643	0.0195922	0.00859351
tci2_wsi3.0_chr_2	43500001	43600000	6628	0.0185379	0.0206362	0.0188195	0.019665	0.0195216	0.0179365	0.0174237	0.0208915	0.0223346	0.0139709	0.0235873	0.0212324	0.020328	0.0219191	0.014324
tci2_wsi3.0_chr_2	43600001	43700000	11073	0.0149664	0.0157266	0.016624	0.0178426	0.0190869	0.0149838	0.0137376	0.018137	0.0209494	0.0103527	0.0134538	0.0157879	0.0145734	0.0153953	0.0124392
tci2_wsi3.0_chr_2	43700001	43800000	7881	0.0168762	0.0193358	0.0191964	0.01803	0.0176387	0.0217864	0.0235463	0.016175	0.0178705	0.0144821	0.0184142	0.0193097	0.0184851	0.0189156	0.0117915
tci2_wsi3.0_chr_2	43800001	43900000	3214	0.0263387	0.0252876	0.025699	0.027572	0.0271351	0.0254085	0.022568	0.0238167	0.0252122	0.0197896	0.0268423	0.0223381	0.0207657	0.0251058	0.0207212
tci2_wsi3.0_chr_2	43900001	44000000	4642	0.0133714	0.0139965	0.0126884	0.013882	0.0150038	0.0129803	0.0143014	0.0172868	0.015121	0.00942919	0.015574	0.0175068	0.0132237	0.015815	0.0156948
tci2_wsi3.0_chr_2	44000001	44100000	4253	0.0205913	0.0251435	0.0261118	0.0183671	0.0211187	0.0217425	0.0234142	0.0217265	0.0214987	0.0150354	0.0238778	0.0231895	0.0293847	0.0270231	0.0176771
tci2_wsi3.0_chr_2	44100001	44200000	6322	0.0238848	0.0295526	0.0306415	0.0256256	0.0236861	0.0232617	0.0223289	0.0233461	0.0237163	0.0174843	0.0287176	0.0241338	0.0273449	0.0254606	0.0152105
tci2_wsi3.0_chr_2	44200001	44300000	4232	0.0177322	0.0182043	0.0172753	0.0145853	0.0175659	0.0211155	0.0176768	0.0166426	0.018031	0.012147	0.0180968	0.0169596	0.0155556	0.0155589	0.011033
tci2_wsi3.0_chr_2	44300001	44400000	3512	0.0100499	0.00973066	0.0119686	0.0155767	0.0136869	0.00776108	0.00723558	0.00859653	0.00770142	0.00641725	0.0101939	0.0096206	0.0108522	0.00941619	0.00714132
tci2_wsi3.0_chr_2	44400001	44500000	5403	0.00685732	0.0100706	0.00896453	0.0102391	0.0107774	0.00538936	0.00541261	0.00521278	0.00502658	0.00501843	0.00584438	0.00623409	0.00527456	0.00638112	0.00322554
tci2_wsi3.0_chr_2	44500001	44600000	9918	0.00834344	0.0110891	0.0116146	0.0114906	0.013299	0.0119929	0.0132965	0.0128312	0.0153892	0.00759278	0.0119037	0.011607	0.0137404	0.0124506	0.00643488
tci2_wsi3.0_chr_2	44600001	44700000	7202	0.0149971	0.021515	0.021599	0.019345	0.0217856	0.0218577	0.0223245	0.0205721	0.0210408	0.0102689	0.0155928	0.014296	0.0168378	0.0153477	0.00974494
tci2_wsi3.0_chr_2	44700001	44800000	8284	0.0126656	0.0199642	0.0207595	0.0213212	0.0214943	0.0241738	0.025063	0.0243992	0.0249195	0.00741378	0.00830971	0.00977934	0.00846661	0.00984293	0.00700913
tci2_wsi3.0_chr_2	44800001	44900000	7057	0.0164012	0.0224449	0.0187076	0.021426	0.0237116	0.0211967	0.0200498	0.0216354	0.0233471	0.00806399	0.0113094	0.00997692	0.0110539	0.010996	0.00743926
tci2_wsi3.0_chr_2	44900001	45000000	4077	0.0206637	0.0321623	0.0343819	0.0347847	0.029719	0.0352106	0.0344334	0.0365997	0.0298099	0.0135988	0.0176329	0.0176139	0.0165971	0.0168652	0.0159836
tci2_wsi3.0_chr_2	45000001	45100000	6424	0.00707271	0.0294983	0.0309568	0.0259454	0.0312903	0.0323173	0.0348268	0.028611	0.0341897	0.00811377	0.0105467	0.0121679	0.011483	0.0140676	0.0114152
tci2_wsi3.0_chr_2	45100001	45200000	9858	0.00737175	0.0230371	0.023067	0.0170196	0.0198729	0.0237916	0.0238738	0.0172866	0.020907	0.00839012	0.010085	0.0116817	0.0101075	0.0109123	0.00899376
tci2_wsi3.0_chr_2	45200001	45300000	7893	0.0121987	0.0229351	0.0221669	0.0195939	0.0217689	0.0249493	0.0220541	0.0216425	0.0247494	0.0118571	0.0127891	0.0141927	0.0117586	0.0106874	0.0102207
tci2_wsi3.0_chr_2	45300001	45400000	7352	0.0142267	0.0204888	0.0224886	0.0211072	0.0199212	0.0128809	0.0130805	0.0147471	0.0139517	0.00956583	0.0117426	0.0130702	0.0137926	0.0109778	0.0104644
tci2_wsi3.0_chr_2	45400001	45500000	11356	0.0147021	0.0202607	0.0205213	0.0192905	0.0233227	0.0173817	0.0174424	0.0164057	0.0189505	0.00967635	0.0188918	0.0188152	0.020118	0.0201688	0.0129956
tci2_wsi3.0_chr_2	45500001	45600000	6004	0.0224754	0.0199503	0.0226116	0.024705	0.0222045	0.0206277	0.0194623	0.0199567	0.0190289	0.0145059	0.0212827	0.0222806	0.0202545	0.0174558	0.0118027
tci2_wsi3.0_chr_2	45600001	45700000	5113	0.0201389	0.021179	0.0277505	0.0275189	0.0264687	0.0267511	0.0313208	0.0296309	0.0306089	0.0185796	0.0239381	0.02326	0.0277934	0.0307332	0.0190774
tci2_wsi3.0_chr_2	45700001	45800000	9905	0.0117908	0.0133992	0.0144741	0.017913	0.0187413	0.0105049	0.0115216	0.0187041	0.0174943	0.0106486	0.0142605	0.0148723	0.0150391	0.0134081	0.0102679
tci2_wsi3.0_chr_2	45800001	45900000	6324	0.0154228	0.0216177	0.0229835	0.0257275	0.0254274	0.0161361	0.0165147	0.0138773	0.0149075	0.010161	0.0176408	0.0190687	0.0178902	0.0190058	0.0112492
tci2_wsi3.0_chr_2	45900001	46000000	7145	0.0124711	0.0189459	0.0185894	0.0157826	0.0180807	0.0119774	0.0105887	0.0111328	0.0132968	0.00857456	0.0120453	0.0142347	0.0100455	0.0133802	0.00984336
tci2_wsi3.0_chr_2	46000001	46100000	9574	0.00898038	0.0107079	0.0103041	0.0117392	0.012473	0.011302	0.0102182	0.00823504	0.00950095	0.00558503	0.0113112	0.0114266	0.0115452	0.011505	0.00585569
tci2_wsi3.0_chr_2	46100001	46200000	8658	0.0200403	0.0200868	0.0201658	0.0204569	0.0213513	0.0191653	0.0184873	0.0173532	0.018296	0.0133215	0.0188294	0.0200587	0.0202076	0.0172595	0.0126194
tci2_wsi3.0_chr_2	46200001	46300000	8491	0.0203682	0.0186873	0.0185582	0.0164064	0.0195426	0.0206406	0.0186995	0.0207407	0.0219053	0.0153484	0.020507	0.0218744	0.0187009	0.0212385	0.0126669
tci2_wsi3.0_chr_2	46300001	46400000	8527	0.0155701	0.016504	0.0160798	0.0146969	0.0182912	0.0149522	0.0154144	0.0160835	0.0169772	0.008023	0.0133604	0.0139966	0.0132547	0.0145236	0.0105759
tci2_wsi3.0_chr_2	46400001	46500000	7307	0.0173026	0.0203447	0.0195942	0.0200744	0.0229645	0.0176452	0.0165696	0.0174472	0.0185784	0.0178954	0.0180349	0.0198416	0.0186203	0.0190983	0.0167197
tci2_wsi3.0_chr_2	46500001	46600000	6184	0.0165848	0.0200658	0.0195331	0.0184453	0.0185228	0.0179699	0.0185709	0.0171768	0.0197333	0.0151047	0.0167869	0.0197958	0.0165548	0.0178243	0.0137182
tci2_wsi3.0_chr_2	46600001	46700000	6345	0.0178744	0.0198159	0.0208909	0.0173244	0.0226266	0.0158497	0.0148194	0.0150756	0.0156877	0.0131452	0.020058	0.0182095	0.016652	0.0154373	0.0129739
tci2_wsi3.0_chr_2	46700001	46800000	5417	0.00554716	0.00584262	0.00543707	0.0070734	0.00642203	0.00412629	0.00367366	0.00408275	0.00461632	0.00282406	0.00425986	0.00506646	0.00457369	0.00463392	0.00274495
tci2_wsi3.0_chr_2	46800001	46900000	4473	0.00782917	0.00783379	0.00808971	0.00796768	0.00878948	0.00783221	0.00815458	0.00685087	0.00902726	0.00324439	0.00637525	0.00719964	0.00708897	0.00651413	0.00710566
tci2_wsi3.0_chr_2	46900001	47000000	7273	0.00999656	0.0103908	0.011721	0.0109005	0.0111729	0.00918926	0.00889086	0.00625739	0.00812513	0.00722553	0.00999564	0.0106227	0.0115207	0.0113175	0.0073606
tci2_wsi3.0_chr_2	47000001	47100000	6708	0.00792339	0.0068737	0.00927974	0.00945432	0.00872263	0.0109919	0.012799	0.00824252	0.00742289	0.00877824	0.00957708	0.00945009	0.0107931	0.00985327	0.00782833
tci2_wsi3.0_chr_2	47100001	47200000	10065	0.0067792	0.00928048	0.00929157	0.0101127	0.00891016	0.00941004	0.00909839	0.0100197	0.00933993	0.00747083	0.00791833	0.00848996	0.0103177	0.00915766	0.00643202
tci2_wsi3.0_chr_2	47200001	47300000	8885	0.0100409	0.00876138	0.0100939	0.00909434	0.0102374	0.00918562	0.00871417	0.0120411	0.0109847	0.00660407	0.00900323	0.0102752	0.0108614	0.00992963	0.00681768
tci2_wsi3.0_chr_2	47300001	47400000	5810	0.0185059	0.0155833	0.0168222	0.015344	0.0168306	0.0199969	0.021084	0.0151891	0.0168315	0.0129378	0.0173908	0.0171733	0.0136134	0.0153736	0.0105383
tci2_wsi3.0_chr_2	47400001	47500000	4710	0.0125291	0.0144016	0.0155779	0.0132553	0.0121362	0.0132723	0.0148411	0.0142539	0.0147139	0.0130122	0.0129458	0.0150797	0.0137131	0.0155859	0.0102821
tci2_wsi3.0_chr_2	47500001	47600000	5247	0.0111203	0.0106241	0.0106861	0.0128566	0.0106686	0.0121472	0.014392	0.0133706	0.0122691	0.00765875	0.0123236	0.012269	0.0126965	0.0130512	0.00971055
tci2_wsi3.0_chr_2	47600001	47700000	6290	0.0112232	0.0119219	0.0120285	0.013092	0.0143162	0.0112609	0.0128621	0.0116969	0.0132254	0.00893656	0.0130233	0.0122839	0.0123463	0.0129129	0.0114248
tci2_wsi3.0_chr_2	47700001	47800000	6848	0.0157254	0.0217907	0.0184044	0.0195033	0.0203367	0.015894	0.0152736	0.0215871	0.0236276	0.0118721	0.0230763	0.0256307	0.0221434	0.0228278	0.0118889
tci2_wsi3.0_chr_2	47800001	47900000	3689	0.0244028	0.0245717	0.0262824	0.0231094	0.0264677	0.0234073	0.0272282	0.02117	0.024771	0.0177124	0.0234745	0.0228853	0.0262167	0.0251363	0.0196004
tci2_wsi3.0_chr_2	47900001	48000000	7141	0.0233356	0.0271461	0.0286567	0.0378251	0.0391919	0.026557	0.0270998	0.0367965	0.0331845	0.0193725	0.0426882	0.0433049	0.0403376	0.0394155	0.0214821
tci2_wsi3.0_chr_2	48000001	48100000	8283	0.0170659	0.0239737	0.0268096	0.0347645	0.0363766	0.0176371	0.019489	0.0299134	0.0292769	0.0124563	0.0270275	0.0288207	0.0287871	0.0302889	0.014098
tci2_wsi3.0_chr_2	48100001	48200000	7301	0.0157152	0.0174952	0.0182741	0.0262171	0.0263679	0.0147718	0.0159896	0.0246255	0.0227946	0.0115489	0.0191022	0.0204429	0.0230253	0.023208	0.0123127
tci2_wsi3.0_chr_2	48200001	48300000	7965	0.0101109	0.0105569	0.012955	0.0148192	0.0159767	0.00753407	0.00918915	0.0119656	0.0122768	0.00577034	0.0103817	0.0110613	0.0106215	0.0116822	0.00496932
tci2_wsi3.0_chr_2	48300001	48400000	3848	0.0307386	0.0260761	0.020895	0.0266272	0.0278607	0.0304202	0.0301694	0.0341631	0.0316295	0.0176557	0.0161114	0.016515	0.0166876	0.0155601	0.0112341
tci2_wsi3.0_chr_2	48400001	48500000	3593	0.0344374	0.031538	0.029799	0.0343262	0.0305264	0.0264169	0.0238323	0.0264819	0.0264496	0.0182681	0.0217377	0.0218124	0.025358	0.0241068	0.018704
tci2_wsi3.0_chr_2	48500001	48600000	7237	0.0207506	0.01993	0.0197088	0.0220694	0.0201092	0.0186092	0.0182707	0.0191361	0.0180239	0.0133759	0.0190494	0.0176697	0.016487	0.0162544	0.0164094
tci2_wsi3.0_chr_2	48600001	48700000	6576	0.00775709	0.0102175	0.0125168	0.0109549	0.0114332	0.0104986	0.0101538	0.0115339	0.0107613	0.00898957	0.00829057	0.0107032	0.0101573	0.0109849	0.00840231
tci2_wsi3.0_chr_2	48700001	48800000	5619	0.0123427	0.0128743	0.0123274	0.0146899	0.0162115	0.0121874	0.0101846	0.0104762	0.0106746	0.0079284	0.0132568	0.0130056	0.0118505	0.0121811	0.00937898
tci2_wsi3.0_chr_2	48800001	48900000	6934	0.016129	0.0169421	0.0186536	0.0236812	0.0251102	0.020395	0.0218684	0.0231358	0.0257974	0.0112054	0.0159623	0.0197393	0.0154478	0.0161164	0.00965896
tci2_wsi3.0_chr_2	48900001	49000000	8457	0.0213079	0.0226122	0.0262953	0.0248521	0.0236224	0.0252101	0.0260247	0.0249667	0.0234457	0.0185312	0.0222571	0.0219334	0.0260477	0.0238784	0.0190418
tci2_wsi3.0_chr_2	49000001	49100000	9232	0.0190775	0.0216632	0.022383	0.0225141	0.0230242	0.0325202	0.0319966	0.0280016	0.0252521	0.014455	0.0240526	0.0257148	0.0229336	0.0247224	0.013838
tci2_wsi3.0_chr_2	49100001	49200000	10342	0.0149693	0.0158506	0.018806	0.0210042	0.0208196	0.0166471	0.0175919	0.0188251	0.0170958	0.00932523	0.0194939	0.0170475	0.0186	0.017917	0.0104713
tci2_wsi3.0_chr_2	49200001	49300000	12086	0.0127692	0.0155703	0.0170839	0.0178154	0.0191899	0.0190573	0.0211167	0.0189241	0.0217375	0.00753744	0.0191562	0.019019	0.0184254	0.0194055	0.00876399
tci2_wsi3.0_chr_2	49300001	49400000	14340	0.0108892	0.0142014	0.0123413	0.0158468	0.0164575	0.0136428	0.0133505	0.0132314	0.0145363	0.00590061	0.0129047	0.0127541	0.0117963	0.011502	0.00749234
tci2_wsi3.0_chr_2	49400001	49500000	11367	0.0142488	0.0206131	0.0208496	0.0220614	0.0219936	0.0204839	0.0210196	0.0228362	0.020476	0.0117401	0.0167921	0.0162111	0.0176003	0.0165209	0.0145232
tci2_wsi3.0_chr_2	49500001	49600000	10927	0.0082612	0.0374883	0.0380164	0.0332959	0.0331483	0.0360732	0.0374662	0.0343691	0.0350819	0.0103493	0.0157276	0.0139089	0.0143882	0.0134902	0.0125755
tci2_wsi3.0_chr_2	49600001	49700000	8197	0.00766628	0.0313742	0.0324132	0.0265333	0.0271525	0.0323499	0.0333893	0.0300635	0.0296676	0.0149412	0.0173709	0.0164991	0.0187293	0.0186005	0.0133388
tci2_wsi3.0_chr_2	49700001	49800000	11487	0.0100447	0.0346414	0.0319663	0.0280043	0.0293471	0.0343281	0.0342051	0.0289398	0.0296508	0.00894453	0.0130468	0.0129481	0.0103524	0.0128617	0.0103166
tci2_wsi3.0_chr_2	49800001	49900000	8850	0.0191487	0.0204246	0.0193373	0.0215024	0.0184668	0.0318489	0.0305682	0.0331172	0.0304655	0.0072802	0.0118884	0.0104416	0.0107404	0.00993314	0.00697428
tci2_wsi3.0_chr_2	49900001	50000000	10165	0.014105	0.0123874	0.0114487	0.0151704	0.0160395	0.0178247	0.017319	0.0208572	0.0200502	0.00584967	0.0152259	0.0176497	0.0141784	0.0144246	0.00913157
tci2_wsi3.0_chr_2	50000001	50100000	7637	0.0105041	0.0138522	0.0149911	0.0109294	0.0109245	0.0160861	0.0172932	0.0104406	0.00955036	0.00587889	0.0145452	0.0146105	0.0154282	0.0161687	0.00820232
tci2_wsi3.0_chr_2	50100001	50200000	6921	0.00917125	0.0161515	0.0143161	0.0162949	0.0145513	0.0169143	0.0162338	0.0135824	0.0129424	0.00946704	0.0153635	0.0159887	0.012551	0.0109383	0.00712028
tci2_wsi3.0_chr_2	50200001	50300000	7079	0.0137971	0.0138404	0.011844	0.0192772	0.0176866	0.017284	0.0147819	0.0182517	0.0188639	0.00741646	0.0180372	0.0182174	0.0146858	0.0152833	0.00985111
tci2_wsi3.0_chr_2	50300001	50400000	5395	0.019316	0.0214924	0.018304	0.0285352	0.0314149	0.0231586	0.0248074	0.0319073	0.0353073	0.0127174	0.0232078	0.0226033	0.0238961	0.0248593	0.0115419
tci2_wsi3.0_chr_2	50400001	50500000	7853	0.00979927	0.010455	0.0110982	0.0121114	0.0130237	0.00841949	0.00851161	0.00887545	0.00974519	0.0061206	0.00905555	0.00881585	0.00993065	0.00964387	0.00555791
tci2_wsi3.0_chr_2	50500001	50600000	9303	0.004919	0.0057634	0.00610195	0.00717918	0.00760388	0.0060405	0.00565407	0.00423959	0.00594812	0.00446871	0.00638745	0.00723627	0.00578791	0.00677273	0.00316546
tci2_wsi3.0_chr_2	50600001	50700000	11826	0.00456455	0.00367974	0.00476639	0.00722389	0.00646172	0.00409118	0.00508483	0.00499421	0.00501979	0.00184028	0.00435737	0.00482487	0.00409389	0.00469112	0.0028796
tci2_wsi3.0_chr_2	50700001	50800000	11409	0.00792847	0.00547856	0.00562331	0.00658211	0.00687444	0.00497633	0.00434739	0.00592618	0.00581727	0.00233703	0.00364152	0.00429927	0.00365511	0.00403069	0.00144594
tci2_wsi3.0_chr_2	50800001	50900000	11725	0.00772822	0.00593454	0.00557542	0.00587088	0.00657858	0.00694776	0.00697703	0.00634674	0.00783137	0.00330718	0.00601467	0.00628146	0.00554504	0.00630045	0.00267523
tci2_wsi3.0_chr_2	50900001	51000000	11245	0.0109995	0.0072175	0.00731748	0.0091581	0.00907713	0.00849521	0.00841647	0.00984203	0.0101804	0.00506818	0.00917997	0.00870383	0.00819059	0.0091064	0.00445463
tci2_wsi3.0_chr_2	51000001	51100000	11180	0.00640247	0.00682306	0.00536167	0.00749864	0.00708817	0.00629111	0.00581955	0.00687405	0.00717086	0.00330597	0.00795849	0.00792132	0.00780003	0.00728707	0.0036933
tci2_wsi3.0_chr_2	51100001	51200000	11100	0.0115069	0.0121833	0.010827	0.0136538	0.0142274	0.00968161	0.0086861	0.0142601	0.0138331	0.00832049	0.0157968	0.0144949	0.0148593	0.0152546	0.00773096
tci2_wsi3.0_chr_2	51200001	51300000	13878	0.0161112	0.0173987	0.0176104	0.0171907	0.0171667	0.0179199	0.0187372	0.0203147	0.0191003	0.01148	0.0188524	0.0169912	0.0191042	0.0173	0.0111998
tci2_wsi3.0_chr_2	51300001	51400000	8295	0.0163861	0.019646	0.019753	0.0184726	0.0203033	0.0145948	0.0160277	0.020178	0.0193945	0.0158528	0.0210326	0.0211199	0.0211742	0.0207832	0.0140723
tci2_wsi3.0_chr_2	51400001	51500000	9252	0.00852126	0.0106148	0.0114372	0.010643	0.0115677	0.00945478	0.00915543	0.012943	0.0137922	0.00778539	0.0109953	0.0115668	0.0136423	0.0117084	0.00824321
tci2_wsi3.0_chr_2	51500001	51600000	12912	0.0118439	0.0147096	0.0143386	0.014322	0.0153459	0.0132824	0.0135793	0.0132118	0.0144143	0.00978163	0.0149424	0.0143591	0.0152962	0.0147385	0.00858033
tci2_wsi3.0_chr_2	51600001	51700000	9359	0.00953501	0.0164374	0.015799	0.0145965	0.0128389	0.0143188	0.0158336	0.0153321	0.0128845	0.00873953	0.0139151	0.0130598	0.0157253	0.0141694	0.00965868
tci2_wsi3.0_chr_2	51700001	51800000	11120	0.0180173	0.0218642	0.022383	0.0217233	0.0239396	0.0186885	0.0189435	0.0207083	0.022595	0.0108957	0.0189366	0.0185615	0.0173312	0.0167028	0.0131636
tci2_wsi3.0_chr_2	51800001	51900000	14839	0.013893	0.0150101	0.0157019	0.0221198	0.0233894	0.0139259	0.015542	0.0199486	0.021617	0.0109987	0.0181231	0.0193091	0.019013	0.0209083	0.0128359
tci2_wsi3.0_chr_2	51900001	52000000	7142	0.0156306	0.0148311	0.0121829	0.0134177	0.0120628	0.0197315	0.0167959	0.0176874	0.0185225	0.0096638	0.0140578	0.0155828	0.0134429	0.0141923	0.00846297
tci2_wsi3.0_chr_2	52000001	52100000	13028	0.0126244	0.0118817	0.0119295	0.0117891	0.0112121	0.0103416	0.0107347	0.0165857	0.0168988	0.00687667	0.0144558	0.0138516	0.0132895	0.0129161	0.00833712
tci2_wsi3.0_chr_2	52100001	52200000	8193	0.0231985	0.0252781	0.0311378	0.0226838	0.0264007	0.0279681	0.0345126	0.0240664	0.0282108	0.0185059	0.0208288	0.0238512	0.0224989	0.0265832	0.0114648
tci2_wsi3.0_chr_2	52200001	52300000	8897	0.0135361	0.0115196	0.0143844	0.0185944	0.0170114	0.0110906	0.012558	0.0183332	0.0192655	0.00780637	0.0118321	0.0144335	0.0122752	0.0134068	0.010156
tci2_wsi3.0_chr_2	52300001	52400000	8746	0.0143166	0.0173546	0.0152646	0.0187409	0.0194142	0.0129382	0.012823	0.0169457	0.0177811	0.00961335	0.0123589	0.0130227	0.012464	0.0127954	0.00942017
tci2_wsi3.0_chr_2	52400001	52500000	5216	0.0275415	0.025196	0.0255974	0.0330845	0.0333466	0.018243	0.0199374	0.0230594	0.0228695	0.0149535	0.0231082	0.0202201	0.0259383	0.0195797	0.015926
tci2_wsi3.0_chr_2	52500001	52600000	5305	0.02716	0.0260501	0.0256341	0.0299932	0.029256	0.0273928	0.0270899	0.0294177	0.0312186	0.019886	0.0322026	0.0301493	0.0285479	0.032754	0.0207813
tci2_wsi3.0_chr_2	52600001	52700000	3688	0.0138764	0.0170449	0.0166682	0.0201117	0.0196209	0.0149967	0.0152058	0.0164964	0.0171947	0.00866285	0.0139174	0.0137904	0.0145212	0.0156914	0.00772776
tci2_wsi3.0_chr_2	52700001	52800000	6362	0.0121695	0.0139848	0.0154027	0.0155409	0.0165858	0.0154359	0.0187933	0.0142941	0.013388	0.00980514	0.0149868	0.0157704	0.015491	0.0147793	0.00916103
tci2_wsi3.0_chr_2	52800001	52900000	7541	0.014487	0.0099553	0.0122205	0.0120262	0.0135504	0.0107322	0.0119796	0.0141455	0.015419	0.00666704	0.0110609	0.0132907	0.0116985	0.0121135	0.00782497
tci2_wsi3.0_chr_2	52900001	53000000	9182	0.0119885	0.013283	0.0120814	0.0120967	0.0104611	0.00914151	0.00832191	0.0119708	0.0118542	0.00680924	0.0106107	0.00996798	0.0107206	0.0101219	0.00647537
tci2_wsi3.0_chr_2	53000001	53100000	11694	0.0124189	0.00835046	0.00762047	0.00648743	0.00616913	0.00676367	0.00652428	0.00971663	0.0103221	0.00423291	0.00747019	0.00725427	0.00726484	0.00733311	0.00371452
tci2_wsi3.0_chr_2	53100001	53200000	12069	0.011815	0.0104669	0.0100497	0.0127381	0.0121761	0.0104888	0.0100416	0.0122671	0.0123613	0.00771146	0.0108214	0.0119093	0.0117823	0.011672	0.00859629
tci2_wsi3.0_chr_2	53200001	53300000	11234	0.00721298	0.0130809	0.0114708	0.0110213	0.0111332	0.00927722	0.00819632	0.00923685	0.00969385	0.00666056	0.0106725	0.0114121	0.00954954	0.0102866	0.00555908
tci2_wsi3.0_chr_2	53300001	53400000	6622	0.0214942	0.028254	0.0271186	0.0265466	0.0257791	0.0264077	0.0278841	0.0248867	0.0240306	0.0187396	0.0217497	0.0245324	0.0257198	0.026602	0.0162562
tci2_wsi3.0_chr_2	53400001	53500000	3668	0.0183771	0.0150036	0.0160909	0.0198162	0.0182835	0.0187458	0.01401	0.0212131	0.0143355	0.0145187	0.0163333	0.0173993	0.0153333	0.0147581	0.0125904
tci2_wsi3.0_chr_2	53500001	53600000	4865	0.0287574	0.03242	0.0391127	0.0290029	0.03339	0.027593	0.0331291	0.028312	0.0339842	0.0158427	0.0322909	0.0307409	0.038049	0.0394183	0.0226936
tci2_wsi3.0_chr_2	53600001	53700000	6081	0.0109429	0.0184731	0.0193634	0.0147239	0.0164669	0.0154853	0.0137854	0.00949956	0.0148641	0.00673831	0.0109227	0.0109819	0.0104522	0.0119899	0.00665078
tci2_wsi3.0_chr_2	53700001	53800000	6077	0.0162741	0.0238835	0.0206912	0.0323503	0.0390558	0.0192137	0.0197048	0.0259866	0.0315158	0.0214483	0.0294492	0.0388018	0.0292213	0.0359264	0.0201588
tci2_wsi3.0_chr_2	53800001	53900000	4799	0.0176265	0.0212907	0.0203042	0.0202624	0.0212931	0.0188906	0.022832	0.0166901	0.0143009	0.0134722	0.0185762	0.0186789	0.022399	0.0196619	0.0073827
tci2_wsi3.0_chr_2	53900001	54000000	3793	0.0195602	0.0211251	0.0184952	0.0191956	0.0265382	0.021665	0.0194137	0.0193351	0.0282237	0.0102717	0.018342	0.02093	0.0168814	0.0231106	0.0159786
tci2_wsi3.0_chr_2	54000001	54100000	4845	0.0120986	0.0120653	0.0103585	0.00990412	0.0112473	0.0119715	0.0116453	0.0130855	0.0139161	0.00608052	0.00597486	0.00673907	0.00501554	0.00729068	0.00507108
tci2_wsi3.0_chr_2	54100001	54200000	8870	0.0172345	0.0194109	0.0223033	0.0219325	0.0219859	0.0171742	0.0194601	0.0206635	0.0209842	0.0131187	0.0186628	0.0183633	0.0182618	0.0190509	0.012669
tci2_wsi3.0_chr_2	54200001	54300000	11474	0.01133	0.014421	0.0134283	0.0129723	0.0114348	0.0125787	0.0133468	0.0115307	0.0105887	0.00914984	0.010171	0.0109944	0.0112895	0.0110707	0.00681087
tci2_wsi3.0_chr_2	54300001	54400000	8256	0.0188328	0.0280739	0.0271264	0.0235272	0.0229938	0.0232972	0.0243383	0.0190158	0.02013	0.0141446	0.0194364	0.0190806	0.0186843	0.0195418	0.0107052
tci2_wsi3.0_chr_2	54400001	54500000	6948	0.0163379	0.0157699	0.0145592	0.0171445	0.0171489	0.0168025	0.0164359	0.0171842	0.0216681	0.0108716	0.0180151	0.0194342	0.0149668	0.0188155	0.012152
tci2_wsi3.0_chr_2	54500001	54600000	10715	0.0174187	0.0200154	0.018708	0.0200498	0.0221914	0.0152847	0.0138115	0.0168771	0.0175557	0.00975358	0.0148336	0.0149312	0.0147703	0.0157045	0.01246
tci2_wsi3.0_chr_2	54600001	54700000	6663	0.0235159	0.0243157	0.0198098	0.0242306	0.0234167	0.0184871	0.0178982	0.0245686	0.0240835	0.0119703	0.0213113	0.0199447	0.0168642	0.0166544	0.0168575
tci2_wsi3.0_chr_2	54700001	54800000	12008	0.014991	0.0179447	0.0194772	0.0193735	0.020321	0.0146278	0.0158071	0.0158907	0.0155461	0.00922106	0.0141072	0.0153281	0.0130841	0.0160681	0.0119783
tci2_wsi3.0_chr_2	54800001	54900000	15012	0.0153296	0.0170999	0.0168198	0.0168787	0.0175057	0.0146188	0.0150493	0.0164182	0.0169706	0.0102377	0.0146595	0.0134003	0.0143995	0.0150377	0.0104515
tci2_wsi3.0_chr_2	54900001	55000000	10880	0.0139964	0.0156946	0.0167225	0.0169642	0.0151366	0.0146097	0.0160543	0.0170178	0.0161584	0.0080358	0.0143193	0.0119505	0.014241	0.0115658	0.0101956
tci2_wsi3.0_chr_2	55000001	55100000	5196	0.0192929	0.0164798	0.0166254	0.0198453	0.0197964	0.0214122	0.0197407	0.022019	0.0196144	0.0128724	0.0192687	0.01969	0.018756	0.0191395	0.0132677
tci2_wsi3.0_chr_2	55100001	55200000	6535	0.0270359	0.0336655	0.0334401	0.037784	0.0366413	0.0347894	0.0332764	0.0349035	0.0344857	0.0181351	0.0286121	0.0291209	0.0233706	0.0238531	0.0177495
tci2_wsi3.0_chr_2	55200001	55300000	8473	0.0227683	0.0303532	0.0296025	0.0249671	0.0277866	0.027019	0.0267717	0.0255304	0.0273107	0.0164214	0.0216987	0.0231846	0.0223402	0.0234853	0.0153548
tci2_wsi3.0_chr_2	55300001	55400000	3387	0.0185035	0.0143203	0.0171354	0.0200109	0.0257801	0.0170087	0.0170062	0.0183976	0.0209039	0.0128657	0.0138244	0.0186277	0.0199378	0.0215388	0.0135048
tci2_wsi3.0_chr_2	55400001	55500000	5792	0.0230414	0.0247417	0.028898	0.0337301	0.0351614	0.0262276	0.0250349	0.0264682	0.0334931	0.0230578	0.027203	0.0275073	0.0268511	0.0276659	0.0201961
tci2_wsi3.0_chr_2	55500001	55600000	4622	0.0135671	0.0185865	0.0178372	0.0139945	0.0164877	0.0182309	0.0168968	0.0158716	0.0184186	0.0121722	0.0156967	0.0163452	0.0137476	0.0151711	0.0094297
tci2_wsi3.0_chr_2	55600001	55700000	6035	0.0207112	0.0212811	0.0222144	0.0255934	0.022198	0.0205239	0.0222763	0.0217072	0.0219937	0.0133019	0.0218105	0.0209637	0.018856	0.0192931	0.0143914
tci2_wsi3.0_chr_2	55700001	55800000	7121	0.00639493	0.00704739	0.00759472	0.00840876	0.0092673	0.0107239	0.0111405	0.0129355	0.0127317	0.00372055	0.0056099	0.0048499	0.00656033	0.00590625	0.00344256
tci2_wsi3.0_chr_2	55800001	55900000	10649	0.00445117	0.0079867	0.00877859	0.0135223	0.0143353	0.00900848	0.0100323	0.0141887	0.015322	0.00267869	0.005203	0.00608857	0.00452171	0.00543359	0.00186127
tci2_wsi3.0_chr_2	55900001	56000000	10127	0.0049572	0.00872547	0.00882008	0.0141877	0.0147327	0.00762075	0.00682475	0.0118761	0.0126956	0.00187764	0.00600309	0.00658955	0.00565013	0.00633796	0.00282068
tci2_wsi3.0_chr_2	56000001	56100000	10277	0.0124438	0.0167901	0.0166042	0.0165586	0.0181602	0.015045	0.014304	0.0145874	0.0153229	0.00853949	0.0142739	0.0146471	0.0135818	0.0143049	0.00950205
tci2_wsi3.0_chr_2	56100001	56200000	5930	0.0235859	0.02062	0.0240898	0.0241153	0.0249166	0.0248159	0.0254503	0.0275539	0.0282768	0.0169152	0.0250156	0.0248478	0.0210996	0.0197801	0.0174515
tci2_wsi3.0_chr_2	56200001	56300000	9690	0.0117619	0.0141021	0.0138651	0.0135516	0.0133646	0.0125358	0.0126475	0.0100289	0.0108082	0.00593894	0.0100239	0.00962555	0.00921358	0.00987	0.00510324
tci2_wsi3.0_chr_2	56300001	56400000	14528	0.0116021	0.0136824	0.0136468	0.0146797	0.0163116	0.0136494	0.0129883	0.0139786	0.0158793	0.00799969	0.0101906	0.0117658	0.0107563	0.0108641	0.00644658
tci2_wsi3.0_chr_2	56400001	56500000	11254	0.0152112	0.0198059	0.0204932	0.0197051	0.0207345	0.0178034	0.0181727	0.0177433	0.0214788	0.0115492	0.0166755	0.0191025	0.0167883	0.0194031	0.0108548
tci2_wsi3.0_chr_2	56500001	56600000	16869	0.0104418	0.0155532	0.0164799	0.0171641	0.0164625	0.0132506	0.0135306	0.0139868	0.0144177	0.00708557	0.0099478	0.0119044	0.00983979	0.0109171	0.00665812
tci2_wsi3.0_chr_2	56600001	56700000	9475	0.0156599	0.0202146	0.0190169	0.0201957	0.0200348	0.0203133	0.0192963	0.0203165	0.0206944	0.0107922	0.0147065	0.0145968	0.0139439	0.0140293	0.010987
tci2_wsi3.0_chr_2	56700001	56800000	11052	0.0132478	0.0160398	0.0161502	0.0165821	0.0164664	0.0162079	0.0167387	0.0171351	0.0196226	0.0100962	0.0171284	0.016709	0.0148907	0.0172726	0.0104429
tci2_wsi3.0_chr_2	56800001	56900000	9167	0.00858147	0.0138138	0.0135585	0.0148488	0.0175894	0.0106064	0.0107841	0.0104599	0.0132823	0.00484467	0.00890443	0.0116727	0.0101081	0.0115926	0.0065718
tci2_wsi3.0_chr_2	56900001	57000000	11285	0.00551059	0.00854256	0.00840651	0.00831093	0.0089183	0.00817542	0.00922271	0.00930663	0.00963214	0.0048339	0.00799633	0.00676822	0.00666815	0.00650803	0.00344025
tci2_wsi3.0_chr_2	57000001	57100000	15762	0.00611072	0.0100626	0.0107212	0.00984782	0.00963257	0.00843326	0.00793816	0.00844103	0.00864265	0.00438019	0.00834397	0.00972229	0.00814072	0.00861703	0.0040742
tci2_wsi3.0_chr_2	57100001	57200000	8864	0.0136354	0.0172869	0.0161535	0.0182727	0.0187589	0.0154642	0.0144095	0.0164995	0.0186484	0.00899689	0.0112209	0.0137214	0.0114502	0.0132461	0.0113706
tci2_wsi3.0_chr_2	57200001	57300000	7823	0.0139185	0.0184749	0.0173555	0.0205187	0.0209294	0.0152036	0.0145834	0.0188191	0.0182399	0.00912257	0.0141968	0.0130306	0.0116358	0.0119062	0.0109564
tci2_wsi3.0_chr_2	57300001	57400000	4363	0.0303863	0.0429413	0.0444364	0.0407174	0.0410193	0.0407742	0.0475813	0.037983	0.0398893	0.0193777	0.0234007	0.0279346	0.0262454	0.023911	0.0152249
tci2_wsi3.0_chr_2	57400001	57500000	3961	0.0249196	0.0331607	0.0360689	0.043918	0.0425607	0.027357	0.0287666	0.0357075	0.0353319	0.0210046	0.0308976	0.0283729	0.0284398	0.0241281	0.0180399
tci2_wsi3.0_chr_2	57500001	57600000	3196	0.0332915	0.0276679	0.0307521	0.0265283	0.0293078	0.0302627	0.0326756	0.0320812	0.038425	0.0207114	0.0268668	0.0287143	0.0313036	0.0330903	0.0205739
tci2_wsi3.0_chr_2	57600001	57700000	6030	0.018939	0.0187111	0.0194289	0.0179379	0.0182871	0.020415	0.0207805	0.0249697	0.0230776	0.00962654	0.0191671	0.0191976	0.0187959	0.0211482	0.0135205
tci2_wsi3.0_chr_2	57700001	57800000	7918	0.019196	0.0171049	0.0152852	0.0159213	0.0199978	0.0199494	0.0215636	0.0204634	0.0246758	0.0113165	0.0156146	0.0162231	0.0156447	0.0168133	0.0106078
tci2_wsi3.0_chr_2	57800001	57900000	7578	0.0118429	0.0190337	0.0180276	0.0159355	0.0165172	0.0190001	0.0186908	0.0188026	0.0208536	0.0105338	0.0171805	0.0172381	0.0168676	0.0167686	0.013651
tci2_wsi3.0_chr_2	57900001	58000000	10449	0.0100801	0.0091567	0.00908912	0.0124859	0.0144256	0.014499	0.0150228	0.020385	0.0232688	0.00738239	0.00904076	0.0114578	0.00882788	0.0103702	0.00893085
tci2_wsi3.0_chr_2	58000001	58100000	5576	0.0191531	0.0200013	0.02043	0.0254051	0.0264157	0.0177914	0.0191846	0.0250801	0.0239223	0.0129512	0.0205592	0.0211518	0.0235042	0.0248593	0.0179047
tci2_wsi3.0_chr_2	58100001	58200000	4273	0.014634	0.0105962	0.0110793	0.00854869	0.0120164	0.0181586	0.0173823	0.013657	0.0172117	0.00778393	0.00845798	0.0110862	0.00936096	0.0112289	0.00618068
tci2_wsi3.0_chr_2	58200001	58300000	9499	0.0211873	0.0244196	0.0229652	0.0241674	0.0254294	0.0223215	0.0206066	0.0249115	0.0251478	0.0137783	0.0250195	0.0226674	0.0237853	0.0209564	0.0153006
tci2_wsi3.0_chr_2	58300001	58400000	9189	0.0108355	0.0149039	0.0141119	0.0135638	0.0147686	0.0110407	0.0113163	0.012764	0.0127415	0.00669549	0.0143043	0.0139883	0.0117287	0.0109057	0.00733782
tci2_wsi3.0_chr_2	58400001	58500000	8278	0.0178491	0.0214607	0.0218376	0.0218267	0.0213463	0.0185491	0.0171346	0.0244901	0.0234106	0.0147545	0.0218956	0.0181807	0.0222757	0.0209822	0.0136894
tci2_wsi3.0_chr_2	58500001	58600000	7067	0.0186321	0.0187585	0.0187546	0.0239082	0.022566	0.0224314	0.0206087	0.0276593	0.0273715	0.0147304	0.0207835	0.0198742	0.0218463	0.0217971	0.0126802
tci2_wsi3.0_chr_2	58600001	58700000	11250	0.0165619	0.0174491	0.0184304	0.0198982	0.0189546	0.0146142	0.0165029	0.0148427	0.014875	0.0109024	0.0137089	0.0135954	0.0156461	0.0152904	0.00943302
tci2_wsi3.0_chr_2	58700001	58800000	8258	0.0195447	0.0209702	0.0217359	0.0221908	0.0221917	0.0252028	0.0246442	0.0240973	0.0264216	0.0121538	0.017024	0.0210585	0.0166681	0.0191566	0.0124314
tci2_wsi3.0_chr_2	58800001	58900000	14076	0.00980514	0.0119032	0.011914	0.0138909	0.0156009	0.0130397	0.0124576	0.0147028	0.0151386	0.00547722	0.0106362	0.0117546	0.0110981	0.0117201	0.00617905
tci2_wsi3.0_chr_2	58900001	59000000	6526	0.02144	0.0274528	0.0270082	0.0297558	0.0307729	0.0257028	0.0247803	0.0259511	0.0269895	0.0142398	0.0174239	0.0194509	0.0182206	0.0197249	0.0109931
tci2_wsi3.0_chr_2	59000001	59100000	7799	0.0100638	0.0136329	0.0153502	0.0100786	0.0122742	0.00942987	0.0106148	0.00745176	0.00856787	0.00591578	0.00996835	0.0114467	0.00932848	0.0121628	0.00593888
tci2_wsi3.0_chr_2	59100001	59200000	7810	0.0150365	0.0218154	0.0202863	0.023609	0.0239258	0.016679	0.0152603	0.0174599	0.0189226	0.010025	0.0149392	0.0152939	0.012995	0.0147502	0.0101368
tci2_wsi3.0_chr_2	59200001	59300000	13447	0.0118507	0.0167063	0.0160987	0.0203304	0.0219637	0.012243	0.012218	0.016452	0.0176642	0.00639866	0.0134457	0.0138699	0.0113207	0.0106069	0.00747902
tci2_wsi3.0_chr_2	59300001	59400000	10238	0.0203147	0.0255889	0.0262377	0.035219	0.0354628	0.0218412	0.0215979	0.029574	0.0322845	0.0127495	0.0180655	0.0199346	0.0177316	0.0187919	0.0123809
tci2_wsi3.0_chr_2	59400001	59500000	2352	0.0221657	0.0177101	0.0195544	0.0243878	0.0249352	0.0251505	0.0193218	0.020514	0.0173446	0.0134648	0.0255593	0.02214	0.0220564	0.0201355	0.0151669
tci2_wsi3.0_chr_2	59500001	59600000	7906	0.0206274	0.0231811	0.0213509	0.0260988	0.0272742	0.0197174	0.0241184	0.0235393	0.0229664	0.0142316	0.0196448	0.0190359	0.0210403	0.0192902	0.0145454
tci2_wsi3.0_chr_2	59600001	59700000	4775	0.0178692	0.0194998	0.0222776	0.0268514	0.0244107	0.0206522	0.0232104	0.0235879	0.0241994	0.0130769	0.0264677	0.0276786	0.0232611	0.0248644	0.01976
tci2_wsi3.0_chr_2	59700001	59800000	9243	0.0243636	0.0267144	0.0249444	0.0266844	0.0260345	0.0248546	0.024761	0.025138	0.0242081	0.0171547	0.0252995	0.0258351	0.0247852	0.0269753	0.0181351
tci2_wsi3.0_chr_2	59800001	59900000	5401	0.0176486	0.0199084	0.0175094	0.024389	0.0236395	0.0178547	0.0184926	0.0230955	0.0224457	0.0143199	0.0225062	0.0220355	0.0232228	0.0224755	0.0100363
tci2_wsi3.0_chr_2	59900001	60000000	7560	0.0100242	0.0142639	0.0166681	0.0160135	0.0148385	0.0131289	0.0149768	0.0168247	0.0130601	0.00831786	0.0130131	0.0106651	0.0142468	0.0138317	0.00792609
tci2_wsi3.0_chr_2	60000001	60100000	7263	0.0148658	0.0181452	0.0158481	0.0179688	0.0195695	0.0154036	0.0151513	0.0153401	0.0182017	0.0127613	0.0138556	0.0153258	0.0123956	0.0165005	0.012327
tci2_wsi3.0_chr_2	60100001	60200000	8116	0.0156019	0.0189685	0.0172716	0.0239753	0.0241108	0.0200417	0.0171858	0.0238511	0.0247945	0.0115047	0.0210255	0.0202046	0.0174146	0.0164862	0.0134737
tci2_wsi3.0_chr_2	60200001	60300000	6416	0.0185454	0.020687	0.0249734	0.0239182	0.0217483	0.0231658	0.0248522	0.0264408	0.0286948	0.0167827	0.0241329	0.0232864	0.0241391	0.0245507	0.0165905
tci2_wsi3.0_chr_2	60300001	60400000	3291	0.0254461	0.0433885	0.0435907	0.0297868	0.0258571	0.0406066	0.0386851	0.0320519	0.0287353	0.0209092	0.0332883	0.0342424	0.037676	0.0338379	0.021476
tci2_wsi3.0_chr_2	60400001	60500000	3208	0.0284976	0.0461081	0.0404161	0.0442477	0.0431017	0.0560265	0.0532589	0.0338146	0.0369419	0.020242	0.047648	0.0473112	0.0406173	0.0420449	0.0244783
tci2_wsi3.0_chr_2	60500001	60600000	6912	0.0223616	0.0258865	0.0235306	0.0238723	0.0245462	0.0303217	0.0292628	0.0279229	0.0281072	0.0184813	0.022493	0.0235301	0.023838	0.0245781	0.0149828
tci2_wsi3.0_chr_2	60600001	60700000	6781	0.0165322	0.0165576	0.0200273	0.0219026	0.0232974	0.0167605	0.015923	0.0172782	0.0220471	0.00963607	0.0166891	0.0202789	0.0176284	0.0200759	0.0118208
tci2_wsi3.0_chr_2	60700001	60800000	7229	0.0182194	0.0201698	0.0249462	0.0193556	0.0238827	0.0196613	0.0226365	0.0174541	0.0195832	0.0106501	0.0143881	0.0160752	0.0166547	0.0194398	0.0120683
tci2_wsi3.0_chr_2	60800001	60900000	5756	0.015544	0.0190061	0.018792	0.0224214	0.0238288	0.0167014	0.0151708	0.0137766	0.0132246	0.0096389	0.0125865	0.0126076	0.0129223	0.0140214	0.00780274
tci2_wsi3.0_chr_2	60900001	61000000	10472	0.0123186	0.0181584	0.01634	0.017974	0.0191771	0.0148199	0.0149336	0.0163251	0.0172422	0.010529	0.0136344	0.0149251	0.0148371	0.0144624	0.0118355
tci2_wsi3.0_chr_2	61000001	61100000	6890	0.0163854	0.0209814	0.019382	0.0229686	0.0214796	0.020758	0.0194125	0.0206788	0.0192054	0.016634	0.0221593	0.0203893	0.0224414	0.0216508	0.0155105
tci2_wsi3.0_chr_2	61100001	61200000	3875	0.0203736	0.0308083	0.0259048	0.0243476	0.0279117	0.0263212	0.021739	0.0171682	0.020527	0.0168231	0.0184774	0.021448	0.0195159	0.0237086	0.016795
tci2_wsi3.0_chr_2	61200001	61300000	5776	0.0210471	0.0280867	0.027575	0.0288033	0.0316482	0.0250988	0.0250039	0.0204768	0.0225486	0.021877	0.0271912	0.0256315	0.0275891	0.0272525	0.0208107
tci2_wsi3.0_chr_2	61300001	61400000	6454	0.0152379	0.019904	0.0207417	0.0299228	0.033689	0.0201942	0.0177887	0.0255083	0.024409	0.0136409	0.0206354	0.0214522	0.0215882	0.0221884	0.0143262
tci2_wsi3.0_chr_2	61400001	61500000	4718	0.0170874	0.0307965	0.030079	0.0268117	0.0272042	0.0269546	0.0277484	0.0305258	0.0301597	0.0162811	0.0259516	0.02539	0.025547	0.0243065	0.0187525
tci2_wsi3.0_chr_2	61500001	61600000	4343	0.0135665	0.0199356	0.0230539	0.0235738	0.0253111	0.0248361	0.0231947	0.0222052	0.0214633	0.0118805	0.0182505	0.0225064	0.0193487	0.0219781	0.013944
tci2_wsi3.0_chr_2	61600001	61700000	7018	0.0164021	0.0193478	0.0194068	0.0233173	0.0276675	0.0194081	0.0189972	0.0208033	0.0287979	0.0114955	0.0150394	0.0167796	0.0167855	0.0187713	0.0110942
tci2_wsi3.0_chr_2	61700001	61800000	7843	0.0166712	0.0172613	0.0188073	0.0201524	0.019424	0.0197726	0.0200832	0.0194268	0.0196048	0.0126534	0.0180672	0.017953	0.0182285	0.0161439	0.00990002
tci2_wsi3.0_chr_2	61800001	61900000	7229	0.0145415	0.0210626	0.0197701	0.0243996	0.0249538	0.0222616	0.0214822	0.0255615	0.0257869	0.016586	0.0222772	0.0218136	0.0222125	0.0214951	0.0153453
tci2_wsi3.0_chr_2	61900001	62000000	6910	0.025167	0.0275886	0.0255502	0.0270875	0.0265713	0.0219598	0.0224737	0.0257599	0.0258201	0.0160617	0.0278772	0.0247799	0.0262545	0.0241312	0.0192351
tci2_wsi3.0_chr_2	62000001	62100000	3981	0.0314045	0.0346329	0.0364352	0.0395207	0.035277	0.0323819	0.0358567	0.0347763	0.0350215	0.0247945	0.0250492	0.0300845	0.0300111	0.0334574	0.0217962
tci2_wsi3.0_chr_2	62100001	62200000	10441	0.0129968	0.018116	0.0183008	0.0187284	0.0187509	0.0163827	0.0157629	0.0186193	0.0174454	0.0104287	0.0168682	0.0160593	0.0177093	0.0179596	0.0111449
tci2_wsi3.0_chr_2	62200001	62300000	5645	0.0245377	0.0285068	0.0292266	0.0272524	0.0264797	0.0257825	0.0309256	0.0273221	0.0252664	0.0192692	0.0264405	0.0257281	0.0281842	0.0275436	0.0173778
tci2_wsi3.0_chr_2	62300001	62400000	3389	0.0203896	0.0255355	0.0247962	0.0236927	0.0230215	0.015078	0.0143411	0.0217996	0.0197062	0.0144654	0.0266325	0.0255538	0.023731	0.0226307	0.021202
tci2_wsi3.0_chr_2	62400001	62500000	9888	0.019963	0.0218249	0.0228824	0.0238623	0.0245115	0.0219556	0.0216428	0.0205782	0.0208843	0.0148578	0.0234809	0.0221681	0.0222601	0.0229685	0.0170501
tci2_wsi3.0_chr_2	62500001	62600000	8034	0.0199094	0.0221722	0.0220797	0.0206279	0.0231532	0.0214159	0.0205226	0.0181687	0.0190529	0.013523	0.0201703	0.0210812	0.0215658	0.0200396	0.014356
tci2_wsi3.0_chr_2	62600001	62700000	8901	0.0238549	0.0264845	0.0241935	0.0297733	0.0295682	0.0256307	0.0238231	0.0282136	0.0294344	0.0169393	0.0237054	0.0246318	0.0234615	0.0236681	0.0180216
tci2_wsi3.0_chr_2	62700001	62800000	11954	0.0152014	0.0174219	0.0198082	0.0210001	0.021287	0.0144586	0.0146531	0.0173527	0.017374	0.0117282	0.0155494	0.0147689	0.0181618	0.0179476	0.0106167
tci2_wsi3.0_chr_2	62800001	62900000	12759	0.0165081	0.0165023	0.0190161	0.0201124	0.0202192	0.0184849	0.0204231	0.0214795	0.0203692	0.0130176	0.0194743	0.020245	0.0200025	0.0188595	0.0139783
tci2_wsi3.0_chr_2	62900001	63000000	3151	0.0239156	0.0362572	0.0337802	0.0373577	0.0290206	0.038134	0.0363861	0.0373211	0.0296466	0.0235522	0.0266787	0.0257585	0.0293312	0.023242	0.0197313
tci2_wsi3.0_chr_2	63000001	63100000	6317	0.0226904	0.0255222	0.0262764	0.027866	0.025213	0.0218811	0.0194384	0.0227438	0.0265065	0.0142406	0.0189467	0.0230454	0.0201171	0.0197585	0.0139148
tci2_wsi3.0_chr_2	63100001	63200000	14872	0.0128004	0.0138925	0.013429	0.0135586	0.013398	0.0101316	0.0103916	0.0108892	0.0104427	0.0075591	0.0114544	0.0109038	0.0117702	0.0123244	0.00716355
tci2_wsi3.0_chr_2	63200001	63300000	8964	0.0181335	0.0185288	0.0169247	0.0194359	0.0190419	0.0175838	0.0155518	0.0182536	0.0170742	0.0118814	0.017164	0.0182359	0.0178652	0.0155199	0.0116831
tci2_wsi3.0_chr_2	63300001	63400000	10858	0.0126497	0.0135848	0.0155025	0.0133237	0.0154166	0.0139268	0.0154003	0.0122201	0.0152576	0.00936604	0.0132215	0.0136988	0.0156201	0.0139014	0.0110631
tci2_wsi3.0_chr_2	63400001	63500000	11171	0.0163122	0.0178511	0.0185608	0.0204556	0.0203653	0.0139655	0.0138156	0.0152205	0.015111	0.00894207	0.0162295	0.0155709	0.0161106	0.0165263	0.0106893
tci2_wsi3.0_chr_2	63500001	63600000	11610	0.011982	0.0133285	0.0138819	0.0170391	0.0151951	0.0105588	0.0121549	0.0154489	0.0157531	0.00991553	0.01664	0.0163121	0.0169091	0.0166467	0.0102842
tci2_wsi3.0_chr_2	63600001	63700000	8216	0.0132722	0.0200563	0.0190133	0.0178494	0.0185261	0.015252	0.0142681	0.0134272	0.0168766	0.0119627	0.0159123	0.0172865	0.01506	0.0195669	0.0124285
tci2_wsi3.0_chr_2	63700001	63800000	13785	0.0158154	0.0147228	0.0164721	0.0144456	0.016669	0.0132829	0.0146999	0.0144418	0.014778	0.0106506	0.0140615	0.0141133	0.0153438	0.0160051	0.0089103
tci2_wsi3.0_chr_2	63800001	63900000	12931	0.0108314	0.0114789	0.0118638	0.0128646	0.0125513	0.0105351	0.0113438	0.0115518	0.0118149	0.00756366	0.0115371	0.0102655	0.012205	0.0126809	0.00941245
tci2_wsi3.0_chr_2	63900001	64000000	10217	0.00706837	0.00739582	0.0100687	0.0103422	0.0101506	0.00615472	0.00783593	0.00715656	0.00718403	0.00532505	0.00722712	0.00699772	0.00690058	0.00681966	0.00527252
tci2_wsi3.0_chr_2	64000001	64100000	7539	0.0139213	0.0124036	0.0166806	0.0135397	0.0162801	0.0109254	0.0145977	0.0122263	0.012496	0.00895627	0.012584	0.0117614	0.0144829	0.0165014	0.00827386
tci2_wsi3.0_chr_2	64100001	64200000	11761	0.0155821	0.0175288	0.016342	0.0165362	0.0176819	0.0148109	0.0152273	0.0157298	0.0143292	0.0105508	0.0159305	0.0168642	0.0148142	0.015622	0.0110911
tci2_wsi3.0_chr_2	64200001	64300000	12480	0.0126494	0.0149701	0.0136864	0.0165282	0.0162553	0.0104915	0.011795	0.0127708	0.0138019	0.00848747	0.0148719	0.0137902	0.0151594	0.013878	0.0103394
tci2_wsi3.0_chr_2	64300001	64400000	10063	0.0157953	0.0136135	0.0138024	0.0151863	0.016216	0.0152624	0.0150565	0.0152162	0.0165441	0.00793436	0.0144727	0.0145651	0.0156334	0.0149218	0.0092034
tci2_wsi3.0_chr_2	64400001	64500000	13647	0.0116612	0.0124268	0.0133112	0.0124753	0.0131536	0.0111248	0.0112581	0.0122195	0.013166	0.00494935	0.0110462	0.011487	0.0108715	0.011076	0.00726818
tci2_wsi3.0_chr_2	64500001	64600000	10110	0.0187688	0.0251315	0.0228376	0.0211471	0.0202725	0.019657	0.0213671	0.0213326	0.0215115	0.0145736	0.0191108	0.0198354	0.020281	0.0215387	0.0136239
tci2_wsi3.0_chr_2	64600001	64700000	13243	0.0140877	0.0146183	0.013584	0.013898	0.0136491	0.0143107	0.0131558	0.0137137	0.0139199	0.00946616	0.0140805	0.014586	0.0134945	0.0139905	0.00843435
tci2_wsi3.0_chr_2	64700001	64800000	11812	0.0172235	0.0178379	0.0161502	0.0174679	0.0170057	0.0148894	0.0167757	0.0146968	0.0166662	0.0110066	0.0156007	0.0154651	0.0160484	0.0158229	0.0109558
tci2_wsi3.0_chr_2	64800001	64900000	11502	0.0146227	0.0170315	0.01637	0.0169232	0.0166027	0.0165679	0.0162315	0.0182539	0.0183343	0.0130637	0.0173975	0.0162452	0.0164261	0.0179235	0.0117633
tci2_wsi3.0_chr_2	64900001	65000000	11924	0.0156768	0.0162705	0.0171886	0.0166693	0.0168974	0.0144211	0.0154061	0.0144484	0.0136846	0.0102184	0.0176008	0.0153518	0.0189046	0.016685	0.0109158
tci2_wsi3.0_chr_2	65000001	65100000	15236	0.0175622	0.0185575	0.0189282	0.0194734	0.0195439	0.0160399	0.0158116	0.0167778	0.0169211	0.0123016	0.018582	0.0190333	0.0171986	0.0192996	0.0133455
tci2_wsi3.0_chr_2	65100001	65200000	5262	0.0156762	0.0213058	0.0192411	0.0210979	0.0222034	0.0182347	0.0171852	0.0180292	0.0176275	0.0158477	0.0195577	0.0226535	0.0195484	0.0186076	0.0127271
tci2_wsi3.0_chr_2	65200001	65300000	9897	0.00763576	0.00854305	0.00962812	0.00800233	0.0091485	0.00979732	0.0095557	0.00674904	0.00740204	0.00526393	0.00804112	0.00752116	0.00787465	0.00736965	0.00525087
tci2_wsi3.0_chr_2	65300001	65400000	8464	0.0066605	0.00841077	0.0075926	0.00877053	0.00905212	0.00946384	0.00753635	0.0078768	0.00828226	0.00360002	0.00574948	0.00625702	0.00520441	0.00632088	0.00563826
tci2_wsi3.0_chr_2	65400001	65500000	11156	0.0140347	0.0166713	0.0158384	0.0144498	0.0142625	0.0140649	0.0134586	0.0138598	0.0120273	0.0101326	0.0143737	0.0164664	0.0142496	0.0144422	0.00881135
tci2_wsi3.0_chr_2	65500001	65600000	9180	0.0169324	0.0162711	0.0184188	0.0195976	0.0192202	0.0148445	0.0140349	0.0151207	0.0159273	0.0102283	0.0165314	0.0175827	0.0159912	0.0163479	0.0125811
tci2_wsi3.0_chr_2	65600001	65700000	12581	0.0105232	0.0100549	0.00901592	0.00910397	0.00965964	0.0122963	0.0114586	0.00927961	0.00928011	0.00711491	0.0102386	0.0115319	0.010661	0.0117787	0.00657294
tci2_wsi3.0_chr_2	65700001	65800000	11699	0.00679766	0.00704465	0.00647766	0.00702511	0.00794753	0.00735574	0.00585267	0.0059985	0.00684251	0.00399945	0.00741093	0.00804231	0.00750962	0.00686949	0.00449429
tci2_wsi3.0_chr_2	65800001	65900000	9729	0.00822139	0.00519568	0.0054386	0.00789031	0.00721565	0.00850938	0.00921504	0.00578018	0.00576248	0.00415346	0.00758212	0.00838501	0.00812259	0.0083722	0.00503213
tci2_wsi3.0_chr_2	65900001	66000000	13709	0.00345236	0.0038932	0.00394409	0.00533065	0.0051365	0.00412441	0.0036586	0.00296341	0.00365233	0.00197609	0.0040684	0.00302801	0.00449975	0.00444091	0.00195802
tci2_wsi3.0_chr_2	66000001	66100000	12545	0.00694717	0.00885249	0.00958808	0.00951264	0.00925786	0.00898859	0.00837531	0.00917812	0.00946333	0.00495483	0.00900229	0.00893975	0.0088716	0.00813749	0.005414
tci2_wsi3.0_chr_2	66100001	66200000	10761	0.0132123	0.0153834	0.0167598	0.0144307	0.0149148	0.0119127	0.0138947	0.0114858	0.0133644	0.00839503	0.0133244	0.0148778	0.0159528	0.0164321	0.00966113
tci2_wsi3.0_chr_2	66200001	66300000	5181	0.0236517	0.0264199	0.0226835	0.0280314	0.0292034	0.0203631	0.020742	0.020017	0.0225298	0.0163237	0.0203712	0.0228305	0.023989	0.0261981	0.0174586
tci2_wsi3.0_chr_2	66300001	66400000	5673	0.023308	0.025483	0.0271158	0.0224959	0.0223111	0.0145292	0.0150758	0.0154021	0.0163281	0.00802659	0.0100851	0.0129517	0.0113354	0.0139342	0.0103261
tci2_wsi3.0_chr_2	66400001	66500000	6621	0.017878	0.0279313	0.0250087	0.0300611	0.0282122	0.0196213	0.0165773	0.0217458	0.0190626	0.0105569	0.0147805	0.0129973	0.0134365	0.0132204	0.0102942
tci2_wsi3.0_chr_2	66500001	66600000	11910	0.0134816	0.0200074	0.0174749	0.0190051	0.0203331	0.0160072	0.0149609	0.0157855	0.0180137	0.011997	0.0151246	0.0158338	0.015244	0.0163361	0.0109795
tci2_wsi3.0_chr_2	66600001	66700000	5077	0.0277717	0.0231136	0.0256903	0.0196388	0.0245077	0.0246176	0.0229504	0.0258902	0.0273031	0.0196911	0.0195763	0.0218203	0.0224994	0.0219265	0.0154497
tci2_wsi3.0_chr_2	66700001	66800000	8786	0.017574	0.0204748	0.0218918	0.0193939	0.0191933	0.0173963	0.0177507	0.0181242	0.0150134	0.0127967	0.0197078	0.0174119	0.019012	0.0165006	0.0132937
tci2_wsi3.0_chr_2	66800001	66900000	17255	0.00756083	0.00888428	0.00973596	0.00917045	0.00916765	0.00738451	0.00776303	0.00773864	0.00793626	0.0054792	0.00724881	0.00774751	0.00826443	0.00893824	0.00484018
tci2_wsi3.0_chr_2	66900001	67000000	11971	0.0169109	0.0182637	0.0192763	0.0175819	0.0189261	0.0153583	0.0156495	0.01467	0.0157492	0.0136601	0.0187439	0.0177623	0.016205	0.0179026	0.0122985
tci2_wsi3.0_chr_2	67000001	67100000	11388	0.0161559	0.017651	0.0170098	0.0173442	0.0176368	0.0174068	0.0160138	0.015045	0.0177002	0.013178	0.0186984	0.0191449	0.0184485	0.0189312	0.0145926
tci2_wsi3.0_chr_2	67100001	67200000	8798	0.0180543	0.0176612	0.0147511	0.0181144	0.0164857	0.0172326	0.016143	0.0174645	0.0164176	0.0124783	0.0176441	0.0162915	0.0161694	0.0159573	0.0124927
tci2_wsi3.0_chr_2	67200001	67300000	13988	0.014985	0.018838	0.017711	0.0156696	0.0172508	0.0188013	0.0194032	0.0158124	0.0167697	0.0137048	0.0180158	0.016544	0.017697	0.0175534	0.0128421
tci2_wsi3.0_chr_2	67300001	67400000	12982	0.0185845	0.0186657	0.0196766	0.0216148	0.0200645	0.0180074	0.0183389	0.0182887	0.0200775	0.0158156	0.0193996	0.0202212	0.0193071	0.0208771	0.0125427
tci2_wsi3.0_chr_2	67400001	67500000	7710	0.0165422	0.0187896	0.0170332	0.0177206	0.0182531	0.0172215	0.0163645	0.0144258	0.0143457	0.0129305	0.0175259	0.0166391	0.0140089	0.0141584	0.010813
tci2_wsi3.0_chr_2	67500001	67600000	12508	0.0170812	0.0168127	0.0197731	0.0178666	0.0187712	0.0160109	0.016804	0.0169675	0.01653	0.012318	0.0164537	0.0173446	0.0173078	0.0177177	0.0128207
tci2_wsi3.0_chr_2	67600001	67700000	8548	0.0129397	0.013792	0.0164914	0.0139004	0.0140358	0.0141165	0.0131942	0.0137504	0.0154598	0.012499	0.0150413	0.0164492	0.0150517	0.0162383	0.0118322
tci2_wsi3.0_chr_2	67700001	67800000	10948	0.0141497	0.0142335	0.0141661	0.0151557	0.0146525	0.0127245	0.0116952	0.0117736	0.0138946	0.00878928	0.0119727	0.0121913	0.0110871	0.0140597	0.00922096
tci2_wsi3.0_chr_2	67800001	67900000	5730	0.0268026	0.029428	0.027314	0.0282006	0.0300794	0.0255586	0.0237127	0.0237674	0.0266145	0.0150494	0.0243334	0.0261571	0.0225828	0.0254632	0.017197
tci2_wsi3.0_chr_2	67900001	68000000	6670	0.0246772	0.0246101	0.0242705	0.0187212	0.0237675	0.018905	0.0193181	0.0251357	0.0243811	0.0175347	0.0222194	0.0251208	0.0239376	0.0254921	0.0133977
tci2_wsi3.0_chr_2	68000001	68100000	10665	0.0173359	0.015783	0.0155609	0.0139822	0.0163773	0.0161152	0.0145926	0.0137593	0.0157097	0.00968567	0.0129854	0.014823	0.0133065	0.0141718	0.00962133
tci2_wsi3.0_chr_2	68100001	68200000	7056	0.0255454	0.0238263	0.0246205	0.0240807	0.0263915	0.0209664	0.0235316	0.0230368	0.0224095	0.0162273	0.0226072	0.0214521	0.024829	0.0219528	0.0147362
tci2_wsi3.0_chr_2	68200001	68300000	6302	0.029389	0.026783	0.0291548	0.0304324	0.0263565	0.0234918	0.0259304	0.0273275	0.0264448	0.0186841	0.0254317	0.0255054	0.028207	0.0296959	0.0210098
tci2_wsi3.0_chr_2	68300001	68400000	9401	0.0211278	0.0210991	0.022314	0.0217918	0.0227244	0.0182797	0.0205691	0.0202263	0.019052	0.0151168	0.0230932	0.023788	0.026093	0.0249282	0.0156142
tci2_wsi3.0_chr_2	68400001	68500000	11154	0.00950537	0.0112013	0.0111975	0.0134815	0.0146043	0.00977994	0.0100037	0.0113445	0.0130819	0.00731336	0.0126911	0.012754	0.0120083	0.0131437	0.00641176
tci2_wsi3.0_chr_2	68500001	68600000	11539	0.0154153	0.0159233	0.0160456	0.0163407	0.0165138	0.0154199	0.0156016	0.0162282	0.0157288	0.0113506	0.0174445	0.0179472	0.0182762	0.0188162	0.0112297
tci2_wsi3.0_chr_2	68600001	68700000	12154	0.0125329	0.0153005	0.0147398	0.0148287	0.0151929	0.0152243	0.0136712	0.0132492	0.0131023	0.0112365	0.01472	0.0144276	0.0145383	0.0127494	0.0100967
tci2_wsi3.0_chr_2	68700001	68800000	15236	0.00755862	0.00666668	0.00731302	0.00840913	0.00864967	0.00806026	0.00841361	0.00752217	0.00832257	0.00510405	0.00748698	0.00909309	0.00750059	0.00844631	0.00433323
tci2_wsi3.0_chr_2	68800001	68900000	11422	0.0090694	0.0103169	0.0106492	0.0112625	0.0105053	0.00997213	0.0110634	0.00907455	0.0102175	0.00760845	0.00905634	0.00931422	0.0101795	0.00935584	0.00555332
tci2_wsi3.0_chr_2	68900001	69000000	9438	0.0134889	0.0140099	0.0149069	0.0150398	0.0142763	0.0120398	0.0129811	0.0137441	0.0125932	0.00808888	0.0136364	0.012665	0.0129864	0.011036	0.00855138
tci2_wsi3.0_chr_2	69000001	69100000	9011	0.015423	0.0134352	0.0137396	0.0141525	0.0164615	0.0127746	0.0105188	0.0119535	0.014016	0.00772441	0.0121731	0.0152275	0.0120155	0.0133019	0.0103546
tci2_wsi3.0_chr_2	69100001	69200000	6638	0.0311333	0.0258156	0.0251076	0.0236513	0.0265115	0.0257329	0.0270751	0.0251467	0.0263081	0.0165577	0.0262581	0.0260515	0.02487	0.0250912	0.0180329
tci2_wsi3.0_chr_2	69200001	69300000	7247	0.0199204	0.0197391	0.0221829	0.0196009	0.0182056	0.0180573	0.0191222	0.0191433	0.0158642	0.0140383	0.0182135	0.0172177	0.0191069	0.0176767	0.012118
tci2_wsi3.0_chr_2	69300001	69400000	17167	0.0110147	0.011222	0.0118008	0.0117103	0.0110065	0.00877161	0.00981489	0.00840801	0.00981507	0.00538094	0.00879746	0.00960457	0.00898037	0.00995621	0.00625939
tci2_wsi3.0_chr_2	69400001	69500000	13745	0.0177439	0.0178025	0.0182141	0.0186442	0.0198425	0.0166284	0.0167506	0.0161987	0.0154624	0.0113229	0.0165699	0.0149641	0.0177811	0.0156683	0.0112754
tci2_wsi3.0_chr_2	69500001	69600000	9631	0.0160492	0.0210147	0.0205849	0.0189082	0.0186731	0.0176317	0.0181654	0.0171238	0.0160201	0.0129081	0.0177755	0.0173766	0.019178	0.0198499	0.0140461
tci2_wsi3.0_chr_2	69600001	69700000	9603	0.0225911	0.0240021	0.0218489	0.020969	0.0216457	0.0221202	0.0177986	0.0190191	0.0187029	0.0149758	0.021738	0.0216914	0.0211835	0.0210981	0.0160987
tci2_wsi3.0_chr_2	69700001	69800000	10901	0.0189157	0.0181292	0.0215197	0.0190989	0.0202144	0.0169171	0.0186349	0.0183745	0.018144	0.0138719	0.0170047	0.015962	0.0215684	0.0183089	0.0143128
tci2_wsi3.0_chr_2	69800001	69900000	12775	0.0153257	0.0170047	0.0179536	0.0181245	0.0164508	0.0149271	0.0154694	0.0174317	0.0155149	0.0113062	0.0168233	0.0153568	0.0172024	0.0169056	0.0107996
tci2_wsi3.0_chr_2	69900001	70000000	12693	0.0159928	0.019619	0.0190955	0.0204675	0.0205382	0.0173922	0.0171952	0.0159877	0.0189425	0.01186	0.0164913	0.016695	0.01668	0.0167155	0.0135236
tci2_wsi3.0_chr_2	70000001	70100000	11940	0.00884759	0.0136693	0.0137928	0.0140438	0.0142638	0.011169	0.0105598	0.0112276	0.01198	0.00633148	0.0118864	0.0129359	0.0117086	0.0132694	0.0078299
tci2_wsi3.0_chr_2	70100001	70200000	5615	0.00658311	0.00884586	0.00787673	0.00766367	0.00869148	0.0101643	0.00988993	0.00782992	0.00946602	0.00527574	0.00781089	0.00789851	0.00547596	0.00800213	0.0062737
tci2_wsi3.0_chr_2	70200001	70300000	5961	0.0205326	0.023924	0.0207159	0.0201866	0.0193419	0.0215905	0.02154	0.0179477	0.0169188	0.0166917	0.0224436	0.0228871	0.0216914	0.0214229	0.0147161
tci2_wsi3.0_chr_2	70300001	70400000	13862	0.015238	0.0120625	0.01494	0.0134185	0.0140392	0.013194	0.0132701	0.0144155	0.0142122	0.00827711	0.0127755	0.0138215	0.0134132	0.0141794	0.00996016
tci2_wsi3.0_chr_2	70400001	70500000	4148	0.0270512	0.030087	0.028996	0.0248794	0.0247285	0.0237941	0.0228767	0.0251009	0.0254899	0.0173278	0.0258017	0.0276666	0.0224025	0.0262507	0.0178162
tci2_wsi3.0_chr_2	70500001	70600000	7246	0.021339	0.0220439	0.0222547	0.0219158	0.0223154	0.0224553	0.0208974	0.0204297	0.0205224	0.0128587	0.0206873	0.0217655	0.0202079	0.0197426	0.0148434
tci2_wsi3.0_chr_2	70600001	70700000	6832	0.0198	0.0190431	0.0188077	0.0220344	0.0189931	0.0213604	0.0177007	0.0177439	0.0194479	0.0160838	0.0196777	0.0186794	0.018115	0.0195324	0.0147544
tci2_wsi3.0_chr_2	70700001	70800000	5329	0.0224281	0.0285678	0.0285245	0.0305201	0.0284422	0.020731	0.01923	0.0190141	0.0194884	0.0172408	0.0199948	0.0196833	0.0211168	0.021058	0.0141324
tci2_wsi3.0_chr_2	70800001	70900000	3541	0.0123278	0.0115223	0.0110586	0.0160503	0.0148697	0.0114658	0.0120433	0.015224	0.0155564	0.00665879	0.0094371	0.00985508	0.0116889	0.0108132	0.00573766
tci2_wsi3.0_chr_2	70900001	71000000	6737	0.0218251	0.0145791	0.0160517	0.0176931	0.0156711	0.0142189	0.0162834	0.0169531	0.0180757	0.00900506	0.014204	0.0140453	0.0137483	0.014546	0.0128825
tci2_wsi3.0_chr_2	71000001	71100000	10937	0.017868	0.0164068	0.0161884	0.0180485	0.0152185	0.0177109	0.0190482	0.0150967	0.0162835	0.0131134	0.0157033	0.0160261	0.0178855	0.0185806	0.0103085
tci2_wsi3.0_chr_2	71100001	71200000	12994	0.0136111	0.0156997	0.0184172	0.0164946	0.0154556	0.0127664	0.0137658	0.0112732	0.0124529	0.0114698	0.0164908	0.0144886	0.0162031	0.0152052	0.0089561
tci2_wsi3.0_chr_2	71200001	71300000	10864	0.0159906	0.0148253	0.0171789	0.0169247	0.016162	0.0169071	0.0171118	0.0159591	0.0181604	0.0107937	0.0158026	0.0158653	0.0180558	0.018961	0.0110831
tci2_wsi3.0_chr_2	71300001	71400000	13939	0.00936138	0.010729	0.0100845	0.0113188	0.0110352	0.0116491	0.0099381	0.0150476	0.0147625	0.00628051	0.0119617	0.0130185	0.0108903	0.0120871	0.00694778
tci2_wsi3.0_chr_2	71400001	71500000	13932	0.01748	0.0161569	0.0155691	0.0167459	0.017665	0.0162534	0.0155065	0.0157988	0.0164131	0.00967337	0.0161236	0.0167626	0.0134694	0.0151267	0.010322
tci2_wsi3.0_chr_2	71500001	71600000	19296	0.00954876	0.00952584	0.00968215	0.0100469	0.0104848	0.00883514	0.00827121	0.00855912	0.009434	0.00548886	0.00920426	0.00995351	0.00977088	0.0095807	0.00576916
tci2_wsi3.0_chr_2	71600001	71700000	8775	0.0212412	0.0221668	0.0215628	0.0214593	0.0215462	0.017035	0.0189572	0.017573	0.0207615	0.0161502	0.0208263	0.0194177	0.0224079	0.022261	0.0164456
tci2_wsi3.0_chr_2	71700001	71800000	12388	0.0181017	0.0207825	0.0194267	0.0192887	0.0189935	0.0188956	0.0162036	0.0169714	0.0174854	0.0128858	0.0186838	0.0183663	0.016252	0.0159572	0.0106825
tci2_wsi3.0_chr_2	71800001	71900000	16018	0.0144879	0.0136979	0.0140449	0.0144206	0.0155029	0.0140114	0.013587	0.0150236	0.0156783	0.00944571	0.0152495	0.0147512	0.0142285	0.0149696	0.0104837
tci2_wsi3.0_chr_2	71900001	72000000	17643	0.0145107	0.0139365	0.0151538	0.0141459	0.0157478	0.0141057	0.0140049	0.0126925	0.0148185	0.0104192	0.0141067	0.0157336	0.0139271	0.0166351	0.0105919
tci2_wsi3.0_chr_2	72000001	72100000	12525	0.0191064	0.0214046	0.0248082	0.0200585	0.0225366	0.0202998	0.0204721	0.0191059	0.0198053	0.0146948	0.018305	0.0198246	0.0216064	0.0208624	0.0153356
tci2_wsi3.0_chr_2	72100001	72200000	10308	0.0174481	0.0188481	0.0166023	0.0211246	0.0206693	0.0138378	0.0124225	0.0168425	0.0155304	0.0123434	0.0165418	0.0187911	0.0168776	0.0164632	0.0111451
tci2_wsi3.0_chr_2	72200001	72300000	12902	0.0123075	0.0209271	0.0212194	0.0181685	0.0193637	0.0173122	0.0173875	0.0160874	0.0163121	0.0103764	0.0152841	0.0166249	0.0142718	0.0165455	0.0119487
tci2_wsi3.0_chr_2	72300001	72400000	10511	0.0202029	0.022009	0.0242842	0.0235108	0.0226828	0.0195524	0.0208522	0.0211293	0.0220875	0.0146495	0.019342	0.0184455	0.0203256	0.020376	0.0164563
tci2_wsi3.0_chr_2	72400001	72500000	13912	0.0147925	0.0166234	0.0180295	0.0165697	0.0172592	0.014932	0.0153946	0.015133	0.0148712	0.00965315	0.0144572	0.0146918	0.0157656	0.0166493	0.0106577
tci2_wsi3.0_chr_2	72500001	72600000	13964	0.0122983	0.0155453	0.0152162	0.0162359	0.0174001	0.0127302	0.0127321	0.0119015	0.0130774	0.00830789	0.0143704	0.014472	0.0133473	0.0146349	0.00953691
tci2_wsi3.0_chr_2	72600001	72700000	9115	0.0182599	0.0247451	0.0200981	0.0199573	0.0197965	0.0223723	0.0205583	0.017151	0.018222	0.0148015	0.0214785	0.0234543	0.01907	0.0205941	0.0133629
tci2_wsi3.0_chr_2	72700001	72800000	12716	0.0153008	0.0200976	0.0182485	0.0188063	0.0206136	0.0173665	0.0154618	0.0157087	0.0171138	0.0127956	0.0190439	0.0191118	0.0177606	0.0177829	0.0132967
tci2_wsi3.0_chr_2	72800001	72900000	10772	0.0186652	0.0224402	0.0219947	0.0236701	0.0239537	0.0190252	0.0212601	0.022688	0.0214109	0.0137938	0.0199227	0.0209815	0.0197928	0.0211721	0.016562
tci2_wsi3.0_chr_2	72900001	73000000	13579	0.0135063	0.0169839	0.0161806	0.020619	0.0192995	0.016647	0.0152131	0.0195826	0.0173868	0.010599	0.0171884	0.0178247	0.0174418	0.0147167	0.0124245
tci2_wsi3.0_chr_2	73000001	73100000	11515	0.0156061	0.0186626	0.0192179	0.0196833	0.0203272	0.0170388	0.0156238	0.0175392	0.0171295	0.0144563	0.0192866	0.0187304	0.019588	0.0184549	0.0138819
tci2_wsi3.0_chr_2	73100001	73200000	9637	0.0214116	0.0272296	0.0264145	0.0274147	0.0257475	0.0214597	0.0204421	0.0257305	0.0258842	0.0146915	0.022966	0.0238176	0.0216624	0.0239672	0.0174228
tci2_wsi3.0_chr_2	73200001	73300000	7539	0.0206348	0.02256	0.0200107	0.0279082	0.0247457	0.0162935	0.0151772	0.0194946	0.0195925	0.011929	0.0181457	0.0171244	0.0165573	0.0170077	0.0150591
tci2_wsi3.0_chr_2	73300001	73400000	9730	0.0240925	0.0274651	0.0275604	0.0257882	0.0263164	0.0241455	0.0256337	0.0240088	0.0256033	0.0208439	0.0239368	0.0257832	0.0259951	0.0268868	0.017313
tci2_wsi3.0_chr_2	73400001	73500000	7213	0.0251796	0.0223685	0.0243977	0.0257264	0.0233928	0.0262903	0.0269443	0.0256536	0.0259447	0.0190656	0.0234067	0.0235756	0.0214292	0.0237213	0.017775
tci2_wsi3.0_chr_2	73500001	73600000	9812	0.0124467	0.0216809	0.0204788	0.0171167	0.019476	0.0162828	0.0174416	0.0133911	0.0147308	0.0104441	0.0158146	0.0150283	0.0157565	0.0178733	0.0125641
tci2_wsi3.0_chr_2	73600001	73700000	10440	0.0196568	0.0231885	0.0244671	0.024197	0.0253161	0.0193021	0.0213023	0.0217563	0.0228068	0.0159916	0.0232324	0.0246275	0.0247131	0.0252057	0.0164518
tci2_wsi3.0_chr_2	73700001	73800000	16718	0.0134917	0.0145472	0.015039	0.0173969	0.0176473	0.01444	0.0144002	0.0161633	0.0152575	0.0121201	0.0175159	0.0175331	0.0168043	0.0165768	0.0122785
tci2_wsi3.0_chr_2	73800001	73900000	12172	0.0158175	0.0189292	0.0195498	0.0189864	0.0201349	0.0158164	0.0158397	0.0161519	0.01774	0.0123013	0.0173016	0.0176938	0.0176687	0.0171497	0.0131547
tci2_wsi3.0_chr_2	73900001	74000000	13870	0.0166571	0.0188301	0.0185249	0.019564	0.0200681	0.0191617	0.0180459	0.0194841	0.0193093	0.0135635	0.0181693	0.020285	0.0185023	0.0205364	0.014646
tci2_wsi3.0_chr_2	74000001	74100000	10891	0.0265642	0.0253209	0.0257555	0.0285944	0.0289357	0.0249425	0.0259018	0.0238563	0.0260302	0.0191437	0.0251576	0.0260149	0.0266821	0.0263037	0.0183654
tci2_wsi3.0_chr_2	74100001	74200000	13853	0.0180312	0.0243796	0.0229255	0.0225436	0.0229468	0.0197241	0.0209873	0.0196325	0.0206332	0.0153894	0.0239731	0.0249092	0.0228852	0.0247206	0.0146577
tci2_wsi3.0_chr_2	74200001	74300000	5558	0.0251703	0.0253721	0.0250328	0.0282538	0.0270873	0.0332246	0.0331101	0.0271116	0.0309286	0.0146839	0.0224081	0.0237528	0.0262154	0.0248864	0.0207243
tci2_wsi3.0_chr_2	74300001	74400000	4148	0.0073196	0.0190563	0.0178465	0.0133297	0.0133642	0.0129551	0.0111868	0.00634655	0.0107865	0.00436701	0.0109766	0.00922099	0.00734241	0.00794016	0.00520505
tci2_wsi3.0_chr_2	74400001	74500000	1638	0.0105354	0.0204548	0.0204119	0.0144272	0.0108841	0.0221516	0.0193476	0.0127137	0.0112505	0.00846265	0.00707964	0.00936608	0.00632875	0.00806622	0.00545505
tci2_wsi3.0_chr_2	74500001	74600000	5307	0.00644057	0.0209567	0.0189855	0.0147304	0.0128484	0.00712083	0.00608442	0.00333316	0.00398239	0.00224544	0.00416022	0.00470958	0.00380748	0.00414842	0.00306298
tci2_wsi3.0_chr_2	74600001	74700000	4416	0.00592571	0.0119099	0.0117169	0.0118307	0.0134337	0.0100968	0.0102327	0.0137666	0.0130298	0.00229748	0.00453095	0.00597608	0.00557436	0.0053255	0.00305314
tci2_wsi3.0_chr_2	74700001	74800000	4591	0.0325464	0.0917755	0.0844645	0.0819694	0.0756621	0.0495829	0.0450988	0.0374325	0.0367422	0.01128	0.0161631	0.0157468	0.0157404	0.0130196	0.010893
tci2_wsi3.0_chr_2	74800001	74900000	7428	0.0226951	0.059187	0.055795	0.0524989	0.0508671	0.0397231	0.0375939	0.0334938	0.0279575	0.0113147	0.0190741	0.0166864	0.0200739	0.0181509	0.0106701
tci2_wsi3.0_chr_2	74900001	75000000	8955	0.0165427	0.019976	0.0198743	0.0219599	0.0220877	0.0215355	0.019128	0.0203991	0.0203693	0.0141335	0.0212825	0.0208134	0.0196255	0.0206501	0.0157395
tci2_wsi3.0_chr_2	75000001	75100000	12635	0.0143634	0.0168594	0.0159733	0.0180941	0.0193885	0.0152145	0.0148088	0.0190956	0.0177039	0.0111722	0.0172036	0.0165695	0.0172223	0.0172918	0.0123101
tci2_wsi3.0_chr_2	75100001	75200000	12990	0.013743	0.0177135	0.0163501	0.017658	0.0163086	0.0163753	0.0142121	0.0156322	0.0154858	0.010415	0.018155	0.0188055	0.0160338	0.0163764	0.011069
tci2_wsi3.0_chr_2	75200001	75300000	13645	0.013273	0.0184893	0.0182609	0.0162587	0.0165597	0.0154441	0.0157854	0.0147511	0.0146134	0.0127814	0.0169348	0.0175099	0.0183656	0.0187101	0.00938743
tci2_wsi3.0_chr_2	75300001	75400000	9661	0.0155293	0.0197359	0.0204678	0.0205399	0.018912	0.0171032	0.0172631	0.0200393	0.0176227	0.0172966	0.0217076	0.0224065	0.0222552	0.020845	0.0139203
tci2_wsi3.0_chr_2	75400001	75500000	9775	0.0172189	0.017162	0.0188146	0.0191615	0.0214179	0.0164948	0.0160318	0.017965	0.0179113	0.0117313	0.0196112	0.0192503	0.0158291	0.0196711	0.0130906
tci2_wsi3.0_chr_2	75500001	75600000	14487	0.0128635	0.0142782	0.015328	0.0145663	0.0157271	0.0122149	0.0133306	0.0121731	0.0130563	0.0091441	0.0130834	0.0151585	0.0129617	0.01436	0.010117
tci2_wsi3.0_chr_2	75600001	75700000	12538	0.0158796	0.016944	0.0167138	0.0156602	0.0168011	0.0121633	0.0131949	0.0128588	0.0129095	0.00925019	0.0154408	0.0172491	0.0158932	0.0157878	0.0109187
tci2_wsi3.0_chr_2	75700001	75800000	7009	0.0113029	0.015187	0.0135853	0.0129443	0.012812	0.0101856	0.00937075	0.0106254	0.0110121	0.00919206	0.0118572	0.0147533	0.0120281	0.0113652	0.0079956
tci2_wsi3.0_chr_2	75800001	75900000	7843	0.0111085	0.0164328	0.0161114	0.0188208	0.0178479	0.0122317	0.0128824	0.0150394	0.0141138	0.00960792	0.0172499	0.0153189	0.0182057	0.0187181	0.01306
tci2_wsi3.0_chr_2	75900001	76000000	13067	0.0154333	0.0176733	0.0180588	0.0203627	0.0192029	0.0164731	0.0191453	0.0184282	0.0177709	0.0123235	0.0176874	0.0179738	0.0165121	0.0174849	0.0126361
tci2_wsi3.0_chr_2	76000001	76100000	15462	0.0172206	0.0188131	0.0182959	0.0185896	0.0192582	0.0169232	0.01701	0.0158539	0.015531	0.0120408	0.0181483	0.0183801	0.0191238	0.0182857	0.0130608
tci2_wsi3.0_chr_2	76100001	76200000	13293	0.0154956	0.0167504	0.0182954	0.0169192	0.0181365	0.0150779	0.0148467	0.0134797	0.0151211	0.011956	0.0149262	0.0170188	0.0163191	0.0161527	0.0129954
tci2_wsi3.0_chr_2	76200001	76300000	11092	0.019632	0.0218099	0.0211374	0.0204741	0.0235568	0.0207626	0.0204227	0.021972	0.0200484	0.0166283	0.021787	0.0226645	0.0227671	0.021979	0.0161735
tci2_wsi3.0_chr_2	76300001	76400000	11300	0.0124297	0.0185688	0.0170659	0.0122328	0.0140223	0.0183334	0.0163325	0.0124054	0.0137242	0.0107145	0.0161616	0.0169383	0.01515	0.0143059	0.00936795
tci2_wsi3.0_chr_2	76400001	76500000	10128	0.0182288	0.0213722	0.0231532	0.0215402	0.0214701	0.0209754	0.0214816	0.0202129	0.021321	0.0158284	0.0211975	0.0202694	0.0231217	0.0206889	0.0169588
tci2_wsi3.0_chr_2	76500001	76600000	9372	0.0242191	0.0283678	0.0262168	0.0266191	0.0302459	0.0259172	0.0216675	0.0266303	0.0264589	0.0167604	0.0286581	0.0291157	0.0264485	0.0262573	0.0192456
tci2_wsi3.0_chr_2	76600001	76700000	17296	0.0165613	0.0161054	0.0162899	0.0162814	0.017684	0.0153834	0.0158802	0.0149639	0.0154911	0.0114186	0.0147422	0.0147484	0.0150764	0.0163254	0.01077
tci2_wsi3.0_chr_2	76700001	76800000	10163	0.0208722	0.022548	0.0233859	0.0239236	0.023107	0.020627	0.0242273	0.0213079	0.0218595	0.0174646	0.0229219	0.0202305	0.0249564	0.0235831	0.0160944
tci2_wsi3.0_chr_2	76800001	76900000	13313	0.0199203	0.0205754	0.0220442	0.0226608	0.0220617	0.0203308	0.0181551	0.0189349	0.0189446	0.0144131	0.0195673	0.0176547	0.018851	0.0190414	0.0147795
tci2_wsi3.0_chr_2	76900001	77000000	11919	0.0178803	0.0190576	0.0164989	0.0180168	0.0200463	0.0185517	0.0172407	0.0159836	0.0193321	0.011648	0.0191302	0.0172866	0.0173534	0.0172628	0.0135183
tci2_wsi3.0_chr_2	77000001	77100000	18458	0.0127166	0.00971801	0.0104507	0.0125647	0.0128235	0.0108999	0.0115203	0.00998427	0.010923	0.00590268	0.011481	0.011804	0.0111158	0.0118378	0.00543797
tci2_wsi3.0_chr_2	77100001	77200000	11966	0.0194949	0.0212431	0.0188036	0.0197619	0.0212761	0.0177064	0.0185179	0.0167123	0.0157265	0.013251	0.0172933	0.0205985	0.0177933	0.0174649	0.0128762
tci2_wsi3.0_chr_2	77200001	77300000	12697	0.0178536	0.0197132	0.0202948	0.0205436	0.0210824	0.0173463	0.0187091	0.0167186	0.0203771	0.0137903	0.0186953	0.0188885	0.0209829	0.0215923	0.0150124
tci2_wsi3.0_chr_2	77300001	77400000	8991	0.0185895	0.0208944	0.0241866	0.0247724	0.0256596	0.0187789	0.0217595	0.0234727	0.0209155	0.0150138	0.0207043	0.0198331	0.0217552	0.0221511	0.0170017
tci2_wsi3.0_chr_2	77400001	77500000	5705	0.0278623	0.0248525	0.0256484	0.0293348	0.0287847	0.0245137	0.0279373	0.030716	0.028208	0.0203018	0.0234874	0.0289865	0.0292249	0.0296134	0.0192779
tci2_wsi3.0_chr_2	77500001	77600000	12725	0.0148072	0.0150599	0.016179	0.0161079	0.0162067	0.0125382	0.0132343	0.0132294	0.0142987	0.0100987	0.0133559	0.0146249	0.0135566	0.0136057	0.00997812
tci2_wsi3.0_chr_2	77600001	77700000	10932	0.0156998	0.016362	0.0174267	0.016602	0.0192372	0.0116451	0.0135141	0.0132925	0.0146684	0.00986954	0.0139027	0.0143687	0.0158165	0.0152467	0.0112173
tci2_wsi3.0_chr_2	77700001	77800000	14145	0.0101796	0.0120029	0.0127416	0.0127232	0.0119964	0.0105942	0.0118044	0.0121825	0.0116988	0.00756455	0.0131642	0.0118057	0.0129972	0.0117008	0.00747687
tci2_wsi3.0_chr_2	77800001	77900000	15680	0.0136231	0.0129922	0.0128647	0.0129963	0.0126266	0.0112514	0.0119159	0.0122966	0.0124236	0.00711283	0.011196	0.011734	0.0112665	0.0125862	0.00814829
tci2_wsi3.0_chr_2	77900001	78000000	14968	0.0129636	0.0141261	0.0145565	0.0157596	0.0139435	0.0136467	0.0151879	0.0142649	0.0149924	0.0093321	0.014282	0.0143273	0.0161503	0.0151394	0.00991977
tci2_wsi3.0_chr_2	78000001	78100000	12681	0.0156486	0.0173236	0.0191846	0.0201292	0.0194158	0.0137945	0.0171351	0.0179886	0.0184132	0.012722	0.0189862	0.0202527	0.0201069	0.0199351	0.0158333
tci2_wsi3.0_chr_2	78100001	78200000	16333	0.0144346	0.0150587	0.0149146	0.0160592	0.0166948	0.0142077	0.0123808	0.0145314	0.0146022	0.00909378	0.0153406	0.0149386	0.0138204	0.0144017	0.00908577
tci2_wsi3.0_chr_2	78200001	78300000	14091	0.0169715	0.0187492	0.0187206	0.0177107	0.0188958	0.0169995	0.0174116	0.0159951	0.0161934	0.0150366	0.0175445	0.0199344	0.0184157	0.019836	0.0111127
tci2_wsi3.0_chr_2	78300001	78400000	11341	0.0169196	0.0154469	0.0152894	0.0178475	0.0161154	0.0162759	0.0156387	0.0154653	0.0162303	0.00834813	0.0148224	0.016266	0.0154706	0.0142862	0.0108655
tci2_wsi3.0_chr_2	78400001	78500000	10424	0.0183847	0.0175429	0.0169463	0.0185638	0.0178486	0.0166855	0.014754	0.0163831	0.0170425	0.013529	0.0162837	0.0190331	0.0163447	0.0177361	0.0125733
tci2_wsi3.0_chr_2	78500001	78600000	7290	0.0260553	0.0262836	0.0259075	0.0266705	0.0294118	0.0231315	0.0235154	0.02269	0.0240544	0.0191313	0.0229736	0.0250556	0.0246564	0.0267355	0.0189614
tci2_wsi3.0_chr_2	78600001	78700000	12120	0.018119	0.0197849	0.0192761	0.0207937	0.0196195	0.0172324	0.0175631	0.0171869	0.0174861	0.0121027	0.0179837	0.0179229	0.0183421	0.0191931	0.0136837
tci2_wsi3.0_chr_2	78700001	78800000	8209	0.0235565	0.0228618	0.022276	0.0224006	0.0217481	0.0202599	0.0214983	0.0216521	0.0203154	0.0137236	0.0230143	0.0201621	0.0242591	0.0215823	0.0152877
tci2_wsi3.0_chr_2	78800001	78900000	8826	0.0219268	0.0202266	0.0195236	0.0193766	0.0209384	0.0171445	0.01908	0.0196372	0.0222438	0.0137239	0.0200071	0.021457	0.0197533	0.0215835	0.0171574
tci2_wsi3.0_chr_2	78900001	79000000	16731	0.014723	0.0166139	0.017808	0.0177986	0.0195371	0.0153259	0.0170891	0.0161627	0.0176996	0.0122564	0.0169211	0.0165686	0.016034	0.0182937	0.0135714
tci2_wsi3.0_chr_2	79000001	79100000	18082	0.0117956	0.0149397	0.0155836	0.0157546	0.014248	0.0115385	0.0133627	0.0129968	0.0115455	0.00854929	0.0138127	0.0130347	0.0136166	0.0135009	0.00909098
tci2_wsi3.0_chr_2	79100001	79200000	17041	0.0068872	0.00888752	0.00914875	0.00947265	0.00977008	0.00853037	0.00783915	0.00693966	0.00813416	0.00521883	0.0069665	0.00856701	0.00763152	0.00879277	0.00334846
tci2_wsi3.0_chr_2	79200001	79300000	15906	0.0107993	0.0116624	0.0118212	0.013856	0.0132271	0.0115522	0.0113219	0.0105735	0.0113159	0.00813807	0.0117014	0.0118768	0.0124399	0.0108041	0.0083896
tci2_wsi3.0_chr_2	79300001	79400000	16329	0.0158615	0.0153647	0.0154331	0.0160405	0.0181862	0.0155809	0.0155889	0.0147273	0.0160284	0.0102702	0.0153189	0.0167627	0.0163623	0.0159152	0.0126069
tci2_wsi3.0_chr_2	79400001	79500000	12090	0.0143386	0.0170757	0.0185738	0.0152598	0.0167403	0.0150399	0.0138104	0.0133332	0.0146878	0.00997301	0.0151406	0.01494	0.0146434	0.0154459	0.0112864
tci2_wsi3.0_chr_2	79500001	79600000	9671	0.016012	0.0178271	0.017521	0.0176018	0.0177837	0.0164844	0.015564	0.0165941	0.0155246	0.0116687	0.0190666	0.0165433	0.0197617	0.018577	0.0132433
tci2_wsi3.0_chr_2	79600001	79700000	13497	0.0189435	0.0186969	0.0191865	0.0186353	0.0200526	0.0156759	0.0177455	0.0178003	0.0183264	0.0128751	0.0178981	0.0191962	0.0198668	0.0223589	0.0138396
tci2_wsi3.0_chr_2	79700001	79800000	15174	0.0166954	0.0194147	0.0201694	0.0170917	0.0194893	0.0147787	0.0162649	0.0150004	0.0176669	0.0114269	0.0162522	0.0159144	0.014384	0.0170044	0.0117049
tci2_wsi3.0_chr_2	79800001	79900000	14601	0.0144235	0.0145888	0.0164626	0.0154405	0.0169489	0.013177	0.0144703	0.0145963	0.0139774	0.00986661	0.0154774	0.0162473	0.015308	0.016019	0.0100499
tci2_wsi3.0_chr_2	79900001	80000000	11114	0.0181115	0.0157053	0.018086	0.0215064	0.0185209	0.0158431	0.0190938	0.0191574	0.0184893	0.0119799	0.0169536	0.0195562	0.0174221	0.0177543	0.0139498
tci2_wsi3.0_chr_2	80000001	80100000	8796	0.02052	0.0235101	0.0225706	0.0210957	0.0206227	0.0206103	0.0220373	0.0198555	0.0183654	0.0136	0.0221328	0.0233064	0.0200007	0.0218412	0.015332
tci2_wsi3.0_chr_2	80100001	80200000	13043	0.0167086	0.0177802	0.0169052	0.0163605	0.0172052	0.017081	0.0151652	0.0149177	0.0147658	0.0117254	0.0154284	0.0179956	0.0157303	0.0161363	0.0122027
tci2_wsi3.0_chr_2	80200001	80300000	14275	0.00977401	0.0108737	0.0109163	0.0102866	0.0107251	0.0099852	0.0093719	0.00879005	0.00992898	0.00625778	0.00936229	0.0105037	0.0100374	0.0100875	0.00623913
tci2_wsi3.0_chr_2	80300001	80400000	16012	0.0146495	0.0142619	0.0167294	0.0167248	0.0162483	0.0134743	0.0131568	0.0134053	0.0137796	0.0100053	0.0138983	0.01442	0.0155617	0.0155618	0.0105715
tci2_wsi3.0_chr_2	80400001	80500000	12292	0.0185689	0.0205915	0.0207845	0.0214805	0.0205747	0.018382	0.0185316	0.0181126	0.0176229	0.014566	0.019652	0.0174703	0.0206553	0.0219137	0.0155159
tci2_wsi3.0_chr_2	80500001	80600000	9832	0.0228005	0.0252605	0.0243562	0.0248351	0.022589	0.0224348	0.0214466	0.022227	0.0220332	0.0160469	0.0240345	0.020628	0.0227219	0.0222085	0.0183394
tci2_wsi3.0_chr_2	80600001	80700000	15664	0.0105828	0.0144245	0.0129714	0.0121995	0.0134977	0.011719	0.0122136	0.0108103	0.0114413	0.00826702	0.0124084	0.0123609	0.0125415	0.012768	0.00796981
tci2_wsi3.0_chr_2	80700001	80800000	7909	0.0137066	0.0181898	0.0152218	0.0165407	0.0175839	0.0133163	0.0120356	0.0149535	0.0156232	0.00973138	0.0153235	0.0177999	0.0152124	0.0159744	0.0124817
tci2_wsi3.0_chr_2	80800001	80900000	12311	0.0113099	0.0131617	0.0137846	0.0130378	0.0118655	0.0128063	0.0127729	0.0106745	0.0077344	0.00687901	0.0137969	0.0119748	0.0127866	0.0113681	0.00691632
tci2_wsi3.0_chr_2	80900001	81000000	17029	0.0128775	0.013004	0.0123803	0.0145574	0.0147512	0.0102988	0.0109775	0.0105459	0.0123786	0.00828072	0.0107692	0.0130371	0.0108175	0.012419	0.0076032
tci2_wsi3.0_chr_2	81000001	81100000	8237	0.016919	0.0201776	0.0216903	0.0213939	0.020571	0.0181153	0.0211648	0.0175411	0.0189233	0.0145971	0.018957	0.0199958	0.0210757	0.0218484	0.0158193
tci2_wsi3.0_chr_2	81100001	81200000	11904	0.0161446	0.01867	0.0179181	0.0173133	0.0180075	0.0166073	0.0147536	0.0140992	0.0157305	0.0104523	0.0180777	0.0183072	0.0174388	0.0159683	0.0122178
tci2_wsi3.0_chr_2	81200001	81300000	8728	0.0120441	0.0131152	0.0142969	0.013286	0.0149855	0.0107751	0.0124747	0.0130969	0.0121354	0.00713703	0.011092	0.0108269	0.0118947	0.013363	0.00893525
tci2_wsi3.0_chr_2	81300001	81400000	9896	0.018659	0.0189765	0.0204995	0.0201936	0.0214544	0.0162235	0.016237	0.0185811	0.0204206	0.0116944	0.0168037	0.0188936	0.0170833	0.0214947	0.014983
tci2_wsi3.0_chr_2	81400001	81500000	12229	0.00974894	0.0108722	0.0117153	0.0114273	0.0126267	0.0110943	0.00983793	0.00986074	0.0105344	0.00772257	0.0114529	0.0116254	0.0112732	0.0117299	0.00829826
tci2_wsi3.0_chr_2	81500001	81600000	11631	0.0112935	0.0121514	0.0123099	0.0139058	0.0115733	0.0108752	0.0115865	0.010784	0.0109806	0.00805598	0.0108184	0.0122724	0.0131053	0.012134	0.00855783
tci2_wsi3.0_chr_2	81600001	81700000	12880	0.0153547	0.0153437	0.0175195	0.0189958	0.0202525	0.012747	0.0140567	0.0144304	0.0163058	0.0104036	0.0155774	0.0162345	0.0166845	0.0175214	0.0131428
tci2_wsi3.0_chr_2	81700001	81800000	14526	0.013144	0.0134034	0.0136458	0.0165087	0.0159377	0.0129145	0.0127391	0.0131388	0.0138303	0.00875597	0.0124288	0.0133323	0.0121358	0.0140559	0.0099356
tci2_wsi3.0_chr_2	81800001	81900000	15807	0.0136575	0.0149372	0.0165911	0.0139202	0.0160141	0.0137987	0.0134166	0.012876	0.0153979	0.00931326	0.0139885	0.015807	0.0136193	0.014245	0.00880678
tci2_wsi3.0_chr_2	81900001	82000000	8559	0.0188824	0.0238293	0.020752	0.023591	0.0246571	0.0203244	0.0211218	0.0211608	0.0225061	0.017099	0.0227747	0.0248818	0.0201396	0.0240605	0.0158899
tci2_wsi3.0_chr_2	82000001	82100000	15664	0.0133244	0.016624	0.0148622	0.0170641	0.0153986	0.0154576	0.0134305	0.0149989	0.0155063	0.00968436	0.0170661	0.0160332	0.0146395	0.015511	0.0114047
tci2_wsi3.0_chr_2	82100001	82200000	11656	0.0181405	0.0183013	0.0205775	0.0197546	0.019275	0.0175864	0.0180469	0.0186148	0.0189673	0.0125275	0.0198692	0.0202979	0.0213612	0.0214894	0.0142883
tci2_wsi3.0_chr_2	82200001	82300000	17391	0.00973278	0.0118579	0.0126881	0.0120668	0.0133867	0.00961679	0.0109826	0.0101545	0.0111439	0.00696045	0.0109488	0.0124062	0.0130057	0.0121203	0.00760593
tci2_wsi3.0_chr_2	82300001	82400000	7190	0.0269055	0.033069	0.0316059	0.0302527	0.0305708	0.0281731	0.0286709	0.0262375	0.0299632	0.0235101	0.0286417	0.0292141	0.0257389	0.026367	0.0214882
tci2_wsi3.0_chr_2	82400001	82500000	11446	0.0178501	0.0197341	0.0205999	0.0196255	0.0186584	0.0184296	0.0193274	0.0176026	0.0185384	0.0143491	0.01724	0.0183217	0.0180402	0.0177329	0.0118646
tci2_wsi3.0_chr_2	82500001	82600000	12762	0.0136974	0.0160661	0.0175332	0.0137066	0.0149871	0.0140704	0.0138489	0.0136456	0.0134406	0.0103067	0.0143216	0.0139165	0.0166455	0.0154627	0.00852388
tci2_wsi3.0_chr_2	82600001	82700000	11820	0.0158346	0.0157501	0.0182317	0.0152218	0.0179958	0.0144174	0.0155112	0.0152553	0.0168572	0.0114439	0.0150286	0.0172663	0.016274	0.0186634	0.00957165
tci2_wsi3.0_chr_2	82700001	82800000	8269	0.0193669	0.0177097	0.0213923	0.0201087	0.0210071	0.0187019	0.0204	0.0182628	0.0209569	0.0156312	0.0204076	0.0211156	0.020307	0.019796	0.0154323
tci2_wsi3.0_chr_2	82800001	82900000	14743	0.0160796	0.0164831	0.0175453	0.0164042	0.0171177	0.0171188	0.0156504	0.0144684	0.0148535	0.00975561	0.0148886	0.0172763	0.0159105	0.0172833	0.0103045
tci2_wsi3.0_chr_2	82900001	83000000	10441	0.0145977	0.016629	0.0156199	0.0182618	0.018179	0.0153987	0.0124997	0.016465	0.0177336	0.00999415	0.0148622	0.0177693	0.0149895	0.0143245	0.0119142
tci2_wsi3.0_chr_2	83000001	83100000	13582	0.015598	0.0170693	0.0183771	0.017124	0.0162481	0.0138537	0.0156894	0.0141819	0.0144759	0.0111171	0.0166751	0.0137353	0.0184618	0.0167875	0.0102317
tci2_wsi3.0_chr_2	83100001	83200000	8504	0.0131671	0.0177729	0.0179723	0.0192529	0.0189941	0.0150363	0.0151868	0.0143396	0.0136651	0.013717	0.0168231	0.0160183	0.0185082	0.0163606	0.0134293
tci2_wsi3.0_chr_2	83200001	83300000	8694	0.0203127	0.0166993	0.0137669	0.0193347	0.018955	0.02497	0.0223656	0.0219867	0.0246742	0.0131964	0.0179534	0.0185267	0.014757	0.0167518	0.0134927
tci2_wsi3.0_chr_2	83300001	83400000	12094	0.022709	0.0213014	0.0225455	0.0232394	0.0214768	0.0193813	0.0199068	0.0190987	0.0213364	0.0152577	0.0196901	0.0207982	0.0204184	0.0203775	0.015304
tci2_wsi3.0_chr_2	83400001	83500000	12318	0.0192832	0.0191301	0.0217543	0.0191719	0.0195488	0.0167427	0.0184196	0.0159963	0.0160647	0.0113485	0.0162396	0.0164193	0.0183789	0.0162987	0.0122109
tci2_wsi3.0_chr_2	83500001	83600000	17875	0.0110721	0.0137627	0.0135408	0.0127683	0.0129797	0.0117741	0.0106846	0.0105262	0.0118087	0.00741374	0.0108021	0.0116057	0.0104853	0.0114395	0.00836678
tci2_wsi3.0_chr_2	83600001	83700000	19220	0.0105571	0.013029	0.0112069	0.0117865	0.0130912	0.0113538	0.00986741	0.0105825	0.0118988	0.00639286	0.0105012	0.0105648	0.0104968	0.0106928	0.00682856
tci2_wsi3.0_chr_2	83700001	83800000	17101	0.0145743	0.0159944	0.0157258	0.0166143	0.0173265	0.0135165	0.0142872	0.0147449	0.014459	0.0100534	0.0166343	0.0168211	0.0146459	0.0152661	0.0114096
tci2_wsi3.0_chr_2	83800001	83900000	10602	0.0133026	0.0161458	0.0145747	0.0156963	0.0162237	0.0133244	0.0130876	0.0146416	0.0152846	0.00970811	0.0151445	0.0138463	0.0158861	0.0140111	0.0102432
tci2_wsi3.0_chr_2	83900001	84000000	14155	0.00645679	0.0110302	0.0127817	0.013691	0.0144614	0.00943272	0.0117657	0.0138134	0.0141165	0.00430225	0.00772383	0.00789702	0.00814928	0.00770164	0.00580809
tci2_wsi3.0_chr_2	84000001	84100000	17434	0.0134432	0.0163539	0.0144558	0.0140195	0.0154832	0.0147816	0.01325	0.0127605	0.0131324	0.0109089	0.0141632	0.0146468	0.0119357	0.0128066	0.00889213
tci2_wsi3.0_chr_2	84100001	84200000	7506	0.0146009	0.0171952	0.0187922	0.0160972	0.0142817	0.011883	0.0142877	0.0153988	0.0173281	0.00969967	0.0166156	0.0176819	0.0180726	0.0192768	0.0116883
tci2_wsi3.0_chr_2	84200001	84300000	12070	0.0124086	0.0137352	0.0120377	0.0142885	0.0156527	0.0133301	0.0115795	0.0124017	0.0144416	0.00745959	0.0125431	0.0127948	0.0113106	0.011673	0.00752521
tci2_wsi3.0_chr_2	84300001	84400000	12201	0.0116195	0.0113162	0.0118497	0.0137549	0.0128525	0.0109019	0.0112557	0.0127267	0.0133445	0.00715303	0.0134794	0.0122283	0.0139669	0.0136414	0.00660971
tci2_wsi3.0_chr_2	84400001	84500000	17166	0.0151825	0.0167012	0.0163094	0.0150009	0.0166068	0.0127642	0.0122368	0.0137345	0.0134996	0.00879837	0.0147498	0.0141762	0.0133141	0.0132575	0.00896072
tci2_wsi3.0_chr_2	84500001	84600000	10415	0.0166151	0.0183964	0.0191681	0.0176346	0.0178184	0.0148187	0.0168267	0.0153109	0.0153557	0.0122188	0.0180714	0.016789	0.0189404	0.0175991	0.0117404
tci2_wsi3.0_chr_2	84600001	84700000	14662	0.0177401	0.0185907	0.0196412	0.0192128	0.0173316	0.0164058	0.0171153	0.0188208	0.0166874	0.0126276	0.0169429	0.0174494	0.0185872	0.0183446	0.0119621
tci2_wsi3.0_chr_2	84700001	84800000	11717	0.0209434	0.0225662	0.0207772	0.0194109	0.0214423	0.0211862	0.0226589	0.0207868	0.0217224	0.0132321	0.018391	0.0209412	0.0178703	0.0187876	0.0135965
tci2_wsi3.0_chr_2	84800001	84900000	11919	0.0164284	0.0157941	0.0145715	0.0173943	0.0164622	0.0151168	0.0120919	0.0136438	0.01478	0.011904	0.0163801	0.0181518	0.0159959	0.0163645	0.0110465
tci2_wsi3.0_chr_2	84900001	85000000	12948	0.0145035	0.0141928	0.0149122	0.0141358	0.0141153	0.0139175	0.0137894	0.0145012	0.0138543	0.00828043	0.0147024	0.0145504	0.0137591	0.0141557	0.00989613
tci2_wsi3.0_chr_2	85000001	85100000	15776	0.0144019	0.0166504	0.0173148	0.0150112	0.0148768	0.0152865	0.0143169	0.0137035	0.0142742	0.0117678	0.0165891	0.0154639	0.0152306	0.0162303	0.0101082
tci2_wsi3.0_chr_2	85100001	85200000	13329	0.00946437	0.0106116	0.0106013	0.0114583	0.0114263	0.00959568	0.00947402	0.00927778	0.01044	0.0064582	0.0104639	0.0126285	0.00939385	0.0117209	0.00831081
tci2_wsi3.0_chr_2	85200001	85300000	16113	0.0106029	0.00985882	0.0104001	0.0108724	0.0104566	0.00995748	0.00989616	0.0101429	0.0101467	0.00685381	0.00929303	0.00973832	0.010188	0.0101683	0.00719234
tci2_wsi3.0_chr_2	85300001	85400000	14914	0.0115448	0.0114532	0.011574	0.0117513	0.0109972	0.00989416	0.0105101	0.0100092	0.0104221	0.00649523	0.0104926	0.0108914	0.011434	0.0117752	0.00831984
tci2_wsi3.0_chr_2	85400001	85500000	9244	0.0100181	0.00954815	0.011081	0.010859	0.0121059	0.00880432	0.0100331	0.0112364	0.011675	0.00572816	0.00957645	0.0103659	0.0118828	0.0117778	0.010683
tci2_wsi3.0_chr_2	85500001	85600000	8986	0.00695298	0.00733872	0.00703139	0.00615436	0.00780701	0.00615818	0.00638771	0.00589351	0.00581299	0.00383462	0.00600116	0.00616813	0.0063377	0.00652557	0.00413546
tci2_wsi3.0_chr_2	85600001	85700000	12839	0.00542857	0.00630401	0.00516937	0.00886369	0.00766951	0.00572624	0.00403984	0.00580537	0.00576902	0.00441436	0.0080976	0.00820741	0.00803212	0.00729827	0.00473339
tci2_wsi3.0_chr_2	85700001	85800000	11565	0.00458362	0.00685644	0.00723637	0.00718847	0.00744182	0.00702278	0.00711387	0.00548542	0.00678828	0.00399431	0.00829624	0.0084543	0.0087063	0.00886457	0.00561548
tci2_wsi3.0_chr_2	85800001	85900000	15970	0.00882422	0.00824897	0.00813196	0.00668654	0.00730907	0.00693535	0.006328	0.00653936	0.00796966	0.00346763	0.00650306	0.00694892	0.0064617	0.0071318	0.00431415
tci2_wsi3.0_chr_2	85900001	86000000	11541	0.00332396	0.00461467	0.00453432	0.00516396	0.00504625	0.00416013	0.00305552	0.00522522	0.00539235	0.00223745	0.00497244	0.0055476	0.00501143	0.00586411	0.00274799
tci2_wsi3.0_chr_2	86000001	86100000	11369	0.00260915	0.00344874	0.00411426	0.00373275	0.00351387	0.00266604	0.00249897	0.00314437	0.00407957	0.00096683	0.00420106	0.00465113	0.00418499	0.00422542	0.00108937
tci2_wsi3.0_chr_2	86100001	86200000	7655	0.00215569	0.00296597	0.00317389	0.0067747	0.00717882	0.00172159	0.00118378	0.00715479	0.0079713	0.00075725	0.00749135	0.00839336	0.00707506	0.00903649	0.00148874
tci2_wsi3.0_chr_2	86200001	86300000	5787	0.00416718	0.00453528	0.00412679	0.00935821	0.0110677	0.00251058	0.00223601	0.010147	0.0103471	0.0020857	0.00912034	0.00973422	0.0113356	0.0116598	0.00292098
tci2_wsi3.0_chr_2	86300001	86400000	7499	0.00388086	0.00284214	0.00369082	0.00833309	0.00811084	0.0012082	0.00237584	0.0081585	0.00772501	0.00160483	0.00777669	0.00745284	0.0100766	0.00902177	0.00309596
tci2_wsi3.0_chr_2	86400001	86500000	8982	0.00382405	0.00376283	0.00368871	0.00333498	0.00366914	0.00220933	0.00215523	0.00373617	0.00336271	0.00122591	0.00397758	0.00357613	0.00492643	0.00461314	0.00151119
tci2_wsi3.0_chr_2	86500001	86600000	1737	0.00370825	0.00652422	0.00737933	0.00369736	0.00554181	0.00239655	0.00354468	0.00193497	0.00532917	0.00236399	0.00210008	0.00560243	0.00377767	0.00675638	0.00060687
tci2_wsi3.0_chr_3	1	100000	8123	0.0074726	0.0166294	0.0161824	0.0103113	0.00992195	0.00825739	0.00962798	0.00340083	0.00380561	0.00292018	0.00631539	0.00614044	0.00599027	0.00635769	0.00212703
tci2_wsi3.0_chr_3	100001	200000	7357	0.00988158	0.0168914	0.0183847	0.0118115	0.0121086	0.0108839	0.0109637	0.00603236	0.00547109	0.00397522	0.00891244	0.00898289	0.00940758	0.00920912	0.00292811
tci2_wsi3.0_chr_3	200001	300000	9904	0.00581099	0.0130777	0.0134722	0.00892643	0.00971755	0.00717483	0.00837203	0.00344837	0.00406377	0.00204197	0.00527869	0.00676377	0.00662353	0.00648438	0.00206809
tci2_wsi3.0_chr_3	300001	400000	9786	0.00845998	0.00948316	0.00871182	0.0100719	0.00911581	0.00784979	0.00893066	0.00423547	0.00455588	0.00285728	0.00704667	0.00706877	0.00731229	0.00758405	0.00278024
tci2_wsi3.0_chr_3	400001	500000	7535	0.00322394	0.00763442	0.00670494	0.00546809	0.00575131	0.00571017	0.00541559	0.00480472	0.00468038	0.00140587	0.00554374	0.00502621	0.00549525	0.00372834	0.00314729
tci2_wsi3.0_chr_3	500001	600000	10145	0.0036543	0.0108046	0.0112681	0.00601851	0.00600058	0.00710464	0.00720919	0.00390594	0.0036184	0.00153089	0.005831	0.00574927	0.00619731	0.00627464	0.00245194
tci2_wsi3.0_chr_3	600001	700000	11655	0.00779134	0.0113363	0.00984456	0.0093586	0.00852253	0.0115308	0.00919868	0.00879686	0.00659989	0.00507239	0.012901	0.011519	0.0115258	0.0102792	0.0050509
tci2_wsi3.0_chr_3	700001	800000	10815	0.0110375	0.0152308	0.0150636	0.0154061	0.0142781	0.0123212	0.0119913	0.0129616	0.0112443	0.0068237	0.0135919	0.0121525	0.0110583	0.0100082	0.00799665
tci2_wsi3.0_chr_3	800001	900000	11174	0.0105949	0.0139592	0.0150541	0.00962378	0.011385	0.0093225	0.00951931	0.00997332	0.00995619	0.00613359	0.0107484	0.0121586	0.0129903	0.0119036	0.00762547
tci2_wsi3.0_chr_3	900001	1000000	15744	0.00726753	0.00715708	0.00781511	0.00943348	0.00931342	0.00709205	0.00689532	0.00860939	0.00822593	0.00375632	0.00696856	0.00707842	0.0070094	0.00822587	0.00473556
tci2_wsi3.0_chr_3	1000001	1100000	12093	0.0096838	0.0105843	0.0110516	0.00987326	0.0114412	0.00973414	0.0101773	0.00941961	0.0105151	0.0067888	0.0108295	0.0111978	0.00960735	0.0098036	0.00695044
tci2_wsi3.0_chr_3	1100001	1200000	17073	0.00612468	0.00693193	0.00653774	0.00748386	0.00842392	0.00519294	0.00510557	0.00636153	0.00655621	0.00355396	0.0063961	0.00656909	0.00612801	0.00607746	0.00354475
tci2_wsi3.0_chr_3	1200001	1300000	8490	0.0148487	0.0149964	0.0148731	0.014712	0.0182006	0.0140274	0.0125588	0.013065	0.0173164	0.00865754	0.0153709	0.0178535	0.0143632	0.016583	0.0125137
tci2_wsi3.0_chr_3	1300001	1400000	14268	0.00826638	0.00997582	0.0107403	0.00814173	0.00743309	0.00747574	0.00763867	0.00674373	0.00697561	0.00449436	0.00771176	0.00726214	0.00821391	0.00813618	0.0042227
tci2_wsi3.0_chr_3	1400001	1500000	13234	0.0126839	0.0126183	0.0127166	0.014056	0.0135338	0.0115717	0.0108514	0.0127411	0.0134285	0.00723091	0.0125215	0.0122514	0.0111902	0.0125146	0.00865208
tci2_wsi3.0_chr_3	1500001	1600000	11107	0.0169259	0.0186071	0.0148741	0.0185593	0.0195112	0.0182051	0.0171502	0.0154347	0.0166721	0.0115877	0.0193859	0.0185308	0.0178308	0.0193485	0.0119959
tci2_wsi3.0_chr_3	1600001	1700000	18208	0.0151053	0.0149978	0.0156539	0.0162529	0.0152193	0.0135012	0.0148175	0.0151114	0.0148681	0.00941941	0.0131106	0.0149666	0.0150853	0.0152019	0.0131772
tci2_wsi3.0_chr_3	1700001	1800000	15996	0.0122262	0.0130807	0.0130374	0.0129437	0.0124812	0.0117678	0.01191	0.0124638	0.0125004	0.00956853	0.0126415	0.0125255	0.0146859	0.013099	0.00853681
tci2_wsi3.0_chr_3	1800001	1900000	10352	0.0167216	0.0177755	0.0183061	0.0193069	0.0209834	0.0179111	0.0178773	0.0191022	0.0189513	0.0142504	0.0205848	0.0229452	0.0203166	0.0202375	0.0172519
tci2_wsi3.0_chr_3	1900001	2000000	4912	0.0236413	0.0181565	0.0192261	0.0215375	0.0177703	0.0271317	0.0249276	0.0182259	0.0209122	0.0145406	0.0275537	0.0220259	0.0227203	0.0180202	0.0153713
tci2_wsi3.0_chr_3	2000001	2100000	4441	0.00864215	0.020727	0.0172459	0.0194995	0.0167618	0.0170456	0.0150815	0.0202441	0.0163598	0.0069002	0.00542188	0.00559539	0.00728346	0.00601564	0.00474075
tci2_wsi3.0_chr_3	2100001	2200000	5741	0.00729965	0.0160194	0.0146077	0.0207116	0.0219641	0.0211216	0.0192074	0.0268371	0.0279135	0.00477925	0.0061869	0.00392866	0.00516059	0.00541902	0.00269406
tci2_wsi3.0_chr_3	2200001	2300000	6748	0.00996823	0.0126263	0.0142975	0.0163827	0.0181303	0.00942595	0.0106747	0.0113556	0.0142918	0.00853397	0.0112094	0.0135417	0.0113471	0.0129108	0.0100483
tci2_wsi3.0_chr_3	2300001	2400000	10921	0.0156386	0.0172166	0.0186661	0.0185792	0.0167945	0.0178293	0.0175518	0.0167144	0.0183132	0.0128942	0.0178925	0.0168231	0.019224	0.0187896	0.0124062
tci2_wsi3.0_chr_3	2400001	2500000	10435	0.0114303	0.0125041	0.0142979	0.0124395	0.014476	0.00961911	0.0111428	0.0102027	0.0120698	0.00849712	0.0122306	0.011141	0.0138549	0.0142736	0.00997153
tci2_wsi3.0_chr_3	2500001	2600000	11512	0.0123777	0.013106	0.013143	0.0132824	0.0134573	0.0125343	0.013673	0.0120258	0.0122094	0.00783265	0.0126016	0.0133006	0.0136308	0.014718	0.00929236
tci2_wsi3.0_chr_3	2600001	2700000	14100	0.0106133	0.012636	0.0128235	0.012576	0.0118069	0.0130104	0.0124021	0.0124862	0.0123421	0.00991903	0.0161934	0.0159849	0.0152603	0.0148611	0.0100792
tci2_wsi3.0_chr_3	2700001	2800000	5669	0.0127332	0.0157628	0.0159736	0.0159337	0.0189266	0.0155712	0.0161052	0.0158822	0.0179514	0.0120579	0.0158024	0.0185749	0.0171959	0.0208417	0.0126751
tci2_wsi3.0_chr_3	2800001	2900000	4537	0.0321611	0.0347878	0.0306995	0.0348966	0.0343647	0.033327	0.0266374	0.0319436	0.031031	0.0244665	0.0302773	0.0301084	0.0305087	0.0265357	0.0251849
tci2_wsi3.0_chr_3	2900001	3000000	8758	0.0194282	0.0209761	0.0228308	0.0220176	0.022303	0.0182778	0.0172698	0.0196547	0.0182292	0.0148885	0.0201579	0.0203793	0.0194527	0.0201027	0.0155944
tci2_wsi3.0_chr_3	3000001	3100000	12388	0.0120049	0.0122684	0.0123353	0.0141653	0.0146588	0.0121171	0.0116149	0.0125161	0.0120845	0.00927846	0.013828	0.01373	0.0124605	0.0140973	0.00969663
tci2_wsi3.0_chr_3	3100001	3200000	12673	0.0172364	0.0193331	0.0184224	0.0187913	0.0177824	0.0181088	0.0183815	0.016195	0.0171882	0.0134876	0.0184039	0.0191503	0.0187121	0.019644	0.0127921
tci2_wsi3.0_chr_3	3200001	3300000	7329	0.0260712	0.0289575	0.028111	0.0275968	0.0281381	0.0222213	0.0252291	0.0222376	0.0225605	0.0197303	0.0266427	0.0224368	0.0243236	0.0242784	0.0194886
tci2_wsi3.0_chr_3	3300001	3400000	7875	0.0240192	0.0259869	0.0251978	0.0231011	0.0247493	0.0247707	0.0259558	0.0245581	0.0253729	0.0158049	0.0247752	0.0226441	0.0235945	0.0240005	0.0164557
tci2_wsi3.0_chr_3	3400001	3500000	14436	0.0181831	0.0200612	0.0204777	0.0186314	0.0182687	0.0173154	0.0168489	0.0178578	0.0160633	0.012913	0.0179993	0.0190522	0.0193693	0.0191994	0.0135907
tci2_wsi3.0_chr_3	3500001	3600000	9518	0.0172675	0.0230539	0.0192207	0.0186273	0.0211529	0.0212517	0.0193448	0.0190009	0.0206293	0.0158166	0.0255602	0.0263851	0.0224599	0.0236833	0.0163405
tci2_wsi3.0_chr_3	3600001	3700000	9487	0.0230867	0.023674	0.0230193	0.0258876	0.0255037	0.0215066	0.0207669	0.0258133	0.0262619	0.0173146	0.024147	0.0242627	0.0259587	0.0257246	0.0209124
tci2_wsi3.0_chr_3	3700001	3800000	10027	0.0215899	0.0246823	0.025514	0.0248701	0.0241795	0.0188038	0.0207808	0.0182149	0.0204878	0.0168743	0.0207307	0.0232556	0.024427	0.0241156	0.0187073
tci2_wsi3.0_chr_3	3800001	3900000	12105	0.0163524	0.0157529	0.0146958	0.0154631	0.0156335	0.0142404	0.0136459	0.0194924	0.0182846	0.00950571	0.0165689	0.017149	0.0173371	0.0152782	0.0101585
tci2_wsi3.0_chr_3	3900001	4000000	11687	0.0127405	0.0180513	0.0181815	0.0154573	0.0159384	0.020814	0.0196026	0.0157039	0.0160871	0.0075462	0.0110925	0.0118428	0.0116645	0.0109766	0.00814138
tci2_wsi3.0_chr_3	4000001	4100000	11704	0.0138363	0.0164791	0.0173603	0.0175809	0.016472	0.0157943	0.0175212	0.0149255	0.0148837	0.012224	0.0159647	0.016908	0.0158402	0.0169364	0.0117848
tci2_wsi3.0_chr_3	4100001	4200000	10209	0.0118452	0.0138788	0.0153564	0.0128864	0.0151784	0.0145498	0.0146281	0.0113492	0.0127843	0.0107832	0.0166626	0.0170794	0.0175198	0.0187425	0.00921227
tci2_wsi3.0_chr_3	4200001	4300000	5914	0.0175395	0.0202056	0.0218366	0.0177267	0.018481	0.0189341	0.02009	0.0170752	0.0164163	0.0125111	0.0146578	0.014396	0.0188863	0.0162513	0.0101442
tci2_wsi3.0_chr_3	4300001	4400000	5674	0.0294211	0.0269806	0.0240716	0.0284075	0.0283979	0.0265547	0.0262072	0.0235371	0.0233129	0.0189617	0.0234443	0.0233169	0.0262334	0.0220541	0.0203466
tci2_wsi3.0_chr_3	4400001	4500000	10390	0.0137664	0.0147433	0.0149973	0.014571	0.0158695	0.0143383	0.0142502	0.0129567	0.0151648	0.0105135	0.0131841	0.0130661	0.0145709	0.0162765	0.0105756
tci2_wsi3.0_chr_3	4500001	4600000	13515	0.0083863	0.0113963	0.0139924	0.0114054	0.0130883	0.00966647	0.0102252	0.010286	0.0109011	0.00561111	0.00923727	0.00950606	0.0101138	0.0113836	0.00622026
tci2_wsi3.0_chr_3	4600001	4700000	12905	0.00818825	0.011333	0.0115692	0.0113547	0.0132932	0.0090801	0.0098049	0.00952211	0.0103118	0.0064253	0.0109712	0.0108542	0.00890474	0.0108411	0.00530796
tci2_wsi3.0_chr_3	4700001	4800000	6629	0.0268587	0.0318905	0.02961	0.0295231	0.0339672	0.0243389	0.0252267	0.030284	0.032498	0.0182763	0.0275022	0.0284091	0.0274799	0.0289497	0.0257115
tci2_wsi3.0_chr_3	4800001	4900000	8269	0.0239457	0.0218061	0.0223795	0.0226461	0.0241687	0.0175855	0.0199458	0.0189143	0.0193718	0.0142157	0.0183908	0.0197032	0.0187661	0.0208337	0.0141229
tci2_wsi3.0_chr_3	4900001	5000000	12961	0.015977	0.0149112	0.0159466	0.0178526	0.0178017	0.0147133	0.0159689	0.018076	0.0161967	0.0121123	0.0174669	0.017695	0.0189885	0.0182242	0.0124976
tci2_wsi3.0_chr_3	5000001	5100000	6194	0.0206869	0.0208503	0.0217835	0.0208567	0.0197931	0.0197233	0.0200744	0.0193037	0.0175977	0.014955	0.0209609	0.0210882	0.0231887	0.020877	0.0145065
tci2_wsi3.0_chr_3	5100001	5200000	7966	0.0242893	0.0293387	0.0282775	0.0256636	0.025593	0.0245112	0.0260362	0.02418	0.025317	0.0213568	0.0252396	0.0279732	0.0261983	0.0307435	0.0203653
tci2_wsi3.0_chr_3	5200001	5300000	14128	0.0129514	0.0126401	0.0141648	0.0145289	0.0154043	0.0115586	0.0121711	0.0128514	0.0130155	0.00866558	0.0131376	0.0148587	0.0143594	0.0140487	0.00932212
tci2_wsi3.0_chr_3	5300001	5400000	7236	0.00837741	0.0105609	0.0101739	0.00902071	0.00812303	0.010936	0.0115622	0.0103279	0.00997594	0.00815833	0.0100653	0.0108141	0.0108376	0.0104172	0.00694275
tci2_wsi3.0_chr_3	5400001	5500000	11837	0.00911965	0.010966	0.0106151	0.0133633	0.0126068	0.0113481	0.0103416	0.0145721	0.0145989	0.00705449	0.0114802	0.0104756	0.0115004	0.0109707	0.00899039
tci2_wsi3.0_chr_3	5500001	5600000	9565	0.0212465	0.0221983	0.0269077	0.0237205	0.0247934	0.0198462	0.0210696	0.0204829	0.021092	0.0167143	0.0229034	0.0249099	0.0242581	0.0248381	0.0167869
tci2_wsi3.0_chr_3	5600001	5700000	7033	0.0235502	0.0257166	0.0271117	0.0272538	0.02499	0.0241171	0.0263929	0.0237473	0.0237589	0.0175258	0.0264564	0.0259767	0.0314009	0.0283472	0.017247
tci2_wsi3.0_chr_3	5700001	5800000	5154	0.0209964	0.021383	0.0228541	0.0253111	0.0238595	0.0242098	0.0249315	0.0250503	0.0228274	0.0171515	0.0238525	0.0240579	0.0244981	0.0236101	0.019955
tci2_wsi3.0_chr_3	5800001	5900000	3826	0.0259584	0.0236306	0.0316839	0.0295119	0.0264911	0.0232798	0.0283581	0.0292015	0.0283954	0.0213885	0.028103	0.0220792	0.029371	0.0244739	0.0195921
tci2_wsi3.0_chr_3	5900001	6000000	14690	0.0119251	0.0118189	0.0140663	0.014177	0.013866	0.0112901	0.0121475	0.0118073	0.0142661	0.00924189	0.0114094	0.0111914	0.0127164	0.0130933	0.00886497
tci2_wsi3.0_chr_3	6000001	6100000	13300	0.0145544	0.0165063	0.0161162	0.0166508	0.0173498	0.0167321	0.0161568	0.016661	0.0163804	0.0125013	0.0184249	0.0188905	0.0164307	0.0193127	0.0146467
tci2_wsi3.0_chr_3	6100001	6200000	7987	0.0167045	0.0162155	0.0207751	0.0183398	0.0199182	0.0158879	0.0204848	0.017383	0.0185447	0.012182	0.0154572	0.0176867	0.0185271	0.0190788	0.0154191
tci2_wsi3.0_chr_3	6200001	6300000	9543	0.0225872	0.0251157	0.0265074	0.0249175	0.0244191	0.0187901	0.0225067	0.0236147	0.0225143	0.0153476	0.0229848	0.0237731	0.0234108	0.0238151	0.0169073
tci2_wsi3.0_chr_3	6300001	6400000	4408	0.0368886	0.0330328	0.0347832	0.0375636	0.0364527	0.0311935	0.0333359	0.0314496	0.0361251	0.0258759	0.0348349	0.0333079	0.035246	0.0341184	0.0244033
tci2_wsi3.0_chr_3	6400001	6500000	10577	0.0175356	0.022429	0.0223965	0.0210561	0.0240851	0.0208836	0.022336	0.0191365	0.0204396	0.0160399	0.0206844	0.025599	0.0220126	0.0223613	0.0168554
tci2_wsi3.0_chr_3	6500001	6600000	13712	0.019334	0.0220472	0.0222525	0.0215303	0.0206134	0.0177367	0.0206346	0.018193	0.0173938	0.0154299	0.0199672	0.0199382	0.0217701	0.0199417	0.0141479
tci2_wsi3.0_chr_3	6600001	6700000	16848	0.0110709	0.0112548	0.0115906	0.0115638	0.0129007	0.0108438	0.0121438	0.0116946	0.0132607	0.00817953	0.0115051	0.0124135	0.0114973	0.0116198	0.00720413
tci2_wsi3.0_chr_3	6700001	6800000	9560	0.0191665	0.0230223	0.0255879	0.0252831	0.0240304	0.0211161	0.0226971	0.0190088	0.0194247	0.0171953	0.0200511	0.0198685	0.0189749	0.0221424	0.0150078
tci2_wsi3.0_chr_3	6800001	6900000	6665	0.0217336	0.0237741	0.0201496	0.0254332	0.0256687	0.0237286	0.0187417	0.0218855	0.0224908	0.0137429	0.022125	0.0261044	0.0205592	0.0246443	0.0181815
tci2_wsi3.0_chr_3	6900001	7000000	9043	0.0196486	0.0274995	0.0267292	0.021742	0.0256785	0.0258193	0.0268003	0.0205092	0.0202631	0.0197332	0.0255902	0.0267346	0.0278206	0.030114	0.0181567
tci2_wsi3.0_chr_3	7000001	7100000	8670	0.0179321	0.0224911	0.0225062	0.0234211	0.0236647	0.0225996	0.0219323	0.0206649	0.0207627	0.0165361	0.0238578	0.0250236	0.0244281	0.0230423	0.0174382
tci2_wsi3.0_chr_3	7100001	7200000	6908	0.0207686	0.0230994	0.0213746	0.0231197	0.0233481	0.0220652	0.0208658	0.0206506	0.0241696	0.0180465	0.021486	0.0241215	0.0193549	0.0187359	0.016478
tci2_wsi3.0_chr_3	7200001	7300000	7907	0.0150277	0.0155078	0.0164378	0.0163848	0.0166241	0.0162014	0.0165053	0.0144432	0.0171328	0.0135338	0.0166482	0.0173767	0.0193205	0.0158993	0.0120229
tci2_wsi3.0_chr_3	7300001	7400000	10704	0.00922013	0.0142759	0.013934	0.0147044	0.0143254	0.0126528	0.0111139	0.0114613	0.0108997	0.00883673	0.010533	0.0132733	0.0105926	0.0134307	0.00811527
tci2_wsi3.0_chr_3	7400001	7500000	14306	0.0174503	0.020143	0.0202348	0.0198882	0.017888	0.0155564	0.0153308	0.015429	0.0150553	0.0121319	0.0167686	0.0164618	0.0180462	0.0178786	0.0124585
tci2_wsi3.0_chr_3	7500001	7600000	13475	0.00729129	0.0124115	0.0131198	0.00938725	0.00919502	0.0128049	0.0125108	0.0107451	0.00989643	0.00878814	0.010983	0.0109443	0.0112846	0.0113496	0.00767028
tci2_wsi3.0_chr_3	7600001	7700000	9568	0.020203	0.0259337	0.0281459	0.0236293	0.0226424	0.0214372	0.0191867	0.0224995	0.0207212	0.0145294	0.0207917	0.0218272	0.0211968	0.0216516	0.018196
tci2_wsi3.0_chr_3	7700001	7800000	13134	0.0148112	0.0145626	0.0165079	0.0154762	0.0162842	0.0137531	0.0137391	0.0141423	0.014768	0.00988062	0.015341	0.0160847	0.0164026	0.0163739	0.0112663
tci2_wsi3.0_chr_3	7800001	7900000	16119	0.0117133	0.0127574	0.0134104	0.0129629	0.0132102	0.0124622	0.0127204	0.012844	0.0129323	0.00918206	0.0144124	0.0125767	0.0127318	0.0128765	0.00925608
tci2_wsi3.0_chr_3	7900001	8000000	10633	0.0107489	0.0128176	0.0122586	0.0123512	0.0120674	0.0142018	0.0146803	0.0136176	0.0128541	0.00810035	0.0133921	0.0133212	0.0128252	0.0127982	0.0108696
tci2_wsi3.0_chr_3	8000001	8100000	10466	0.0171635	0.0177164	0.0189792	0.0178113	0.0171427	0.0179068	0.0160279	0.0166588	0.0170262	0.0122511	0.0167542	0.017798	0.019413	0.0194447	0.0110892
tci2_wsi3.0_chr_3	8100001	8200000	12452	0.0174522	0.0211428	0.0197828	0.0193447	0.0205756	0.0170885	0.0181535	0.0178859	0.0175363	0.0147318	0.0189856	0.0187933	0.0200232	0.0199184	0.0145934
tci2_wsi3.0_chr_3	8200001	8300000	7990	0.0191309	0.020595	0.020967	0.0204295	0.0245413	0.0178198	0.0177123	0.0185604	0.0192899	0.0152575	0.0204179	0.0216874	0.0212642	0.0214058	0.0154829
tci2_wsi3.0_chr_3	8300001	8400000	4483	0.0196252	0.0203812	0.0197822	0.0213881	0.0196919	0.0184956	0.0198743	0.016432	0.0155749	0.0144211	0.0194232	0.0189391	0.0203851	0.0223026	0.0145796
tci2_wsi3.0_chr_3	8400001	8500000	4956	0.0178399	0.0237404	0.0212585	0.0192132	0.0212557	0.0160698	0.012591	0.0169851	0.018299	0.0109742	0.0203914	0.0209278	0.0203966	0.0221842	0.0156055
tci2_wsi3.0_chr_3	8500001	8600000	11112	0.0222011	0.0227542	0.0222081	0.0233708	0.0236281	0.0217171	0.0209472	0.0230853	0.0227825	0.0166752	0.0223018	0.0251666	0.0231386	0.0238218	0.0145201
tci2_wsi3.0_chr_3	8600001	8700000	14029	0.0208307	0.0204044	0.0230756	0.0211643	0.0225545	0.0202635	0.0202722	0.0205937	0.0190676	0.0160213	0.0205403	0.0215654	0.0211437	0.0226856	0.0148325
tci2_wsi3.0_chr_3	8700001	8800000	10758	0.0163952	0.0182853	0.0203387	0.0195297	0.0198812	0.0181805	0.0163254	0.0172884	0.0200617	0.011209	0.015331	0.0161719	0.0171002	0.0158229	0.0128472
tci2_wsi3.0_chr_3	8800001	8900000	9456	0.00802856	0.015957	0.0142088	0.0104848	0.0110815	0.012212	0.0110084	0.0104162	0.0098044	0.006044	0.0135491	0.0127407	0.0119617	0.0126455	0.00760179
tci2_wsi3.0_chr_3	8900001	9000000	10419	0.0152352	0.0167736	0.0150417	0.0151313	0.0159037	0.014942	0.0123722	0.012691	0.0129469	0.0101648	0.0134955	0.0143779	0.0143712	0.0134277	0.0115778
tci2_wsi3.0_chr_3	9000001	9100000	14031	0.0202313	0.0224097	0.0223459	0.0223512	0.0217047	0.0226988	0.0226081	0.0208758	0.0203035	0.0185983	0.0217472	0.0221799	0.0227788	0.0221663	0.0148734
tci2_wsi3.0_chr_3	9100001	9200000	11429	0.0174256	0.0203185	0.0220853	0.0196454	0.0206453	0.0229835	0.0251445	0.0222592	0.0233196	0.0157018	0.0186146	0.0191412	0.0210362	0.0228178	0.0156553
tci2_wsi3.0_chr_3	9200001	9300000	10043	0.0231064	0.0250916	0.0245976	0.0249937	0.0260112	0.0206396	0.0242792	0.0231397	0.0221279	0.0222802	0.0250866	0.0264496	0.0255589	0.0256914	0.0212746
tci2_wsi3.0_chr_3	9300001	9400000	8185	0.0252113	0.0289438	0.0265671	0.0264982	0.0258497	0.0270215	0.0240042	0.022054	0.024191	0.0187256	0.0286427	0.0276263	0.0258627	0.0274542	0.0214244
tci2_wsi3.0_chr_3	9400001	9500000	9846	0.0151241	0.01759	0.0169278	0.0188041	0.0181164	0.0173469	0.0158502	0.0167731	0.0147948	0.0116205	0.0190079	0.0181273	0.0187668	0.017455	0.0122888
tci2_wsi3.0_chr_3	9500001	9600000	14682	0.014013	0.015108	0.0147022	0.0154053	0.0173123	0.0140402	0.0129578	0.0139375	0.0146229	0.0113434	0.0144597	0.0166728	0.0147495	0.0152333	0.0102682
tci2_wsi3.0_chr_3	9600001	9700000	13244	0.0183582	0.0210938	0.0219973	0.0190967	0.0207393	0.0192913	0.0196835	0.0177387	0.0185033	0.0139281	0.0189425	0.0211724	0.0191463	0.0222084	0.0126989
tci2_wsi3.0_chr_3	9700001	9800000	16034	0.0163194	0.0192408	0.0183212	0.0175591	0.0187926	0.0187603	0.0197982	0.0185029	0.0189907	0.0130625	0.0175737	0.0196498	0.0182472	0.0188229	0.0128862
tci2_wsi3.0_chr_3	9800001	9900000	9772	0.0213329	0.0239171	0.0236289	0.0216743	0.0203026	0.0225914	0.0200426	0.0218288	0.0226704	0.01529	0.0259344	0.022765	0.0220016	0.0229241	0.0167482
tci2_wsi3.0_chr_3	9900001	10000000	14644	0.0173762	0.0187431	0.0191029	0.0191374	0.019463	0.0180716	0.0174502	0.0178	0.0173694	0.0129013	0.017081	0.0184077	0.0175177	0.0186381	0.0134429
tci2_wsi3.0_chr_3	10000001	10100000	14411	0.0161856	0.0172791	0.0181793	0.0169079	0.0158433	0.0145081	0.0170718	0.0121592	0.0133739	0.0130943	0.014351	0.0159767	0.01608	0.0165619	0.00931524
tci2_wsi3.0_chr_3	10100001	10200000	14031	0.0151874	0.0139529	0.0149137	0.0147233	0.0140608	0.0130254	0.0137904	0.0140579	0.0133881	0.0103306	0.014515	0.0144395	0.0139532	0.0161231	0.0111271
tci2_wsi3.0_chr_3	10200001	10300000	11796	0.0137121	0.0146893	0.0149759	0.0127015	0.0138831	0.0135998	0.0144657	0.013985	0.0152238	0.00916399	0.0140602	0.0154995	0.0148798	0.0145945	0.009999
tci2_wsi3.0_chr_3	10300001	10400000	10003	0.0157397	0.0134597	0.0164572	0.0172045	0.0180095	0.0136773	0.0141531	0.0140261	0.0122309	0.0109761	0.0154562	0.0165773	0.0146251	0.0139124	0.0103251
tci2_wsi3.0_chr_3	10400001	10500000	13534	0.0156331	0.0192217	0.0169406	0.0161322	0.0180363	0.0183933	0.0159753	0.0154588	0.017972	0.0126037	0.0196439	0.0194572	0.0183302	0.0182157	0.0138675
tci2_wsi3.0_chr_3	10500001	10600000	10664	0.0139813	0.0184996	0.016216	0.0172987	0.0164906	0.0179551	0.0171769	0.0139416	0.0142762	0.0110981	0.0165052	0.0181799	0.0158107	0.0166689	0.0122243
tci2_wsi3.0_chr_3	10600001	10700000	11027	0.015963	0.0189542	0.0177928	0.0173401	0.0153462	0.014753	0.0138563	0.0143837	0.0136507	0.0102791	0.0165768	0.0148825	0.0162138	0.0159309	0.0112832
tci2_wsi3.0_chr_3	10700001	10800000	14031	0.0135039	0.0149907	0.0159134	0.0140107	0.0149725	0.0143297	0.0152265	0.0134225	0.0149902	0.0116086	0.0139148	0.0157641	0.0146614	0.014436	0.0110572
tci2_wsi3.0_chr_3	10800001	10900000	9816	0.0196558	0.034826	0.0345224	0.0290838	0.031355	0.0290012	0.0323789	0.0277391	0.0299404	0.0129036	0.0217521	0.0216431	0.0206178	0.0217379	0.0158257
tci2_wsi3.0_chr_3	10900001	11000000	12197	0.0121435	0.0275512	0.0278676	0.0296329	0.0298704	0.0263598	0.0268287	0.0296568	0.0290995	0.00966501	0.0137231	0.0151805	0.012575	0.0136102	0.00966748
tci2_wsi3.0_chr_3	11000001	11100000	12547	0.0181929	0.0206623	0.0210462	0.0224228	0.0228792	0.0181257	0.0200238	0.0192192	0.020733	0.013493	0.0209352	0.0200397	0.0191104	0.0195967	0.0161157
tci2_wsi3.0_chr_3	11100001	11200000	15197	0.017208	0.0179612	0.0178414	0.0181393	0.0191237	0.0177357	0.016008	0.0177618	0.0173497	0.0136295	0.0168346	0.0175447	0.0172125	0.0179041	0.013277
tci2_wsi3.0_chr_3	11200001	11300000	8452	0.0188999	0.0197122	0.0216841	0.021765	0.0232131	0.0213244	0.0225032	0.0193948	0.0202738	0.0146588	0.0224051	0.0214761	0.0209359	0.0208499	0.0161331
tci2_wsi3.0_chr_3	11300001	11400000	13854	0.0124968	0.0157304	0.0138368	0.0145832	0.0133616	0.0111979	0.0101187	0.0120078	0.0118472	0.0111178	0.0145655	0.0147768	0.0126805	0.0132415	0.0113052
tci2_wsi3.0_chr_3	11400001	11500000	8018	0.0203225	0.0186851	0.0216944	0.0202363	0.0209063	0.0211999	0.0220843	0.020237	0.0206186	0.0169814	0.0196782	0.0201898	0.0221312	0.0223836	0.0134506
tci2_wsi3.0_chr_3	11500001	11600000	11109	0.0146127	0.0191272	0.0202871	0.0181643	0.016311	0.0163828	0.0179142	0.0165346	0.0162142	0.0129275	0.0172324	0.0165313	0.014982	0.0176298	0.0116538
tci2_wsi3.0_chr_3	11600001	11700000	10094	0.0166667	0.0174844	0.0180503	0.0161484	0.0185031	0.0131764	0.0141448	0.0141061	0.0165929	0.00936483	0.0153421	0.016488	0.0144422	0.0174649	0.0104856
tci2_wsi3.0_chr_3	11700001	11800000	15029	0.013595	0.0128259	0.013564	0.0123016	0.0146424	0.012399	0.0139369	0.0126972	0.0143329	0.00831855	0.012249	0.0132294	0.0129103	0.0130207	0.0106756
tci2_wsi3.0_chr_3	11800001	11900000	10877	0.0193751	0.020428	0.0212532	0.021587	0.018945	0.016958	0.0163494	0.0183259	0.017813	0.0137676	0.0200419	0.0222253	0.0188263	0.0226376	0.0137815
tci2_wsi3.0_chr_3	11900001	12000000	10978	0.0190174	0.0192582	0.0218265	0.018642	0.0215196	0.017283	0.0180835	0.0172173	0.0179023	0.0150522	0.0187359	0.0222867	0.0189553	0.0190192	0.0142095
tci2_wsi3.0_chr_3	12000001	12100000	15542	0.0109622	0.0118153	0.0127128	0.0122876	0.0112739	0.0126096	0.0121288	0.0115203	0.0121645	0.00824486	0.0130915	0.0130771	0.0129506	0.0124753	0.00812376
tci2_wsi3.0_chr_3	12100001	12200000	8463	0.019675	0.0220432	0.0205436	0.0220257	0.0231489	0.0213572	0.0227805	0.0216951	0.0213631	0.0141604	0.0197006	0.0191542	0.0192059	0.0210301	0.0171126
tci2_wsi3.0_chr_3	12200001	12300000	13586	0.0139254	0.0156272	0.0150162	0.0153487	0.0151843	0.0140075	0.0140887	0.0144092	0.0148545	0.00968308	0.0146506	0.0157024	0.0148973	0.0168507	0.00875953
tci2_wsi3.0_chr_3	12300001	12400000	14522	0.0178317	0.0186256	0.018226	0.0179695	0.0184376	0.0153328	0.0155483	0.0165564	0.0199318	0.0122293	0.0158471	0.0173332	0.0170859	0.0179196	0.0129331
tci2_wsi3.0_chr_3	12400001	12500000	11492	0.0142059	0.0185502	0.0173645	0.0161851	0.0158848	0.0163231	0.0134602	0.0147301	0.0150306	0.0121081	0.0198652	0.0179863	0.0172166	0.0167887	0.0100867
tci2_wsi3.0_chr_3	12500001	12600000	12661	0.0129849	0.0135495	0.013128	0.0159541	0.0159773	0.0117806	0.0151359	0.0161526	0.0172903	0.00870053	0.0151232	0.0158727	0.0169282	0.0161083	0.00966979
tci2_wsi3.0_chr_3	12600001	12700000	11664	0.0124302	0.0133589	0.0133125	0.0124161	0.0137134	0.0123162	0.0121129	0.0103404	0.0120573	0.00967303	0.0117707	0.0129196	0.0129675	0.0134068	0.00919819
tci2_wsi3.0_chr_3	12700001	12800000	14727	0.0161243	0.0171434	0.0164367	0.0178056	0.0171199	0.0152549	0.0164589	0.0153257	0.0150214	0.0116508	0.0183543	0.0183047	0.0176813	0.0177645	0.011408
tci2_wsi3.0_chr_3	12800001	12900000	16971	0.0117022	0.0128417	0.0135937	0.0133583	0.0139173	0.0114272	0.0110859	0.0117958	0.0124305	0.00798423	0.0121602	0.0139614	0.0120595	0.0129293	0.0097406
tci2_wsi3.0_chr_3	12900001	13000000	13730	0.0121074	0.0109718	0.0138325	0.0133836	0.0137441	0.0105869	0.0126387	0.0119621	0.0118387	0.00764288	0.0115784	0.01061	0.0134707	0.0140512	0.00903115
tci2_wsi3.0_chr_3	13000001	13100000	12555	0.0157265	0.0170055	0.017352	0.0181283	0.0188742	0.0154011	0.0172699	0.0160296	0.0164242	0.012926	0.0153725	0.0163719	0.0169201	0.0180369	0.0113935
tci2_wsi3.0_chr_3	13100001	13200000	11886	0.0154189	0.0181544	0.0172201	0.0152817	0.0159059	0.0153408	0.0154203	0.0138698	0.0156437	0.0120033	0.0146591	0.0160855	0.0159429	0.0176083	0.00974076
tci2_wsi3.0_chr_3	13200001	13300000	10270	0.00967492	0.00978581	0.00969057	0.0102973	0.010952	0.0089532	0.00926256	0.00985777	0.0107139	0.00680144	0.0110681	0.0121694	0.00965062	0.010865	0.00841725
tci2_wsi3.0_chr_3	13300001	13400000	17416	0.011657	0.0126727	0.0131724	0.0139823	0.0113473	0.0108501	0.0127738	0.0103895	0.0123478	0.00851067	0.0118051	0.0126329	0.0138819	0.0135331	0.00953888
tci2_wsi3.0_chr_3	13400001	13500000	16173	0.0156585	0.0165775	0.0158128	0.0161985	0.0159483	0.0154614	0.014908	0.0162796	0.0175081	0.00945823	0.0148065	0.0155207	0.0156165	0.0144694	0.01093
tci2_wsi3.0_chr_3	13500001	13600000	13975	0.0113292	0.0124672	0.0138658	0.0127348	0.0132036	0.00900107	0.0112111	0.011662	0.0119296	0.00896404	0.0110719	0.0105665	0.0140191	0.0126762	0.00764307
tci2_wsi3.0_chr_3	13600001	13700000	15252	0.00838523	0.00990957	0.00964526	0.00911121	0.00927545	0.00648449	0.00691213	0.00702576	0.00617363	0.00495479	0.00655349	0.00754456	0.00760226	0.0080258	0.0046374
tci2_wsi3.0_chr_3	13700001	13800000	12834	0.0133413	0.0142641	0.0154228	0.0160799	0.0149195	0.0117065	0.0121111	0.0140777	0.0125035	0.00997952	0.0140732	0.01309	0.0136399	0.0144154	0.00947832
tci2_wsi3.0_chr_3	13800001	13900000	15971	0.0150397	0.0159283	0.0153363	0.0148179	0.0159519	0.0148319	0.0143671	0.013101	0.0132797	0.010609	0.0143734	0.0142449	0.014859	0.0143517	0.00908511
tci2_wsi3.0_chr_3	13900001	14000000	12397	0.0180063	0.02061	0.0215599	0.0209411	0.0202361	0.0206349	0.0195149	0.0195805	0.0208994	0.0156752	0.0214706	0.0207724	0.0215301	0.0219866	0.0149769
tci2_wsi3.0_chr_3	14000001	14100000	13939	0.0123203	0.0120966	0.0128751	0.0138809	0.0130257	0.0105687	0.0112155	0.0137696	0.0133672	0.0077985	0.0111039	0.0126264	0.0134837	0.0135871	0.00911798
tci2_wsi3.0_chr_3	14100001	14200000	15982	0.00805712	0.009677	0.00957555	0.00841808	0.00958696	0.00860987	0.00878674	0.00837972	0.00878652	0.00533906	0.00924937	0.00888849	0.00928513	0.00942291	0.00542544
tci2_wsi3.0_chr_3	14200001	14300000	15342	0.012781	0.0134215	0.0132939	0.011444	0.0121164	0.0126761	0.0135407	0.0122713	0.0131319	0.00923979	0.0121456	0.0131034	0.0133685	0.0134025	0.00825425
tci2_wsi3.0_chr_3	14300001	14400000	10320	0.0169959	0.0188124	0.0173504	0.0195395	0.0190821	0.01599	0.0177163	0.0173923	0.016147	0.0103421	0.0189827	0.0210832	0.0184532	0.0190899	0.014205
tci2_wsi3.0_chr_3	14400001	14500000	11805	0.00684922	0.00831691	0.0066927	0.00779954	0.00788601	0.00755108	0.00729243	0.00799462	0.00837071	0.00380649	0.00815764	0.00772523	0.00787501	0.00769445	0.00528452
tci2_wsi3.0_chr_3	14500001	14600000	8782	0.00567674	0.0060879	0.00658067	0.0062283	0.0051865	0.00502627	0.00563326	0.0054285	0.00663814	0.00338018	0.00595874	0.00592986	0.00581484	0.00597973	0.00376259
tci2_wsi3.0_chr_3	14600001	14700000	11232	0.0136997	0.0153123	0.0150557	0.0150155	0.0159612	0.0130112	0.0131669	0.0130471	0.014286	0.00818205	0.015277	0.0140113	0.0138686	0.0150768	0.0118643
tci2_wsi3.0_chr_3	14700001	14800000	7910	0.0305046	0.0279645	0.0292742	0.0255889	0.0275969	0.0306536	0.0298701	0.0272069	0.0307499	0.0162088	0.0278943	0.0296405	0.0267193	0.0264043	0.0203284
tci2_wsi3.0_chr_3	14800001	14900000	7018	0.0284354	0.031144	0.0302953	0.0256919	0.0308873	0.02721	0.0292187	0.0230412	0.0300765	0.0218907	0.0302029	0.0351259	0.0287738	0.0316239	0.0208691
tci2_wsi3.0_chr_3	14900001	15000000	10053	0.00949641	0.0144388	0.0130199	0.0149005	0.0156077	0.0114696	0.00997372	0.0103284	0.0105495	0.00638926	0.0150552	0.0136244	0.0120083	0.012691	0.00948806
tci2_wsi3.0_chr_3	15000001	15100000	9383	0.0110843	0.0141929	0.0152131	0.0134384	0.0125788	0.0120227	0.011971	0.011824	0.0112429	0.00655318	0.0115364	0.00958479	0.011006	0.00986702	0.00962039
tci2_wsi3.0_chr_3	15100001	15200000	9243	0.0180715	0.0186997	0.0181552	0.0190157	0.0198016	0.0162693	0.0151555	0.0173192	0.0165429	0.0137117	0.0186396	0.018791	0.016483	0.0176791	0.0111023
tci2_wsi3.0_chr_3	15200001	15300000	16319	0.0123266	0.0135034	0.0138897	0.0137844	0.0134296	0.0119733	0.0122593	0.0132026	0.0129745	0.00831588	0.013768	0.0135919	0.0136058	0.0140409	0.0102738
tci2_wsi3.0_chr_3	15300001	15400000	17226	0.00836141	0.0108449	0.010492	0.00940999	0.0102678	0.0115784	0.00996803	0.00959904	0.00997022	0.0055941	0.00968438	0.0120783	0.0098637	0.0104002	0.00667279
tci2_wsi3.0_chr_3	15400001	15500000	9214	0.0206728	0.0183962	0.0209324	0.0199751	0.0215149	0.0234405	0.0229063	0.0222276	0.0213514	0.012429	0.0207347	0.02224	0.0219036	0.0209402	0.0152001
tci2_wsi3.0_chr_3	15500001	15600000	12696	0.0184785	0.0199595	0.0201331	0.0209104	0.0180657	0.0180387	0.0184453	0.0178847	0.0171347	0.0133373	0.0185087	0.0193668	0.0182448	0.0199724	0.0139927
tci2_wsi3.0_chr_3	15600001	15700000	7219	0.0201136	0.0194184	0.0218217	0.0213643	0.021482	0.022548	0.0218101	0.0213644	0.0223057	0.0180179	0.0240122	0.0241411	0.023447	0.0234123	0.0147658
tci2_wsi3.0_chr_3	15700001	15800000	12974	0.0134265	0.020979	0.0183646	0.0174906	0.0188263	0.018218	0.0172553	0.0151671	0.0164711	0.0136062	0.0176317	0.0176592	0.0163497	0.0174966	0.0112012
tci2_wsi3.0_chr_3	15800001	15900000	7418	0.0186278	0.0233238	0.0260405	0.0238064	0.0219844	0.0222347	0.0235558	0.0214564	0.0209905	0.0185241	0.0201333	0.021431	0.0229869	0.0245994	0.016493
tci2_wsi3.0_chr_3	15900001	16000000	9534	0.0172633	0.0190536	0.0194915	0.0185813	0.0206209	0.0174874	0.0166864	0.017458	0.0178035	0.0126567	0.0189286	0.0185366	0.0196006	0.0211278	0.013448
tci2_wsi3.0_chr_3	16000001	16100000	7567	0.0159101	0.0166578	0.0162603	0.0170523	0.0180899	0.0162057	0.0159135	0.0142359	0.013961	0.00920392	0.0146793	0.0131032	0.0130753	0.0139065	0.0110025
tci2_wsi3.0_chr_3	16100001	16200000	13627	0.01329	0.0142754	0.0148568	0.0117639	0.0142257	0.0117645	0.0125467	0.0125383	0.0123397	0.00775616	0.0140122	0.0137705	0.0134252	0.0133488	0.00905397
tci2_wsi3.0_chr_3	16200001	16300000	10403	0.0187911	0.0186306	0.0186491	0.0198574	0.0196246	0.0203619	0.0197215	0.0206866	0.0201463	0.0127638	0.0193698	0.0182671	0.0197687	0.0193491	0.0174989
tci2_wsi3.0_chr_3	16300001	16400000	10980	0.0193447	0.019499	0.0191901	0.0198756	0.0247492	0.019149	0.0172517	0.0193468	0.0219978	0.0116377	0.0185286	0.0199685	0.016844	0.0196252	0.0159131
tci2_wsi3.0_chr_3	16400001	16500000	11076	0.0139078	0.0158236	0.0137149	0.0142546	0.0167254	0.0122992	0.0122391	0.0147946	0.014109	0.00865153	0.0141879	0.014278	0.0144356	0.0134144	0.0101881
tci2_wsi3.0_chr_3	16500001	16600000	13472	0.0137828	0.0140966	0.0134622	0.0129055	0.0152198	0.0137056	0.0138364	0.0127633	0.01569	0.0085588	0.0126493	0.0143203	0.0119179	0.0136818	0.00965608
tci2_wsi3.0_chr_3	16600001	16700000	10104	0.0142642	0.014826	0.0169185	0.0170265	0.0184654	0.0141989	0.0146083	0.0176433	0.0162009	0.0104301	0.0134333	0.0147025	0.0136729	0.0137663	0.0128604
tci2_wsi3.0_chr_3	16700001	16800000	6005	0.0180288	0.0204465	0.0197032	0.0169745	0.0183857	0.02111	0.0191706	0.0222431	0.0210794	0.0161262	0.0181462	0.0187157	0.0209247	0.0203716	0.0128027
tci2_wsi3.0_chr_3	16800001	16900000	8298	0.0257212	0.0257352	0.0224557	0.0267512	0.0273481	0.02248	0.0201142	0.0248915	0.0251158	0.0122194	0.0188638	0.0185198	0.0167523	0.0169695	0.0127769
tci2_wsi3.0_chr_3	16900001	17000000	6940	0.0177595	0.0214275	0.0225197	0.0202087	0.0216082	0.0184999	0.0186906	0.017194	0.016646	0.0129882	0.0164707	0.0172623	0.0177446	0.0179292	0.0119217
tci2_wsi3.0_chr_3	17000001	17100000	9774	0.0102209	0.0130313	0.0120276	0.0124443	0.0131877	0.0124997	0.0114094	0.0101174	0.01104	0.0068792	0.0116223	0.0134931	0.0100546	0.0122173	0.00792171
tci2_wsi3.0_chr_3	17100001	17200000	4489	0.0206424	0.0244865	0.0268507	0.0252676	0.0242124	0.0185324	0.0190273	0.0221455	0.0200654	0.0143337	0.0196499	0.0231966	0.0224186	0.0244629	0.0163628
tci2_wsi3.0_chr_3	17200001	17300000	6494	0.0245731	0.0250811	0.026203	0.0279987	0.0288781	0.022575	0.023947	0.0265004	0.0250847	0.0168003	0.0236723	0.0259264	0.0232928	0.0252867	0.0209113
tci2_wsi3.0_chr_3	17300001	17400000	11031	0.01581	0.0162213	0.0189281	0.017094	0.0161779	0.0161888	0.01861	0.0157041	0.0160902	0.0127225	0.0182808	0.0183022	0.0154387	0.015837	0.0104768
tci2_wsi3.0_chr_3	17400001	17500000	4735	0.0244221	0.0246519	0.0292674	0.0270078	0.0262976	0.0199031	0.0237604	0.0279907	0.0278521	0.0198619	0.0243373	0.0278327	0.0262677	0.0258397	0.0211151
tci2_wsi3.0_chr_3	17500001	17600000	5666	0.030175	0.0424367	0.0419911	0.0426418	0.038115	0.0289001	0.0269493	0.0327359	0.0287335	0.019798	0.0240247	0.0243432	0.0279133	0.0272619	0.0201379
tci2_wsi3.0_chr_3	17600001	17700000	12384	0.0194718	0.0221248	0.0228079	0.0200481	0.0224564	0.0198243	0.0211444	0.0191047	0.020428	0.0137904	0.0199613	0.0201103	0.0203187	0.0218083	0.0133995
tci2_wsi3.0_chr_3	17700001	17800000	5634	0.0261305	0.0368747	0.0314772	0.0284087	0.0333416	0.0418425	0.0357224	0.0320773	0.0283063	0.0230158	0.0396419	0.0339752	0.0329364	0.0347015	0.0231773
tci2_wsi3.0_chr_3	17800001	17900000	11833	0.0182271	0.0213087	0.0195307	0.019289	0.0208467	0.0229691	0.0198534	0.0207147	0.0211404	0.0126187	0.0199807	0.0212659	0.022026	0.020742	0.0141218
tci2_wsi3.0_chr_3	17900001	18000000	9181	0.0184887	0.0190441	0.0196176	0.0221156	0.0223455	0.0197278	0.0205105	0.0191463	0.0210894	0.0152021	0.0222869	0.0238013	0.0196123	0.0197474	0.0191112
tci2_wsi3.0_chr_3	18000001	18100000	12920	0.0165988	0.0181523	0.0171755	0.0196963	0.0188627	0.0190795	0.0175101	0.0165028	0.0201742	0.0127815	0.0170323	0.0184357	0.0172598	0.0177513	0.0132448
tci2_wsi3.0_chr_3	18100001	18200000	12886	0.0141726	0.0141922	0.0160456	0.0161773	0.0170338	0.0136149	0.0134777	0.014567	0.0163992	0.00844457	0.0128952	0.0159744	0.0128428	0.014665	0.0103424
tci2_wsi3.0_chr_3	18200001	18300000	19005	0.0135792	0.0132838	0.0137203	0.0141362	0.0150557	0.0102518	0.0126424	0.0153317	0.0146761	0.00719563	0.0106558	0.0117267	0.0113607	0.0106335	0.00854001
tci2_wsi3.0_chr_3	18300001	18400000	9619	0.0170093	0.0191665	0.0195005	0.0193835	0.0216808	0.0162835	0.0163445	0.0164944	0.0170955	0.0124266	0.0174698	0.0153794	0.0167734	0.0159098	0.0128027
tci2_wsi3.0_chr_3	18400001	18500000	9332	0.0226923	0.0204134	0.0204286	0.0207681	0.0231082	0.0225958	0.0200119	0.0199786	0.020815	0.0133494	0.0195522	0.0236271	0.0191047	0.0217773	0.0138415
tci2_wsi3.0_chr_3	18500001	18600000	11451	0.0129208	0.015026	0.0135469	0.0122578	0.0128759	0.0121438	0.0141919	0.0131331	0.0136294	0.00812544	0.0130401	0.0139374	0.0111671	0.013665	0.00933649
tci2_wsi3.0_chr_3	18600001	18700000	11325	0.0186177	0.0200963	0.0212776	0.0204008	0.0218824	0.0201855	0.02037	0.0193563	0.0211058	0.0124992	0.0186734	0.0182975	0.0190457	0.0211415	0.0127056
tci2_wsi3.0_chr_3	18700001	18800000	4697	0.0287036	0.0298788	0.0314833	0.0274769	0.0306446	0.0233041	0.0280506	0.0264208	0.028247	0.0202596	0.0332258	0.0284055	0.0283316	0.027902	0.0210605
tci2_wsi3.0_chr_3	18800001	18900000	12317	0.0139912	0.0162538	0.015966	0.0166284	0.0183913	0.0131941	0.0123302	0.0135534	0.016016	0.010238	0.0148291	0.0172498	0.0153231	0.0163009	0.00918038
tci2_wsi3.0_chr_3	18900001	19000000	8902	0.0176867	0.0233575	0.022441	0.0243702	0.0237182	0.020179	0.0210983	0.0208082	0.024027	0.0183353	0.0217735	0.0246297	0.0209986	0.0259245	0.0178805
tci2_wsi3.0_chr_3	19000001	19100000	7795	0.0239977	0.0270502	0.0281934	0.0290624	0.0286114	0.0252419	0.0239219	0.0223893	0.0242273	0.0175697	0.023398	0.0236928	0.0228557	0.0235981	0.0154093
tci2_wsi3.0_chr_3	19100001	19200000	14363	0.0173699	0.019283	0.0194403	0.0203514	0.0209764	0.0198464	0.0205429	0.018032	0.0196918	0.0130452	0.0189705	0.0193295	0.0177715	0.0196103	0.0132339
tci2_wsi3.0_chr_3	19200001	19300000	13362	0.0132149	0.0148118	0.013171	0.0157761	0.0156047	0.0123622	0.0125817	0.0125946	0.0149145	0.0084142	0.0141376	0.0158066	0.0129575	0.0143772	0.0108189
tci2_wsi3.0_chr_3	19300001	19400000	9113	0.0198052	0.0233334	0.0208208	0.0222246	0.0222065	0.02109	0.0188884	0.0195546	0.0193021	0.0147113	0.0230907	0.0205779	0.0193347	0.0188397	0.0144373
tci2_wsi3.0_chr_3	19400001	19500000	10515	0.0175326	0.0151843	0.0172253	0.0172461	0.017669	0.0128536	0.0144746	0.0138789	0.0184793	0.0101684	0.0164296	0.0179567	0.0169676	0.0183384	0.012895
tci2_wsi3.0_chr_3	19500001	19600000	12010	0.0132879	0.0134856	0.0139594	0.0149032	0.0143703	0.0129906	0.0146836	0.0123616	0.0124627	0.00969951	0.0148062	0.0154015	0.0124876	0.014028	0.0087698
tci2_wsi3.0_chr_3	19600001	19700000	7089	0.017277	0.0187561	0.0211725	0.0189325	0.0189573	0.0195959	0.0191547	0.0149052	0.0155249	0.0125352	0.0178394	0.0188067	0.0192678	0.0204903	0.0113468
tci2_wsi3.0_chr_3	19700001	19800000	12103	0.00989066	0.0133791	0.0116713	0.0132535	0.0116109	0.0115036	0.0118418	0.00999118	0.0104338	0.00736144	0.0120229	0.0109317	0.0125043	0.0111232	0.00760105
tci2_wsi3.0_chr_3	19800001	19900000	13029	0.015372	0.0200357	0.0192642	0.0203282	0.0197021	0.0169462	0.014571	0.0163484	0.015217	0.00691015	0.0123902	0.0127909	0.0105619	0.0102878	0.00822409
tci2_wsi3.0_chr_3	19900001	20000000	12821	0.0144572	0.0205905	0.0239021	0.0223588	0.022297	0.0135629	0.0157021	0.0130851	0.0135186	0.00841679	0.010994	0.0115497	0.0131972	0.0124015	0.00898065
tci2_wsi3.0_chr_3	20000001	20100000	11628	0.0158623	0.0150838	0.0150188	0.018387	0.0183353	0.0125457	0.0134067	0.013801	0.0128952	0.00961557	0.0137016	0.0126997	0.0142811	0.0142345	0.00930015
tci2_wsi3.0_chr_3	20100001	20200000	12903	0.0163457	0.0149596	0.0146015	0.0161886	0.0173284	0.0159287	0.0144078	0.0134903	0.0161835	0.00948713	0.0145115	0.0158774	0.0147919	0.0149861	0.0112815
tci2_wsi3.0_chr_3	20200001	20300000	12059	0.011499	0.00915684	0.0109661	0.0117933	0.0119468	0.0094137	0.0102534	0.0122968	0.0122896	0.00633376	0.0109313	0.0121276	0.0127573	0.0112787	0.0091355
tci2_wsi3.0_chr_3	20300001	20400000	16367	0.0101349	0.0103817	0.00991722	0.00997228	0.010217	0.0110716	0.0105294	0.0106408	0.010623	0.00689671	0.0106918	0.0120967	0.0100496	0.00933233	0.00659667
tci2_wsi3.0_chr_3	20400001	20500000	8582	0.0284129	0.0296513	0.0280856	0.0265564	0.0300286	0.0247377	0.0246186	0.0230006	0.024876	0.0186888	0.0251672	0.02356	0.0237897	0.0251481	0.0180316
tci2_wsi3.0_chr_3	20500001	20600000	9208	0.0186628	0.0180456	0.0190935	0.0199965	0.0180759	0.0167512	0.0167251	0.0192427	0.0184795	0.0114561	0.0179712	0.0173653	0.0165956	0.0164283	0.012305
tci2_wsi3.0_chr_3	20600001	20700000	7890	0.0234908	0.0263095	0.0241667	0.0259319	0.0236434	0.0207608	0.0197099	0.020457	0.022217	0.0156081	0.0209029	0.0217965	0.0194682	0.0215953	0.0166134
tci2_wsi3.0_chr_3	20700001	20800000	7262	0.0175871	0.0165908	0.018019	0.0214614	0.0209719	0.0158382	0.0153824	0.0180735	0.0188724	0.0137579	0.0170947	0.0179781	0.0170087	0.019777	0.0151301
tci2_wsi3.0_chr_3	20800001	20900000	8448	0.0216774	0.023844	0.0218187	0.0188924	0.0189714	0.0206713	0.0223019	0.0213796	0.0206108	0.0151797	0.0244474	0.0230734	0.0231373	0.0218556	0.01437
tci2_wsi3.0_chr_3	20900001	21000000	7216	0.017413	0.0207958	0.0201893	0.0238709	0.0231075	0.0203715	0.0222007	0.0187378	0.017296	0.0137611	0.0244547	0.022765	0.0261753	0.0246778	0.0163201
tci2_wsi3.0_chr_3	21000001	21100000	4679	0.0229014	0.0247448	0.0232376	0.0265374	0.0296781	0.0225597	0.0220015	0.0173323	0.0226827	0.0174581	0.0229465	0.0241275	0.0234775	0.0286599	0.0156606
tci2_wsi3.0_chr_3	21100001	21200000	9732	0.0239095	0.0204135	0.0199339	0.0208224	0.0205915	0.0227015	0.0230505	0.0216631	0.0211766	0.0166645	0.0211625	0.0221703	0.0231156	0.0245604	0.0171373
tci2_wsi3.0_chr_3	21200001	21300000	8300	0.0208358	0.0242635	0.023668	0.0242074	0.0253026	0.0252791	0.0252659	0.020759	0.0230214	0.0110695	0.0213503	0.0244275	0.0239842	0.0236225	0.0161985
tci2_wsi3.0_chr_3	21300001	21400000	8937	0.0201969	0.0236654	0.0236443	0.0206743	0.0198632	0.025992	0.0235218	0.0185936	0.0198224	0.0156114	0.0210392	0.0194453	0.0191202	0.0202278	0.015277
tci2_wsi3.0_chr_3	21400001	21500000	13731	0.0124987	0.0135375	0.0131595	0.0138516	0.015684	0.0114749	0.0112676	0.0131684	0.0142213	0.00921337	0.012868	0.0145789	0.0121908	0.0133221	0.00894045
tci2_wsi3.0_chr_3	21500001	21600000	8822	0.0140711	0.0163098	0.0150663	0.0164381	0.0175825	0.014152	0.0128931	0.014772	0.0140612	0.0107619	0.0136066	0.0138267	0.0131273	0.0153692	0.0106319
tci2_wsi3.0_chr_3	21600001	21700000	13102	0.0092378	0.00782627	0.00873554	0.00864051	0.0085016	0.00725528	0.00652276	0.00831968	0.00732337	0.0035158	0.00752064	0.00690104	0.00877153	0.00828696	0.00534887
tci2_wsi3.0_chr_3	21700001	21800000	7459	0.0097581	0.0122872	0.0116855	0.0126792	0.0134503	0.010269	0.0101607	0.00986058	0.00987214	0.00590961	0.0085954	0.00916302	0.0107707	0.0106672	0.00949495
tci2_wsi3.0_chr_3	21800001	21900000	7444	0.0181799	0.0175255	0.0164537	0.0182399	0.0178232	0.0175763	0.0173845	0.0162772	0.0160508	0.0115045	0.0184098	0.0202529	0.0171865	0.0195494	0.0123396
tci2_wsi3.0_chr_3	21900001	22000000	11848	0.0185973	0.0186595	0.0187732	0.0184159	0.0215675	0.018065	0.017471	0.0187694	0.0177864	0.0133181	0.0188713	0.020168	0.0157161	0.0203522	0.0139512
tci2_wsi3.0_chr_3	22000001	22100000	14437	0.0122979	0.0149143	0.0128986	0.0161989	0.0168781	0.0134622	0.0131363	0.0124577	0.0139094	0.0107968	0.0171532	0.0172854	0.0141981	0.0143795	0.0104802
tci2_wsi3.0_chr_3	22100001	22200000	14773	0.0169305	0.0167035	0.0158311	0.0170798	0.0165348	0.0148876	0.0161898	0.0170378	0.0179347	0.0117523	0.0158928	0.0163645	0.0146475	0.0151609	0.0116005
tci2_wsi3.0_chr_3	22200001	22300000	14510	0.0113421	0.0139278	0.0140111	0.01336	0.0128051	0.0116135	0.011475	0.0100967	0.0106393	0.00869484	0.0108134	0.0108221	0.0117644	0.0115024	0.00645139
tci2_wsi3.0_chr_3	22300001	22400000	12438	0.0128805	0.0156219	0.0164878	0.0147493	0.0140211	0.0124546	0.0151528	0.0140838	0.0124912	0.0111944	0.0158286	0.0161886	0.0167183	0.0160914	0.0105934
tci2_wsi3.0_chr_3	22400001	22500000	11049	0.0162998	0.0193313	0.0186875	0.0200304	0.0187766	0.0189298	0.0181483	0.0170234	0.0199657	0.0142102	0.0190106	0.0195013	0.0189021	0.0207818	0.014834
tci2_wsi3.0_chr_3	22500001	22600000	10930	0.0165234	0.0175353	0.0162903	0.0176256	0.0171809	0.015559	0.0142007	0.0142615	0.0144179	0.012232	0.0182394	0.0182202	0.0173035	0.017507	0.0124979
tci2_wsi3.0_chr_3	22600001	22700000	7605	0.0158548	0.0186169	0.0188321	0.0151021	0.0156594	0.0168365	0.0150322	0.0139021	0.0149472	0.0142657	0.0177379	0.0188361	0.017259	0.0180269	0.0105001
tci2_wsi3.0_chr_3	22700001	22800000	3922	0.0172207	0.0210081	0.0250298	0.0195582	0.0189946	0.0172689	0.0185986	0.019196	0.0221457	0.0169299	0.0259566	0.0233202	0.02271	0.0228755	0.0138475
tci2_wsi3.0_chr_3	22800001	22900000	9300	0.0246739	0.0219239	0.0240094	0.0232327	0.0228894	0.0213322	0.0249822	0.0239773	0.0212568	0.0171986	0.0209343	0.0208994	0.0231708	0.0238044	0.0141217
tci2_wsi3.0_chr_3	22900001	23000000	13147	0.0160941	0.0156516	0.0162456	0.0167753	0.0180741	0.0134685	0.0142208	0.0155645	0.0171966	0.00952415	0.0159019	0.0168195	0.0173478	0.0172674	0.0124276
tci2_wsi3.0_chr_3	23000001	23100000	2351	0.0146054	0.0228237	0.0220811	0.0235115	0.019401	0.0222439	0.0180842	0.0231219	0.0188513	0.0154286	0.0290996	0.0238772	0.0240322	0.0193573	0.0121856
tci2_wsi3.0_chr_3	23100001	23200000	10599	0.0175325	0.0179969	0.0178934	0.0179213	0.0175146	0.0165015	0.0141688	0.0162458	0.0169914	0.0115069	0.0177032	0.0171506	0.0165579	0.0176103	0.0139897
tci2_wsi3.0_chr_3	23200001	23300000	14880	0.0167964	0.0191677	0.0183785	0.0185538	0.0178635	0.0174249	0.0178401	0.0169621	0.0152921	0.01353	0.0184758	0.0183905	0.0179095	0.0181284	0.013207
tci2_wsi3.0_chr_3	23300001	23400000	12191	0.0128212	0.0140407	0.0147483	0.0144116	0.0155708	0.0141017	0.0140518	0.0142493	0.0157039	0.00849827	0.0129006	0.0137471	0.0138825	0.0145499	0.00967923
tci2_wsi3.0_chr_3	23400001	23500000	12787	0.0161622	0.0151137	0.0139685	0.013632	0.0124147	0.016535	0.0159719	0.0147546	0.0148587	0.010273	0.012152	0.0132904	0.0127671	0.0126103	0.00901767
tci2_wsi3.0_chr_3	23500001	23600000	10928	0.0174749	0.0224692	0.0243499	0.0194406	0.021473	0.0181641	0.0191971	0.018918	0.0203156	0.0138861	0.0195867	0.019282	0.0192908	0.0200421	0.0148552
tci2_wsi3.0_chr_3	23600001	23700000	16560	0.0154233	0.0168093	0.0160126	0.0151962	0.0151735	0.0142721	0.0147345	0.0144667	0.0143684	0.0111395	0.0143157	0.0153891	0.0146704	0.0162346	0.0108712
tci2_wsi3.0_chr_3	23700001	23800000	12097	0.0178566	0.0174396	0.0184916	0.0197339	0.0198789	0.0150381	0.0154731	0.0162874	0.0170936	0.011322	0.0169809	0.0180077	0.0170273	0.0196465	0.0135654
tci2_wsi3.0_chr_3	23800001	23900000	15036	0.0151688	0.0140311	0.0159396	0.0178173	0.0174065	0.0142603	0.0146374	0.0148729	0.0155181	0.0132801	0.0162543	0.0157298	0.0150801	0.0165212	0.00968748
tci2_wsi3.0_chr_3	23900001	24000000	12028	0.0134846	0.014324	0.0121121	0.01508	0.016277	0.0151244	0.0130408	0.0147743	0.0167058	0.00973995	0.0145203	0.0152129	0.0134104	0.0145452	0.00954037
tci2_wsi3.0_chr_3	24000001	24100000	16803	0.00852039	0.0090017	0.00940321	0.0115111	0.0112427	0.00967176	0.00882535	0.0110961	0.0115423	0.00471876	0.00985929	0.00939441	0.00882489	0.00910465	0.00487894
tci2_wsi3.0_chr_3	24100001	24200000	10303	0.0149732	0.0169327	0.0175214	0.0176115	0.0185177	0.0145415	0.0177148	0.0167426	0.0183129	0.012339	0.0174413	0.0166382	0.0188993	0.0178682	0.0117299
tci2_wsi3.0_chr_3	24200001	24300000	9651	0.0188374	0.0189544	0.0226457	0.0236393	0.0236361	0.0198633	0.0207618	0.0219895	0.0226851	0.0157507	0.022553	0.022979	0.0225334	0.0213709	0.016164
tci2_wsi3.0_chr_3	24300001	24400000	6703	0.0268937	0.0267416	0.0280016	0.0265445	0.0274452	0.0250384	0.0240649	0.0242977	0.0218612	0.0173917	0.0276859	0.0255938	0.025835	0.0230633	0.0167486
tci2_wsi3.0_chr_3	24400001	24500000	10715	0.012152	0.0158692	0.0145627	0.0153984	0.0156338	0.0117543	0.0116229	0.0132597	0.0125297	0.00953825	0.0145372	0.0136946	0.0139265	0.013596	0.00884867
tci2_wsi3.0_chr_3	24500001	24600000	7471	0.017199	0.0176853	0.0189355	0.0153576	0.0174613	0.0150612	0.0155749	0.0147752	0.0143744	0.0119702	0.0154271	0.0177833	0.0186424	0.0204455	0.012859
tci2_wsi3.0_chr_3	24600001	24700000	5031	0.022633	0.0208099	0.0251609	0.0247688	0.0243404	0.0167936	0.020634	0.0198979	0.023409	0.0127151	0.020229	0.0243096	0.0257888	0.0264493	0.0176532
tci2_wsi3.0_chr_3	24700001	24800000	5480	0.0259234	0.0291101	0.0293363	0.0229818	0.0282954	0.0286741	0.0248258	0.0255994	0.0244533	0.0215171	0.0230177	0.0249397	0.0268297	0.0283855	0.0182135
tci2_wsi3.0_chr_3	24800001	24900000	8432	0.0210376	0.0234084	0.0243749	0.0247939	0.0250391	0.0217897	0.0216716	0.0225511	0.0196674	0.0154737	0.0202328	0.018963	0.0222641	0.0211878	0.0168744
tci2_wsi3.0_chr_3	24900001	25000000	8404	0.0236068	0.0261859	0.0238571	0.0226621	0.0251118	0.02352	0.019495	0.0185757	0.022701	0.0168481	0.0265366	0.0275951	0.0227441	0.0269197	0.0182908
tci2_wsi3.0_chr_3	25000001	25100000	8408	0.0202883	0.0231826	0.0224723	0.0211136	0.0221778	0.0251788	0.0221912	0.0216191	0.022883	0.021323	0.0258115	0.0255536	0.0249361	0.0240781	0.0185683
tci2_wsi3.0_chr_3	25100001	25200000	15716	0.0239646	0.0241756	0.024737	0.0247157	0.0242125	0.024979	0.0241469	0.0219114	0.0223336	0.017134	0.0236328	0.022243	0.0236242	0.0241712	0.0184863
tci2_wsi3.0_chr_3	25200001	25300000	10656	0.0224897	0.0236105	0.0236825	0.0244722	0.0228138	0.0222175	0.0226432	0.0217921	0.0231	0.0174368	0.0225476	0.0226791	0.0232683	0.0216364	0.0163855
tci2_wsi3.0_chr_3	25300001	25400000	8967	0.0219294	0.0224175	0.0230986	0.0248867	0.0257934	0.0214758	0.0223677	0.0209729	0.0233898	0.0188883	0.0221245	0.0246919	0.0236852	0.0248259	0.0185388
tci2_wsi3.0_chr_3	25400001	25500000	6082	0.0207288	0.0263179	0.0253476	0.0214158	0.0228538	0.0204502	0.0200927	0.0205595	0.0191703	0.0174308	0.0202046	0.0227146	0.0222055	0.0216197	0.0142906
tci2_wsi3.0_chr_3	25500001	25600000	12475	0.0184604	0.0196193	0.0202669	0.020145	0.022271	0.0161806	0.0170872	0.0173567	0.0193045	0.0139076	0.0173919	0.0195826	0.0192951	0.0203381	0.0122868
tci2_wsi3.0_chr_3	25600001	25700000	12414	0.0130844	0.0189424	0.0194688	0.0177221	0.0166366	0.0146491	0.0153703	0.0140744	0.01385	0.00931585	0.0150365	0.0151424	0.0160832	0.0167388	0.0101864
tci2_wsi3.0_chr_3	25700001	25800000	8869	0.0208121	0.020863	0.0213678	0.0235226	0.0237613	0.0224032	0.021201	0.0186479	0.0173159	0.0154825	0.0212434	0.0210849	0.0238079	0.0228012	0.0147253
tci2_wsi3.0_chr_3	25800001	25900000	14084	0.0200877	0.0212584	0.0189365	0.0202436	0.0210138	0.0169859	0.0174461	0.018165	0.0180659	0.0123722	0.0186124	0.0180334	0.0166332	0.0175163	0.0128981
tci2_wsi3.0_chr_3	25900001	26000000	10200	0.0189878	0.0219319	0.0193202	0.0202187	0.0179912	0.0216388	0.0190698	0.0178474	0.0167842	0.0120737	0.0211463	0.0187667	0.0203487	0.0209805	0.0146847
tci2_wsi3.0_chr_3	26000001	26100000	10277	0.0170411	0.0209526	0.0217258	0.018483	0.0185993	0.0228642	0.0217203	0.0189215	0.0206285	0.0147902	0.020758	0.0216578	0.0226916	0.0226073	0.0144559
tci2_wsi3.0_chr_3	26100001	26200000	5967	0.0249705	0.0303097	0.02698	0.0279331	0.0245654	0.0317164	0.0316603	0.0302466	0.0266937	0.0227607	0.0321683	0.0269626	0.0286006	0.0285326	0.0240774
tci2_wsi3.0_chr_3	26200001	26300000	10258	0.0158178	0.0161626	0.0172769	0.0181546	0.0177131	0.0161184	0.015573	0.0165714	0.0149708	0.0104174	0.0168806	0.017786	0.0185401	0.0186337	0.0130278
tci2_wsi3.0_chr_3	26300001	26400000	13982	0.0177375	0.019138	0.0198869	0.0200035	0.0190374	0.0165505	0.0175307	0.016927	0.0168544	0.0130155	0.0171056	0.0172471	0.0167081	0.0174358	0.0122581
tci2_wsi3.0_chr_3	26400001	26500000	12309	0.0184306	0.0208213	0.0218273	0.0210756	0.0224894	0.0203078	0.020899	0.0201804	0.0189064	0.0147272	0.0220897	0.0216641	0.02392	0.0238618	0.0145199
tci2_wsi3.0_chr_3	26500001	26600000	15894	0.0145385	0.0143864	0.0147196	0.0159857	0.016045	0.0151698	0.0154063	0.0156872	0.0165245	0.0104748	0.0145706	0.0127674	0.0142865	0.0142405	0.0102574
tci2_wsi3.0_chr_3	26600001	26700000	15155	0.0129036	0.0161405	0.0147646	0.0150726	0.0150781	0.0139641	0.0133603	0.0126286	0.0137083	0.0112345	0.015752	0.014523	0.0154557	0.0148915	0.0110509
tci2_wsi3.0_chr_3	26700001	26800000	13172	0.0153518	0.0160707	0.0164885	0.0151387	0.0177383	0.014827	0.0151647	0.0144375	0.015303	0.0114173	0.0154198	0.0162883	0.0170718	0.0170901	0.0113757
tci2_wsi3.0_chr_3	26800001	26900000	11695	0.0131506	0.0157338	0.0124689	0.0153057	0.0140202	0.0127114	0.0127593	0.0125036	0.0126955	0.00966941	0.0128683	0.0127484	0.0129305	0.0125164	0.0102275
tci2_wsi3.0_chr_3	26900001	27000000	8189	0.0125103	0.0147573	0.0142205	0.0130278	0.0135088	0.0132485	0.0107669	0.012346	0.0118419	0.0108372	0.0137926	0.0156473	0.01305	0.0126194	0.0112546
tci2_wsi3.0_chr_3	27000001	27100000	13211	0.0136528	0.017691	0.0178484	0.0152753	0.0152735	0.0191353	0.0190418	0.0149367	0.0154198	0.011685	0.017973	0.018601	0.0171427	0.0174893	0.0105318
tci2_wsi3.0_chr_3	27100001	27200000	11953	0.0198888	0.0202777	0.0202171	0.0218423	0.0229445	0.0201188	0.0200494	0.0191944	0.0204453	0.0128406	0.019009	0.0185555	0.0197735	0.0189057	0.0162579
tci2_wsi3.0_chr_3	27200001	27300000	12729	0.0130349	0.0132373	0.0130259	0.015547	0.014853	0.0158081	0.0160344	0.0168529	0.0166544	0.00853613	0.0147234	0.0142752	0.0145664	0.0138825	0.00874706
tci2_wsi3.0_chr_3	27300001	27400000	10005	0.0137374	0.017365	0.0167422	0.0174847	0.0201062	0.0170656	0.0174973	0.0185223	0.0213474	0.0102907	0.0142238	0.0181434	0.0165479	0.0188326	0.0113228
tci2_wsi3.0_chr_3	27400001	27500000	11282	0.00674154	0.00667301	0.00767291	0.00859589	0.00920863	0.0058309	0.00684106	0.00708708	0.00773142	0.0036844	0.00718342	0.00767263	0.00789049	0.00833369	0.00415998
tci2_wsi3.0_chr_3	27500001	27600000	9283	0.00774544	0.00891334	0.00856993	0.0097173	0.00993796	0.00783503	0.00739653	0.0075938	0.00831853	0.00492409	0.00991432	0.00936635	0.00974335	0.00915256	0.00562426
tci2_wsi3.0_chr_3	27600001	27700000	12591	0.0165813	0.0161975	0.01767	0.0193757	0.020387	0.0164358	0.0158887	0.0189096	0.0175207	0.0100929	0.01628	0.0182149	0.0159667	0.0171504	0.012943
tci2_wsi3.0_chr_3	27700001	27800000	10328	0.0143896	0.013754	0.0152621	0.0152768	0.0138217	0.0131391	0.0152726	0.0130412	0.0129864	0.010156	0.0115913	0.012911	0.013744	0.0138634	0.00949334
tci2_wsi3.0_chr_3	27800001	27900000	9110	0.0152589	0.0203013	0.0199094	0.0190845	0.0177444	0.0154293	0.012857	0.0139233	0.011953	0.0102879	0.0171763	0.0174505	0.0169692	0.0175539	0.0132153
tci2_wsi3.0_chr_3	27900001	28000000	8128	0.0159756	0.0153705	0.015613	0.0147951	0.0157433	0.0157409	0.0179438	0.016447	0.0154717	0.0106559	0.0125278	0.0137559	0.0145523	0.0166787	0.0125529
tci2_wsi3.0_chr_3	28000001	28100000	9339	0.00679041	0.00730981	0.00727454	0.00726006	0.00747124	0.00598943	0.00568608	0.00670941	0.00700756	0.00396041	0.0073866	0.00749845	0.00753162	0.00669764	0.00411808
tci2_wsi3.0_chr_3	28100001	28200000	7419	0.0164961	0.020543	0.0205071	0.0153214	0.0152557	0.0176083	0.0199536	0.0169674	0.0200374	0.0115581	0.0179233	0.0187089	0.0201225	0.0196736	0.0124434
tci2_wsi3.0_chr_3	28200001	28300000	4255	0.0325692	0.0312361	0.0339898	0.0346329	0.0354308	0.024617	0.0265466	0.0333243	0.0270937	0.0210279	0.0275114	0.0319934	0.0343362	0.0370753	0.0226586
tci2_wsi3.0_chr_3	28300001	28400000	8796	0.0250516	0.0205199	0.0207103	0.0201462	0.0217109	0.0147866	0.0163268	0.0195364	0.0186514	0.0142744	0.0164208	0.0164853	0.0175004	0.0194464	0.0126359
tci2_wsi3.0_chr_3	28400001	28500000	7725	0.0162784	0.0173694	0.0191777	0.0197187	0.0210176	0.0163307	0.0166603	0.0177896	0.0198481	0.0120377	0.0164673	0.0171385	0.0166944	0.0197631	0.0125905
tci2_wsi3.0_chr_3	28500001	28600000	6208	0.0175297	0.0221357	0.0211554	0.0180629	0.0216074	0.0165086	0.0171343	0.0200045	0.0190423	0.015876	0.0192844	0.0198184	0.0211826	0.0244662	0.0142493
tci2_wsi3.0_chr_3	28600001	28700000	13796	0.0142726	0.0150937	0.0143068	0.0147481	0.014674	0.0141528	0.0125937	0.0143227	0.0145675	0.00982212	0.0134207	0.0137167	0.0144104	0.0140163	0.0106548
tci2_wsi3.0_chr_3	28700001	28800000	12478	0.00913865	0.0112308	0.0105543	0.0110309	0.00969587	0.00804958	0.0094636	0.00843487	0.00900776	0.00685367	0.00898253	0.0104829	0.0107988	0.00984447	0.00696869
tci2_wsi3.0_chr_3	28800001	28900000	9141	0.0102085	0.0117073	0.0114053	0.0105946	0.0114189	0.00843417	0.00925301	0.00539672	0.00811164	0.00396645	0.00708373	0.00778968	0.00774419	0.00808841	0.00452075
tci2_wsi3.0_chr_3	28900001	29000000	9051	0.00966466	0.0142071	0.0128599	0.00951891	0.0101884	0.0120612	0.0116486	0.00873469	0.00922892	0.00726957	0.0108154	0.00971388	0.0105866	0.0108413	0.00704257
tci2_wsi3.0_chr_3	29000001	29100000	5360	0.00739741	0.00992168	0.0112277	0.00757473	0.00827291	0.00963811	0.0118069	0.00689762	0.00833823	0.00695825	0.00738377	0.00697956	0.00875014	0.00893466	0.00473822
[truncated: 4,695 more rows]
