# Supplementary material for: Chromosomal genome assembly resolves drug resistance loci in the parasitic nematode Teladorsagia circumcincta
Source: PLoS Pathog. 2025 Feb 6;21(2):e1012820. doi: 10.1371/journal.ppat.1012820 (PMC11801625; doi:10.1371/journal.ppat.1012820)
Supplement: S14 Table — (XLSX) [file ppat.1012820.s015.xlsx]

## Sheet: Sheet1
S14 Table. Fst data per 100 kb window for pairwise comparison of Choi samples
chrom	start	end	snps	RS3.1:SINBRED.1
tci2_wsi3.0_chr_1	1	100000	3086	0.0637644
tci2_wsi3.0_chr_1	100001	200000	2556	0.0836904
tci2_wsi3.0_chr_1	200001	300000	4534	0.0755532
tci2_wsi3.0_chr_1	300001	400000	2431	0.0997599
tci2_wsi3.0_chr_1	400001	500000	4805	0.0563828
tci2_wsi3.0_chr_1	500001	600000	2876	0.037707
tci2_wsi3.0_chr_1	600001	700000	3479	0.0432175
tci2_wsi3.0_chr_1	700001	800000	3214	0.0601355
tci2_wsi3.0_chr_1	800001	900000	6495	0.0751465
tci2_wsi3.0_chr_1	900001	1000000	5483	0.0858183
tci2_wsi3.0_chr_1	1000001	1100000	6639	0.0961516
tci2_wsi3.0_chr_1	1100001	1200000	7941	0.0804479
tci2_wsi3.0_chr_1	1200001	1300000	5930	0.09813
tci2_wsi3.0_chr_1	1300001	1400000	6704	0.0969478
tci2_wsi3.0_chr_1	1400001	1500000	6148	0.0882202
tci2_wsi3.0_chr_1	1500001	1600000	5853	0.0854276
tci2_wsi3.0_chr_1	1600001	1700000	6240	0.0714492
tci2_wsi3.0_chr_1	1700001	1800000	5915	0.0974194
tci2_wsi3.0_chr_1	1800001	1900000	4877	0.0988397
tci2_wsi3.0_chr_1	1900001	2000000	5818	0.0963907
tci2_wsi3.0_chr_1	2000001	2100000	7027	0.132695
tci2_wsi3.0_chr_1	2100001	2200000	5018	0.112223
tci2_wsi3.0_chr_1	2200001	2300000	6775	0.114017
tci2_wsi3.0_chr_1	2300001	2400000	5645	0.175229
tci2_wsi3.0_chr_1	2400001	2500000	7453	0.0827355
tci2_wsi3.0_chr_1	2500001	2600000	7777	0.082568
tci2_wsi3.0_chr_1	2600001	2700000	5384	0.0813818
tci2_wsi3.0_chr_1	2700001	2800000	5447	0.105428
tci2_wsi3.0_chr_1	2800001	2900000	6631	0.0969975
tci2_wsi3.0_chr_1	2900001	3000000	8398	0.127152
tci2_wsi3.0_chr_1	3000001	3100000	5235	0.0896094
tci2_wsi3.0_chr_1	3100001	3200000	5446	0.0952223
tci2_wsi3.0_chr_1	3200001	3300000	5863	0.0849949
tci2_wsi3.0_chr_1	3300001	3400000	4226	0.0836366
tci2_wsi3.0_chr_1	3400001	3500000	4635	0.0930475
tci2_wsi3.0_chr_1	3500001	3600000	7434	0.0861171
tci2_wsi3.0_chr_1	3600001	3700000	3286	0.0922288
tci2_wsi3.0_chr_1	3700001	3800000	4653	0.115808
tci2_wsi3.0_chr_1	3800001	3900000	3005	0.141627
tci2_wsi3.0_chr_1	3900001	4000000	4310	0.106086
tci2_wsi3.0_chr_1	4000001	4100000	5631	0.114335
tci2_wsi3.0_chr_1	4100001	4200000	3997	0.112439
tci2_wsi3.0_chr_1	4200001	4300000	6502	0.107301
tci2_wsi3.0_chr_1	4300001	4400000	6974	0.107172
tci2_wsi3.0_chr_1	4400001	4500000	6452	0.0997785
tci2_wsi3.0_chr_1	4500001	4600000	5523	0.120709
tci2_wsi3.0_chr_1	4600001	4700000	6616	0.0906929
tci2_wsi3.0_chr_1	4700001	4800000	5592	0.117286
tci2_wsi3.0_chr_1	4800001	4900000	7007	0.109085
tci2_wsi3.0_chr_1	4900001	5000000	8700	0.100166
tci2_wsi3.0_chr_1	5000001	5100000	6151	0.0956719
tci2_wsi3.0_chr_1	5100001	5200000	5097	0.0902671
tci2_wsi3.0_chr_1	5200001	5300000	5434	0.0846868
tci2_wsi3.0_chr_1	5300001	5400000	5488	0.0956234
tci2_wsi3.0_chr_1	5400001	5500000	5748	0.13258
tci2_wsi3.0_chr_1	5500001	5600000	6669	0.099404
tci2_wsi3.0_chr_1	5600001	5700000	7420	0.120747
tci2_wsi3.0_chr_1	5700001	5800000	5097	0.0904677
tci2_wsi3.0_chr_1	5800001	5900000	7338	0.0745516
tci2_wsi3.0_chr_1	5900001	6000000	4640	0.0852815
tci2_wsi3.0_chr_1	6000001	6100000	7852	0.0781899
tci2_wsi3.0_chr_1	6100001	6200000	4882	0.0997926
tci2_wsi3.0_chr_1	6200001	6300000	5264	0.0899937
tci2_wsi3.0_chr_1	6300001	6400000	5473	0.0941452
tci2_wsi3.0_chr_1	6400001	6500000	3756	0.0488133
tci2_wsi3.0_chr_1	6500001	6600000	6718	0.0734839
tci2_wsi3.0_chr_1	6600001	6700000	6350	0.0722026
tci2_wsi3.0_chr_1	6700001	6800000	5633	0.0808178
tci2_wsi3.0_chr_1	6800001	6900000	3904	0.126161
tci2_wsi3.0_chr_1	6900001	7000000	3045	0.141568
tci2_wsi3.0_chr_1	7000001	7100000	5152	0.223999
tci2_wsi3.0_chr_1	7100001	7200000	4843	0.0826458
tci2_wsi3.0_chr_1	7200001	7300000	4521	0.0596452
tci2_wsi3.0_chr_1	7300001	7400000	3841	0.0654329
tci2_wsi3.0_chr_1	7400001	7500000	5818	0.105291
tci2_wsi3.0_chr_1	7500001	7600000	3375	0.1419
tci2_wsi3.0_chr_1	7600001	7700000	5005	0.100465
tci2_wsi3.0_chr_1	7700001	7800000	6518	0.103725
tci2_wsi3.0_chr_1	7800001	7900000	7944	0.100681
tci2_wsi3.0_chr_1	7900001	8000000	6135	0.0700167
tci2_wsi3.0_chr_1	8000001	8100000	6418	0.103886
tci2_wsi3.0_chr_1	8100001	8200000	6764	0.090907
tci2_wsi3.0_chr_1	8200001	8300000	4629	0.101651
tci2_wsi3.0_chr_1	8300001	8400000	8267	0.0798631
tci2_wsi3.0_chr_1	8400001	8500000	7135	0.0974665
tci2_wsi3.0_chr_1	8500001	8600000	4578	0.100309
tci2_wsi3.0_chr_1	8600001	8700000	7792	0.111576
tci2_wsi3.0_chr_1	8700001	8800000	5800	0.138513
tci2_wsi3.0_chr_1	8800001	8900000	6786	0.13054
tci2_wsi3.0_chr_1	8900001	9000000	3196	0.0986651
tci2_wsi3.0_chr_1	9000001	9100000	6541	0.0977398
tci2_wsi3.0_chr_1	9100001	9200000	5097	0.0976637
tci2_wsi3.0_chr_1	9200001	9300000	6756	0.0894326
tci2_wsi3.0_chr_1	9300001	9400000	7090	0.0754121
tci2_wsi3.0_chr_1	9400001	9500000	7262	0.0983663
tci2_wsi3.0_chr_1	9500001	9600000	4249	0.0962213
tci2_wsi3.0_chr_1	9600001	9700000	5396	0.108074
tci2_wsi3.0_chr_1	9700001	9800000	5582	0.11071
tci2_wsi3.0_chr_1	9800001	9900000	7854	0.108901
tci2_wsi3.0_chr_1	9900001	10000000	4602	0.115829
tci2_wsi3.0_chr_1	10000001	10100000	6513	0.0705639
tci2_wsi3.0_chr_1	10100001	10200000	5863	0.112812
tci2_wsi3.0_chr_1	10200001	10300000	4486	0.10419
tci2_wsi3.0_chr_1	10300001	10400000	8568	0.0787564
tci2_wsi3.0_chr_1	10400001	10500000	6000	0.079436
tci2_wsi3.0_chr_1	10500001	10600000	7082	0.0702647
tci2_wsi3.0_chr_1	10600001	10700000	11026	0.0733312
tci2_wsi3.0_chr_1	10700001	10800000	7255	0.069838
tci2_wsi3.0_chr_1	10800001	10900000	3386	0.0486837
tci2_wsi3.0_chr_1	10900001	11000000	7334	0.0773345
tci2_wsi3.0_chr_1	11000001	11100000	6740	0.0706298
tci2_wsi3.0_chr_1	11100001	11200000	8643	0.0829039
tci2_wsi3.0_chr_1	11200001	11300000	5889	0.0992019
tci2_wsi3.0_chr_1	11300001	11400000	7840	0.0730857
tci2_wsi3.0_chr_1	11400001	11500000	5928	0.113461
tci2_wsi3.0_chr_1	11500001	11600000	8394	0.0675306
tci2_wsi3.0_chr_1	11600001	11700000	5022	0.102185
tci2_wsi3.0_chr_1	11700001	11800000	6599	0.0967801
tci2_wsi3.0_chr_1	11800001	11900000	3888	0.122439
tci2_wsi3.0_chr_1	11900001	12000000	3133	0.202183
tci2_wsi3.0_chr_1	12000001	12100000	1770	0.117318
tci2_wsi3.0_chr_1	12100001	12200000	6572	0.124864
tci2_wsi3.0_chr_1	12200001	12300000	9363	0.107994
tci2_wsi3.0_chr_1	12300001	12400000	7388	0.090704
tci2_wsi3.0_chr_1	12400001	12500000	5172	0.0846686
tci2_wsi3.0_chr_1	12500001	12600000	6151	0.111582
tci2_wsi3.0_chr_1	12600001	12700000	6290	0.091621
tci2_wsi3.0_chr_1	12700001	12800000	5054	0.125979
tci2_wsi3.0_chr_1	12800001	12900000	5410	0.1425
tci2_wsi3.0_chr_1	12900001	13000000	6427	0.156889
tci2_wsi3.0_chr_1	13000001	13100000	5271	0.0988575
tci2_wsi3.0_chr_1	13100001	13200000	6894	0.0767662
tci2_wsi3.0_chr_1	13200001	13300000	6415	0.137253
tci2_wsi3.0_chr_1	13300001	13400000	6491	0.0939229
tci2_wsi3.0_chr_1	13400001	13500000	6313	0.116337
tci2_wsi3.0_chr_1	13500001	13600000	7019	0.102349
tci2_wsi3.0_chr_1	13600001	13700000	7135	0.152481
tci2_wsi3.0_chr_1	13700001	13800000	4708	0.157681
tci2_wsi3.0_chr_1	13800001	13900000	2379	0.140323
tci2_wsi3.0_chr_1	13900001	14000000	5673	0.121664
tci2_wsi3.0_chr_1	14000001	14100000	5856	0.143665
tci2_wsi3.0_chr_1	14100001	14200000	6566	0.125837
tci2_wsi3.0_chr_1	14200001	14300000	3501	0.167084
tci2_wsi3.0_chr_1	14300001	14400000	5704	0.140467
tci2_wsi3.0_chr_1	14400001	14500000	7436	0.160912
tci2_wsi3.0_chr_1	14500001	14600000	2700	0.296246
tci2_wsi3.0_chr_1	14600001	14700000	4101	0.133714
tci2_wsi3.0_chr_1	14700001	14800000	2426	0.161263
tci2_wsi3.0_chr_1	14800001	14900000	7268	0.131123
tci2_wsi3.0_chr_1	14900001	15000000	5432	0.107995
tci2_wsi3.0_chr_1	15000001	15100000	5121	0.107363
tci2_wsi3.0_chr_1	15100001	15200000	6115	0.092505
tci2_wsi3.0_chr_1	15200001	15300000	5450	0.166146
tci2_wsi3.0_chr_1	15300001	15400000	5020	0.127282
tci2_wsi3.0_chr_1	15400001	15500000	7345	0.133366
tci2_wsi3.0_chr_1	15500001	15600000	8228	0.078577
tci2_wsi3.0_chr_1	15600001	15700000	6575	0.122976
tci2_wsi3.0_chr_1	15700001	15800000	6095	0.166554
tci2_wsi3.0_chr_1	15800001	15900000	6294	0.226368
tci2_wsi3.0_chr_1	15900001	16000000	6926	0.196548
tci2_wsi3.0_chr_1	16000001	16100000	6640	0.117559
tci2_wsi3.0_chr_1	16100001	16200000	7898	0.143961
tci2_wsi3.0_chr_1	16200001	16300000	5116	0.130389
tci2_wsi3.0_chr_1	16300001	16400000	5739	0.13026
tci2_wsi3.0_chr_1	16400001	16500000	4745	0.123101
tci2_wsi3.0_chr_1	16500001	16600000	1527	0.138004
tci2_wsi3.0_chr_1	16600001	16700000	3826	0.12711
tci2_wsi3.0_chr_1	16700001	16800000	3774	0.108221
tci2_wsi3.0_chr_1	16800001	16900000	3811	0.138766
tci2_wsi3.0_chr_1	16900001	17000000	7748	0.145789
tci2_wsi3.0_chr_1	17000001	17100000	6937	0.13395
tci2_wsi3.0_chr_1	17100001	17200000	7693	0.165081
tci2_wsi3.0_chr_1	17200001	17300000	4535	0.107662
tci2_wsi3.0_chr_1	17300001	17400000	6015	0.135558
tci2_wsi3.0_chr_1	17400001	17500000	2682	0.1308
tci2_wsi3.0_chr_1	17500001	17600000	3987	0.101964
tci2_wsi3.0_chr_1	17600001	17700000	8479	0.137066
tci2_wsi3.0_chr_1	17700001	17800000	7304	0.12343
tci2_wsi3.0_chr_1	17800001	17900000	4681	0.127035
tci2_wsi3.0_chr_1	17900001	18000000	4933	0.0945324
tci2_wsi3.0_chr_1	18000001	18100000	6584	0.15131
tci2_wsi3.0_chr_1	18100001	18200000	9971	0.10211
tci2_wsi3.0_chr_1	18200001	18300000	7365	0.115937
tci2_wsi3.0_chr_1	18300001	18400000	7693	0.0927555
tci2_wsi3.0_chr_1	18400001	18500000	9395	0.0905448
tci2_wsi3.0_chr_1	18500001	18600000	8373	0.0776652
tci2_wsi3.0_chr_1	18600001	18700000	3201	0.116568
tci2_wsi3.0_chr_1	18700001	18800000	5593	0.0912216
tci2_wsi3.0_chr_1	18800001	18900000	6515	0.0973639
tci2_wsi3.0_chr_1	18900001	19000000	5268	0.054971
tci2_wsi3.0_chr_1	19000001	19100000	3275	0.103696
tci2_wsi3.0_chr_1	19100001	19200000	2393	0.101444
tci2_wsi3.0_chr_1	19200001	19300000	3609	0.0599423
tci2_wsi3.0_chr_1	19300001	19400000	7403	0.0559406
tci2_wsi3.0_chr_1	19400001	19500000	5662	0.0849653
tci2_wsi3.0_chr_1	19500001	19600000	6937	0.0739353
tci2_wsi3.0_chr_1	19600001	19700000	8275	0.0967153
tci2_wsi3.0_chr_1	19700001	19800000	8679	0.107842
tci2_wsi3.0_chr_1	19800001	19900000	7581	0.0976667
tci2_wsi3.0_chr_1	19900001	20000000	5723	0.095134
tci2_wsi3.0_chr_1	20000001	20100000	8315	0.0958079
tci2_wsi3.0_chr_1	20100001	20200000	4898	0.139145
tci2_wsi3.0_chr_1	20200001	20300000	5190	0.111126
tci2_wsi3.0_chr_1	20300001	20400000	4466	0.0932405
tci2_wsi3.0_chr_1	20400001	20500000	2079	0.0761646
tci2_wsi3.0_chr_1	20500001	20600000	4161	0.10183
tci2_wsi3.0_chr_1	20600001	20700000	4865	0.157993
tci2_wsi3.0_chr_1	20700001	20800000	7406	0.0901786
tci2_wsi3.0_chr_1	20800001	20900000	5786	0.0966952
tci2_wsi3.0_chr_1	20900001	21000000	5472	0.106151
tci2_wsi3.0_chr_1	21000001	21100000	4811	0.0941026
tci2_wsi3.0_chr_1	21100001	21200000	8136	0.0888045
tci2_wsi3.0_chr_1	21200001	21300000	4575	0.118753
tci2_wsi3.0_chr_1	21300001	21400000	5817	0.113456
tci2_wsi3.0_chr_1	21400001	21500000	2976	0.194694
tci2_wsi3.0_chr_1	21500001	21600000	3677	0.0946191
tci2_wsi3.0_chr_1	21600001	21700000	7043	0.093192
tci2_wsi3.0_chr_1	21700001	21800000	6402	0.0981396
tci2_wsi3.0_chr_1	21800001	21900000	3810	0.146556
tci2_wsi3.0_chr_1	21900001	22000000	9017	0.134878
tci2_wsi3.0_chr_1	22000001	22100000	6016	0.142077
tci2_wsi3.0_chr_1	22100001	22200000	3915	0.0966844
tci2_wsi3.0_chr_1	22200001	22300000	5933	0.11422
tci2_wsi3.0_chr_1	22300001	22400000	7309	0.0984166
tci2_wsi3.0_chr_1	22400001	22500000	4970	0.0970465
tci2_wsi3.0_chr_1	22500001	22600000	6614	0.125031
tci2_wsi3.0_chr_1	22600001	22700000	8806	0.120952
tci2_wsi3.0_chr_1	22700001	22800000	6692	0.0910588
tci2_wsi3.0_chr_1	22800001	22900000	7196	0.0940108
tci2_wsi3.0_chr_1	22900001	23000000	8866	0.0989909
tci2_wsi3.0_chr_1	23000001	23100000	4714	0.161027
tci2_wsi3.0_chr_1	23100001	23200000	3835	0.198192
tci2_wsi3.0_chr_1	23200001	23300000	6521	0.17013
tci2_wsi3.0_chr_1	23300001	23400000	6217	0.097254
tci2_wsi3.0_chr_1	23400001	23500000	7720	0.0832813
tci2_wsi3.0_chr_1	23500001	23600000	5730	0.122904
tci2_wsi3.0_chr_1	23600001	23700000	4463	0.0786021
tci2_wsi3.0_chr_1	23700001	23800000	4702	0.0652856
tci2_wsi3.0_chr_1	23800001	23900000	5366	0.0863629
tci2_wsi3.0_chr_1	23900001	24000000	8301	0.0928799
tci2_wsi3.0_chr_1	24000001	24100000	5842	0.104767
tci2_wsi3.0_chr_1	24100001	24200000	6019	0.108393
tci2_wsi3.0_chr_1	24200001	24300000	4729	0.0799667
tci2_wsi3.0_chr_1	24300001	24400000	7127	0.066768
tci2_wsi3.0_chr_1	24400001	24500000	5305	0.0426291
tci2_wsi3.0_chr_1	24500001	24600000	5370	0.0560844
tci2_wsi3.0_chr_1	24600001	24700000	5154	0.0550179
tci2_wsi3.0_chr_1	24700001	24800000	3522	0.0452977
tci2_wsi3.0_chr_1	24800001	24900000	4111	0.0439085
tci2_wsi3.0_chr_1	24900001	25000000	6339	0.102701
tci2_wsi3.0_chr_1	25000001	25100000	7062	0.0831171
tci2_wsi3.0_chr_1	25100001	25200000	6707	0.0738681
tci2_wsi3.0_chr_1	25200001	25300000	5321	0.106169
tci2_wsi3.0_chr_1	25300001	25400000	6941	0.0772714
tci2_wsi3.0_chr_1	25400001	25500000	7359	0.100262
tci2_wsi3.0_chr_1	25500001	25600000	6799	0.0776159
tci2_wsi3.0_chr_1	25600001	25700000	6558	0.0869552
tci2_wsi3.0_chr_1	25700001	25800000	7720	0.0861413
tci2_wsi3.0_chr_1	25800001	25900000	5903	0.067881
tci2_wsi3.0_chr_1	25900001	26000000	6176	0.103372
tci2_wsi3.0_chr_1	26000001	26100000	6488	0.0788063
tci2_wsi3.0_chr_1	26100001	26200000	6178	0.149532
tci2_wsi3.0_chr_1	26200001	26300000	7617	0.118586
tci2_wsi3.0_chr_1	26300001	26400000	7302	0.0576491
tci2_wsi3.0_chr_1	26400001	26500000	6768	0.0792176
tci2_wsi3.0_chr_1	26500001	26600000	8320	0.0732557
tci2_wsi3.0_chr_1	26600001	26700000	5575	0.068174
tci2_wsi3.0_chr_1	26700001	26800000	3413	0.132068
tci2_wsi3.0_chr_1	26800001	26900000	4708	0.114465
tci2_wsi3.0_chr_1	26900001	27000000	7629	0.116399
tci2_wsi3.0_chr_1	27000001	27100000	5142	0.121218
tci2_wsi3.0_chr_1	27100001	27200000	5863	0.0916853
tci2_wsi3.0_chr_1	27200001	27300000	5229	0.105
tci2_wsi3.0_chr_1	27300001	27400000	7118	0.0953203
tci2_wsi3.0_chr_1	27400001	27500000	6058	0.0861333
tci2_wsi3.0_chr_1	27500001	27600000	3020	0.0331918
tci2_wsi3.0_chr_1	27600001	27700000	6762	0.111696
tci2_wsi3.0_chr_1	27700001	27800000	5368	0.0988972
tci2_wsi3.0_chr_1	27800001	27900000	5722	0.0777752
tci2_wsi3.0_chr_1	27900001	28000000	3967	0.100607
tci2_wsi3.0_chr_1	28000001	28100000	6178	0.0667513
tci2_wsi3.0_chr_1	28100001	28200000	7116	0.0834145
tci2_wsi3.0_chr_1	28200001	28300000	6831	0.0785482
tci2_wsi3.0_chr_1	28300001	28400000	6348	0.0851535
tci2_wsi3.0_chr_1	28400001	28500000	7607	0.0834034
tci2_wsi3.0_chr_1	28500001	28600000	4670	0.0908005
tci2_wsi3.0_chr_1	28600001	28700000	8868	0.0973079
tci2_wsi3.0_chr_1	28700001	28800000	7295	0.0873639
tci2_wsi3.0_chr_1	28800001	28900000	6297	0.118377
tci2_wsi3.0_chr_1	28900001	29000000	4817	0.125932
tci2_wsi3.0_chr_1	29000001	29100000	6684	0.117962
tci2_wsi3.0_chr_1	29100001	29200000	4998	0.131233
tci2_wsi3.0_chr_1	29200001	29300000	6193	0.158596
tci2_wsi3.0_chr_1	29300001	29400000	6139	0.0828333
tci2_wsi3.0_chr_1	29400001	29500000	3582	0.04376
tci2_wsi3.0_chr_1	29500001	29600000	5720	0.106723
tci2_wsi3.0_chr_1	29600001	29700000	7734	0.168576
tci2_wsi3.0_chr_1	29700001	29800000	8913	0.164153
tci2_wsi3.0_chr_1	29800001	29900000	7097	0.183096
tci2_wsi3.0_chr_1	29900001	30000000	6840	0.105558
tci2_wsi3.0_chr_1	30000001	30100000	8794	0.177035
tci2_wsi3.0_chr_1	30100001	30200000	7493	0.146708
tci2_wsi3.0_chr_1	30200001	30300000	8573	0.144388
tci2_wsi3.0_chr_1	30300001	30400000	6714	0.158515
tci2_wsi3.0_chr_1	30400001	30500000	8122	0.131938
tci2_wsi3.0_chr_1	30500001	30600000	1950	0.119926
tci2_wsi3.0_chr_1	30600001	30700000	3097	0.129768
tci2_wsi3.0_chr_1	30700001	30800000	6363	0.0984918
tci2_wsi3.0_chr_1	30800001	30900000	5214	0.194944
tci2_wsi3.0_chr_1	30900001	31000000	6038	0.166688
tci2_wsi3.0_chr_1	31000001	31100000	7979	0.126978
tci2_wsi3.0_chr_1	31100001	31200000	7530	0.123933
tci2_wsi3.0_chr_1	31200001	31300000	8666	0.137013
tci2_wsi3.0_chr_1	31300001	31400000	7697	0.144479
tci2_wsi3.0_chr_1	31400001	31500000	5489	0.131179
tci2_wsi3.0_chr_1	31500001	31600000	4570	0.105611
tci2_wsi3.0_chr_1	31600001	31700000	3611	0.140477
tci2_wsi3.0_chr_1	31700001	31800000	5451	0.101604
tci2_wsi3.0_chr_1	31800001	31900000	4718	0.0385387
tci2_wsi3.0_chr_1	31900001	32000000	4085	0.0478242
tci2_wsi3.0_chr_1	32000001	32100000	4643	0.095559
tci2_wsi3.0_chr_1	32100001	32200000	5015	0.102383
tci2_wsi3.0_chr_1	32200001	32300000	5666	0.183906
tci2_wsi3.0_chr_1	32300001	32400000	6057	0.204636
tci2_wsi3.0_chr_1	32400001	32500000	6262	0.123022
tci2_wsi3.0_chr_1	32500001	32600000	4182	0.211779
tci2_wsi3.0_chr_1	32600001	32700000	4971	0.132915
tci2_wsi3.0_chr_1	32700001	32800000	5841	0.116079
tci2_wsi3.0_chr_1	32800001	32900000	7884	0.204298
tci2_wsi3.0_chr_1	32900001	33000000	5003	0.140014
tci2_wsi3.0_chr_1	33000001	33100000	7393	0.133744
tci2_wsi3.0_chr_1	33100001	33200000	7168	0.18725
tci2_wsi3.0_chr_1	33200001	33300000	6549	0.18975
tci2_wsi3.0_chr_1	33300001	33400000	7171	0.160417
tci2_wsi3.0_chr_1	33400001	33500000	4256	0.137596
tci2_wsi3.0_chr_1	33500001	33600000	3382	0.0865798
tci2_wsi3.0_chr_1	33600001	33700000	2966	0.1874
tci2_wsi3.0_chr_1	33700001	33800000	8192	0.166346
tci2_wsi3.0_chr_1	33800001	33900000	5236	0.2233
tci2_wsi3.0_chr_1	33900001	34000000	5129	0.28856
tci2_wsi3.0_chr_1	34000001	34100000	6498	0.188099
tci2_wsi3.0_chr_1	34100001	34200000	6271	0.182698
tci2_wsi3.0_chr_1	34200001	34300000	3385	0.154364
tci2_wsi3.0_chr_1	34300001	34400000	4391	0.178738
tci2_wsi3.0_chr_1	34400001	34500000	6952	0.11288
tci2_wsi3.0_chr_1	34500001	34600000	8953	0.135594
tci2_wsi3.0_chr_1	34600001	34700000	6515	0.194535
tci2_wsi3.0_chr_1	34700001	34800000	5206	0.0948305
tci2_wsi3.0_chr_1	34800001	34900000	4352	0.119919
tci2_wsi3.0_chr_1	34900001	35000000	3453	0.0969334
tci2_wsi3.0_chr_1	35000001	35100000	4381	0.097099
tci2_wsi3.0_chr_1	35100001	35200000	3081	0.191192
tci2_wsi3.0_chr_1	35200001	35300000	2675	0.0918039
tci2_wsi3.0_chr_1	35300001	35400000	4171	0.0770843
tci2_wsi3.0_chr_1	35400001	35500000	2789	0.115446
tci2_wsi3.0_chr_1	35500001	35600000	7048	0.267898
tci2_wsi3.0_chr_1	35600001	35700000	6343	0.27102
tci2_wsi3.0_chr_1	35700001	35800000	6769	0.204975
tci2_wsi3.0_chr_1	35800001	35900000	7747	0.229468
tci2_wsi3.0_chr_1	35900001	36000000	7610	0.201694
tci2_wsi3.0_chr_1	36000001	36100000	4679	0.238619
tci2_wsi3.0_chr_1	36100001	36200000	4894	0.373758
tci2_wsi3.0_chr_1	36200001	36300000	8726	0.190728
tci2_wsi3.0_chr_1	36300001	36400000	7859	0.181031
tci2_wsi3.0_chr_1	36400001	36500000	9958	0.20108
tci2_wsi3.0_chr_1	36500001	36600000	7407	0.2122
tci2_wsi3.0_chr_1	36600001	36700000	7716	0.189412
tci2_wsi3.0_chr_1	36700001	36800000	8310	0.217385
tci2_wsi3.0_chr_1	36800001	36900000	7214	0.289915
tci2_wsi3.0_chr_1	36900001	37000000	4764	0.238638
tci2_wsi3.0_chr_1	37000001	37100000	5835	0.169117
tci2_wsi3.0_chr_1	37100001	37200000	7887	0.209322
tci2_wsi3.0_chr_1	37200001	37300000	8667	0.150737
tci2_wsi3.0_chr_1	37300001	37400000	4272	0.123067
tci2_wsi3.0_chr_1	37400001	37500000	4059	0.0969738
tci2_wsi3.0_chr_1	37500001	37600000	4272	0.0941565
tci2_wsi3.0_chr_1	37600001	37700000	5044	0.160957
tci2_wsi3.0_chr_1	37700001	37800000	7210	0.172974
tci2_wsi3.0_chr_1	37800001	37900000	3420	0.166518
tci2_wsi3.0_chr_1	37900001	38000000	2220	0.1986
tci2_wsi3.0_chr_1	38000001	38100000	5086	0.201702
tci2_wsi3.0_chr_1	38100001	38200000	5691	0.198654
tci2_wsi3.0_chr_1	38200001	38300000	9513	0.219821
tci2_wsi3.0_chr_1	38300001	38400000	5168	0.163553
tci2_wsi3.0_chr_1	38400001	38500000	4767	0.196975
tci2_wsi3.0_chr_1	38500001	38600000	7555	0.212406
tci2_wsi3.0_chr_1	38600001	38700000	6819	0.22217
tci2_wsi3.0_chr_1	38700001	38800000	5498	0.231492
tci2_wsi3.0_chr_1	38800001	38900000	7932	0.168138
tci2_wsi3.0_chr_1	38900001	39000000	9179	0.178836
tci2_wsi3.0_chr_1	39000001	39100000	5994	0.214659
tci2_wsi3.0_chr_1	39100001	39200000	6418	0.189763
tci2_wsi3.0_chr_1	39200001	39300000	7154	0.207383
tci2_wsi3.0_chr_1	39300001	39400000	3795	0.193881
tci2_wsi3.0_chr_1	39400001	39500000	5755	0.171702
tci2_wsi3.0_chr_1	39500001	39600000	8321	0.21175
tci2_wsi3.0_chr_1	39600001	39700000	6852	0.175003
tci2_wsi3.0_chr_1	39700001	39800000	7534	0.196637
tci2_wsi3.0_chr_1	39800001	39900000	6791	0.185927
tci2_wsi3.0_chr_1	39900001	40000000	8808	0.241857
tci2_wsi3.0_chr_1	40000001	40100000	7656	0.222311
tci2_wsi3.0_chr_1	40100001	40200000	4770	0.207729
tci2_wsi3.0_chr_1	40200001	40300000	5977	0.263479
tci2_wsi3.0_chr_1	40300001	40400000	5848	0.142358
tci2_wsi3.0_chr_1	40400001	40500000	9938	0.173402
tci2_wsi3.0_chr_1	40500001	40600000	8692	0.214065
tci2_wsi3.0_chr_1	40600001	40700000	4108	0.276167
tci2_wsi3.0_chr_1	40700001	40800000	5956	0.226273
tci2_wsi3.0_chr_1	40800001	40900000	5599	0.16828
tci2_wsi3.0_chr_1	40900001	41000000	5272	0.14335
tci2_wsi3.0_chr_1	41000001	41100000	4167	0.121622
tci2_wsi3.0_chr_1	41100001	41200000	4691	0.145599
tci2_wsi3.0_chr_1	41200001	41300000	6101	0.137475
tci2_wsi3.0_chr_1	41300001	41400000	6984	0.208746
tci2_wsi3.0_chr_1	41400001	41500000	6983	0.218155
tci2_wsi3.0_chr_1	41500001	41600000	7432	0.229678
tci2_wsi3.0_chr_1	41600001	41700000	6669	0.19594
tci2_wsi3.0_chr_1	41700001	41800000	5873	0.334331
tci2_wsi3.0_chr_1	41800001	41900000	6571	0.280756
tci2_wsi3.0_chr_1	41900001	42000000	6794	0.176614
tci2_wsi3.0_chr_1	42000001	42100000	7025	0.265901
tci2_wsi3.0_chr_1	42100001	42200000	4824	0.0827304
tci2_wsi3.0_chr_1	42200001	42300000	7817	0.327748
tci2_wsi3.0_chr_1	42300001	42400000	5703	0.431094
tci2_wsi3.0_chr_1	42400001	42500000	6424	0.157075
tci2_wsi3.0_chr_1	42500001	42600000	7001	0.133463
tci2_wsi3.0_chr_1	42600001	42700000	6131	0.123133
tci2_wsi3.0_chr_1	42700001	42800000	3580	0.135123
tci2_wsi3.0_chr_1	42800001	42900000	6814	0.123318
tci2_wsi3.0_chr_1	42900001	43000000	4342	0.244331
tci2_wsi3.0_chr_1	43000001	43100000	6347	0.257248
tci2_wsi3.0_chr_1	43100001	43200000	7877	0.235598
tci2_wsi3.0_chr_1	43200001	43300000	6662	0.230437
tci2_wsi3.0_chr_1	43300001	43400000	4850	0.284835
tci2_wsi3.0_chr_1	43400001	43500000	7357	0.233391
tci2_wsi3.0_chr_1	43500001	43600000	5283	0.171712
tci2_wsi3.0_chr_1	43600001	43700000	7834	0.178348
tci2_wsi3.0_chr_1	43700001	43800000	4999	0.210049
tci2_wsi3.0_chr_1	43800001	43900000	7054	0.137737
tci2_wsi3.0_chr_1	43900001	44000000	6162	0.14659
tci2_wsi3.0_chr_1	44000001	44100000	5069	0.195026
tci2_wsi3.0_chr_1	44100001	44200000	8211	0.160295
tci2_wsi3.0_chr_1	44200001	44300000	8530	0.203688
tci2_wsi3.0_chr_1	44300001	44400000	8056	0.182039
tci2_wsi3.0_chr_1	44400001	44500000	6009	0.19984
tci2_wsi3.0_chr_1	44500001	44600000	5756	0.183486
tci2_wsi3.0_chr_1	44600001	44700000	4148	0.214079
tci2_wsi3.0_chr_1	44700001	44800000	6945	0.25194
tci2_wsi3.0_chr_1	44800001	44900000	5771	0.210907
tci2_wsi3.0_chr_1	44900001	45000000	2857	0.269117
tci2_wsi3.0_chr_1	45000001	45100000	6789	0.1502
tci2_wsi3.0_chr_1	45100001	45200000	4696	0.159705
tci2_wsi3.0_chr_1	45200001	45300000	5268	0.180452
tci2_wsi3.0_chr_1	45300001	45400000	7323	0.158914
tci2_wsi3.0_chr_1	45400001	45500000	5030	0.209269
tci2_wsi3.0_chr_1	45500001	45600000	5719	0.175649
tci2_wsi3.0_chr_1	45600001	45700000	6105	0.200098
tci2_wsi3.0_chr_1	45700001	45800000	5726	0.24715
tci2_wsi3.0_chr_1	45800001	45900000	6221	0.188265
tci2_wsi3.0_chr_1	45900001	46000000	7158	0.19221
tci2_wsi3.0_chr_1	46000001	46100000	6069	0.193459
tci2_wsi3.0_chr_1	46100001	46200000	5607	0.244123
tci2_wsi3.0_chr_1	46200001	46300000	5178	0.310373
tci2_wsi3.0_chr_1	46300001	46400000	6870	0.203029
tci2_wsi3.0_chr_1	46400001	46500000	6522	0.217189
tci2_wsi3.0_chr_1	46500001	46600000	4086	0.230263
tci2_wsi3.0_chr_1	46600001	46700000	6318	0.265333
tci2_wsi3.0_chr_1	46700001	46800000	4606	0.214119
tci2_wsi3.0_chr_1	46800001	46900000	3129	0.197348
tci2_wsi3.0_chr_1	46900001	47000000	3457	0.263264
tci2_wsi3.0_chr_1	47000001	47100000	1183	0.229445
tci2_wsi3.0_chr_1	47100001	47200000	3353	0.366946
tci2_wsi3.0_chr_1	47200001	47300000	4252	0.237933
tci2_wsi3.0_chr_1	47300001	47400000	5974	0.316098
tci2_wsi3.0_chr_1	47400001	47500000	4286	0.151042
tci2_wsi3.0_chr_1	47500001	47600000	2871	0.240321
tci2_wsi3.0_chr_1	47600001	47700000	6610	0.25341
tci2_wsi3.0_chr_1	47700001	47800000	6044	0.283771
tci2_wsi3.0_chr_1	47800001	47900000	4125	0.222604
tci2_wsi3.0_chr_1	47900001	48000000	4143	0.219649
tci2_wsi3.0_chr_1	48000001	48100000	3098	0.270069
tci2_wsi3.0_chr_1	48100001	48200000	5614	0.263655
tci2_wsi3.0_chr_1	48200001	48300000	2343	0.179532
tci2_wsi3.0_chr_1	48300001	48400000	3302	0.202911
tci2_wsi3.0_chr_1	48400001	48500000	5850	0.226295
tci2_wsi3.0_chr_1	48500001	48600000	5425	0.167187
tci2_wsi3.0_chr_1	48600001	48700000	4193	0.33453
tci2_wsi3.0_chr_1	48700001	48800000	4117	0.271804
tci2_wsi3.0_chr_1	48800001	48900000	2159	0.352295
tci2_wsi3.0_chr_1	48900001	49000000	5823	0.23189
tci2_wsi3.0_chr_1	49000001	49100000	6930	0.216062
tci2_wsi3.0_chr_1	49100001	49200000	6320	0.158497
tci2_wsi3.0_chr_1	49200001	49300000	5423	0.25123
tci2_wsi3.0_chr_1	49300001	49400000	5743	0.215338
tci2_wsi3.0_chr_1	49400001	49500000	4382	0.22591
tci2_wsi3.0_chr_1	49500001	49600000	3731	0.172396
tci2_wsi3.0_chr_1	49600001	49700000	6554	0.200775
tci2_wsi3.0_chr_1	49700001	49800000	8868	0.214272
tci2_wsi3.0_chr_1	49800001	49900000	3992	0.158897
tci2_wsi3.0_chr_1	49900001	50000000	6547	0.198493
tci2_wsi3.0_chr_1	50000001	50100000	6624	0.163197
tci2_wsi3.0_chr_1	50100001	50200000	7008	0.231226
tci2_wsi3.0_chr_1	50200001	50300000	7618	0.290141
tci2_wsi3.0_chr_1	50300001	50400000	4706	0.208328
tci2_wsi3.0_chr_1	50400001	50500000	6038	0.151813
tci2_wsi3.0_chr_1	50500001	50600000	3664	0.195581
tci2_wsi3.0_chr_1	50600001	50700000	6542	0.230944
tci2_wsi3.0_chr_1	50700001	50800000	6501	0.202239
tci2_wsi3.0_chr_1	50800001	50900000	6621	0.197452
tci2_wsi3.0_chr_1	50900001	51000000	6253	0.206357
tci2_wsi3.0_chr_1	51000001	51100000	4403	0.273321
tci2_wsi3.0_chr_1	51100001	51200000	4324	0.315767
tci2_wsi3.0_chr_1	51200001	51300000	5872	0.235375
tci2_wsi3.0_chr_1	51300001	51400000	6242	0.240866
tci2_wsi3.0_chr_1	51400001	51500000	6997	0.188043
tci2_wsi3.0_chr_1	51500001	51600000	5694	0.198896
tci2_wsi3.0_chr_1	51600001	51700000	4961	0.203044
tci2_wsi3.0_chr_1	51700001	51800000	4871	0.233795
tci2_wsi3.0_chr_1	51800001	51900000	6578	0.215391
tci2_wsi3.0_chr_1	51900001	52000000	7689	0.180899
tci2_wsi3.0_chr_1	52000001	52100000	7583	0.207877
tci2_wsi3.0_chr_1	52100001	52200000	3535	0.283759
tci2_wsi3.0_chr_1	52200001	52300000	8047	0.254152
tci2_wsi3.0_chr_1	52300001	52400000	6756	0.249673
tci2_wsi3.0_chr_1	52400001	52500000	7727	0.202083
tci2_wsi3.0_chr_1	52500001	52600000	6168	0.24398
tci2_wsi3.0_chr_1	52600001	52700000	9195	0.195162
tci2_wsi3.0_chr_1	52700001	52800000	8471	0.205069
tci2_wsi3.0_chr_1	52800001	52900000	6831	0.264682
tci2_wsi3.0_chr_1	52900001	53000000	6876	0.275844
tci2_wsi3.0_chr_1	53000001	53100000	6062	0.209192
tci2_wsi3.0_chr_1	53100001	53200000	7242	0.1941
tci2_wsi3.0_chr_1	53200001	53300000	5872	0.267064
tci2_wsi3.0_chr_1	53300001	53400000	6859	0.203113
tci2_wsi3.0_chr_1	53400001	53500000	7838	0.188363
tci2_wsi3.0_chr_1	53500001	53600000	8772	0.240528
tci2_wsi3.0_chr_1	53600001	53700000	4954	0.307712
tci2_wsi3.0_chr_1	53700001	53800000	4206	0.285946
tci2_wsi3.0_chr_1	53800001	53900000	5614	0.27823
tci2_wsi3.0_chr_1	53900001	54000000	5744	0.245489
tci2_wsi3.0_chr_1	54000001	54100000	7461	0.215999
tci2_wsi3.0_chr_1	54100001	54200000	7182	0.241643
tci2_wsi3.0_chr_1	54200001	54300000	6923	0.239983
tci2_wsi3.0_chr_1	54300001	54400000	6466	0.285145
tci2_wsi3.0_chr_1	54400001	54500000	2773	0.427039
tci2_wsi3.0_chr_1	54500001	54600000	1584	0.206164
tci2_wsi3.0_chr_1	54600001	54700000	6946	0.177846
tci2_wsi3.0_chr_1	54700001	54800000	6743	0.306898
tci2_wsi3.0_chr_1	54800001	54900000	5781	0.218483
tci2_wsi3.0_chr_1	54900001	55000000	5823	0.295118
tci2_wsi3.0_chr_1	55000001	55100000	6074	0.245254
tci2_wsi3.0_chr_1	55100001	55200000	5789	0.251818
tci2_wsi3.0_chr_1	55200001	55300000	4185	0.268327
tci2_wsi3.0_chr_1	55300001	55400000	3523	0.247815
tci2_wsi3.0_chr_1	55400001	55500000	4427	0.274238
tci2_wsi3.0_chr_1	55500001	55600000	4224	0.256585
tci2_wsi3.0_chr_1	55600001	55700000	6548	0.230671
tci2_wsi3.0_chr_1	55700001	55800000	4282	0.268382
tci2_wsi3.0_chr_1	55800001	55900000	6220	0.273362
tci2_wsi3.0_chr_1	55900001	56000000	6094	0.239743
tci2_wsi3.0_chr_1	56000001	56100000	6648	0.170687
tci2_wsi3.0_chr_1	56100001	56200000	5453	0.220023
tci2_wsi3.0_chr_1	56200001	56300000	4477	0.260305
tci2_wsi3.0_chr_1	56300001	56400000	4693	0.229029
tci2_wsi3.0_chr_1	56400001	56500000	3826	0.32261
tci2_wsi3.0_chr_1	56500001	56600000	6471	0.250901
tci2_wsi3.0_chr_1	56600001	56700000	6925	0.291568
tci2_wsi3.0_chr_1	56700001	56800000	7914	0.264858
tci2_wsi3.0_chr_1	56800001	56900000	7207	0.224071
tci2_wsi3.0_chr_1	56900001	57000000	7453	0.251075
tci2_wsi3.0_chr_1	57000001	57100000	4643	0.267332
tci2_wsi3.0_chr_1	57100001	57200000	7856	0.179371
tci2_wsi3.0_chr_1	57200001	57300000	7015	0.219473
tci2_wsi3.0_chr_1	57300001	57400000	5603	0.287351
tci2_wsi3.0_chr_1	57400001	57500000	3574	0.251525
tci2_wsi3.0_chr_1	57500001	57600000	7017	0.255207
tci2_wsi3.0_chr_1	57600001	57700000	8293	0.283167
tci2_wsi3.0_chr_1	57700001	57800000	4247	0.224963
tci2_wsi3.0_chr_1	57800001	57900000	5729	0.158554
tci2_wsi3.0_chr_1	57900001	58000000	3582	0.215017
tci2_wsi3.0_chr_1	58000001	58100000	4451	0.255885
tci2_wsi3.0_chr_1	58100001	58200000	4768	0.2038
tci2_wsi3.0_chr_1	58200001	58300000	7181	0.261066
tci2_wsi3.0_chr_1	58300001	58400000	6685	0.272695
tci2_wsi3.0_chr_1	58400001	58500000	7256	0.224183
tci2_wsi3.0_chr_1	58500001	58600000	9359	0.203778
tci2_wsi3.0_chr_1	58600001	58700000	9509	0.221032
tci2_wsi3.0_chr_1	58700001	58800000	8097	0.188735
tci2_wsi3.0_chr_1	58800001	58900000	8637	0.225025
tci2_wsi3.0_chr_1	58900001	59000000	4036	0.227953
tci2_wsi3.0_chr_1	59000001	59100000	4645	0.142593
tci2_wsi3.0_chr_1	59100001	59200000	6343	0.182538
tci2_wsi3.0_chr_1	59200001	59300000	6899	0.179951
tci2_wsi3.0_chr_1	59300001	59400000	8561	0.206186
tci2_wsi3.0_chr_1	59400001	59500000	8777	0.217285
tci2_wsi3.0_chr_1	59500001	59600000	6332	0.249358
tci2_wsi3.0_chr_1	59600001	59700000	7588	0.234422
tci2_wsi3.0_chr_1	59700001	59800000	9665	0.227959
tci2_wsi3.0_chr_1	59800001	59900000	6117	0.227242
tci2_wsi3.0_chr_1	59900001	60000000	6037	0.251323
tci2_wsi3.0_chr_1	60000001	60100000	7486	0.253341
tci2_wsi3.0_chr_1	60100001	60200000	5454	0.211396
tci2_wsi3.0_chr_1	60200001	60300000	4457	0.189371
tci2_wsi3.0_chr_1	60300001	60400000	2519	0.202973
tci2_wsi3.0_chr_1	60400001	60500000	1778	0.250216
tci2_wsi3.0_chr_1	60500001	60600000	5188	0.198072
tci2_wsi3.0_chr_1	60600001	60700000	5658	0.202558
tci2_wsi3.0_chr_1	60700001	60800000	4109	0.235527
tci2_wsi3.0_chr_1	60800001	60900000	6663	0.34253
tci2_wsi3.0_chr_1	60900001	61000000	6858	0.321141
tci2_wsi3.0_chr_1	61000001	61100000	8149	0.299207
tci2_wsi3.0_chr_1	61100001	61200000	6917	0.309058
tci2_wsi3.0_chr_1	61200001	61300000	7393	0.255019
tci2_wsi3.0_chr_1	61300001	61400000	4025	0.294676
tci2_wsi3.0_chr_1	61400001	61500000	5329	0.368382
tci2_wsi3.0_chr_1	61500001	61600000	3977	0.323096
tci2_wsi3.0_chr_1	61600001	61700000	5804	0.260422
tci2_wsi3.0_chr_1	61700001	61800000	3041	0.280338
tci2_wsi3.0_chr_1	61800001	61900000	4460	0.322774
tci2_wsi3.0_chr_1	61900001	62000000	5653	0.39587
tci2_wsi3.0_chr_1	62000001	62100000	4454	0.382707
tci2_wsi3.0_chr_1	62100001	62200000	4160	0.390498
tci2_wsi3.0_chr_1	62200001	62300000	4140	0.370222
tci2_wsi3.0_chr_1	62300001	62400000	4203	0.289391
tci2_wsi3.0_chr_1	62400001	62500000	3549	0.432076
tci2_wsi3.0_chr_1	62500001	62600000	5414	0.336523
tci2_wsi3.0_chr_1	62600001	62700000	6831	0.256112
tci2_wsi3.0_chr_1	62700001	62800000	6326	0.252659
tci2_wsi3.0_chr_1	62800001	62900000	4382	0.279818
tci2_wsi3.0_chr_1	62900001	63000000	4156	0.330999
tci2_wsi3.0_chr_1	63000001	63100000	7069	0.260812
tci2_wsi3.0_chr_1	63100001	63200000	7207	0.17797
tci2_wsi3.0_chr_1	63200001	63300000	5406	0.198653
tci2_wsi3.0_chr_1	63300001	63400000	4108	0.406021
tci2_wsi3.0_chr_1	63400001	63500000	4802	0.296817
tci2_wsi3.0_chr_1	63500001	63600000	5211	0.276383
tci2_wsi3.0_chr_1	63600001	63700000	7502	0.252596
tci2_wsi3.0_chr_1	63700001	63800000	4519	0.27553
tci2_wsi3.0_chr_1	63800001	63900000	3890	0.329511
tci2_wsi3.0_chr_1	63900001	64000000	5753	0.270749
tci2_wsi3.0_chr_1	64000001	64100000	5601	0.2552
tci2_wsi3.0_chr_1	64100001	64200000	9091	0.27638
tci2_wsi3.0_chr_1	64200001	64300000	6083	0.223131
tci2_wsi3.0_chr_1	64300001	64400000	5529	0.214452
tci2_wsi3.0_chr_1	64400001	64500000	7862	0.170963
tci2_wsi3.0_chr_1	64500001	64600000	2136	0.171029
tci2_wsi3.0_chr_1	64600001	64700000	3960	0.255853
tci2_wsi3.0_chr_1	64700001	64800000	5156	0.276738
tci2_wsi3.0_chr_1	64800001	64900000	4382	0.260662
tci2_wsi3.0_chr_1	64900001	65000000	4311	0.265699
tci2_wsi3.0_chr_1	65000001	65100000	6254	0.309059
tci2_wsi3.0_chr_1	65100001	65200000	8412	0.180333
tci2_wsi3.0_chr_1	65200001	65300000	5662	0.29787
tci2_wsi3.0_chr_1	65300001	65400000	6529	0.2325
tci2_wsi3.0_chr_1	65400001	65500000	6568	0.312978
tci2_wsi3.0_chr_1	65500001	65600000	4166	0.327209
tci2_wsi3.0_chr_1	65600001	65700000	6078	0.230718
tci2_wsi3.0_chr_1	65700001	65800000	6020	0.191783
tci2_wsi3.0_chr_1	65800001	65900000	5382	0.231335
tci2_wsi3.0_chr_1	65900001	66000000	8078	0.264979
tci2_wsi3.0_chr_1	66000001	66100000	5848	0.246567
tci2_wsi3.0_chr_1	66100001	66200000	5541	0.344913
tci2_wsi3.0_chr_1	66200001	66300000	5475	0.26924
tci2_wsi3.0_chr_1	66300001	66400000	6484	0.21297
tci2_wsi3.0_chr_1	66400001	66500000	7674	0.191501
tci2_wsi3.0_chr_1	66500001	66600000	7438	0.288318
tci2_wsi3.0_chr_1	66600001	66700000	5194	0.31829
tci2_wsi3.0_chr_1	66700001	66800000	6506	0.215112
tci2_wsi3.0_chr_1	66800001	66900000	4464	0.264897
tci2_wsi3.0_chr_1	66900001	67000000	7129	0.265831
tci2_wsi3.0_chr_1	67000001	67100000	9104	0.21771
tci2_wsi3.0_chr_1	67100001	67200000	5822	0.203112
tci2_wsi3.0_chr_1	67200001	67300000	5792	0.23423
tci2_wsi3.0_chr_1	67300001	67400000	5639	0.249475
tci2_wsi3.0_chr_1	67400001	67500000	5163	0.225758
tci2_wsi3.0_chr_1	67500001	67600000	8804	0.185096
tci2_wsi3.0_chr_1	67600001	67700000	5911	0.161115
tci2_wsi3.0_chr_1	67700001	67800000	8149	0.23368
tci2_wsi3.0_chr_1	67800001	67900000	4993	0.204475
tci2_wsi3.0_chr_1	67900001	68000000	7081	0.178917
tci2_wsi3.0_chr_1	68000001	68100000	5270	0.17813
tci2_wsi3.0_chr_1	68100001	68200000	7258	0.182888
tci2_wsi3.0_chr_1	68200001	68300000	9633	0.160498
tci2_wsi3.0_chr_1	68300001	68400000	3138	0.138909
tci2_wsi3.0_chr_1	68400001	68500000	5170	0.230954
tci2_wsi3.0_chr_1	68500001	68600000	5839	0.189922
tci2_wsi3.0_chr_1	68600001	68700000	9777	0.177613
tci2_wsi3.0_chr_1	68700001	68800000	5218	0.217586
tci2_wsi3.0_chr_1	68800001	68900000	6425	0.279579
tci2_wsi3.0_chr_1	68900001	69000000	3473	0.223633
tci2_wsi3.0_chr_1	69000001	69100000	7901	0.166129
tci2_wsi3.0_chr_1	69100001	69200000	5756	0.205434
tci2_wsi3.0_chr_1	69200001	69300000	7711	0.161205
tci2_wsi3.0_chr_1	69300001	69400000	3365	0.213204
tci2_wsi3.0_chr_1	69400001	69500000	2389	0.245882
tci2_wsi3.0_chr_1	69500001	69600000	3403	0.134675
tci2_wsi3.0_chr_1	69600001	69700000	4995	0.139162
tci2_wsi3.0_chr_1	69700001	69800000	6738	0.198422
tci2_wsi3.0_chr_1	69800001	69900000	6753	0.191191
tci2_wsi3.0_chr_1	69900001	70000000	7598	0.205333
tci2_wsi3.0_chr_1	70000001	70100000	7420	0.220704
tci2_wsi3.0_chr_1	70100001	70200000	6095	0.277755
tci2_wsi3.0_chr_1	70200001	70300000	7944	0.182543
tci2_wsi3.0_chr_1	70300001	70400000	5606	0.198748
tci2_wsi3.0_chr_1	70400001	70500000	6603	0.147029
tci2_wsi3.0_chr_1	70500001	70600000	6577	0.185267
tci2_wsi3.0_chr_1	70600001	70700000	7573	0.17997
tci2_wsi3.0_chr_1	70700001	70800000	7252	0.162316
tci2_wsi3.0_chr_1	70800001	70900000	4468	0.182041
tci2_wsi3.0_chr_1	70900001	71000000	6396	0.264962
tci2_wsi3.0_chr_1	71000001	71100000	6299	0.197715
tci2_wsi3.0_chr_1	71100001	71200000	7638	0.202632
tci2_wsi3.0_chr_1	71200001	71300000	6762	0.214852
tci2_wsi3.0_chr_1	71300001	71400000	3427	0.221541
tci2_wsi3.0_chr_1	71400001	71500000	4565	0.136414
tci2_wsi3.0_chr_1	71500001	71600000	3272	0.138179
tci2_wsi3.0_chr_1	71600001	71700000	5466	0.291154
tci2_wsi3.0_chr_1	71700001	71800000	6369	0.30635
tci2_wsi3.0_chr_1	71800001	71900000	8067	0.197072
tci2_wsi3.0_chr_1	71900001	72000000	7817	0.275486
tci2_wsi3.0_chr_1	72000001	72100000	5702	0.230678
tci2_wsi3.0_chr_1	72100001	72200000	6524	0.187
tci2_wsi3.0_chr_1	72200001	72300000	8773	0.171004
tci2_wsi3.0_chr_1	72300001	72400000	6485	0.185962
tci2_wsi3.0_chr_1	72400001	72500000	8382	0.200341
tci2_wsi3.0_chr_1	72500001	72600000	7127	0.163488
tci2_wsi3.0_chr_1	72600001	72700000	5168	0.192568
tci2_wsi3.0_chr_1	72700001	72800000	6785	0.19669
tci2_wsi3.0_chr_1	72800001	72900000	4394	0.278391
tci2_wsi3.0_chr_1	72900001	73000000	6111	0.209695
tci2_wsi3.0_chr_1	73000001	73100000	4337	0.151362
tci2_wsi3.0_chr_1	73100001	73200000	4128	0.16885
tci2_wsi3.0_chr_1	73200001	73300000	6411	0.16181
tci2_wsi3.0_chr_1	73300001	73400000	7086	0.151501
tci2_wsi3.0_chr_1	73400001	73500000	6436	0.211688
tci2_wsi3.0_chr_1	73500001	73600000	4371	0.19618
tci2_wsi3.0_chr_1	73600001	73700000	7186	0.222196
tci2_wsi3.0_chr_1	73700001	73800000	5357	0.154657
tci2_wsi3.0_chr_1	73800001	73900000	7560	0.102695
tci2_wsi3.0_chr_1	73900001	74000000	4940	0.0817509
tci2_wsi3.0_chr_1	74000001	74100000	3216	0.131536
tci2_wsi3.0_chr_1	74100001	74200000	3894	0.12931
tci2_wsi3.0_chr_1	74200001	74300000	4473	0.185463
tci2_wsi3.0_chr_1	74300001	74400000	4854	0.206609
tci2_wsi3.0_chr_1	74400001	74500000	4682	0.174931
tci2_wsi3.0_chr_1	74500001	74600000	8270	0.120137
tci2_wsi3.0_chr_1	74600001	74700000	9165	0.160015
tci2_wsi3.0_chr_1	74700001	74800000	9524	0.114669
tci2_wsi3.0_chr_1	74800001	74900000	6943	0.121951
tci2_wsi3.0_chr_1	74900001	75000000	8533	0.137655
tci2_wsi3.0_chr_1	75000001	75100000	3581	0.0710781
tci2_wsi3.0_chr_1	75100001	75200000	6887	0.139647
tci2_wsi3.0_chr_1	75200001	75300000	5493	0.188752
tci2_wsi3.0_chr_1	75300001	75400000	4876	0.208725
tci2_wsi3.0_chr_1	75400001	75500000	5429	0.20263
tci2_wsi3.0_chr_1	75500001	75600000	4410	0.240261
tci2_wsi3.0_chr_1	75600001	75700000	7390	0.130999
tci2_wsi3.0_chr_1	75700001	75800000	8394	0.163044
tci2_wsi3.0_chr_1	75800001	75900000	5717	0.213847
tci2_wsi3.0_chr_1	75900001	76000000	5490	0.209235
tci2_wsi3.0_chr_1	76000001	76100000	6917	0.141487
tci2_wsi3.0_chr_1	76100001	76200000	6000	0.139921
tci2_wsi3.0_chr_1	76200001	76300000	9098	0.143338
tci2_wsi3.0_chr_1	76300001	76400000	8260	0.127113
tci2_wsi3.0_chr_1	76400001	76500000	7096	0.157241
tci2_wsi3.0_chr_1	76500001	76600000	6331	0.146512
tci2_wsi3.0_chr_1	76600001	76700000	2591	0.0694863
tci2_wsi3.0_chr_1	76700001	76800000	2869	0.136666
tci2_wsi3.0_chr_1	76800001	76900000	1611	0.23213
tci2_wsi3.0_chr_1	76900001	77000000	1019	0.216768
tci2_wsi3.0_chr_1	77000001	77100000	1198	0.124279
tci2_wsi3.0_chr_1	77100001	77200000	4400	0.212086
tci2_wsi3.0_chr_1	77200001	77300000	6535	0.12448
tci2_wsi3.0_chr_1	77300001	77400000	7323	0.110629
tci2_wsi3.0_chr_1	77400001	77500000	6869	0.105375
tci2_wsi3.0_chr_1	77500001	77600000	8197	0.141094
tci2_wsi3.0_chr_1	77600001	77700000	4293	0.133036
tci2_wsi3.0_chr_1	77700001	77800000	6329	0.154892
tci2_wsi3.0_chr_1	77800001	77900000	7266	0.145593
tci2_wsi3.0_chr_1	77900001	78000000	5391	0.171892
tci2_wsi3.0_chr_1	78000001	78100000	5163	0.109882
tci2_wsi3.0_chr_1	78100001	78200000	6881	0.151959
tci2_wsi3.0_chr_1	78200001	78300000	5435	0.141656
tci2_wsi3.0_chr_1	78300001	78400000	3134	0.0932206
tci2_wsi3.0_chr_1	78400001	78500000	1617	0.0403931
tci2_wsi3.0_chr_1	78500001	78600000	1440	0.026979
tci2_wsi3.0_chr_1	78600001	78700000	5219	0.138113
tci2_wsi3.0_chr_1	78700001	78800000	5859	0.156167
tci2_wsi3.0_chr_1	78800001	78900000	7837	0.127599
tci2_wsi3.0_chr_1	78900001	79000000	6359	0.157542
tci2_wsi3.0_chr_1	79000001	79100000	3364	0.177861
tci2_wsi3.0_chr_1	79100001	79200000	2024	0.150788
tci2_wsi3.0_chr_1	79200001	79300000	3077	0.153777
tci2_wsi3.0_chr_1	79300001	79400000	4683	0.170782
tci2_wsi3.0_chr_1	79400001	79500000	1853	0.0630784
tci2_wsi3.0_chr_1	79500001	79600000	1599	0.0426198
tci2_wsi3.0_chr_1	79600001	79700000	771	0.0992856
tci2_wsi3.0_chr_1	79700001	79800000	6434	0.0710398
tci2_wsi3.0_chr_1	79800001	79900000	5309	0.179914
tci2_wsi3.0_chr_1	79900001	80000000	3855	0.167023
tci2_wsi3.0_chr_1	80000001	80100000	4492	0.114314
tci2_wsi3.0_chr_1	80100001	80200000	4738	0.147895
tci2_wsi3.0_chr_1	80200001	80300000	7550	0.148317
tci2_wsi3.0_chr_1	80300001	80400000	7310	0.108027
tci2_wsi3.0_chr_1	80400001	80500000	7682	0.143559
tci2_wsi3.0_chr_1	80500001	80600000	2700	0.120854
tci2_wsi3.0_chr_1	80600001	80700000	7875	0.0840926
tci2_wsi3.0_chr_1	80700001	80800000	7354	0.134279
tci2_wsi3.0_chr_1	80800001	80900000	7659	0.158224
tci2_wsi3.0_chr_1	80900001	81000000	5292	0.165518
tci2_wsi3.0_chr_1	81000001	81100000	5213	0.136928
tci2_wsi3.0_chr_1	81100001	81200000	4361	0.0835239
tci2_wsi3.0_chr_1	81200001	81300000	4926	0.136297
tci2_wsi3.0_chr_1	81300001	81400000	6330	0.106147
tci2_wsi3.0_chr_1	81400001	81500000	5000	0.111205
tci2_wsi3.0_chr_1	81500001	81600000	2716	0.238677
tci2_wsi3.0_chr_1	81600001	81700000	4961	0.113969
tci2_wsi3.0_chr_1	81700001	81800000	6398	0.116175
tci2_wsi3.0_chr_1	81800001	81900000	4478	0.115498
tci2_wsi3.0_chr_1	81900001	82000000	7606	0.0832638
tci2_wsi3.0_chr_1	82000001	82100000	8278	0.120997
tci2_wsi3.0_chr_1	82100001	82200000	6499	0.109105
tci2_wsi3.0_chr_1	82200001	82300000	4940	0.128732
tci2_wsi3.0_chr_1	82300001	82400000	6142	0.135706
tci2_wsi3.0_chr_1	82400001	82500000	4632	0.131398
tci2_wsi3.0_chr_1	82500001	82600000	5318	0.125732
tci2_wsi3.0_chr_1	82600001	82700000	8155	0.0677442
tci2_wsi3.0_chr_1	82700001	82800000	5568	0.174023
tci2_wsi3.0_chr_1	82800001	82900000	8527	0.129566
tci2_wsi3.0_chr_1	82900001	83000000	4983	0.105512
tci2_wsi3.0_chr_1	83000001	83100000	1687	0.0937235
tci2_wsi3.0_chr_1	83100001	83200000	2148	0.0835887
tci2_wsi3.0_chr_1	83200001	83300000	1819	0.0540377
tci2_wsi3.0_chr_1	83300001	83400000	880	0.0518294
tci2_wsi3.0_chr_1	83400001	83500000	991	0.0416197
tci2_wsi3.0_chr_1	83500001	83600000	2145	0.0491383
tci2_wsi3.0_chr_1	83600001	83700000	3086	0.0522851
tci2_wsi3.0_chr_1	83700001	83800000	3195	0.0371091
tci2_wsi3.0_chr_1	83800001	83900000	3081	0.0443104
tci2_wsi3.0_chr_1	83900001	84000000	1416	0.0676424
tci2_wsi3.0_chr_1	84000001	84100000	148	0.0625422
tci2_wsi3.0_chr_2	1	100000	4046	0.0806469
tci2_wsi3.0_chr_2	100001	200000	3492	0.0662728
tci2_wsi3.0_chr_2	200001	300000	2972	0.0649791
tci2_wsi3.0_chr_2	300001	400000	3103	0.0622655
tci2_wsi3.0_chr_2	400001	500000	3398	0.0635953
tci2_wsi3.0_chr_2	500001	600000	4869	0.0558436
tci2_wsi3.0_chr_2	600001	700000	4137	0.0635945
tci2_wsi3.0_chr_2	700001	800000	2792	0.140394
tci2_wsi3.0_chr_2	800001	900000	3391	0.102443
tci2_wsi3.0_chr_2	900001	1000000	3333	0.0968496
tci2_wsi3.0_chr_2	1000001	1100000	4586	0.0979241
tci2_wsi3.0_chr_2	1100001	1200000	5802	0.0983778
tci2_wsi3.0_chr_2	1200001	1300000	8078	0.0758545
tci2_wsi3.0_chr_2	1300001	1400000	7951	0.0635491
tci2_wsi3.0_chr_2	1400001	1500000	6547	0.0903428
tci2_wsi3.0_chr_2	1500001	1600000	7435	0.0858823
tci2_wsi3.0_chr_2	1600001	1700000	6576	0.0723481
tci2_wsi3.0_chr_2	1700001	1800000	5947	0.0933064
tci2_wsi3.0_chr_2	1800001	1900000	4419	0.101946
tci2_wsi3.0_chr_2	1900001	2000000	5450	0.132442
tci2_wsi3.0_chr_2	2000001	2100000	7710	0.105958
tci2_wsi3.0_chr_2	2100001	2200000	8266	0.0834957
tci2_wsi3.0_chr_2	2200001	2300000	4227	0.117164
tci2_wsi3.0_chr_2	2300001	2400000	4343	0.0694087
tci2_wsi3.0_chr_2	2400001	2500000	6006	0.123677
tci2_wsi3.0_chr_2	2500001	2600000	3491	0.130734
tci2_wsi3.0_chr_2	2600001	2700000	4653	0.12377
tci2_wsi3.0_chr_2	2700001	2800000	4070	0.119323
tci2_wsi3.0_chr_2	2800001	2900000	6162	0.128328
tci2_wsi3.0_chr_2	2900001	3000000	4572	0.0664636
tci2_wsi3.0_chr_2	3000001	3100000	6080	0.0818598
tci2_wsi3.0_chr_2	3100001	3200000	5016	0.0795472
tci2_wsi3.0_chr_2	3200001	3300000	4861	0.0752793
tci2_wsi3.0_chr_2	3300001	3400000	5939	0.130628
tci2_wsi3.0_chr_2	3400001	3500000	5533	0.0751235
tci2_wsi3.0_chr_2	3500001	3600000	3841	0.0928014
tci2_wsi3.0_chr_2	3600001	3700000	6192	0.188952
tci2_wsi3.0_chr_2	3700001	3800000	3484	0.0735833
tci2_wsi3.0_chr_2	3800001	3900000	6229	0.113889
tci2_wsi3.0_chr_2	3900001	4000000	6295	0.0793511
tci2_wsi3.0_chr_2	4000001	4100000	6086	0.0853441
tci2_wsi3.0_chr_2	4100001	4200000	5762	0.137545
tci2_wsi3.0_chr_2	4200001	4300000	6858	0.0905247
tci2_wsi3.0_chr_2	4300001	4400000	3727	0.134385
tci2_wsi3.0_chr_2	4400001	4500000	7854	0.0709036
tci2_wsi3.0_chr_2	4500001	4600000	4869	0.099019
tci2_wsi3.0_chr_2	4600001	4700000	6353	0.0866101
tci2_wsi3.0_chr_2	4700001	4800000	6160	0.1355
tci2_wsi3.0_chr_2	4800001	4900000	5011	0.085607
tci2_wsi3.0_chr_2	4900001	5000000	5629	0.143852
tci2_wsi3.0_chr_2	5000001	5100000	7745	0.0915231
tci2_wsi3.0_chr_2	5100001	5200000	5713	0.106509
tci2_wsi3.0_chr_2	5200001	5300000	3029	0.315881
tci2_wsi3.0_chr_2	5300001	5400000	2212	0.281451
tci2_wsi3.0_chr_2	5400001	5500000	2100	0.245614
tci2_wsi3.0_chr_2	5500001	5600000	248	0.0407621
tci2_wsi3.0_chr_2	5600001	5700000	4127	0.184057
tci2_wsi3.0_chr_2	5700001	5800000	6408	0.112535
tci2_wsi3.0_chr_2	5800001	5900000	8918	0.0994028
tci2_wsi3.0_chr_2	5900001	6000000	7503	0.127856
tci2_wsi3.0_chr_2	6000001	6100000	6689	0.117432
tci2_wsi3.0_chr_2	6100001	6200000	8046	0.108764
tci2_wsi3.0_chr_2	6200001	6300000	7276	0.0799197
tci2_wsi3.0_chr_2	6300001	6400000	4893	0.11749
tci2_wsi3.0_chr_2	6400001	6500000	5074	0.226635
tci2_wsi3.0_chr_2	6500001	6600000	3853	0.190318
tci2_wsi3.0_chr_2	6600001	6700000	3262	0.0993182
tci2_wsi3.0_chr_2	6700001	6800000	4696	0.0857648
tci2_wsi3.0_chr_2	6800001	6900000	5480	0.150706
tci2_wsi3.0_chr_2	6900001	7000000	5687	0.220847
tci2_wsi3.0_chr_2	7000001	7100000	6936	0.104489
tci2_wsi3.0_chr_2	7100001	7200000	3370	0.0372038
tci2_wsi3.0_chr_2	7200001	7300000	3271	0.120919
tci2_wsi3.0_chr_2	7300001	7400000	4317	0.176989
tci2_wsi3.0_chr_2	7400001	7500000	7179	0.11914
tci2_wsi3.0_chr_2	7500001	7600000	6838	0.122486
tci2_wsi3.0_chr_2	7600001	7700000	6242	0.109673
tci2_wsi3.0_chr_2	7700001	7800000	6563	0.105649
tci2_wsi3.0_chr_2	7800001	7900000	5900	0.127457
tci2_wsi3.0_chr_2	7900001	8000000	7773	0.117877
tci2_wsi3.0_chr_2	8000001	8100000	4406	0.147025
tci2_wsi3.0_chr_2	8100001	8200000	5965	0.0764989
tci2_wsi3.0_chr_2	8200001	8300000	3222	0.155967
tci2_wsi3.0_chr_2	8300001	8400000	5691	0.158584
tci2_wsi3.0_chr_2	8400001	8500000	6836	0.123983
tci2_wsi3.0_chr_2	8500001	8600000	8081	0.136479
tci2_wsi3.0_chr_2	8600001	8700000	7232	0.156298
tci2_wsi3.0_chr_2	8700001	8800000	6428	0.151426
tci2_wsi3.0_chr_2	8800001	8900000	6310	0.12743
tci2_wsi3.0_chr_2	8900001	9000000	6046	0.126973
tci2_wsi3.0_chr_2	9000001	9100000	6279	0.114519
tci2_wsi3.0_chr_2	9100001	9200000	6200	0.144629
tci2_wsi3.0_chr_2	9200001	9300000	1060	0.110129
tci2_wsi3.0_chr_2	9300001	9400000	5674	0.107049
tci2_wsi3.0_chr_2	9400001	9500000	5658	0.111855
tci2_wsi3.0_chr_2	9500001	9600000	5962	0.142604
tci2_wsi3.0_chr_2	9600001	9700000	5010	0.0367841
tci2_wsi3.0_chr_2	9700001	9800000	2589	0.134599
tci2_wsi3.0_chr_2	9800001	9900000	3415	0.081654
tci2_wsi3.0_chr_2	9900001	10000000	3397	0.0435536
tci2_wsi3.0_chr_2	10000001	10100000	3548	0.0335582
tci2_wsi3.0_chr_2	10100001	10200000	4002	0.153253
tci2_wsi3.0_chr_2	10200001	10300000	2852	0.0573357
tci2_wsi3.0_chr_2	10300001	10400000	2980	0.0315435
tci2_wsi3.0_chr_2	10400001	10500000	4428	0.121229
tci2_wsi3.0_chr_2	10500001	10600000	3793	0.188931
tci2_wsi3.0_chr_2	10600001	10700000	8523	0.0891473
tci2_wsi3.0_chr_2	10700001	10800000	4188	0.047207
tci2_wsi3.0_chr_2	10800001	10900000	4078	0.171009
tci2_wsi3.0_chr_2	10900001	11000000	2502	0.258853
tci2_wsi3.0_chr_2	11000001	11100000	4670	0.147873
tci2_wsi3.0_chr_2	11100001	11200000	3999	0.0936197
tci2_wsi3.0_chr_2	11200001	11300000	3595	0.108957
tci2_wsi3.0_chr_2	11300001	11400000	5056	0.124538
tci2_wsi3.0_chr_2	11400001	11500000	4921	0.196318
tci2_wsi3.0_chr_2	11500001	11600000	3998	0.125648
tci2_wsi3.0_chr_2	11600001	11700000	5455	0.11797
tci2_wsi3.0_chr_2	11700001	11800000	5192	0.116293
tci2_wsi3.0_chr_2	11800001	11900000	5378	0.0788483
tci2_wsi3.0_chr_2	11900001	12000000	6711	0.110497
tci2_wsi3.0_chr_2	12000001	12100000	3497	0.127747
tci2_wsi3.0_chr_2	12100001	12200000	6937	0.110523
tci2_wsi3.0_chr_2	12200001	12300000	5587	0.0975946
tci2_wsi3.0_chr_2	12300001	12400000	5868	0.0660786
tci2_wsi3.0_chr_2	12400001	12500000	6840	0.121534
tci2_wsi3.0_chr_2	12500001	12600000	3562	0.0647443
tci2_wsi3.0_chr_2	12600001	12700000	6178	0.109285
tci2_wsi3.0_chr_2	12700001	12800000	6727	0.120609
tci2_wsi3.0_chr_2	12800001	12900000	7482	0.10338
tci2_wsi3.0_chr_2	12900001	13000000	6455	0.133386
tci2_wsi3.0_chr_2	13000001	13100000	5580	0.108736
tci2_wsi3.0_chr_2	13100001	13200000	5685	0.107447
tci2_wsi3.0_chr_2	13200001	13300000	4632	0.114036
tci2_wsi3.0_chr_2	13300001	13400000	4170	0.11418
tci2_wsi3.0_chr_2	13400001	13500000	5009	0.152099
tci2_wsi3.0_chr_2	13500001	13600000	4568	0.119677
tci2_wsi3.0_chr_2	13600001	13700000	4957	0.170566
tci2_wsi3.0_chr_2	13700001	13800000	6253	0.121584
tci2_wsi3.0_chr_2	13800001	13900000	5630	0.116887
tci2_wsi3.0_chr_2	13900001	14000000	4376	0.142712
tci2_wsi3.0_chr_2	14000001	14100000	3821	0.0911901
tci2_wsi3.0_chr_2	14100001	14200000	1735	0.261257
tci2_wsi3.0_chr_2	14200001	14300000	4303	0.195963
tci2_wsi3.0_chr_2	14300001	14400000	4000	0.138538
tci2_wsi3.0_chr_2	14400001	14500000	5987	0.123971
tci2_wsi3.0_chr_2	14500001	14600000	2360	0.162322
tci2_wsi3.0_chr_2	14600001	14700000	5225	0.116392
tci2_wsi3.0_chr_2	14700001	14800000	6419	0.128353
tci2_wsi3.0_chr_2	14800001	14900000	3198	0.228634
tci2_wsi3.0_chr_2	14900001	15000000	4350	0.16465
tci2_wsi3.0_chr_2	15000001	15100000	5142	0.121626
tci2_wsi3.0_chr_2	15100001	15200000	4757	0.0695321
tci2_wsi3.0_chr_2	15200001	15300000	7691	0.0848762
tci2_wsi3.0_chr_2	15300001	15400000	7127	0.0866417
tci2_wsi3.0_chr_2	15400001	15500000	4793	0.126693
tci2_wsi3.0_chr_2	15500001	15600000	6235	0.138886
tci2_wsi3.0_chr_2	15600001	15700000	6525	0.146669
tci2_wsi3.0_chr_2	15700001	15800000	3932	0.138725
tci2_wsi3.0_chr_2	15800001	15900000	6936	0.0933378
tci2_wsi3.0_chr_2	15900001	16000000	5748	0.0866414
tci2_wsi3.0_chr_2	16000001	16100000	3139	0.12961
tci2_wsi3.0_chr_2	16100001	16200000	5150	0.0781777
tci2_wsi3.0_chr_2	16200001	16300000	6962	0.0884693
tci2_wsi3.0_chr_2	16300001	16400000	3982	0.10749
tci2_wsi3.0_chr_2	16400001	16500000	8763	0.134713
tci2_wsi3.0_chr_2	16500001	16600000	8190	0.141919
tci2_wsi3.0_chr_2	16600001	16700000	9631	0.118322
tci2_wsi3.0_chr_2	16700001	16800000	9294	0.124041
tci2_wsi3.0_chr_2	16800001	16900000	8455	0.101295
tci2_wsi3.0_chr_2	16900001	17000000	3997	0.133212
tci2_wsi3.0_chr_2	17000001	17100000	5363	0.12934
tci2_wsi3.0_chr_2	17100001	17200000	4660	0.141255
tci2_wsi3.0_chr_2	17200001	17300000	7057	0.0753008
tci2_wsi3.0_chr_2	17300001	17400000	4003	0.122781
tci2_wsi3.0_chr_2	17400001	17500000	1282	0.18145
tci2_wsi3.0_chr_2	17500001	17600000	4671	0.151379
tci2_wsi3.0_chr_2	17600001	17700000	1786	0.135453
tci2_wsi3.0_chr_2	17700001	17800000	7457	0.100549
tci2_wsi3.0_chr_2	17800001	17900000	6861	0.0880622
tci2_wsi3.0_chr_2	17900001	18000000	7546	0.104285
tci2_wsi3.0_chr_2	18000001	18100000	6485	0.111973
tci2_wsi3.0_chr_2	18100001	18200000	5154	0.124972
tci2_wsi3.0_chr_2	18200001	18300000	7212	0.13213
tci2_wsi3.0_chr_2	18300001	18400000	4452	0.193139
tci2_wsi3.0_chr_2	18400001	18500000	3218	0.0744733
tci2_wsi3.0_chr_2	18500001	18600000	2886	0.109026
tci2_wsi3.0_chr_2	18600001	18700000	4577	0.143089
tci2_wsi3.0_chr_2	18700001	18800000	5086	0.135065
tci2_wsi3.0_chr_2	18800001	18900000	6633	0.126698
tci2_wsi3.0_chr_2	18900001	19000000	4441	0.178063
tci2_wsi3.0_chr_2	19000001	19100000	4133	0.137365
tci2_wsi3.0_chr_2	19100001	19200000	6929	0.134875
tci2_wsi3.0_chr_2	19200001	19300000	8290	0.118535
tci2_wsi3.0_chr_2	19300001	19400000	7840	0.0835805
tci2_wsi3.0_chr_2	19400001	19500000	6173	0.12647
tci2_wsi3.0_chr_2	19500001	19600000	6077	0.108264
tci2_wsi3.0_chr_2	19600001	19700000	6413	0.103286
tci2_wsi3.0_chr_2	19700001	19800000	4095	0.149572
tci2_wsi3.0_chr_2	19800001	19900000	5888	0.193217
tci2_wsi3.0_chr_2	19900001	20000000	6040	0.194015
tci2_wsi3.0_chr_2	20000001	20100000	4863	0.149862
tci2_wsi3.0_chr_2	20100001	20200000	5330	0.264174
tci2_wsi3.0_chr_2	20200001	20300000	5345	0.202048
tci2_wsi3.0_chr_2	20300001	20400000	7517	0.133243
tci2_wsi3.0_chr_2	20400001	20500000	6818	0.142962
tci2_wsi3.0_chr_2	20500001	20600000	5977	0.2066
tci2_wsi3.0_chr_2	20600001	20700000	5919	0.218594
tci2_wsi3.0_chr_2	20700001	20800000	4197	0.158978
tci2_wsi3.0_chr_2	20800001	20900000	4487	0.171801
tci2_wsi3.0_chr_2	20900001	21000000	6764	0.143342
tci2_wsi3.0_chr_2	21000001	21100000	2409	0.156466
tci2_wsi3.0_chr_2	21100001	21200000	3114	0.200403
tci2_wsi3.0_chr_2	21200001	21300000	5292	0.127185
tci2_wsi3.0_chr_2	21300001	21400000	6154	0.151581
tci2_wsi3.0_chr_2	21400001	21500000	4774	0.216934
tci2_wsi3.0_chr_2	21500001	21600000	6457	0.175885
tci2_wsi3.0_chr_2	21600001	21700000	5823	0.192638
tci2_wsi3.0_chr_2	21700001	21800000	6749	0.208985
tci2_wsi3.0_chr_2	21800001	21900000	6542	0.163511
tci2_wsi3.0_chr_2	21900001	22000000	4498	0.181664
tci2_wsi3.0_chr_2	22000001	22100000	5968	0.169399
tci2_wsi3.0_chr_2	22100001	22200000	4375	0.160599
tci2_wsi3.0_chr_2	22200001	22300000	3481	0.117869
tci2_wsi3.0_chr_2	22300001	22400000	6482	0.139864
tci2_wsi3.0_chr_2	22400001	22500000	6314	0.158928
tci2_wsi3.0_chr_2	22500001	22600000	7552	0.176725
tci2_wsi3.0_chr_2	22600001	22700000	6546	0.188173
tci2_wsi3.0_chr_2	22700001	22800000	4055	0.200937
tci2_wsi3.0_chr_2	22800001	22900000	6636	0.168087
tci2_wsi3.0_chr_2	22900001	23000000	5567	0.122834
tci2_wsi3.0_chr_2	23000001	23100000	5901	0.126708
tci2_wsi3.0_chr_2	23100001	23200000	4589	0.107694
tci2_wsi3.0_chr_2	23200001	23300000	4219	0.0838721
tci2_wsi3.0_chr_2	23300001	23400000	5383	0.182946
tci2_wsi3.0_chr_2	23400001	23500000	8199	0.0987734
tci2_wsi3.0_chr_2	23500001	23600000	4840	0.103854
tci2_wsi3.0_chr_2	23600001	23700000	7633	0.113528
tci2_wsi3.0_chr_2	23700001	23800000	5687	0.104877
tci2_wsi3.0_chr_2	23800001	23900000	6355	0.102491
tci2_wsi3.0_chr_2	23900001	24000000	3465	0.210103
tci2_wsi3.0_chr_2	24000001	24100000	3342	0.164283
tci2_wsi3.0_chr_2	24100001	24200000	4347	0.125485
tci2_wsi3.0_chr_2	24200001	24300000	2845	0.116543
tci2_wsi3.0_chr_2	24300001	24400000	2769	0.092388
tci2_wsi3.0_chr_2	24400001	24500000	4513	0.20296
tci2_wsi3.0_chr_2	24500001	24600000	3316	0.223145
tci2_wsi3.0_chr_2	24600001	24700000	5171	0.189789
tci2_wsi3.0_chr_2	24700001	24800000	5112	0.0889289
tci2_wsi3.0_chr_2	24800001	24900000	6165	0.0775702
tci2_wsi3.0_chr_2	24900001	25000000	2421	0.17178
tci2_wsi3.0_chr_2	25000001	25100000	4674	0.177743
tci2_wsi3.0_chr_2	25100001	25200000	5059	0.0670301
tci2_wsi3.0_chr_2	25200001	25300000	3466	0.200649
tci2_wsi3.0_chr_2	25300001	25400000	3474	0.210239
tci2_wsi3.0_chr_2	25400001	25500000	2826	0.216018
tci2_wsi3.0_chr_2	25500001	25600000	3023	0.147057
tci2_wsi3.0_chr_2	25600001	25700000	3720	0.178873
tci2_wsi3.0_chr_2	25700001	25800000	4667	0.10643
tci2_wsi3.0_chr_2	25800001	25900000	5116	0.112061
tci2_wsi3.0_chr_2	25900001	26000000	3989	0.0578606
tci2_wsi3.0_chr_2	26000001	26100000	3355	0.192911
tci2_wsi3.0_chr_2	26100001	26200000	4306	0.147065
tci2_wsi3.0_chr_2	26200001	26300000	6672	0.0669737
tci2_wsi3.0_chr_2	26300001	26400000	6459	0.0673599
tci2_wsi3.0_chr_2	26400001	26500000	8692	0.0664264
tci2_wsi3.0_chr_2	26500001	26600000	8656	0.0762824
tci2_wsi3.0_chr_2	26600001	26700000	5701	0.111138
tci2_wsi3.0_chr_2	26700001	26800000	2450	0.128563
tci2_wsi3.0_chr_2	26800001	26900000	2699	0.151116
tci2_wsi3.0_chr_2	26900001	27000000	4536	0.142933
tci2_wsi3.0_chr_2	27000001	27100000	4172	0.250464
tci2_wsi3.0_chr_2	27100001	27200000	4631	0.161987
tci2_wsi3.0_chr_2	27200001	27300000	4523	0.111729
tci2_wsi3.0_chr_2	27300001	27400000	3216	0.0470099
tci2_wsi3.0_chr_2	27400001	27500000	5339	0.0722126
tci2_wsi3.0_chr_2	27500001	27600000	5666	0.0795821
tci2_wsi3.0_chr_2	27600001	27700000	6262	0.190553
tci2_wsi3.0_chr_2	27700001	27800000	5006	0.2291
tci2_wsi3.0_chr_2	27800001	27900000	3823	0.282818
tci2_wsi3.0_chr_2	27900001	28000000	1296	0.260382
tci2_wsi3.0_chr_2	28000001	28100000	5192	0.121881
tci2_wsi3.0_chr_2	28100001	28200000	3467	0.138016
tci2_wsi3.0_chr_2	28200001	28300000	5205	0.10609
tci2_wsi3.0_chr_2	28300001	28400000	8499	0.119019
tci2_wsi3.0_chr_2	28400001	28500000	3626	0.138256
tci2_wsi3.0_chr_2	28500001	28600000	5528	0.115838
tci2_wsi3.0_chr_2	28600001	28700000	4872	0.107725
tci2_wsi3.0_chr_2	28700001	28800000	3518	0.132644
tci2_wsi3.0_chr_2	28800001	28900000	4152	0.0690877
tci2_wsi3.0_chr_2	28900001	29000000	3563	0.118121
tci2_wsi3.0_chr_2	29000001	29100000	2537	0.28137
tci2_wsi3.0_chr_2	29100001	29200000	6147	0.151215
tci2_wsi3.0_chr_2	29200001	29300000	6809	0.12113
tci2_wsi3.0_chr_2	29300001	29400000	5593	0.126757
tci2_wsi3.0_chr_2	29400001	29500000	6467	0.114595
tci2_wsi3.0_chr_2	29500001	29600000	5540	0.0855933
tci2_wsi3.0_chr_2	29600001	29700000	6051	0.179076
tci2_wsi3.0_chr_2	29700001	29800000	4600	0.17923
tci2_wsi3.0_chr_2	29800001	29900000	3163	0.1098
tci2_wsi3.0_chr_2	29900001	30000000	4002	0.161381
tci2_wsi3.0_chr_2	30000001	30100000	4820	0.154028
tci2_wsi3.0_chr_2	30100001	30200000	5899	0.116438
tci2_wsi3.0_chr_2	30200001	30300000	3539	0.185303
tci2_wsi3.0_chr_2	30300001	30400000	6717	0.167824
tci2_wsi3.0_chr_2	30400001	30500000	5010	0.172541
tci2_wsi3.0_chr_2	30500001	30600000	6051	0.153715
tci2_wsi3.0_chr_2	30600001	30700000	8686	0.121481
tci2_wsi3.0_chr_2	30700001	30800000	4721	0.21525
tci2_wsi3.0_chr_2	30800001	30900000	7163	0.171831
tci2_wsi3.0_chr_2	30900001	31000000	4978	0.193543
tci2_wsi3.0_chr_2	31000001	31100000	2944	0.221261
tci2_wsi3.0_chr_2	31100001	31200000	3169	0.147464
tci2_wsi3.0_chr_2	31200001	31300000	5950	0.147732
tci2_wsi3.0_chr_2	31300001	31400000	4984	0.147654
tci2_wsi3.0_chr_2	31400001	31500000	6106	0.207224
tci2_wsi3.0_chr_2	31500001	31600000	6206	0.263139
tci2_wsi3.0_chr_2	31600001	31700000	6701	0.214813
tci2_wsi3.0_chr_2	31700001	31800000	7565	0.200321
tci2_wsi3.0_chr_2	31800001	31900000	3948	0.147646
tci2_wsi3.0_chr_2	31900001	32000000	4428	0.211542
tci2_wsi3.0_chr_2	32000001	32100000	5994	0.188278
tci2_wsi3.0_chr_2	32100001	32200000	5934	0.264346
tci2_wsi3.0_chr_2	32200001	32300000	3848	0.241198
tci2_wsi3.0_chr_2	32300001	32400000	3536	0.485501
tci2_wsi3.0_chr_2	32400001	32500000	4398	0.272141
tci2_wsi3.0_chr_2	32500001	32600000	2376	0.24008
tci2_wsi3.0_chr_2	32600001	32700000	3342	0.235814
tci2_wsi3.0_chr_2	32700001	32800000	2938	0.138927
tci2_wsi3.0_chr_2	32800001	32900000	3948	0.243053
tci2_wsi3.0_chr_2	32900001	33000000	1502	0.0867029
tci2_wsi3.0_chr_2	33000001	33100000	1898	0.111267
tci2_wsi3.0_chr_2	33100001	33200000	1969	0.0675611
tci2_wsi3.0_chr_2	33200001	33300000	908	0.192711
tci2_wsi3.0_chr_2	33300001	33400000	3103	0.197923
tci2_wsi3.0_chr_2	33400001	33500000	4530	0.214924
tci2_wsi3.0_chr_2	33500001	33600000	3732	0.124286
tci2_wsi3.0_chr_2	33600001	33700000	4282	0.119734
tci2_wsi3.0_chr_2	33700001	33800000	5707	0.19178
tci2_wsi3.0_chr_2	33800001	33900000	1419	0.234602
tci2_wsi3.0_chr_2	33900001	34000000	3726	0.207961
tci2_wsi3.0_chr_2	34000001	34100000	2797	0.25651
tci2_wsi3.0_chr_2	34100001	34200000	1838	0.218439
tci2_wsi3.0_chr_2	34200001	34300000	3425	0.176758
tci2_wsi3.0_chr_2	34300001	34400000	4237	0.178099
tci2_wsi3.0_chr_2	34400001	34500000	5870	0.137665
tci2_wsi3.0_chr_2	34500001	34600000	3884	0.189241
tci2_wsi3.0_chr_2	34600001	34700000	5325	0.232793
tci2_wsi3.0_chr_2	34700001	34800000	5179	0.235942
tci2_wsi3.0_chr_2	34800001	34900000	7437	0.168195
tci2_wsi3.0_chr_2	34900001	35000000	3961	0.156992
tci2_wsi3.0_chr_2	35000001	35100000	6572	0.131994
tci2_wsi3.0_chr_2	35100001	35200000	6516	0.204735
tci2_wsi3.0_chr_2	35200001	35300000	4950	0.152293
tci2_wsi3.0_chr_2	35300001	35400000	4212	0.139889
tci2_wsi3.0_chr_2	35400001	35500000	5339	0.235123
tci2_wsi3.0_chr_2	35500001	35600000	3999	0.170487
tci2_wsi3.0_chr_2	35600001	35700000	6024	0.13242
tci2_wsi3.0_chr_2	35700001	35800000	7873	0.302698
tci2_wsi3.0_chr_2	35800001	35900000	6232	0.165047
tci2_wsi3.0_chr_2	35900001	36000000	4981	0.22505
tci2_wsi3.0_chr_2	36000001	36100000	4615	0.222834
tci2_wsi3.0_chr_2	36100001	36200000	6514	0.179975
tci2_wsi3.0_chr_2	36200001	36300000	5514	0.165554
tci2_wsi3.0_chr_2	36300001	36400000	4742	0.274432
tci2_wsi3.0_chr_2	36400001	36500000	2220	0.127771
tci2_wsi3.0_chr_2	36500001	36600000	642	0.0419225
tci2_wsi3.0_chr_2	36600001	36700000	1024	0.0358313
tci2_wsi3.0_chr_2	36700001	36800000	1600	0.107524
tci2_wsi3.0_chr_2	36800001	36900000	1906	0.0604878
tci2_wsi3.0_chr_2	36900001	37000000	5654	0.129514
tci2_wsi3.0_chr_2	37000001	37100000	7058	0.185023
tci2_wsi3.0_chr_2	37100001	37200000	5752	0.103008
tci2_wsi3.0_chr_2	37200001	37300000	7279	0.177583
tci2_wsi3.0_chr_2	37300001	37400000	6309	0.281592
tci2_wsi3.0_chr_2	37400001	37500000	3808	0.118538
tci2_wsi3.0_chr_2	37500001	37600000	7394	0.15109
tci2_wsi3.0_chr_2	37600001	37700000	4013	0.17427
tci2_wsi3.0_chr_2	37700001	37800000	5839	0.160315
tci2_wsi3.0_chr_2	37800001	37900000	4618	0.199061
tci2_wsi3.0_chr_2	37900001	38000000	4003	0.451523
tci2_wsi3.0_chr_2	38000001	38100000	5840	0.143502
tci2_wsi3.0_chr_2	38100001	38200000	5399	0.0614145
tci2_wsi3.0_chr_2	38200001	38300000	4198	0.184241
tci2_wsi3.0_chr_2	38300001	38400000	1873	0.129606
tci2_wsi3.0_chr_2	38400001	38500000	5497	0.182633
tci2_wsi3.0_chr_2	38500001	38600000	2733	0.113507
tci2_wsi3.0_chr_2	38600001	38700000	2693	0.0747921
tci2_wsi3.0_chr_2	38700001	38800000	2989	0.087958
tci2_wsi3.0_chr_2	38800001	38900000	1944	0.0771637
tci2_wsi3.0_chr_2	38900001	39000000	2997	0.0966646
tci2_wsi3.0_chr_2	39000001	39100000	3222	0.0501069
tci2_wsi3.0_chr_2	39100001	39200000	3253	0.063615
tci2_wsi3.0_chr_2	39200001	39300000	3365	0.256013
tci2_wsi3.0_chr_2	39300001	39400000	4245	0.113211
tci2_wsi3.0_chr_2	39400001	39500000	2723	0.165544
tci2_wsi3.0_chr_2	39500001	39600000	2656	0.243683
tci2_wsi3.0_chr_2	39600001	39700000	5516	0.144178
tci2_wsi3.0_chr_2	39700001	39800000	2913	0.154914
tci2_wsi3.0_chr_2	39800001	39900000	3641	0.26872
tci2_wsi3.0_chr_2	39900001	40000000	4382	0.215677
tci2_wsi3.0_chr_2	40000001	40100000	3169	0.183229
tci2_wsi3.0_chr_2	40100001	40200000	2230	0.409661
tci2_wsi3.0_chr_2	40200001	40300000	3220	0.440142
tci2_wsi3.0_chr_2	40300001	40400000	1666	0.344125
tci2_wsi3.0_chr_2	40400001	40500000	6162	0.13257
tci2_wsi3.0_chr_2	40500001	40600000	6251	0.129601
tci2_wsi3.0_chr_2	40600001	40700000	4288	0.14467
tci2_wsi3.0_chr_2	40700001	40800000	2712	0.125294
tci2_wsi3.0_chr_2	40800001	40900000	3505	0.230055
tci2_wsi3.0_chr_2	40900001	41000000	5121	0.133333
tci2_wsi3.0_chr_2	41000001	41100000	5585	0.283203
tci2_wsi3.0_chr_2	41100001	41200000	5944	0.151054
tci2_wsi3.0_chr_2	41200001	41300000	5720	0.151957
tci2_wsi3.0_chr_2	41300001	41400000	3669	0.180229
tci2_wsi3.0_chr_2	41400001	41500000	3658	0.258627
tci2_wsi3.0_chr_2	41500001	41600000	5510	0.157887
tci2_wsi3.0_chr_2	41600001	41700000	4236	0.123193
tci2_wsi3.0_chr_2	41700001	41800000	6086	0.168006
tci2_wsi3.0_chr_2	41800001	41900000	6767	0.254384
tci2_wsi3.0_chr_2	41900001	42000000	4715	0.186022
tci2_wsi3.0_chr_2	42000001	42100000	3003	0.121311
tci2_wsi3.0_chr_2	42100001	42200000	5154	0.0755302
tci2_wsi3.0_chr_2	42200001	42300000	6362	0.14877
tci2_wsi3.0_chr_2	42300001	42400000	4817	0.210438
tci2_wsi3.0_chr_2	42400001	42500000	5574	0.200413
tci2_wsi3.0_chr_2	42500001	42600000	7498	0.229559
tci2_wsi3.0_chr_2	42600001	42700000	5082	0.081134
tci2_wsi3.0_chr_2	42700001	42800000	4330	0.0707673
tci2_wsi3.0_chr_2	42800001	42900000	6621	0.124957
tci2_wsi3.0_chr_2	42900001	43000000	5999	0.0964024
tci2_wsi3.0_chr_2	43000001	43100000	5743	0.175441
tci2_wsi3.0_chr_2	43100001	43200000	5088	0.124808
tci2_wsi3.0_chr_2	43200001	43300000	4590	0.238791
tci2_wsi3.0_chr_2	43300001	43400000	4064	0.164351
tci2_wsi3.0_chr_2	43400001	43500000	3533	0.302083
tci2_wsi3.0_chr_2	43500001	43600000	4177	0.32291
tci2_wsi3.0_chr_2	43600001	43700000	5565	0.164939
tci2_wsi3.0_chr_2	43700001	43800000	4379	0.181718
tci2_wsi3.0_chr_2	43800001	43900000	2557	0.0922399
tci2_wsi3.0_chr_2	43900001	44000000	3064	0.379622
tci2_wsi3.0_chr_2	44000001	44100000	2402	0.325104
tci2_wsi3.0_chr_2	44100001	44200000	3974	0.15769
tci2_wsi3.0_chr_2	44200001	44300000	3212	0.192591
tci2_wsi3.0_chr_2	44300001	44400000	2693	0.306234
tci2_wsi3.0_chr_2	44400001	44500000	3996	0.246815
tci2_wsi3.0_chr_2	44500001	44600000	6282	0.366683
tci2_wsi3.0_chr_2	44600001	44700000	6483	0.231824
tci2_wsi3.0_chr_2	44700001	44800000	4829	0.105761
tci2_wsi3.0_chr_2	44800001	44900000	5310	0.215181
tci2_wsi3.0_chr_2	44900001	45000000	4263	0.127209
tci2_wsi3.0_chr_2	45000001	45100000	6270	0.0854518
tci2_wsi3.0_chr_2	45100001	45200000	9530	0.0720567
tci2_wsi3.0_chr_2	45200001	45300000	6393	0.125456
tci2_wsi3.0_chr_2	45300001	45400000	5415	0.213766
tci2_wsi3.0_chr_2	45400001	45500000	8517	0.197874
tci2_wsi3.0_chr_2	45500001	45600000	4935	0.149412
tci2_wsi3.0_chr_2	45600001	45700000	4687	0.159951
tci2_wsi3.0_chr_2	45700001	45800000	9338	0.129156
tci2_wsi3.0_chr_2	45800001	45900000	5073	0.20099
tci2_wsi3.0_chr_2	45900001	46000000	5171	0.182499
tci2_wsi3.0_chr_2	46000001	46100000	6374	0.118493
tci2_wsi3.0_chr_2	46100001	46200000	6768	0.198645
tci2_wsi3.0_chr_2	46200001	46300000	5716	0.150212
tci2_wsi3.0_chr_2	46300001	46400000	5706	0.185559
tci2_wsi3.0_chr_2	46400001	46500000	5028	0.220787
tci2_wsi3.0_chr_2	46500001	46600000	4790	0.187648
tci2_wsi3.0_chr_2	46600001	46700000	5414	0.0789168
tci2_wsi3.0_chr_2	46700001	46800000	2768	0.0786699
tci2_wsi3.0_chr_2	46800001	46900000	2920	0.0697251
tci2_wsi3.0_chr_2	46900001	47000000	4788	0.0965786
tci2_wsi3.0_chr_2	47000001	47100000	5501	0.113164
tci2_wsi3.0_chr_2	47100001	47200000	8381	0.16742
tci2_wsi3.0_chr_2	47200001	47300000	7192	0.198965
tci2_wsi3.0_chr_2	47300001	47400000	4096	0.213745
tci2_wsi3.0_chr_2	47400001	47500000	2404	0.119053
tci2_wsi3.0_chr_2	47500001	47600000	3653	0.1876
tci2_wsi3.0_chr_2	47600001	47700000	5095	0.264632
tci2_wsi3.0_chr_2	47700001	47800000	4228	0.192589
tci2_wsi3.0_chr_2	47800001	47900000	2579	0.153493
tci2_wsi3.0_chr_2	47900001	48000000	4906	0.238872
tci2_wsi3.0_chr_2	48000001	48100000	5953	0.142927
tci2_wsi3.0_chr_2	48100001	48200000	5208	0.1708
tci2_wsi3.0_chr_2	48200001	48300000	4345	0.12008
tci2_wsi3.0_chr_2	48300001	48400000	2001	0.313824
tci2_wsi3.0_chr_2	48400001	48500000	2019	0.238009
tci2_wsi3.0_chr_2	48500001	48600000	5822	0.213118
tci2_wsi3.0_chr_2	48600001	48700000	5740	0.192987
tci2_wsi3.0_chr_2	48700001	48800000	4802	0.0765913
tci2_wsi3.0_chr_2	48800001	48900000	3582	0.174694
tci2_wsi3.0_chr_2	48900001	49000000	5196	0.197432
tci2_wsi3.0_chr_2	49000001	49100000	7578	0.15082
tci2_wsi3.0_chr_2	49100001	49200000	6798	0.198539
tci2_wsi3.0_chr_2	49200001	49300000	6348	0.211033
tci2_wsi3.0_chr_2	49300001	49400000	6696	0.126035
tci2_wsi3.0_chr_2	49400001	49500000	7671	0.216608
tci2_wsi3.0_chr_2	49500001	49600000	5512	0.199838
tci2_wsi3.0_chr_2	49600001	49700000	5138	0.220384
tci2_wsi3.0_chr_2	49700001	49800000	6773	0.181274
tci2_wsi3.0_chr_2	49800001	49900000	6538	0.210412
tci2_wsi3.0_chr_2	49900001	50000000	8171	0.143471
tci2_wsi3.0_chr_2	50000001	50100000	5894	0.230868
tci2_wsi3.0_chr_2	50100001	50200000	4191	0.124247
tci2_wsi3.0_chr_2	50200001	50300000	5230	0.187515
tci2_wsi3.0_chr_2	50300001	50400000	5248	0.20077
tci2_wsi3.0_chr_2	50400001	50500000	4136	0.160379
tci2_wsi3.0_chr_2	50500001	50600000	3967	0.41641
tci2_wsi3.0_chr_2	50600001	50700000	3019	0.163505
tci2_wsi3.0_chr_2	50700001	50800000	4552	0.0734056
tci2_wsi3.0_chr_2	50800001	50900000	5691	0.0786801
tci2_wsi3.0_chr_2	50900001	51000000	5079	0.111542
tci2_wsi3.0_chr_2	51000001	51100000	5539	0.0742095
tci2_wsi3.0_chr_2	51100001	51200000	6721	0.116632
tci2_wsi3.0_chr_2	51200001	51300000	9864	0.162238
tci2_wsi3.0_chr_2	51300001	51400000	8101	0.138651
tci2_wsi3.0_chr_2	51400001	51500000	6240	0.0955038
tci2_wsi3.0_chr_2	51500001	51600000	7353	0.160635
tci2_wsi3.0_chr_2	51600001	51700000	5386	0.187949
tci2_wsi3.0_chr_2	51700001	51800000	6281	0.197757
tci2_wsi3.0_chr_2	51800001	51900000	7079	0.162946
tci2_wsi3.0_chr_2	51900001	52000000	4126	0.155277
tci2_wsi3.0_chr_2	52000001	52100000	7768	0.147709
tci2_wsi3.0_chr_2	52100001	52200000	6033	0.237759
tci2_wsi3.0_chr_2	52200001	52300000	5676	0.261965
tci2_wsi3.0_chr_2	52300001	52400000	6445	0.164656
tci2_wsi3.0_chr_2	52400001	52500000	4024	0.193651
tci2_wsi3.0_chr_2	52500001	52600000	3917	0.258279
tci2_wsi3.0_chr_2	52600001	52700000	2666	0.103166
tci2_wsi3.0_chr_2	52700001	52800000	4492	0.154322
tci2_wsi3.0_chr_2	52800001	52900000	4699	0.0936769
tci2_wsi3.0_chr_2	52900001	53000000	5874	0.103731
tci2_wsi3.0_chr_2	53000001	53100000	7005	0.120684
tci2_wsi3.0_chr_2	53100001	53200000	8926	0.164261
tci2_wsi3.0_chr_2	53200001	53300000	7732	0.141716
tci2_wsi3.0_chr_2	53300001	53400000	4594	0.1845
tci2_wsi3.0_chr_2	53400001	53500000	2666	0.173835
tci2_wsi3.0_chr_2	53500001	53600000	3324	0.245169
tci2_wsi3.0_chr_2	53600001	53700000	4225	0.0611131
tci2_wsi3.0_chr_2	53700001	53800000	4739	0.243966
tci2_wsi3.0_chr_2	53800001	53900000	3057	0.167057
tci2_wsi3.0_chr_2	53900001	54000000	3057	0.19631
tci2_wsi3.0_chr_2	54000001	54100000	3742	0.174642
tci2_wsi3.0_chr_2	54100001	54200000	6010	0.222166
tci2_wsi3.0_chr_2	54200001	54300000	5501	0.159405
tci2_wsi3.0_chr_2	54300001	54400000	5337	0.14245
tci2_wsi3.0_chr_2	54400001	54500000	3856	0.273548
tci2_wsi3.0_chr_2	54500001	54600000	6066	0.19698
tci2_wsi3.0_chr_2	54600001	54700000	4378	0.215963
tci2_wsi3.0_chr_2	54700001	54800000	7025	0.125545
tci2_wsi3.0_chr_2	54800001	54900000	8333	0.17295
tci2_wsi3.0_chr_2	54900001	55000000	6590	0.145113
tci2_wsi3.0_chr_2	55000001	55100000	2986	0.115742
tci2_wsi3.0_chr_2	55100001	55200000	3553	0.193739
tci2_wsi3.0_chr_2	55200001	55300000	4078	0.229165
tci2_wsi3.0_chr_2	55300001	55400000	2459	0.0848242
tci2_wsi3.0_chr_2	55400001	55500000	2124	0.17459
tci2_wsi3.0_chr_2	55500001	55600000	3319	0.0693179
tci2_wsi3.0_chr_2	55600001	55700000	3064	0.272269
tci2_wsi3.0_chr_2	55700001	55800000	3962	0.060648
tci2_wsi3.0_chr_2	55800001	55900000	4032	0.0456731
tci2_wsi3.0_chr_2	55900001	56000000	4376	0.0922582
tci2_wsi3.0_chr_2	56000001	56100000	5332	0.163714
tci2_wsi3.0_chr_2	56100001	56200000	3501	0.189193
tci2_wsi3.0_chr_2	56200001	56300000	4230	0.188709
tci2_wsi3.0_chr_2	56300001	56400000	8450	0.157678
tci2_wsi3.0_chr_2	56400001	56500000	6430	0.170325
tci2_wsi3.0_chr_2	56500001	56600000	8092	0.127659
tci2_wsi3.0_chr_2	56600001	56700000	5259	0.181643
tci2_wsi3.0_chr_2	56700001	56800000	6340	0.153394
tci2_wsi3.0_chr_2	56800001	56900000	5215	0.207628
tci2_wsi3.0_chr_2	56900001	57000000	5530	0.168359
tci2_wsi3.0_chr_2	57000001	57100000	6936	0.127038
tci2_wsi3.0_chr_2	57100001	57200000	4458	0.173063
tci2_wsi3.0_chr_2	57200001	57300000	3822	0.163619
tci2_wsi3.0_chr_2	57300001	57400000	3610	0.199141
tci2_wsi3.0_chr_2	57400001	57500000	1994	0.231689
tci2_wsi3.0_chr_2	57500001	57600000	1941	0.246241
tci2_wsi3.0_chr_2	57600001	57700000	3404	0.191728
tci2_wsi3.0_chr_2	57700001	57800000	5163	0.173198
tci2_wsi3.0_chr_2	57800001	57900000	4589	0.145638
tci2_wsi3.0_chr_2	57900001	58000000	7522	0.0713348
tci2_wsi3.0_chr_2	58000001	58100000	4479	0.202794
tci2_wsi3.0_chr_2	58100001	58200000	3225	0.352703
tci2_wsi3.0_chr_2	58200001	58300000	5129	0.179717
tci2_wsi3.0_chr_2	58300001	58400000	5790	0.120315
tci2_wsi3.0_chr_2	58400001	58500000	5670	0.19765
tci2_wsi3.0_chr_2	58500001	58600000	4407	0.186565
tci2_wsi3.0_chr_2	58600001	58700000	6647	0.195027
tci2_wsi3.0_chr_2	58700001	58800000	5959	0.203214
tci2_wsi3.0_chr_2	58800001	58900000	7717	0.256966
tci2_wsi3.0_chr_2	58900001	59000000	4391	0.210282
tci2_wsi3.0_chr_2	59000001	59100000	6234	0.132227
tci2_wsi3.0_chr_2	59100001	59200000	5144	0.154646
tci2_wsi3.0_chr_2	59200001	59300000	6179	0.17125
tci2_wsi3.0_chr_2	59300001	59400000	6163	0.227364
tci2_wsi3.0_chr_2	59400001	59500000	2634	0.225969
tci2_wsi3.0_chr_2	59500001	59600000	6267	0.175448
tci2_wsi3.0_chr_2	59600001	59700000	5010	0.135563
tci2_wsi3.0_chr_2	59700001	59800000	6556	0.206847
tci2_wsi3.0_chr_2	59800001	59900000	4738	0.201358
tci2_wsi3.0_chr_2	59900001	60000000	5682	0.215254
tci2_wsi3.0_chr_2	60000001	60100000	5586	0.136941
tci2_wsi3.0_chr_2	60100001	60200000	5882	0.138591
tci2_wsi3.0_chr_2	60200001	60300000	5536	0.233752
tci2_wsi3.0_chr_2	60300001	60400000	2583	0.269513
tci2_wsi3.0_chr_2	60400001	60500000	2517	0.362964
tci2_wsi3.0_chr_2	60500001	60600000	4496	0.233936
tci2_wsi3.0_chr_2	60600001	60700000	3396	0.185888
tci2_wsi3.0_chr_2	60700001	60800000	2420	0.308848
tci2_wsi3.0_chr_2	60800001	60900000	3476	0.145024
tci2_wsi3.0_chr_2	60900001	61000000	6512	0.272201
tci2_wsi3.0_chr_2	61000001	61100000	3708	0.199672
tci2_wsi3.0_chr_2	61100001	61200000	2126	0.480497
tci2_wsi3.0_chr_2	61200001	61300000	2276	0.314208
tci2_wsi3.0_chr_2	61300001	61400000	5269	0.300592
tci2_wsi3.0_chr_2	61400001	61500000	4601	0.285671
tci2_wsi3.0_chr_2	61500001	61600000	3410	0.183676
tci2_wsi3.0_chr_2	61600001	61700000	5496	0.232575
tci2_wsi3.0_chr_2	61700001	61800000	4885	0.181107
tci2_wsi3.0_chr_2	61800001	61900000	5325	0.190477
tci2_wsi3.0_chr_2	61900001	62000000	4940	0.340706
tci2_wsi3.0_chr_2	62000001	62100000	2957	0.236008
tci2_wsi3.0_chr_2	62100001	62200000	5099	0.240243
tci2_wsi3.0_chr_2	62200001	62300000	4189	0.260346
tci2_wsi3.0_chr_2	62300001	62400000	2583	0.251766
tci2_wsi3.0_chr_2	62400001	62500000	6497	0.161901
tci2_wsi3.0_chr_2	62500001	62600000	4804	0.240454
tci2_wsi3.0_chr_2	62600001	62700000	5084	0.238459
tci2_wsi3.0_chr_2	62700001	62800000	6281	0.239229
tci2_wsi3.0_chr_2	62800001	62900000	6160	0.220233
tci2_wsi3.0_chr_2	62900001	63000000	1175	0.40782
tci2_wsi3.0_chr_2	63000001	63100000	3654	0.219293
tci2_wsi3.0_chr_2	63100001	63200000	6111	0.26819
tci2_wsi3.0_chr_2	63200001	63300000	4638	0.287599
tci2_wsi3.0_chr_2	63300001	63400000	5704	0.256393
tci2_wsi3.0_chr_2	63400001	63500000	6128	0.183007
tci2_wsi3.0_chr_2	63500001	63600000	3820	0.223844
tci2_wsi3.0_chr_2	63600001	63700000	4499	0.208431
tci2_wsi3.0_chr_2	63700001	63800000	6559	0.159981
tci2_wsi3.0_chr_2	63800001	63900000	6489	0.213847
tci2_wsi3.0_chr_2	63900001	64000000	4545	0.240008
tci2_wsi3.0_chr_2	64000001	64100000	4442	0.230833
tci2_wsi3.0_chr_2	64100001	64200000	6846	0.250052
tci2_wsi3.0_chr_2	64200001	64300000	6493	0.207403
tci2_wsi3.0_chr_2	64300001	64400000	5887	0.219969
tci2_wsi3.0_chr_2	64400001	64500000	5660	0.158324
tci2_wsi3.0_chr_2	64500001	64600000	5330	0.242631
tci2_wsi3.0_chr_2	64600001	64700000	5072	0.302077
tci2_wsi3.0_chr_2	64700001	64800000	5470	0.274513
tci2_wsi3.0_chr_2	64800001	64900000	4853	0.308495
tci2_wsi3.0_chr_2	64900001	65000000	5644	0.283721
tci2_wsi3.0_chr_2	65000001	65100000	5793	0.305782
tci2_wsi3.0_chr_2	65100001	65200000	2389	0.336798
tci2_wsi3.0_chr_2	65200001	65300000	3322	0.119009
tci2_wsi3.0_chr_2	65300001	65400000	3427	0.282136
tci2_wsi3.0_chr_2	65400001	65500000	5280	0.244899
tci2_wsi3.0_chr_2	65500001	65600000	4600	0.203883
tci2_wsi3.0_chr_2	65600001	65700000	4487	0.179748
tci2_wsi3.0_chr_2	65700001	65800000	3824	0.161008
tci2_wsi3.0_chr_2	65800001	65900000	3070	0.175657
tci2_wsi3.0_chr_2	65900001	66000000	4674	0.151304
tci2_wsi3.0_chr_2	66000001	66100000	5248	0.234499
tci2_wsi3.0_chr_2	66100001	66200000	5172	0.225733
tci2_wsi3.0_chr_2	66200001	66300000	2993	0.248407
tci2_wsi3.0_chr_2	66300001	66400000	3664	0.328033
tci2_wsi3.0_chr_2	66400001	66500000	4898	0.277767
tci2_wsi3.0_chr_2	66500001	66600000	8287	0.22518
tci2_wsi3.0_chr_2	66600001	66700000	3260	0.225611
tci2_wsi3.0_chr_2	66700001	66800000	5191	0.260285
tci2_wsi3.0_chr_2	66800001	66900000	7593	0.188426
tci2_wsi3.0_chr_2	66900001	67000000	6025	0.219369
tci2_wsi3.0_chr_2	67000001	67100000	5938	0.226976
tci2_wsi3.0_chr_2	67100001	67200000	4340	0.194587
tci2_wsi3.0_chr_2	67200001	67300000	6986	0.286953
tci2_wsi3.0_chr_2	67300001	67400000	6909	0.240795
tci2_wsi3.0_chr_2	67400001	67500000	6043	0.283706
tci2_wsi3.0_chr_2	67500001	67600000	7089	0.141725
tci2_wsi3.0_chr_2	67600001	67700000	4598	0.148783
tci2_wsi3.0_chr_2	67700001	67800000	4927	0.10375
tci2_wsi3.0_chr_2	67800001	67900000	3108	0.365606
tci2_wsi3.0_chr_2	67900001	68000000	4073	0.153845
tci2_wsi3.0_chr_2	68000001	68100000	5204	0.318498
tci2_wsi3.0_chr_2	68100001	68200000	4804	0.174294
tci2_wsi3.0_chr_2	68200001	68300000	4439	0.189657
tci2_wsi3.0_chr_2	68300001	68400000	5596	0.191636
tci2_wsi3.0_chr_2	68400001	68500000	5833	0.144118
tci2_wsi3.0_chr_2	68500001	68600000	5846	0.135184
tci2_wsi3.0_chr_2	68600001	68700000	5636	0.184597
tci2_wsi3.0_chr_2	68700001	68800000	6234	0.124718
tci2_wsi3.0_chr_2	68800001	68900000	5366	0.140926
tci2_wsi3.0_chr_2	68900001	69000000	6173	0.135929
tci2_wsi3.0_chr_2	69000001	69100000	4137	0.142827
tci2_wsi3.0_chr_2	69100001	69200000	3674	0.210922
tci2_wsi3.0_chr_2	69200001	69300000	4497	0.143545
tci2_wsi3.0_chr_2	69300001	69400000	7146	0.152225
tci2_wsi3.0_chr_2	69400001	69500000	8121	0.171896
tci2_wsi3.0_chr_2	69500001	69600000	5846	0.175205
tci2_wsi3.0_chr_2	69600001	69700000	6407	0.164826
tci2_wsi3.0_chr_2	69700001	69800000	6111	0.159941
tci2_wsi3.0_chr_2	69800001	69900000	8124	0.125632
tci2_wsi3.0_chr_2	69900001	70000000	8207	0.11799
tci2_wsi3.0_chr_2	70000001	70100000	6703	0.121798
tci2_wsi3.0_chr_2	70100001	70200000	4389	0.0540166
tci2_wsi3.0_chr_2	70200001	70300000	4286	0.129502
tci2_wsi3.0_chr_2	70300001	70400000	7766	0.128109
tci2_wsi3.0_chr_2	70400001	70500000	3548	0.156901
tci2_wsi3.0_chr_2	70500001	70600000	4672	0.175394
tci2_wsi3.0_chr_2	70600001	70700000	5128	0.131911
tci2_wsi3.0_chr_2	70700001	70800000	4707	0.136816
tci2_wsi3.0_chr_2	70800001	70900000	2131	0.329789
tci2_wsi3.0_chr_2	70900001	71000000	5700	0.180511
tci2_wsi3.0_chr_2	71000001	71100000	6630	0.108891
tci2_wsi3.0_chr_2	71100001	71200000	6276	0.109849
tci2_wsi3.0_chr_2	71200001	71300000	7381	0.121278
tci2_wsi3.0_chr_2	71300001	71400000	5102	0.112276
tci2_wsi3.0_chr_2	71400001	71500000	8361	0.105472
tci2_wsi3.0_chr_2	71500001	71600000	7968	0.0851694
tci2_wsi3.0_chr_2	71600001	71700000	5841	0.133312
tci2_wsi3.0_chr_2	71700001	71800000	8043	0.146234
tci2_wsi3.0_chr_2	71800001	71900000	8774	0.141439
tci2_wsi3.0_chr_2	71900001	72000000	9409	0.0998346
tci2_wsi3.0_chr_2	72000001	72100000	8165	0.141757
tci2_wsi3.0_chr_2	72100001	72200000	6438	0.140596
tci2_wsi3.0_chr_2	72200001	72300000	7174	0.112429
tci2_wsi3.0_chr_2	72300001	72400000	6223	0.137237
tci2_wsi3.0_chr_2	72400001	72500000	7967	0.129016
tci2_wsi3.0_chr_2	72500001	72600000	7909	0.0879192
tci2_wsi3.0_chr_2	72600001	72700000	6589	0.129918
tci2_wsi3.0_chr_2	72700001	72800000	7347	0.124687
tci2_wsi3.0_chr_2	72800001	72900000	7051	0.105457
tci2_wsi3.0_chr_2	72900001	73000000	8218	0.0919816
tci2_wsi3.0_chr_2	73000001	73100000	7784	0.107432
tci2_wsi3.0_chr_2	73100001	73200000	7388	0.115522
tci2_wsi3.0_chr_2	73200001	73300000	5867	0.164435
tci2_wsi3.0_chr_2	73300001	73400000	6980	0.12031
tci2_wsi3.0_chr_2	73400001	73500000	4631	0.136113
tci2_wsi3.0_chr_2	73500001	73600000	7069	0.104114
tci2_wsi3.0_chr_2	73600001	73700000	6635	0.174692
tci2_wsi3.0_chr_2	73700001	73800000	8204	0.120262
tci2_wsi3.0_chr_2	73800001	73900000	7611	0.123555
tci2_wsi3.0_chr_2	73900001	74000000	8043	0.110951
tci2_wsi3.0_chr_2	74000001	74100000	6533	0.117693
tci2_wsi3.0_chr_2	74100001	74200000	5928	0.135752
tci2_wsi3.0_chr_2	74200001	74300000	2552	0.193076
tci2_wsi3.0_chr_2	74300001	74400000	3607	0.131547
tci2_wsi3.0_chr_2	74400001	74500000	1767	0.278521
tci2_wsi3.0_chr_2	74500001	74600000	2696	0.196508
tci2_wsi3.0_chr_2	74600001	74700000	2918	0.181081
tci2_wsi3.0_chr_2	74700001	74800000	3560	0.207908
tci2_wsi3.0_chr_2	74800001	74900000	4962	0.148359
tci2_wsi3.0_chr_2	74900001	75000000	4536	0.134645
tci2_wsi3.0_chr_2	75000001	75100000	5961	0.129078
tci2_wsi3.0_chr_2	75100001	75200000	6382	0.0929007
tci2_wsi3.0_chr_2	75200001	75300000	6418	0.111982
tci2_wsi3.0_chr_2	75300001	75400000	5696	0.109404
tci2_wsi3.0_chr_2	75400001	75500000	4820	0.0892344
tci2_wsi3.0_chr_2	75500001	75600000	5974	0.11266
tci2_wsi3.0_chr_2	75600001	75700000	5459	0.100528
tci2_wsi3.0_chr_2	75700001	75800000	2817	0.0624415
tci2_wsi3.0_chr_2	75800001	75900000	3298	0.101297
tci2_wsi3.0_chr_2	75900001	76000000	6525	0.158124
tci2_wsi3.0_chr_2	76000001	76100000	7950	0.132472
tci2_wsi3.0_chr_2	76100001	76200000	7648	0.0924757
tci2_wsi3.0_chr_2	76200001	76300000	5602	0.121617
tci2_wsi3.0_chr_2	76300001	76400000	5740	0.173501
tci2_wsi3.0_chr_2	76400001	76500000	5586	0.14589
tci2_wsi3.0_chr_2	76500001	76600000	4947	0.14195
tci2_wsi3.0_chr_2	76600001	76700000	7449	0.0919865
tci2_wsi3.0_chr_2	76700001	76800000	6362	0.118283
tci2_wsi3.0_chr_2	76800001	76900000	7904	0.10116
tci2_wsi3.0_chr_2	76900001	77000000	5631	0.102035
tci2_wsi3.0_chr_2	77000001	77100000	6666	0.0997408
tci2_wsi3.0_chr_2	77100001	77200000	6514	0.108238
tci2_wsi3.0_chr_2	77200001	77300000	7518	0.102124
tci2_wsi3.0_chr_2	77300001	77400000	5407	0.131109
tci2_wsi3.0_chr_2	77400001	77500000	3828	0.131636
tci2_wsi3.0_chr_2	77500001	77600000	6003	0.0949195
tci2_wsi3.0_chr_2	77600001	77700000	5731	0.101422
tci2_wsi3.0_chr_2	77700001	77800000	5162	0.0824243
tci2_wsi3.0_chr_2	77800001	77900000	7005	0.0821432
tci2_wsi3.0_chr_2	77900001	78000000	6822	0.077857
tci2_wsi3.0_chr_2	78000001	78100000	6621	0.0927749
tci2_wsi3.0_chr_2	78100001	78200000	6848	0.0978266
tci2_wsi3.0_chr_2	78200001	78300000	6378	0.132671
tci2_wsi3.0_chr_2	78300001	78400000	4874	0.151429
tci2_wsi3.0_chr_2	78400001	78500000	5906	0.145013
tci2_wsi3.0_chr_2	78500001	78600000	4664	0.108361
tci2_wsi3.0_chr_2	78600001	78700000	5733	0.128978
tci2_wsi3.0_chr_2	78700001	78800000	4123	0.151746
tci2_wsi3.0_chr_2	78800001	78900000	4636	0.12567
tci2_wsi3.0_chr_2	78900001	79000000	7214	0.135339
tci2_wsi3.0_chr_2	79000001	79100000	7092	0.0985268
tci2_wsi3.0_chr_2	79100001	79200000	6250	0.100706
tci2_wsi3.0_chr_2	79200001	79300000	5473	0.0793104
tci2_wsi3.0_chr_2	79300001	79400000	6814	0.109571
tci2_wsi3.0_chr_2	79400001	79500000	4834	0.110818
tci2_wsi3.0_chr_2	79500001	79600000	4437	0.113661
tci2_wsi3.0_chr_2	79600001	79700000	6394	0.106894
tci2_wsi3.0_chr_2	79700001	79800000	6791	0.103982
tci2_wsi3.0_chr_2	79800001	79900000	6540	0.0947249
tci2_wsi3.0_chr_2	79900001	80000000	4521	0.127093
tci2_wsi3.0_chr_2	80000001	80100000	3135	0.141739
tci2_wsi3.0_chr_2	80100001	80200000	5331	0.115809
tci2_wsi3.0_chr_2	80200001	80300000	5360	0.0874035
tci2_wsi3.0_chr_2	80300001	80400000	5688	0.107656
tci2_wsi3.0_chr_2	80400001	80500000	6368	0.106044
tci2_wsi3.0_chr_2	80500001	80600000	5170	0.121434
tci2_wsi3.0_chr_2	80600001	80700000	5629	0.0989119
tci2_wsi3.0_chr_2	80700001	80800000	3070	0.131449
tci2_wsi3.0_chr_2	80800001	80900000	5301	0.100826
tci2_wsi3.0_chr_2	80900001	81000000	7479	0.10373
tci2_wsi3.0_chr_2	81000001	81100000	4159	0.150972
tci2_wsi3.0_chr_2	81100001	81200000	4896	0.153005
tci2_wsi3.0_chr_2	81200001	81300000	3725	0.129543
tci2_wsi3.0_chr_2	81300001	81400000	5146	0.142591
tci2_wsi3.0_chr_2	81400001	81500000	5041	0.0998337
tci2_wsi3.0_chr_2	81500001	81600000	4338	0.138713
tci2_wsi3.0_chr_2	81600001	81700000	5537	0.121399
tci2_wsi3.0_chr_2	81700001	81800000	5080	0.125772
tci2_wsi3.0_chr_2	81800001	81900000	6736	0.133484
tci2_wsi3.0_chr_2	81900001	82000000	4713	0.160896
tci2_wsi3.0_chr_2	82000001	82100000	6377	0.131031
tci2_wsi3.0_chr_2	82100001	82200000	4648	0.101961
tci2_wsi3.0_chr_2	82200001	82300000	5857	0.0882368
tci2_wsi3.0_chr_2	82300001	82400000	3671	0.110887
tci2_wsi3.0_chr_2	82400001	82500000	5573	0.138011
tci2_wsi3.0_chr_2	82500001	82600000	5605	0.107528
tci2_wsi3.0_chr_2	82600001	82700000	6368	0.127081
tci2_wsi3.0_chr_2	82700001	82800000	4125	0.171253
tci2_wsi3.0_chr_2	82800001	82900000	7912	0.108212
tci2_wsi3.0_chr_2	82900001	83000000	4291	0.163365
tci2_wsi3.0_chr_2	83000001	83100000	6695	0.117589
tci2_wsi3.0_chr_2	83100001	83200000	4130	0.0774877
tci2_wsi3.0_chr_2	83200001	83300000	5298	0.100451
tci2_wsi3.0_chr_2	83300001	83400000	6029	0.105739
tci2_wsi3.0_chr_2	83400001	83500000	6451	0.128743
tci2_wsi3.0_chr_2	83500001	83600000	7862	0.105346
tci2_wsi3.0_chr_2	83600001	83700000	8311	0.0959727
tci2_wsi3.0_chr_2	83700001	83800000	8157	0.0911339
tci2_wsi3.0_chr_2	83800001	83900000	4134	0.128486
tci2_wsi3.0_chr_2	83900001	84000000	4787	0.0727618
tci2_wsi3.0_chr_2	84000001	84100000	7265	0.12327
tci2_wsi3.0_chr_2	84100001	84200000	4310	0.0881265
tci2_wsi3.0_chr_2	84200001	84300000	5094	0.094371
tci2_wsi3.0_chr_2	84300001	84400000	5504	0.121586
tci2_wsi3.0_chr_2	84400001	84500000	6336	0.0932196
tci2_wsi3.0_chr_2	84500001	84600000	5840	0.135043
tci2_wsi3.0_chr_2	84600001	84700000	7596	0.116175
tci2_wsi3.0_chr_2	84700001	84800000	5140	0.135187
tci2_wsi3.0_chr_2	84800001	84900000	5740	0.112535
tci2_wsi3.0_chr_2	84900001	85000000	5698	0.120044
tci2_wsi3.0_chr_2	85000001	85100000	7160	0.0934753
tci2_wsi3.0_chr_2	85100001	85200000	7399	0.146348
tci2_wsi3.0_chr_2	85200001	85300000	7638	0.174668
tci2_wsi3.0_chr_2	85300001	85400000	6310	0.130748
tci2_wsi3.0_chr_2	85400001	85500000	6389	0.0718743
tci2_wsi3.0_chr_2	85500001	85600000	4623	0.113434
tci2_wsi3.0_chr_2	85600001	85700000	5405	0.110765
tci2_wsi3.0_chr_2	85700001	85800000	5036	0.111001
tci2_wsi3.0_chr_2	85800001	85900000	8259	0.0970669
tci2_wsi3.0_chr_2	85900001	86000000	5905	0.114859
tci2_wsi3.0_chr_2	86000001	86100000	4964	0.098383
tci2_wsi3.0_chr_2	86100001	86200000	2644	0.110606
tci2_wsi3.0_chr_2	86200001	86300000	2240	0.0955856
tci2_wsi3.0_chr_2	86300001	86400000	3066	0.0904799
tci2_wsi3.0_chr_2	86400001	86500000	1655	0.0747207
tci2_wsi3.0_chr_2	86500001	86600000	304	0.111829
tci2_wsi3.0_chr_3	1	100000	2199	0.0358348
tci2_wsi3.0_chr_3	100001	200000	3076	0.0534042
tci2_wsi3.0_chr_3	200001	300000	3820	0.0432029
tci2_wsi3.0_chr_3	300001	400000	2994	0.0436314
tci2_wsi3.0_chr_3	400001	500000	934	0.0356684
tci2_wsi3.0_chr_3	500001	600000	1140	0.0255837
tci2_wsi3.0_chr_3	600001	700000	4600	0.042934
tci2_wsi3.0_chr_3	700001	800000	5131	0.0549274
tci2_wsi3.0_chr_3	800001	900000	4992	0.0579547
tci2_wsi3.0_chr_3	900001	1000000	5316	0.0395586
tci2_wsi3.0_chr_3	1000001	1100000	3920	0.0501763
tci2_wsi3.0_chr_3	1100001	1200000	6553	0.0373269
tci2_wsi3.0_chr_3	1200001	1300000	4144	0.0715794
tci2_wsi3.0_chr_3	1300001	1400000	4188	0.0581474
tci2_wsi3.0_chr_3	1400001	1500000	4129	0.0676916
tci2_wsi3.0_chr_3	1500001	1600000	5213	0.0683565
tci2_wsi3.0_chr_3	1600001	1700000	6241	0.0571823
tci2_wsi3.0_chr_3	1700001	1800000	6537	0.0567196
tci2_wsi3.0_chr_3	1800001	1900000	4954	0.0640867
tci2_wsi3.0_chr_3	1900001	2000000	3567	0.0556143
tci2_wsi3.0_chr_3	2000001	2100000	1495	0.0207646
tci2_wsi3.0_chr_3	2100001	2200000	1698	0.0516551
tci2_wsi3.0_chr_3	2200001	2300000	3978	0.0514539
tci2_wsi3.0_chr_3	2300001	2400000	5711	0.0585167
tci2_wsi3.0_chr_3	2400001	2500000	5240	0.0620115
tci2_wsi3.0_chr_3	2500001	2600000	5390	0.0590624
tci2_wsi3.0_chr_3	2600001	2700000	6111	0.0796898
tci2_wsi3.0_chr_3	2700001	2800000	3545	0.0978848
tci2_wsi3.0_chr_3	2800001	2900000	2249	0.10336
tci2_wsi3.0_chr_3	2900001	3000000	5492	0.109303
tci2_wsi3.0_chr_3	3000001	3100000	7204	0.0781365
tci2_wsi3.0_chr_3	3100001	3200000	5502	0.0610297
tci2_wsi3.0_chr_3	3200001	3300000	4688	0.0737878
tci2_wsi3.0_chr_3	3300001	3400000	3757	0.0978886
tci2_wsi3.0_chr_3	3400001	3500000	6994	0.106968
tci2_wsi3.0_chr_3	3500001	3600000	6109	0.091059
tci2_wsi3.0_chr_3	3600001	3700000	5023	0.120171
tci2_wsi3.0_chr_3	3700001	3800000	6783	0.0774516
tci2_wsi3.0_chr_3	3800001	3900000	7471	0.0699561
tci2_wsi3.0_chr_3	3900001	4000000	5886	0.0778285
tci2_wsi3.0_chr_3	4000001	4100000	6528	0.0542263
tci2_wsi3.0_chr_3	4100001	4200000	5414	0.0446183
tci2_wsi3.0_chr_3	4200001	4300000	2301	0.0482881
tci2_wsi3.0_chr_3	4300001	4400000	3140	0.0734048
tci2_wsi3.0_chr_3	4400001	4500000	4917	0.064967
tci2_wsi3.0_chr_3	4500001	4600000	5707	0.0516454
tci2_wsi3.0_chr_3	4600001	4700000	5372	0.0580203
tci2_wsi3.0_chr_3	4700001	4800000	4799	0.0984102
tci2_wsi3.0_chr_3	4800001	4900000	5200	0.0594841
tci2_wsi3.0_chr_3	4900001	5000000	7059	0.0637234
tci2_wsi3.0_chr_3	5000001	5100000	3838	0.0656403
tci2_wsi3.0_chr_3	5100001	5200000	5132	0.0700539
tci2_wsi3.0_chr_3	5200001	5300000	6919	0.0688197
tci2_wsi3.0_chr_3	5300001	5400000	4501	0.108717
tci2_wsi3.0_chr_3	5400001	5500000	5889	0.0628088
tci2_wsi3.0_chr_3	5500001	5600000	7157	0.079168
tci2_wsi3.0_chr_3	5600001	5700000	4455	0.102684
tci2_wsi3.0_chr_3	5700001	5800000	4128	0.104897
tci2_wsi3.0_chr_3	5800001	5900000	2306	0.0838131
tci2_wsi3.0_chr_3	5900001	6000000	6314	0.0919165
tci2_wsi3.0_chr_3	6000001	6100000	7833	0.0757989
tci2_wsi3.0_chr_3	6100001	6200000	4606	0.0757869
tci2_wsi3.0_chr_3	6200001	6300000	6047	0.097169
tci2_wsi3.0_chr_3	6300001	6400000	3098	0.092348
tci2_wsi3.0_chr_3	6400001	6500000	5305	0.0906458
tci2_wsi3.0_chr_3	6500001	6600000	7175	0.0780274
tci2_wsi3.0_chr_3	6600001	6700000	7425	0.0752144
tci2_wsi3.0_chr_3	6700001	6800000	5381	0.0954662
tci2_wsi3.0_chr_3	6800001	6900000	4822	0.106365
tci2_wsi3.0_chr_3	6900001	7000000	7208	0.0847103
tci2_wsi3.0_chr_3	7000001	7100000	4485	0.120086
tci2_wsi3.0_chr_3	7100001	7200000	5651	0.0763793
tci2_wsi3.0_chr_3	7200001	7300000	5251	0.0848139
tci2_wsi3.0_chr_3	7300001	7400000	5728	0.08089
tci2_wsi3.0_chr_3	7400001	7500000	8269	0.0748795
tci2_wsi3.0_chr_3	7500001	7600000	8195	0.0790003
tci2_wsi3.0_chr_3	7600001	7700000	6099	0.106089
tci2_wsi3.0_chr_3	7700001	7800000	6947	0.0808971
tci2_wsi3.0_chr_3	7800001	7900000	7099	0.0813066
tci2_wsi3.0_chr_3	7900001	8000000	6465	0.101281
tci2_wsi3.0_chr_3	8000001	8100000	6372	0.0876056
tci2_wsi3.0_chr_3	8100001	8200000	6880	0.081432
tci2_wsi3.0_chr_3	8200001	8300000	3831	0.0721247
tci2_wsi3.0_chr_3	8300001	8400000	2349	0.128227
tci2_wsi3.0_chr_3	8400001	8500000	3213	0.0927088
tci2_wsi3.0_chr_3	8500001	8600000	5879	0.088117
tci2_wsi3.0_chr_3	8600001	8700000	7596	0.0726042
tci2_wsi3.0_chr_3	8700001	8800000	7865	0.0583674
tci2_wsi3.0_chr_3	8800001	8900000	4934	0.0499984
tci2_wsi3.0_chr_3	8900001	9000000	5432	0.0599929
tci2_wsi3.0_chr_3	9000001	9100000	8843	0.067233
tci2_wsi3.0_chr_3	9100001	9200000	6215	0.0839757
tci2_wsi3.0_chr_3	9200001	9300000	6605	0.0745597
tci2_wsi3.0_chr_3	9300001	9400000	5714	0.10155
tci2_wsi3.0_chr_3	9400001	9500000	4739	0.0669676
tci2_wsi3.0_chr_3	9500001	9600000	7319	0.0825745
tci2_wsi3.0_chr_3	9600001	9700000	6578	0.0928608
tci2_wsi3.0_chr_3	9700001	9800000	7542	0.0624645
tci2_wsi3.0_chr_3	9800001	9900000	6243	0.063885
tci2_wsi3.0_chr_3	9900001	10000000	6814	0.0949022
tci2_wsi3.0_chr_3	10000001	10100000	6393	0.0924205
tci2_wsi3.0_chr_3	10100001	10200000	7355	0.0649949
tci2_wsi3.0_chr_3	10200001	10300000	6378	0.0666333
tci2_wsi3.0_chr_3	10300001	10400000	5115	0.0853869
tci2_wsi3.0_chr_3	10400001	10500000	8950	0.0606908
tci2_wsi3.0_chr_3	10500001	10600000	4741	0.0702125
tci2_wsi3.0_chr_3	10600001	10700000	4911	0.0783314
tci2_wsi3.0_chr_3	10700001	10800000	6535	0.0635933
tci2_wsi3.0_chr_3	10800001	10900000	5776	0.121206
tci2_wsi3.0_chr_3	10900001	11000000	6910	0.0599359
tci2_wsi3.0_chr_3	11000001	11100000	7314	0.0794276
tci2_wsi3.0_chr_3	11100001	11200000	7998	0.0736376
tci2_wsi3.0_chr_3	11200001	11300000	4060	0.098833
tci2_wsi3.0_chr_3	11300001	11400000	6341	0.0742306
tci2_wsi3.0_chr_3	11400001	11500000	4745	0.0961916
tci2_wsi3.0_chr_3	11500001	11600000	5070	0.0933405
tci2_wsi3.0_chr_3	11600001	11700000	5323	0.0959397
tci2_wsi3.0_chr_3	11700001	11800000	6330	0.0751451
tci2_wsi3.0_chr_3	11800001	11900000	6479	0.0896348
tci2_wsi3.0_chr_3	11900001	12000000	5184	0.103477
tci2_wsi3.0_chr_3	12000001	12100000	6111	0.0922427
tci2_wsi3.0_chr_3	12100001	12200000	3954	0.145152
tci2_wsi3.0_chr_3	12200001	12300000	5591	0.0812084
tci2_wsi3.0_chr_3	12300001	12400000	7198	0.0806115
tci2_wsi3.0_chr_3	12400001	12500000	3735	0.0844947
tci2_wsi3.0_chr_3	12500001	12600000	5225	0.113699
tci2_wsi3.0_chr_3	12600001	12700000	4897	0.0983074
tci2_wsi3.0_chr_3	12700001	12800000	5565	0.0968568
tci2_wsi3.0_chr_3	12800001	12900000	5868	0.108607
tci2_wsi3.0_chr_3	12900001	13000000	5068	0.0803526
tci2_wsi3.0_chr_3	13000001	13100000	4788	0.110878
tci2_wsi3.0_chr_3	13100001	13200000	4902	0.0925886
tci2_wsi3.0_chr_3	13200001	13300000	4847	0.0738825
tci2_wsi3.0_chr_3	13300001	13400000	7130	0.0801294
tci2_wsi3.0_chr_3	13400001	13500000	7428	0.0771807
tci2_wsi3.0_chr_3	13500001	13600000	4858	0.0584924
tci2_wsi3.0_chr_3	13600001	13700000	3850	0.0503207
tci2_wsi3.0_chr_3	13700001	13800000	5207	0.0571636
tci2_wsi3.0_chr_3	13800001	13900000	5670	0.0668171
tci2_wsi3.0_chr_3	13900001	14000000	5602	0.0688961
tci2_wsi3.0_chr_3	14000001	14100000	6043	0.0831738
tci2_wsi3.0_chr_3	14100001	14200000	5190	0.059434
tci2_wsi3.0_chr_3	14200001	14300000	6495	0.0508269
tci2_wsi3.0_chr_3	14300001	14400000	4736	0.0658574
tci2_wsi3.0_chr_3	14400001	14500000	4181	0.0352873
tci2_wsi3.0_chr_3	14500001	14600000	2306	0.0432757
tci2_wsi3.0_chr_3	14600001	14700000	4768	0.056789
tci2_wsi3.0_chr_3	14700001	14800000	3880	0.0679112
tci2_wsi3.0_chr_3	14800001	14900000	3640	0.0989136
tci2_wsi3.0_chr_3	14900001	15000000	6663	0.0691109
tci2_wsi3.0_chr_3	15000001	15100000	6840	0.0531843
tci2_wsi3.0_chr_3	15100001	15200000	5700	0.068766
tci2_wsi3.0_chr_3	15200001	15300000	6636	0.0467431
tci2_wsi3.0_chr_3	15300001	15400000	5618	0.0480991
tci2_wsi3.0_chr_3	15400001	15500000	3728	0.0596361
tci2_wsi3.0_chr_3	15500001	15600000	5082	0.0736024
tci2_wsi3.0_chr_3	15600001	15700000	3491	0.0678416
tci2_wsi3.0_chr_3	15700001	15800000	5730	0.0782743
tci2_wsi3.0_chr_3	15800001	15900000	4357	0.0888587
tci2_wsi3.0_chr_3	15900001	16000000	4859	0.061116
tci2_wsi3.0_chr_3	16000001	16100000	3331	0.0887603
tci2_wsi3.0_chr_3	16100001	16200000	6227	0.0616895
tci2_wsi3.0_chr_3	16200001	16300000	5376	0.0753139
tci2_wsi3.0_chr_3	16300001	16400000	4979	0.0726946
tci2_wsi3.0_chr_3	16400001	16500000	4683	0.0568267
tci2_wsi3.0_chr_3	16500001	16600000	5733	0.0639164
tci2_wsi3.0_chr_3	16600001	16700000	5693	0.0545696
tci2_wsi3.0_chr_3	16700001	16800000	2984	0.101047
tci2_wsi3.0_chr_3	16800001	16900000	3127	0.0610276
tci2_wsi3.0_chr_3	16900001	17000000	3482	0.0590487
tci2_wsi3.0_chr_3	17000001	17100000	4093	0.0633049
tci2_wsi3.0_chr_3	17100001	17200000	2660	0.0748205
tci2_wsi3.0_chr_3	17200001	17300000	3312	0.0691119
tci2_wsi3.0_chr_3	17300001	17400000	5008	0.059279
tci2_wsi3.0_chr_3	17400001	17500000	2766	0.0689889
tci2_wsi3.0_chr_3	17500001	17600000	4001	0.0670206
tci2_wsi3.0_chr_3	17600001	17700000	5883	0.0542051
tci2_wsi3.0_chr_3	17700001	17800000	4319	0.0668782
tci2_wsi3.0_chr_3	17800001	17900000	6001	0.0652748
tci2_wsi3.0_chr_3	17900001	18000000	6240	0.0702115
tci2_wsi3.0_chr_3	18000001	18100000	7394	0.0585739
tci2_wsi3.0_chr_3	18100001	18200000	6184	0.0545108
tci2_wsi3.0_chr_3	18200001	18300000	7578	0.0322585
tci2_wsi3.0_chr_3	18300001	18400000	5237	0.0760166
tci2_wsi3.0_chr_3	18400001	18500000	4784	0.0453825
tci2_wsi3.0_chr_3	18500001	18600000	3842	0.0298366
tci2_wsi3.0_chr_3	18600001	18700000	5700	0.0567312
tci2_wsi3.0_chr_3	18700001	18800000	2242	0.0704051
tci2_wsi3.0_chr_3	18800001	18900000	5543	0.0546244
tci2_wsi3.0_chr_3	18900001	19000000	4124	0.0506323
tci2_wsi3.0_chr_3	19000001	19100000	4304	0.0879958
tci2_wsi3.0_chr_3	19100001	19200000	6002	0.0444288
tci2_wsi3.0_chr_3	19200001	19300000	6114	0.0440512
tci2_wsi3.0_chr_3	19300001	19400000	5146	0.0463587
tci2_wsi3.0_chr_3	19400001	19500000	5383	0.0365987
tci2_wsi3.0_chr_3	19500001	19600000	6209	0.0444106
tci2_wsi3.0_chr_3	19600001	19700000	2919	0.0438963
tci2_wsi3.0_chr_3	19700001	19800000	4459	0.051808
tci2_wsi3.0_chr_3	19800001	19900000	8038	0.031869
tci2_wsi3.0_chr_3	19900001	20000000	7524	0.04372
tci2_wsi3.0_chr_3	20000001	20100000	4611	0.0375709
tci2_wsi3.0_chr_3	20100001	20200000	6005	0.0437192
tci2_wsi3.0_chr_3	20200001	20300000	5524	0.0351659
tci2_wsi3.0_chr_3	20300001	20400000	6036	0.0466278
tci2_wsi3.0_chr_3	20400001	20500000	4040	0.0701632
tci2_wsi3.0_chr_3	20500001	20600000	4353	0.0627994
tci2_wsi3.0_chr_3	20600001	20700000	3894	0.0694267
tci2_wsi3.0_chr_3	20700001	20800000	4117	0.0552022
tci2_wsi3.0_chr_3	20800001	20900000	4764	0.103681
tci2_wsi3.0_chr_3	20900001	21000000	3812	0.0446202
tci2_wsi3.0_chr_3	21000001	21100000	2572	0.0459514
tci2_wsi3.0_chr_3	21100001	21200000	6844	0.0792492
tci2_wsi3.0_chr_3	21200001	21300000	4734	0.0653829
tci2_wsi3.0_chr_3	21300001	21400000	4044	0.068595
tci2_wsi3.0_chr_3	21400001	21500000	8258	0.0410159
tci2_wsi3.0_chr_3	21500001	21600000	5600	0.106886
tci2_wsi3.0_chr_3	21600001	21700000	4420	0.0362573
tci2_wsi3.0_chr_3	21700001	21800000	3552	0.0488171
tci2_wsi3.0_chr_3	21800001	21900000	3550	0.0495585
tci2_wsi3.0_chr_3	21900001	22000000	6148	0.0560293
tci2_wsi3.0_chr_3	22000001	22100000	6706	0.0497511
tci2_wsi3.0_chr_3	22100001	22200000	7248	0.0637216
tci2_wsi3.0_chr_3	22200001	22300000	5810	0.0409727
tci2_wsi3.0_chr_3	22300001	22400000	5807	0.0417461
tci2_wsi3.0_chr_3	22400001	22500000	5837	0.0684681
tci2_wsi3.0_chr_3	22500001	22600000	4995	0.0601966
tci2_wsi3.0_chr_3	22600001	22700000	2771	0.0521526
tci2_wsi3.0_chr_3	22700001	22800000	2683	0.0889895
tci2_wsi3.0_chr_3	22800001	22900000	4567	0.070102
tci2_wsi3.0_chr_3	22900001	23000000	5416	0.0595142
tci2_wsi3.0_chr_3	23000001	23100000	1467	0.113146
tci2_wsi3.0_chr_3	23100001	23200000	5006	0.083602
tci2_wsi3.0_chr_3	23200001	23300000	7014	0.0622849
tci2_wsi3.0_chr_3	23300001	23400000	5111	0.117267
tci2_wsi3.0_chr_3	23400001	23500000	5270	0.0467316
tci2_wsi3.0_chr_3	23500001	23600000	4845	0.0440957
tci2_wsi3.0_chr_3	23600001	23700000	6584	0.0583226
tci2_wsi3.0_chr_3	23700001	23800000	5950	0.0535153
tci2_wsi3.0_chr_3	23800001	23900000	7812	0.0482913
tci2_wsi3.0_chr_3	23900001	24000000	4905	0.0508198
tci2_wsi3.0_chr_3	24000001	24100000	4759	0.0196801
tci2_wsi3.0_chr_3	24100001	24200000	5298	0.0529825
tci2_wsi3.0_chr_3	24200001	24300000	5777	0.0670368
tci2_wsi3.0_chr_3	24300001	24400000	5503	0.0587524
tci2_wsi3.0_chr_3	24400001	24500000	6002	0.0560707
tci2_wsi3.0_chr_3	24500001	24600000	4454	0.0507435
tci2_wsi3.0_chr_3	24600001	24700000	3084	0.119208
tci2_wsi3.0_chr_3	24700001	24800000	5536	0.0464759
tci2_wsi3.0_chr_3	24800001	24900000	5983	0.054492
tci2_wsi3.0_chr_3	24900001	25000000	5062	0.0651938
tci2_wsi3.0_chr_3	25000001	25100000	5626	0.0508009
tci2_wsi3.0_chr_3	25100001	25200000	7999	0.0379371
tci2_wsi3.0_chr_3	25200001	25300000	5713	0.0622645
tci2_wsi3.0_chr_3	25300001	25400000	4215	0.0596007
tci2_wsi3.0_chr_3	25400001	25500000	1826	0.0787159
tci2_wsi3.0_chr_3	25500001	25600000	5440	0.0571285
tci2_wsi3.0_chr_3	25600001	25700000	6303	0.0479457
tci2_wsi3.0_chr_3	25700001	25800000	4476	0.0394952
tci2_wsi3.0_chr_3	25800001	25900000	5780	0.057713
tci2_wsi3.0_chr_3	25900001	26000000	5014	0.0307073
tci2_wsi3.0_chr_3	26000001	26100000	5217	0.0488141
tci2_wsi3.0_chr_3	26100001	26200000	4372	0.0566588
tci2_wsi3.0_chr_3	26200001	26300000	6906	0.0501021
tci2_wsi3.0_chr_3	26300001	26400000	7485	0.0396828
tci2_wsi3.0_chr_3	26400001	26500000	6397	0.0502093
tci2_wsi3.0_chr_3	26500001	26600000	6421	0.0456605
tci2_wsi3.0_chr_3	26600001	26700000	7593	0.0440801
tci2_wsi3.0_chr_3	26700001	26800000	6718	0.0743155
tci2_wsi3.0_chr_3	26800001	26900000	6391	0.0567214
tci2_wsi3.0_chr_3	26900001	27000000	6193	0.0619255
tci2_wsi3.0_chr_3	27000001	27100000	5844	0.0926354
tci2_wsi3.0_chr_3	27100001	27200000	7175	0.0462683
tci2_wsi3.0_chr_3	27200001	27300000	5421	0.0621678
tci2_wsi3.0_chr_3	27300001	27400000	5838	0.0699585
tci2_wsi3.0_chr_3	27400001	27500000	5655	0.0426516
tci2_wsi3.0_chr_3	27500001	27600000	3878	0.0352482
tci2_wsi3.0_chr_3	27600001	27700000	6273	0.0511196
tci2_wsi3.0_chr_3	27700001	27800000	5898	0.0615146
tci2_wsi3.0_chr_3	27800001	27900000	6157	0.0783833
tci2_wsi3.0_chr_3	27900001	28000000	4683	0.0697744
tci2_wsi3.0_chr_3	28000001	28100000	4964	0.03866
tci2_wsi3.0_chr_3	28100001	28200000	3644	0.0902905
tci2_wsi3.0_chr_3	28200001	28300000	2784	0.0753065
tci2_wsi3.0_chr_3	28300001	28400000	4897	0.0601216
tci2_wsi3.0_chr_3	28400001	28500000	4584	0.0645318
tci2_wsi3.0_chr_3	28500001	28600000	3667	0.0416263
tci2_wsi3.0_chr_3	28600001	28700000	8313	0.0498325
tci2_wsi3.0_chr_3	28700001	28800000	5489	0.0497328
tci2_wsi3.0_chr_3	28800001	28900000	4674	0.0540137
tci2_wsi3.0_chr_3	28900001	29000000	4483	0.0389838
tci2_wsi3.0_chr_3	29000001	29100000	3726	0.035601
[truncated: 4,693 more rows]
