# Supplementary material for: Chromosomal genome assembly resolves drug resistance loci in the parasitic nematode Teladorsagia circumcincta
Source: PLoS Pathog. 2025 Feb 6;21(2):e1012820. doi: 10.1371/journal.ppat.1012820 (PMC11801625; doi:10.1371/journal.ppat.1012820)
Supplement: S15 Table — (XLSX) [file ppat.1012820.s016.xlsx]

## Sheet: Sheet1
S15 Table. Fst data per 100 kb window for all pairwise comparison of Strain samples
chrom	start	end	snps	MTci1_pool_adultMF_post-BZ.1:MTci2_pool_L4.1	MTci1_pool_adultMF_post-BZ.1:MTci2_pool_adultMF.1	MTci1_pool_adultMF_post-BZ.1:MTci5_pool_L4_MOTRI.1	MTci1_pool_adultMF_post-BZ.1:MTci5_pool_adultMF_post-BZ.1	MTci1_pool_adultMF_post-BZ.1:MTci5_pool_adultM_post-IVM.1	MTci1_pool_adultMF_post-BZ.1:MTci7_pool_adultMF_MOX-R.1	MTci2_pool_adultMF.1:MTci5_pool_L4_MOTRI.1	MTci2_pool_adultMF.1:MTci5_pool_adultMF_post-BZ.1	MTci2_pool_adultMF.1:MTci5_pool_adultM_post-IVM.1	MTci2_pool_adultMF.1:MTci7_pool_adultMF_MOX-R.1	MTci5_pool_L4_MOTRI.1:MTci5_pool_adultMF_post-BZ.1	MTci5_pool_L4_MOTRI.1:MTci5_pool_adultM_post-IVM.1	MTci5_pool_L4_MOTRI.1:MTci7_pool_adultMF_MOX-R.1	MTci5_pool_adultMF_post-BZ.1:MTci5_pool_adultM_post-IVM.1	MTci5_pool_adultMF_post-BZ.1:MTci7_pool_adultMF_MOX-R.1	MTci5_pool_adultM_post-IVM.1:MTci7_pool_adultMF_MOX-R.1
tci2_wsi3.0_chr_1	1	100000	8743	0.0166779	0.0163561	0.0361426	0.0389211	0.0857865	0.0346166	0.0474151	0.048115	0.100258	0.0413326	0.013261	0.0391323	0.0182823	0.0461117	0.0221734	0.0567554
tci2_wsi3.0_chr_1	100001	200000	7905	0.0213487	0.0124342	0.0439819	0.0379765	0.0763798	0.0435225	0.0515858	0.0456109	0.0849192	0.0521883	0.0114567	0.0323893	0.0207317	0.0354244	0.0206773	0.0394383
tci2_wsi3.0_chr_1	200001	300000	11092	0.0146367	0.00722271	0.0136763	0.0115298	0.0293612	0.0177602	0.0211049	0.0150427	0.0344358	0.02268	0.00623332	0.0172202	0.0088815	0.0213823	0.00899196	0.0230042
tci2_wsi3.0_chr_1	300001	400000	5395	0.0299917	0.0105026	0.0222024	0.0168956	0.0445444	0.0253189	0.0227954	0.0189264	0.0446678	0.0288741	0.0112218	0.0320191	0.013305	0.0370102	0.0163295	0.0272537
tci2_wsi3.0_chr_1	400001	500000	12712	0.0148413	0.00581794	0.0100115	0.0107864	0.0238579	0.0179302	0.0129518	0.0126603	0.0257002	0.0204981	0.00493772	0.0168738	0.00693241	0.0162492	0.00714499	0.0177349
tci2_wsi3.0_chr_1	500001	600000	11039	0.0182915	0.00540183	0.0184953	0.0183756	0.0342999	0.0272706	0.0222543	0.0191474	0.0376809	0.0309255	0.00528494	0.0202448	0.00920855	0.0200124	0.00824213	0.0164912
tci2_wsi3.0_chr_1	600001	700000	13312	0.019577	0.00574355	0.0132697	0.0116139	0.0233403	0.0210414	0.0160054	0.0147201	0.0248201	0.0240031	0.00472755	0.0166413	0.0090233	0.0159436	0.0100335	0.0157001
tci2_wsi3.0_chr_1	700001	800000	9940	0.0153664	0.0113186	0.0217372	0.0194619	0.0321317	0.026699	0.0264185	0.024846	0.0374682	0.0305823	0.00522527	0.0298085	0.00957245	0.0252877	0.00825147	0.0325763
tci2_wsi3.0_chr_1	800001	900000	16413	0.0181635	0.0101503	0.0324148	0.0309013	0.049177	0.0390634	0.0303491	0.0276544	0.045852	0.0365731	0.00894056	0.0203643	0.0121812	0.0146917	0.0099564	0.0215384
tci2_wsi3.0_chr_1	900001	1000000	12925	0.02362	0.0179083	0.0415538	0.0419847	0.082684	0.0462849	0.0447068	0.0442538	0.089079	0.0495572	0.0107388	0.0321943	0.0152956	0.0315261	0.0174365	0.0399164
tci2_wsi3.0_chr_1	1000001	1100000	16889	0.0231281	0.0154982	0.0396077	0.0426563	0.0776922	0.0459315	0.0361322	0.0383687	0.0752045	0.0412334	0.0110499	0.0456946	0.0157868	0.0476892	0.0164823	0.0535361
tci2_wsi3.0_chr_1	1100001	1200000	18587	0.018121	0.0152546	0.0462109	0.0468758	0.0997328	0.0429403	0.0472148	0.0521059	0.107875	0.0516203	0.0164881	0.05706	0.0194271	0.0631949	0.0201485	0.0618733
tci2_wsi3.0_chr_1	1200001	1300000	13778	0.0134585	0.0158048	0.0386616	0.0385632	0.0767819	0.043481	0.0531069	0.047047	0.0840084	0.0568661	0.0150858	0.0440857	0.0206084	0.0410431	0.0180803	0.0555021
tci2_wsi3.0_chr_1	1300001	1400000	15690	0.0186064	0.017864	0.0367095	0.0424643	0.0761371	0.0499985	0.0398288	0.0456729	0.0745016	0.0558082	0.0120984	0.042914	0.0213555	0.039683	0.0201105	0.0497145
tci2_wsi3.0_chr_1	1400001	1500000	20149	0.0192979	0.0141362	0.0360084	0.0370611	0.0662852	0.0370564	0.0399651	0.0427947	0.0688348	0.0371699	0.010471	0.0387163	0.0162234	0.0407131	0.0196223	0.0467403
tci2_wsi3.0_chr_1	1500001	1600000	13901	0.0161554	0.0160292	0.0423149	0.0421962	0.0672231	0.0389477	0.047053	0.0456403	0.075106	0.0364131	0.0100509	0.0382812	0.0207909	0.0367204	0.0206038	0.04456
tci2_wsi3.0_chr_1	1600001	1700000	15218	0.0208565	0.0153386	0.0395279	0.0421156	0.0868334	0.0418887	0.0473622	0.0486601	0.096237	0.0453975	0.014951	0.0598664	0.0233495	0.0589446	0.0228077	0.068786
tci2_wsi3.0_chr_1	1700001	1800000	14222	0.0179649	0.0165556	0.0490656	0.0584697	0.07311	0.0556047	0.0528199	0.0557099	0.0772191	0.0566569	0.0168432	0.0489055	0.0220998	0.0480839	0.0238953	0.0511352
tci2_wsi3.0_chr_1	1800001	1900000	12447	0.0177824	0.0149332	0.0502473	0.055853	0.077979	0.0656614	0.0514935	0.0547335	0.06997	0.0620526	0.018645	0.0558384	0.0258914	0.0553909	0.0273401	0.0611419
tci2_wsi3.0_chr_1	1900001	2000000	18183	0.0182299	0.0144106	0.0434661	0.0456054	0.0755546	0.055661	0.0476069	0.0492099	0.0716908	0.0566258	0.011454	0.0428558	0.0179908	0.0487121	0.0178352	0.0531725
tci2_wsi3.0_chr_1	2000001	2100000	19283	0.0186694	0.0135908	0.0437346	0.0471482	0.082338	0.0554422	0.0533951	0.0552052	0.0860581	0.0638884	0.0155247	0.0480526	0.0224232	0.0463388	0.0211629	0.0519609
tci2_wsi3.0_chr_1	2100001	2200000	13319	0.0153877	0.0152782	0.0463306	0.0469545	0.0848149	0.0523576	0.0539852	0.052182	0.0913009	0.0604545	0.0147171	0.0413346	0.0211294	0.0467671	0.0230439	0.0500987
tci2_wsi3.0_chr_1	2200001	2300000	17698	0.0169857	0.0148913	0.0453648	0.0533905	0.0757992	0.0542864	0.0563109	0.0626735	0.0806915	0.065081	0.0159183	0.0457551	0.0207519	0.0475169	0.020266	0.0533797
tci2_wsi3.0_chr_1	2300001	2400000	14261	0.0208722	0.0102056	0.0290658	0.030314	0.0726745	0.0314222	0.0326177	0.0337987	0.0776444	0.0347217	0.00923956	0.0486581	0.0140339	0.0474822	0.0183699	0.0433807
tci2_wsi3.0_chr_1	2400001	2500000	19878	0.0240675	0.0159163	0.046322	0.0428632	0.0755093	0.0497507	0.0526293	0.051483	0.0827022	0.0581609	0.010804	0.0428799	0.0192343	0.0414365	0.0154701	0.045639
tci2_wsi3.0_chr_1	2500001	2600000	21209	0.0205559	0.0165976	0.0387562	0.0385193	0.064545	0.0465568	0.0460936	0.0470932	0.0749978	0.056908	0.0121823	0.0378198	0.0176026	0.0385128	0.0182592	0.0424142
tci2_wsi3.0_chr_1	2600001	2700000	15947	0.0214427	0.0235197	0.0655082	0.067985	0.100845	0.0724326	0.0617291	0.0629188	0.101948	0.0669911	0.0103912	0.0358416	0.0107025	0.0418295	0.010908	0.0496531
tci2_wsi3.0_chr_1	2700001	2800000	14173	0.0200332	0.0190842	0.0540622	0.0617405	0.106285	0.0723583	0.061293	0.0699817	0.119818	0.0758349	0.0164753	0.0510392	0.0231012	0.0512394	0.0226878	0.0589199
tci2_wsi3.0_chr_1	2800001	2900000	17863	0.0191034	0.014596	0.0396278	0.045428	0.0646166	0.0434755	0.0494119	0.0589629	0.0751289	0.0568036	0.0123922	0.0424573	0.0179844	0.0426043	0.0186847	0.0454787
tci2_wsi3.0_chr_1	2900001	3000000	21029	0.0196577	0.0180221	0.0384817	0.0386675	0.0708038	0.0422565	0.050167	0.0537598	0.0868133	0.0538463	0.014345	0.0486172	0.0179397	0.0445774	0.0199297	0.0493838
tci2_wsi3.0_chr_1	3000001	3100000	13122	0.0250119	0.020936	0.0385751	0.0408527	0.0866757	0.0524939	0.0530929	0.0530411	0.0919129	0.0641141	0.014351	0.054058	0.0221942	0.0540129	0.0213291	0.0597854
tci2_wsi3.0_chr_1	3100001	3200000	13574	0.0243773	0.0263168	0.0430598	0.0476533	0.0787344	0.04984	0.047543	0.0548861	0.0842141	0.0560359	0.0126994	0.0439491	0.0201041	0.0459179	0.0206131	0.0516588
tci2_wsi3.0_chr_1	3200001	3300000	16568	0.0165173	0.0193496	0.0268357	0.0278198	0.055369	0.0334037	0.0395277	0.0388955	0.0613259	0.0447232	0.0120492	0.0386068	0.0181017	0.0384053	0.016119	0.0423517
tci2_wsi3.0_chr_1	3300001	3400000	13221	0.0181216	0.0236185	0.0376484	0.0425567	0.0665305	0.0490205	0.0478416	0.04704	0.0841003	0.0565565	0.0110716	0.0502345	0.0208074	0.0452195	0.0246695	0.0582672
tci2_wsi3.0_chr_1	3400001	3500000	11599	0.0217096	0.0181061	0.0412272	0.0449219	0.0782789	0.050918	0.041653	0.049632	0.0834445	0.0486247	0.011326	0.0544611	0.0187591	0.0522302	0.0203514	0.0614876
tci2_wsi3.0_chr_1	3500001	3600000	18096	0.0245106	0.0178316	0.0378679	0.0393189	0.0727366	0.0452295	0.0480782	0.0487488	0.0833759	0.0558884	0.0138638	0.0519671	0.02332	0.0503683	0.0221006	0.0564856
tci2_wsi3.0_chr_1	3600001	3700000	12063	0.0225878	0.0163776	0.0287434	0.0280672	0.053675	0.0362	0.0380944	0.0359668	0.0613769	0.0442163	0.00774035	0.0350818	0.0159092	0.0376765	0.016829	0.0441453
tci2_wsi3.0_chr_1	3700001	3800000	13298	0.0257278	0.0238164	0.0519048	0.0601703	0.0897131	0.056486	0.0686904	0.0684887	0.107642	0.0700475	0.0191889	0.0496962	0.0283316	0.0520678	0.0250905	0.0549823
tci2_wsi3.0_chr_1	3800001	3900000	7607	0.0288201	0.0289756	0.0521469	0.0593566	0.0812327	0.0632467	0.0737266	0.0836052	0.107971	0.0841245	0.021104	0.054024	0.0299457	0.0596067	0.0249369	0.0619643
tci2_wsi3.0_chr_1	3900001	4000000	11561	0.0251607	0.0257853	0.0405212	0.0435788	0.0697957	0.0517384	0.0495457	0.055219	0.0832185	0.0586944	0.0139337	0.0565795	0.0241995	0.058901	0.0209874	0.0647884
tci2_wsi3.0_chr_1	4000001	4100000	15731	0.0199871	0.0245504	0.0395297	0.0395711	0.0635761	0.0422582	0.0514427	0.0508893	0.0778983	0.0534899	0.0153929	0.0533969	0.0209309	0.04991	0.0207801	0.0575825
tci2_wsi3.0_chr_1	4100001	4200000	10182	0.0250214	0.0260933	0.0425375	0.0486144	0.0815792	0.0515559	0.0589737	0.0703402	0.097083	0.0684766	0.0168514	0.0473373	0.0227718	0.0523505	0.0262976	0.0602049
tci2_wsi3.0_chr_1	4200001	4300000	16160	0.0200626	0.0272315	0.0296289	0.0365186	0.0715616	0.0401248	0.0460527	0.0541829	0.0861499	0.0537812	0.0122382	0.0488496	0.020942	0.047888	0.018018	0.0539894
tci2_wsi3.0_chr_1	4300001	4400000	16821	0.0229185	0.0220363	0.0358195	0.0336266	0.0691276	0.0415648	0.0438723	0.0412873	0.0727462	0.0472867	0.0138903	0.0483321	0.0221659	0.0480624	0.0199235	0.0526097
tci2_wsi3.0_chr_1	4400001	4500000	18351	0.0177163	0.0161608	0.0284554	0.0290909	0.0520805	0.0336619	0.0352867	0.0353954	0.0562941	0.0389173	0.0135288	0.0383485	0.0166516	0.0424955	0.0158049	0.0448923
tci2_wsi3.0_chr_1	4500001	4600000	12769	0.0216341	0.0210453	0.0283466	0.0321137	0.0568639	0.0331958	0.038473	0.0366472	0.0654423	0.045052	0.0125222	0.0455728	0.0198218	0.0459178	0.0187056	0.0495052
tci2_wsi3.0_chr_1	4600001	4700000	18447	0.0152695	0.0181625	0.0289336	0.0314752	0.0557715	0.038026	0.0368422	0.0398071	0.0642248	0.046381	0.01079	0.0381611	0.0193834	0.0402557	0.0193103	0.0449955
tci2_wsi3.0_chr_1	4700001	4800000	15000	0.0188887	0.0192879	0.0275424	0.0260402	0.0664358	0.0347261	0.0382939	0.0356557	0.0751635	0.042637	0.0110944	0.0464366	0.0167596	0.0454852	0.0156985	0.049512
tci2_wsi3.0_chr_1	4800001	4900000	17039	0.0215324	0.0245546	0.0323472	0.0344346	0.0602085	0.0363685	0.037698	0.0409409	0.0614615	0.0403337	0.0146513	0.0473371	0.0247657	0.048738	0.021543	0.0526454
tci2_wsi3.0_chr_1	4900001	5000000	21430	0.0166433	0.0227732	0.0299818	0.031121	0.0562932	0.0331823	0.0431167	0.0413719	0.0631327	0.045226	0.0100172	0.036102	0.0165728	0.0370574	0.0169719	0.0425628
tci2_wsi3.0_chr_1	5000001	5100000	15897	0.0150324	0.02085	0.028597	0.0310709	0.0616094	0.0356578	0.0380133	0.0392423	0.0728567	0.0449517	0.0113804	0.041857	0.0169758	0.0443022	0.017115	0.0502006
tci2_wsi3.0_chr_1	5100001	5200000	14171	0.0171745	0.0218344	0.0243356	0.0243106	0.0562439	0.0280486	0.0403746	0.0383749	0.072987	0.0465739	0.0132374	0.0434198	0.0165854	0.0396441	0.0140866	0.0478029
tci2_wsi3.0_chr_1	5200001	5300000	13518	0.0210002	0.0331954	0.0317106	0.031248	0.056005	0.0365096	0.0496913	0.0528479	0.0719685	0.0525784	0.0143145	0.0451351	0.0194473	0.0459499	0.0182149	0.0485874
tci2_wsi3.0_chr_1	5300001	5400000	13839	0.020564	0.0297591	0.0365712	0.0350709	0.0676311	0.0447013	0.0591081	0.0558528	0.0875535	0.0661892	0.0121538	0.0512967	0.0176566	0.0517139	0.0198228	0.0574757
tci2_wsi3.0_chr_1	5400001	5500000	15880	0.0160147	0.0187755	0.030517	0.0283958	0.0619469	0.0301334	0.0509602	0.0513343	0.083332	0.0505852	0.0117828	0.0439296	0.0160675	0.0428359	0.0154229	0.0472654
tci2_wsi3.0_chr_1	5500001	5600000	18445	0.0208416	0.0191639	0.036304	0.0386365	0.0655867	0.0440602	0.0568648	0.0598095	0.0836725	0.0656672	0.0138208	0.0415126	0.0216234	0.0424207	0.020048	0.0500633
tci2_wsi3.0_chr_1	5600001	5700000	20279	0.0204099	0.0180328	0.0316242	0.0362074	0.0687888	0.0358405	0.0461368	0.0525484	0.0836381	0.0544833	0.00940909	0.0422768	0.0139764	0.0374925	0.014339	0.0376556
tci2_wsi3.0_chr_1	5700001	5800000	13771	0.022466	0.0223037	0.0393782	0.0453783	0.0749352	0.0512442	0.0558292	0.0641328	0.0965637	0.0749662	0.0129797	0.0473965	0.0211906	0.0482714	0.020188	0.0579003
tci2_wsi3.0_chr_1	5800001	5900000	17995	0.01867	0.018239	0.0289987	0.0335479	0.0567382	0.0393301	0.0442969	0.0483183	0.0726819	0.0551723	0.0108565	0.035694	0.0154273	0.0380793	0.0170295	0.0411922
tci2_wsi3.0_chr_1	5900001	6000000	13272	0.0195746	0.0233644	0.031825	0.0349081	0.0683958	0.0421268	0.0490129	0.0536175	0.09157	0.0654614	0.014249	0.0486355	0.0229913	0.0482417	0.0245638	0.0481073
tci2_wsi3.0_chr_1	6000001	6100000	19821	0.0240848	0.0240933	0.0302996	0.0318496	0.0615962	0.0349816	0.0461276	0.04755	0.075399	0.0487666	0.0125023	0.0433484	0.0170841	0.0425566	0.017142	0.0486582
tci2_wsi3.0_chr_1	6100001	6200000	14161	0.0182777	0.0182516	0.0405037	0.0411155	0.0673332	0.0489981	0.0511992	0.0544437	0.0798912	0.0586646	0.0138283	0.0404408	0.0198375	0.0465936	0.0215333	0.0524328
tci2_wsi3.0_chr_1	6200001	6300000	14270	0.0179315	0.0168503	0.0363158	0.0355283	0.0623329	0.039643	0.0501392	0.0524661	0.0787491	0.0546472	0.0102324	0.0367815	0.0170741	0.0372494	0.0170322	0.0413135
tci2_wsi3.0_chr_1	6300001	6400000	13037	0.0187776	0.0218132	0.0308715	0.0290071	0.0603042	0.0343566	0.0441436	0.0489503	0.0656387	0.0476052	0.0137715	0.0477561	0.0180089	0.0452097	0.0196407	0.0460197
tci2_wsi3.0_chr_1	6400001	6500000	11920	0.0112756	0.0130306	0.0213662	0.0247072	0.042159	0.0262933	0.0347367	0.0351359	0.0535172	0.0389076	0.00785898	0.0309617	0.0120984	0.0356727	0.0129788	0.0311274
tci2_wsi3.0_chr_1	6500001	6600000	17692	0.0146558	0.01638	0.0316528	0.0330154	0.060348	0.03923	0.0403083	0.0419698	0.0696533	0.0490678	0.00952152	0.0368331	0.0161266	0.037275	0.0150927	0.039739
tci2_wsi3.0_chr_1	6600001	6700000	18322	0.0169813	0.0165729	0.0274679	0.0258878	0.0456879	0.0319649	0.0394438	0.0392529	0.0617754	0.0442357	0.00748713	0.0327923	0.0142439	0.0318054	0.0154435	0.0371239
tci2_wsi3.0_chr_1	6700001	6800000	16093	0.0189797	0.0272042	0.0318612	0.0333809	0.0572064	0.0440615	0.0531707	0.0587699	0.0818875	0.0663724	0.0115983	0.0367208	0.0209831	0.0420669	0.022544	0.045755
tci2_wsi3.0_chr_1	6800001	6900000	10187	0.0275641	0.031739	0.0412883	0.0425376	0.0901738	0.0448728	0.0439837	0.0416116	0.0724719	0.049424	0.0199529	0.0663508	0.0246421	0.0647088	0.0301278	0.0888036
tci2_wsi3.0_chr_1	6900001	7000000	9789	0.0161929	0.022655	0.0275303	0.0271524	0.0454055	0.0334023	0.023903	0.0274518	0.0423835	0.0292887	0.00959456	0.027675	0.0130405	0.0339484	0.0129609	0.0319913
tci2_wsi3.0_chr_1	7000001	7100000	14690	0.024629	0.0278173	0.0391108	0.0414206	0.0597652	0.0429002	0.0556929	0.0538805	0.0711097	0.0589545	0.0163689	0.0404697	0.0272	0.041478	0.0233943	0.0469027
tci2_wsi3.0_chr_1	7100001	7200000	11521	0.0162771	0.0246565	0.0283656	0.0302857	0.0559767	0.0408717	0.0310238	0.0359139	0.0622379	0.0447239	0.0110076	0.037918	0.0176338	0.040725	0.0189921	0.0439722
tci2_wsi3.0_chr_1	7200001	7300000	17246	0.0164831	0.0111363	0.0179185	0.0155865	0.0506309	0.0176708	0.0204942	0.0183233	0.0595952	0.0170616	0.00730139	0.0363626	0.0104248	0.0354058	0.00945201	0.0468103
tci2_wsi3.0_chr_1	7300001	7400000	11646	0.0161649	0.0183625	0.0212169	0.021353	0.0468876	0.0250333	0.0364869	0.0348043	0.0630851	0.0383555	0.0113989	0.0395202	0.0161133	0.0338664	0.014145	0.0428262
tci2_wsi3.0_chr_1	7400001	7500000	15365	0.0180855	0.0170585	0.0272752	0.0287908	0.0588478	0.0302903	0.0345134	0.0340197	0.0663886	0.0404011	0.0125337	0.0478606	0.0176145	0.0481744	0.0190846	0.053393
tci2_wsi3.0_chr_1	7500001	7600000	7615	0.0252114	0.0311932	0.0373787	0.0448029	0.0604077	0.0399176	0.0470444	0.0432121	0.0669253	0.0384428	0.0129227	0.0362197	0.0166691	0.0403901	0.0178071	0.0426654
tci2_wsi3.0_chr_1	7600001	7700000	13178	0.0264494	0.031055	0.0361726	0.0411757	0.069655	0.0361983	0.0439641	0.0513685	0.0746582	0.0452088	0.0145933	0.0446665	0.0188752	0.0477841	0.0206572	0.0494634
tci2_wsi3.0_chr_1	7700001	7800000	15219	0.0248342	0.0353617	0.0432778	0.0468304	0.084142	0.0523678	0.0509389	0.055035	0.0871469	0.0636635	0.0150142	0.0557005	0.0245981	0.0546839	0.0239842	0.0576379
tci2_wsi3.0_chr_1	7800001	7900000	17529	0.0151512	0.0221744	0.0276449	0.0241596	0.0563425	0.0279559	0.0354524	0.0347278	0.0578362	0.0389659	0.00877718	0.0444495	0.0162944	0.040727	0.0147763	0.0464549
tci2_wsi3.0_chr_1	7900001	8000000	17222	0.0214757	0.0183571	0.0243505	0.0228964	0.0653143	0.0314981	0.03229	0.0313827	0.0771293	0.0380078	0.010333	0.0562606	0.0160629	0.0523404	0.016722	0.0658858
tci2_wsi3.0_chr_1	8000001	8100000	17880	0.020357	0.0239658	0.0248488	0.0273679	0.0508985	0.0308196	0.0368301	0.04019	0.0648566	0.0418155	0.0092286	0.0356546	0.017011	0.0367789	0.0210269	0.046742
tci2_wsi3.0_chr_1	8100001	8200000	17903	0.0263149	0.0230042	0.0314662	0.0303837	0.0783146	0.0395364	0.0444797	0.0441694	0.0820492	0.0502421	0.014675	0.0551381	0.0255499	0.0586122	0.0224175	0.0639016
tci2_wsi3.0_chr_1	8200001	8300000	12675	0.0291957	0.0273986	0.0378457	0.0365584	0.0692863	0.0444526	0.0472228	0.0454976	0.0786376	0.0533862	0.0205119	0.0489342	0.0298042	0.0504206	0.0262742	0.0588901
tci2_wsi3.0_chr_1	8300001	8400000	19567	0.0204777	0.0194348	0.0249856	0.0275822	0.0546485	0.0302636	0.0340281	0.0398996	0.0641045	0.041752	0.0119446	0.0460636	0.0172193	0.0440405	0.0181046	0.045512
tci2_wsi3.0_chr_1	8400001	8500000	19209	0.0166569	0.0196073	0.0239083	0.0257756	0.0577799	0.0338499	0.0332261	0.0346806	0.0692181	0.041948	0.0104089	0.0372805	0.0170489	0.0378556	0.0187022	0.041199
tci2_wsi3.0_chr_1	8500001	8600000	16315	0.0195479	0.0153447	0.0209136	0.0243494	0.0608913	0.0243264	0.0310619	0.0341745	0.0719805	0.0328395	0.0102945	0.0378333	0.0153689	0.0376638	0.0163888	0.050101
tci2_wsi3.0_chr_1	8600001	8700000	19693	0.0220596	0.0189357	0.028057	0.0283975	0.0610652	0.0357957	0.0399379	0.0364588	0.0730093	0.0429277	0.013345	0.0425978	0.019717	0.0445971	0.0186644	0.046687
tci2_wsi3.0_chr_1	8700001	8800000	14619	0.02076	0.0292778	0.0400267	0.0363645	0.0817831	0.0438211	0.0603247	0.0599884	0.0924105	0.0600935	0.0201563	0.0674529	0.0246006	0.063704	0.0199474	0.0658422
tci2_wsi3.0_chr_1	8800001	8900000	18391	0.0254712	0.0225913	0.0376763	0.0387199	0.0682936	0.0413525	0.0466815	0.0477037	0.0766341	0.0479475	0.0199955	0.0549427	0.0245269	0.0568842	0.0255021	0.0552171
tci2_wsi3.0_chr_1	8900001	9000000	8368	0.0292664	0.0221358	0.0396869	0.0473003	0.0922873	0.0469234	0.0487692	0.055996	0.105482	0.0622487	0.0163382	0.0613001	0.029876	0.0617129	0.0295899	0.0667125
tci2_wsi3.0_chr_1	9000001	9100000	15469	0.0264262	0.0251147	0.0312598	0.0312271	0.0588951	0.0355647	0.0449496	0.0457435	0.078128	0.0502173	0.0119019	0.0441162	0.0179179	0.042871	0.0173784	0.0509388
tci2_wsi3.0_chr_1	9100001	9200000	12483	0.0208028	0.0212801	0.0371097	0.0372657	0.0693256	0.0400651	0.0508717	0.0511284	0.0770725	0.0542145	0.0142436	0.0526534	0.0218418	0.0537874	0.0203004	0.0582246
tci2_wsi3.0_chr_1	9200001	9300000	15806	0.0197709	0.0181309	0.0381633	0.0329815	0.0671747	0.0425937	0.0486958	0.0434584	0.0784286	0.0554654	0.0156465	0.0438327	0.024769	0.0440601	0.0229036	0.0506737
tci2_wsi3.0_chr_1	9300001	9400000	16998	0.0194464	0.0142203	0.0250703	0.0236959	0.0536745	0.0322818	0.0348179	0.034423	0.0629691	0.0410637	0.00914421	0.038052	0.016149	0.036924	0.0157939	0.0449594
tci2_wsi3.0_chr_1	9400001	9500000	19134	0.0207777	0.01773	0.0383617	0.0424127	0.0699372	0.0442319	0.0428712	0.0453117	0.0722096	0.0466112	0.0148684	0.0456241	0.0180224	0.0455552	0.0197742	0.0502015
tci2_wsi3.0_chr_1	9500001	9600000	12063	0.0231834	0.0232348	0.0420258	0.0436647	0.0908769	0.045845	0.0531606	0.0556476	0.0955367	0.0534378	0.0144495	0.0610168	0.0234055	0.0543889	0.0218898	0.0634637
tci2_wsi3.0_chr_1	9600001	9700000	15183	0.0190595	0.0194691	0.0375713	0.0435655	0.0737215	0.0490308	0.0411921	0.0501481	0.0823922	0.0534149	0.0140525	0.0472747	0.0213963	0.0515043	0.0196182	0.0513639
tci2_wsi3.0_chr_1	9700001	9800000	16016	0.0265558	0.0149374	0.034976	0.0425144	0.0734941	0.0399592	0.0357203	0.043701	0.0778363	0.0428796	0.0146894	0.0470089	0.0198132	0.0473039	0.0232762	0.0500488
tci2_wsi3.0_chr_1	9800001	9900000	18918	0.0195586	0.0193357	0.0398849	0.0431588	0.076265	0.0490457	0.0468269	0.0476613	0.0833055	0.0567645	0.0159454	0.0467513	0.0253456	0.0506487	0.0232971	0.0601509
tci2_wsi3.0_chr_1	9900001	10000000	13115	0.0254292	0.0214218	0.0424823	0.0439856	0.0828975	0.0500513	0.0539515	0.0489566	0.0775596	0.0507585	0.0150992	0.0591761	0.021309	0.0570379	0.0226639	0.0636017
tci2_wsi3.0_chr_1	10000001	10100000	21201	0.0174429	0.00950944	0.026555	0.0257491	0.0491948	0.0324111	0.0301858	0.0313755	0.0575013	0.0363848	0.00877713	0.034597	0.0166162	0.0351583	0.0180997	0.0361755
tci2_wsi3.0_chr_1	10100001	10200000	19540	0.0186778	0.017837	0.033387	0.0354822	0.0570533	0.0365601	0.0362129	0.0360681	0.0575485	0.0379703	0.0104708	0.0337937	0.0172433	0.0321252	0.0174809	0.0385536
tci2_wsi3.0_chr_1	10200001	10300000	13549	0.0253793	0.0180926	0.0313912	0.0375693	0.0827409	0.0410108	0.0329873	0.0354253	0.0796616	0.03951	0.0118912	0.0553813	0.0179667	0.054151	0.0194405	0.0621139
tci2_wsi3.0_chr_1	10300001	10400000	21042	0.0200936	0.0159647	0.0304848	0.0332366	0.0741627	0.0337924	0.0323241	0.0327764	0.0741614	0.03652	0.0139251	0.0592014	0.0192726	0.0610809	0.0195103	0.0663468
tci2_wsi3.0_chr_1	10400001	10500000	14660	0.0260847	0.0184121	0.0392073	0.0403569	0.0592084	0.0459181	0.0371238	0.0332003	0.0531674	0.0400089	0.0137617	0.0434214	0.0187916	0.0415632	0.0203524	0.0467631
tci2_wsi3.0_chr_1	10500001	10600000	18644	0.0192374	0.0144125	0.0270112	0.0273389	0.0530921	0.0309566	0.0255526	0.0252412	0.052151	0.03026	0.00931009	0.0403679	0.0161589	0.0365593	0.0148946	0.0416851
tci2_wsi3.0_chr_1	10600001	10700000	27318	0.021506	0.0132144	0.0258514	0.0253033	0.066824	0.0305545	0.0272303	0.0264281	0.0654071	0.0315797	0.009966	0.0461297	0.0170902	0.0414292	0.0160782	0.0514497
tci2_wsi3.0_chr_1	10700001	10800000	17254	0.0205421	0.0149682	0.031019	0.0376348	0.061582	0.0333206	0.0350396	0.044839	0.0633435	0.0402164	0.0131888	0.0453054	0.0178165	0.0455089	0.0185591	0.0468726
tci2_wsi3.0_chr_1	10800001	10900000	14380	0.0143974	0.0112575	0.0222345	0.0200226	0.0347697	0.0251911	0.0249577	0.0260481	0.038316	0.0287993	0.00984259	0.0214946	0.014377	0.0216891	0.0118871	0.0258974
tci2_wsi3.0_chr_1	10900001	11000000	18245	0.0171319	0.016704	0.0498568	0.0474373	0.0716688	0.0520475	0.0416833	0.0397512	0.0630522	0.0471996	0.0131781	0.0429593	0.0206353	0.0409164	0.0198049	0.0432375
tci2_wsi3.0_chr_1	11000001	11100000	18441	0.0190531	0.0152831	0.0336655	0.0315169	0.0531116	0.042934	0.0350933	0.0339392	0.0531426	0.0442478	0.0122012	0.0373295	0.0212755	0.0379652	0.0200048	0.0462381
tci2_wsi3.0_chr_1	11100001	11200000	23032	0.0182581	0.0147135	0.0242109	0.022793	0.0507221	0.0296077	0.0262207	0.025135	0.0513047	0.0302157	0.00998068	0.035928	0.0150162	0.0342598	0.0145149	0.0423111
tci2_wsi3.0_chr_1	11200001	11300000	16039	0.0247512	0.0217773	0.0390661	0.0389247	0.0760656	0.04433	0.04075	0.0407373	0.0777867	0.0487482	0.0145135	0.0537846	0.0219403	0.0484048	0.0226686	0.0557419
tci2_wsi3.0_chr_1	11300001	11400000	20856	0.0176794	0.0160545	0.0252059	0.0285843	0.0504443	0.0332349	0.0268659	0.0305756	0.0507823	0.0369965	0.010123	0.0377983	0.0176812	0.0347771	0.0167518	0.0411873
tci2_wsi3.0_chr_1	11400001	11500000	15026	0.0296442	0.0281276	0.037879	0.0414109	0.0638262	0.0443338	0.0454736	0.0504017	0.0795716	0.0553852	0.0188936	0.0482005	0.0244117	0.0520984	0.025013	0.0551898
tci2_wsi3.0_chr_1	11500001	11600000	19687	0.0201112	0.0192444	0.0263079	0.0287871	0.0577881	0.0345364	0.0349754	0.0370392	0.0686723	0.0424733	0.00998778	0.0388927	0.0180723	0.0401038	0.01676	0.0456376
tci2_wsi3.0_chr_1	11600001	11700000	12824	0.0254435	0.0245875	0.036455	0.0461392	0.06966	0.037517	0.0447088	0.0558358	0.0769084	0.0498787	0.015191	0.0513355	0.022172	0.0567811	0.0217407	0.0566114
tci2_wsi3.0_chr_1	11700001	11800000	15156	0.0260693	0.0224861	0.0315525	0.0364138	0.0678952	0.0454933	0.0481706	0.0494197	0.0864813	0.0572475	0.0152838	0.0449075	0.0221171	0.0488	0.0241985	0.0493487
tci2_wsi3.0_chr_1	11800001	11900000	8914	0.0221145	0.0104936	0.0880897	0.0875472	0.0479957	0.0971683	0.0982298	0.101971	0.0498602	0.10845	0.0132726	0.0378346	0.0183124	0.0381887	0.0206069	0.0467375
tci2_wsi3.0_chr_1	11900001	12000000	7116	0.0313062	0.0330094	0.0592482	0.0630451	0.0836298	0.0710235	0.0798881	0.0696965	0.0923416	0.0968981	0.022638	0.0479663	0.0340424	0.0475193	0.0300107	0.0574375
tci2_wsi3.0_chr_1	12000001	12100000	5845	0.0363435	0.0230219	0.04362	0.0487608	0.061525	0.0482712	0.0400192	0.0404604	0.0545629	0.045047	0.0116346	0.035034	0.0247466	0.0305816	0.0250739	0.0475439
tci2_wsi3.0_chr_1	12100001	12200000	19990	0.0270774	0.0200898	0.0321588	0.0317656	0.0758974	0.0392398	0.0418892	0.0396068	0.074682	0.0457064	0.0144257	0.0594589	0.0285769	0.056988	0.0291537	0.0636435
tci2_wsi3.0_chr_1	12200001	12300000	23828	0.0263884	0.0204709	0.0334146	0.0376617	0.0810099	0.0410589	0.0397472	0.0420215	0.0841013	0.0484336	0.0137942	0.0535921	0.019784	0.0531196	0.0199603	0.061638
tci2_wsi3.0_chr_1	12300001	12400000	18962	0.0209651	0.0167196	0.0288939	0.0310188	0.050891	0.0390346	0.038958	0.0424789	0.0594893	0.0506487	0.0137536	0.0378281	0.0230656	0.0422279	0.0213042	0.0528922
tci2_wsi3.0_chr_1	12400001	12500000	14276	0.024509	0.0195269	0.0289684	0.0292075	0.0571411	0.0387251	0.0343276	0.0379817	0.0694779	0.0485335	0.0130726	0.0448379	0.0229879	0.0431596	0.0217949	0.0481155
tci2_wsi3.0_chr_1	12500001	12600000	14634	0.0253154	0.0211984	0.0406212	0.0445964	0.0862621	0.0453508	0.0517755	0.0572809	0.0976671	0.0541029	0.018348	0.0517827	0.0292201	0.0484594	0.0264733	0.0634692
tci2_wsi3.0_chr_1	12600001	12700000	14525	0.0282724	0.0217156	0.0343059	0.0352444	0.0647557	0.0451682	0.048662	0.0468913	0.0820076	0.0535098	0.0135634	0.0503819	0.0217719	0.0523389	0.0210941	0.0605626
tci2_wsi3.0_chr_1	12700001	12800000	11906	0.0278932	0.0202859	0.0357381	0.0397757	0.0542581	0.0470317	0.061636	0.0627546	0.0727507	0.0636334	0.0133266	0.0272803	0.0217526	0.0264476	0.0259253	0.0445422
tci2_wsi3.0_chr_1	12800001	12900000	11285	0.0398109	0.0492319	0.0479941	0.0506744	0.100441	0.0541285	0.0885908	0.0954673	0.0660759	0.106088	0.0190059	0.103616	0.0270703	0.116935	0.0259488	0.124073
tci2_wsi3.0_chr_1	12900001	13000000	15418	0.0259348	0.0213723	0.0412634	0.0421771	0.0576715	0.0453069	0.0456437	0.0453218	0.0693645	0.0519132	0.0171514	0.0423345	0.0247472	0.0468713	0.0251704	0.0509866
tci2_wsi3.0_chr_1	13000001	13100000	14432	0.026651	0.022241	0.0309008	0.0325659	0.0719133	0.0482392	0.0428813	0.0471118	0.0828061	0.0553072	0.0142764	0.0436362	0.0188146	0.0458253	0.0216798	0.0417097
tci2_wsi3.0_chr_1	13100001	13200000	20427	0.0203854	0.0163766	0.0322639	0.0323422	0.0529373	0.0370703	0.0365736	0.0358737	0.0529348	0.0424866	0.0105691	0.0340522	0.0170832	0.0345219	0.0172143	0.0396681
tci2_wsi3.0_chr_1	13200001	13300000	20262	0.0200138	0.0184583	0.0267142	0.0270344	0.0515319	0.0394725	0.0297523	0.0326514	0.0540293	0.0441943	0.011464	0.0325339	0.0199861	0.0327919	0.0178616	0.0375371
tci2_wsi3.0_chr_1	13300001	13400000	18156	0.0270223	0.0202632	0.0329143	0.0365101	0.0712524	0.0383035	0.0398727	0.0430806	0.0732083	0.0449704	0.0137725	0.0505607	0.0204514	0.0505099	0.018503	0.0545583
tci2_wsi3.0_chr_1	13400001	13500000	17823	0.0240072	0.0230765	0.0395101	0.0390863	0.0841457	0.0473031	0.0378957	0.0414291	0.0798099	0.0478667	0.0135139	0.0563944	0.0198528	0.0583962	0.0195226	0.0647866
tci2_wsi3.0_chr_1	13500001	13600000	17744	0.0257649	0.0214568	0.0343806	0.0353723	0.0750492	0.0422826	0.0339436	0.0350646	0.0738523	0.0408496	0.015018	0.0470242	0.0213419	0.049239	0.0217452	0.0580214
tci2_wsi3.0_chr_1	13600001	13700000	20428	0.0322454	0.0194961	0.037598	0.0408089	0.0817498	0.0449057	0.0398649	0.0413385	0.0786278	0.043863	0.0160611	0.0580066	0.0228102	0.0579189	0.0208464	0.0570392
tci2_wsi3.0_chr_1	13700001	13800000	13563	0.0188666	0.0223419	0.0447307	0.0493826	0.0853747	0.0478961	0.0447895	0.048632	0.0870464	0.0442387	0.0166296	0.0489416	0.0192981	0.0544514	0.0190294	0.0530607
tci2_wsi3.0_chr_1	13800001	13900000	6068	0.027623	0.026249	0.0434938	0.0396692	0.092259	0.0376659	0.0433293	0.0444757	0.096037	0.0354889	0.0183609	0.0551022	0.0208123	0.0576112	0.0215985	0.0607677
tci2_wsi3.0_chr_1	13900001	14000000	12293	0.0230865	0.0206772	0.0414991	0.0456336	0.0768684	0.0464857	0.0447322	0.0529888	0.0915228	0.054744	0.0179128	0.0504643	0.0291443	0.0522664	0.0344072	0.0677829
tci2_wsi3.0_chr_1	14000001	14100000	16803	0.0285674	0.0203856	0.0438986	0.0407158	0.0771907	0.0530978	0.0514009	0.0451401	0.0815911	0.0589019	0.0173503	0.050013	0.0254108	0.0462025	0.0267561	0.0613592
tci2_wsi3.0_chr_1	14100001	14200000	16276	0.0210426	0.0231435	0.0492129	0.0538261	0.0820745	0.0555645	0.0544004	0.0548367	0.0975838	0.058965	0.0179608	0.0618483	0.0249759	0.0654793	0.0277803	0.0714498
tci2_wsi3.0_chr_1	14200001	14300000	8730	0.0366023	0.0304141	0.0593982	0.061942	0.088346	0.0681297	0.0744192	0.0836602	0.12565	0.0870749	0.0223758	0.0567405	0.0341139	0.0607605	0.0344754	0.0615715
tci2_wsi3.0_chr_1	14300001	14400000	13640	0.0162728	0.0189263	0.0537391	0.0561301	0.084441	0.0592071	0.0582483	0.0607814	0.093559	0.0679251	0.0208113	0.0625925	0.0331838	0.0578973	0.0314913	0.0745329
tci2_wsi3.0_chr_1	14400001	14500000	17376	0.0171456	0.0115063	0.0379914	0.0403153	0.0635696	0.0387183	0.0464345	0.0484612	0.0632766	0.0449192	0.0110658	0.0375538	0.0152896	0.0358277	0.0160756	0.0407502
tci2_wsi3.0_chr_1	14500001	14600000	6154	0.0178776	0.0222494	0.0363502	0.0481611	0.0706631	0.0602574	0.0386152	0.0482592	0.0663795	0.0621763	0.0162284	0.0291262	0.0190961	0.0296541	0.0205363	0.033065
tci2_wsi3.0_chr_1	14600001	14700000	10429	0.0191692	0.0213426	0.0407345	0.0506334	0.0791542	0.0668913	0.0602929	0.0683491	0.0932102	0.095651	0.0185211	0.0578819	0.0309364	0.0594145	0.0245517	0.0966423
tci2_wsi3.0_chr_1	14700001	14800000	5227	0.0374793	0.0220556	0.0588708	0.0610949	0.0793534	0.0598232	0.0542999	0.0494292	0.0668911	0.0513693	0.0341957	0.045445	0.0327075	0.0484735	0.0318496	0.0451427
tci2_wsi3.0_chr_1	14800001	14900000	17578	0.0205973	0.0215038	0.0556602	0.0538405	0.0818671	0.0669973	0.0554869	0.0577899	0.0836978	0.069718	0.016069	0.0585592	0.0280616	0.054551	0.0226507	0.0656357
tci2_wsi3.0_chr_1	14900001	15000000	12598	0.0150931	0.0170158	0.0357549	0.0328346	0.063587	0.0383359	0.0371105	0.0325092	0.0708646	0.0410146	0.013312	0.0426986	0.0146432	0.0395471	0.015285	0.0388776
tci2_wsi3.0_chr_1	15000001	15100000	12434	0.0141884	0.0149118	0.0262014	0.0257171	0.0587375	0.0342383	0.0314956	0.030682	0.0651731	0.0406351	0.0137991	0.0386494	0.0162561	0.0480369	0.0161919	0.0456233
tci2_wsi3.0_chr_1	15100001	15200000	13957	0.0137472	0.0259873	0.0488507	0.0517441	0.086801	0.0446634	0.0702247	0.068243	0.107296	0.0565736	0.0112684	0.0501286	0.0194625	0.0474749	0.0176522	0.052186
tci2_wsi3.0_chr_1	15200001	15300000	15041	0.0191364	0.0153774	0.062165	0.0765482	0.0629772	0.068338	0.0599078	0.0709691	0.0741746	0.0660496	0.0155291	0.0531282	0.0203869	0.0586817	0.0178194	0.0557486
tci2_wsi3.0_chr_1	15300001	15400000	11679	0.0192302	0.0243585	0.040353	0.0413806	0.0829178	0.0436474	0.0557246	0.0580448	0.117249	0.0647958	0.0154214	0.0556147	0.0205893	0.0532774	0.0209465	0.0453784
tci2_wsi3.0_chr_1	15400001	15500000	18864	0.0230287	0.019667	0.04483	0.0525273	0.0935259	0.0474407	0.0467252	0.0537305	0.0929756	0.0487354	0.0148372	0.0644114	0.0235033	0.0557057	0.0224362	0.058866
tci2_wsi3.0_chr_1	15500001	15600000	22909	0.0196377	0.0200399	0.0409138	0.0452424	0.0644756	0.0490447	0.0476335	0.048628	0.0718559	0.05338	0.0143162	0.0427305	0.0229374	0.0431683	0.0222759	0.0507875
tci2_wsi3.0_chr_1	15600001	15700000	17946	0.0238542	0.0235445	0.0435695	0.0409191	0.0704908	0.0430713	0.0524757	0.0541281	0.0781123	0.0559679	0.0183691	0.0486879	0.0256273	0.0483924	0.0226616	0.049238
tci2_wsi3.0_chr_1	15700001	15800000	15937	0.027628	0.0235145	0.036335	0.0436157	0.0811138	0.0452397	0.0467992	0.0491586	0.0847215	0.0494804	0.018868	0.0538162	0.023323	0.0548744	0.0237008	0.0586418
tci2_wsi3.0_chr_1	15800001	15900000	18359	0.027285	0.0230481	0.0450334	0.0448674	0.0754383	0.0502118	0.0484548	0.0494879	0.0803834	0.0538137	0.0150079	0.0512654	0.0192416	0.0536446	0.019353	0.0586522
tci2_wsi3.0_chr_1	15900001	16000000	18466	0.0237433	0.0240546	0.0381718	0.0360304	0.0731464	0.0417652	0.0423442	0.041549	0.0753516	0.0518954	0.0129741	0.045961	0.0210547	0.04197	0.0200439	0.0489586
tci2_wsi3.0_chr_1	16000001	16100000	16941	0.01958	0.0146793	0.024022	0.0254361	0.0484661	0.0274909	0.0353317	0.0370359	0.0550795	0.038494	0.00962139	0.037111	0.0171989	0.0351559	0.0163704	0.0360551
tci2_wsi3.0_chr_1	16100001	16200000	21201	0.0194721	0.0182803	0.0278488	0.0308478	0.0567951	0.0341664	0.0327142	0.0338057	0.0587315	0.0396688	0.00980044	0.0412381	0.0140254	0.0430085	0.0179951	0.0458387
tci2_wsi3.0_chr_1	16200001	16300000	15796	0.0232854	0.0208656	0.0369122	0.0334083	0.0673816	0.0428631	0.0435558	0.0428939	0.0715621	0.0513932	0.0151264	0.0449891	0.0214663	0.045361	0.0205161	0.0458632
tci2_wsi3.0_chr_1	16300001	16400000	16969	0.0166529	0.0135147	0.0251054	0.0253613	0.0552622	0.0320598	0.0289536	0.0280098	0.0574645	0.0365187	0.00992086	0.0394947	0.0149364	0.040371	0.0149905	0.0432761
tci2_wsi3.0_chr_1	16400001	16500000	10238	0.0224385	0.0251458	0.0272263	0.0310576	0.0659427	0.0400947	0.0434266	0.044761	0.0793962	0.0535475	0.0117814	0.0374684	0.0225308	0.0435769	0.0196233	0.0550862
tci2_wsi3.0_chr_1	16500001	16600000	5518	0.0313332	0.0242632	0.0393529	0.0418756	0.0619082	0.0589837	0.0530642	0.0541169	0.0717198	0.0639878	0.0115201	0.0442112	0.0280915	0.0415044	0.027267	0.0394351
tci2_wsi3.0_chr_1	16600001	16700000	9791	0.0165106	0.0156492	0.0250813	0.0275934	0.0560845	0.0412083	0.0360562	0.0379563	0.08005	0.050503	0.00926599	0.0575659	0.0146307	0.0675618	0.0131202	0.0899783
tci2_wsi3.0_chr_1	16700001	16800000	8526	0.0218548	0.0226159	0.0278168	0.0290015	0.0554283	0.03341	0.038249	0.0339077	0.0575423	0.0477923	0.0147987	0.0489935	0.0188231	0.0458002	0.0193821	0.0538273
tci2_wsi3.0_chr_1	16800001	16900000	10107	0.0240458	0.0242395	0.0372882	0.0387442	0.0657272	0.0436701	0.0514953	0.0527716	0.0762637	0.0521557	0.0143829	0.053445	0.0247438	0.0499444	0.0268139	0.0619302
tci2_wsi3.0_chr_1	16900001	17000000	20512	0.0197797	0.018691	0.0311555	0.0336736	0.067203	0.0364733	0.0397761	0.0422466	0.0729743	0.0441815	0.0156075	0.0516903	0.0192817	0.0521386	0.02043	0.0586843
tci2_wsi3.0_chr_1	17000001	17100000	18223	0.0209421	0.0175231	0.0254269	0.0307736	0.0712427	0.0293989	0.0385554	0.0411668	0.0867703	0.0382824	0.0111995	0.0491013	0.0152624	0.0534434	0.0198361	0.0542284
tci2_wsi3.0_chr_1	17100001	17200000	19735	0.0201288	0.0228497	0.0286265	0.0279993	0.0593768	0.0316302	0.0391964	0.0390866	0.0678485	0.0425264	0.011916	0.0432917	0.018655	0.0402118	0.0180902	0.0490918
tci2_wsi3.0_chr_1	17200001	17300000	13503	0.0128284	0.0182261	0.026248	0.0315817	0.0467281	0.0312571	0.0369006	0.0427417	0.0621108	0.0432845	0.0150719	0.0433868	0.0185736	0.0368156	0.0160769	0.0383124
tci2_wsi3.0_chr_1	17300001	17400000	17755	0.022837	0.020948	0.0297444	0.0301047	0.0570116	0.0346504	0.035042	0.0343759	0.0541067	0.0386393	0.0117323	0.0450009	0.0180535	0.0457505	0.0184525	0.0467981
tci2_wsi3.0_chr_1	17400001	17500000	7782	0.0292884	0.0194698	0.030904	0.0311827	0.0628671	0.0348274	0.0320823	0.0347406	0.0600031	0.0405829	0.0125324	0.0403325	0.0173145	0.0382437	0.0177633	0.0419105
tci2_wsi3.0_chr_1	17500001	17600000	13243	0.0205847	0.01708	0.0270435	0.0291395	0.0570576	0.030623	0.0365504	0.0402116	0.0646914	0.0368381	0.0115087	0.0383102	0.0160974	0.0332623	0.0190781	0.0439217
tci2_wsi3.0_chr_1	17600001	17700000	19762	0.0180585	0.0185586	0.050465	0.0511261	0.0713055	0.0494256	0.0661169	0.0678689	0.0900651	0.0662114	0.0163973	0.0393806	0.0212279	0.0404058	0.0211545	0.0440714
tci2_wsi3.0_chr_1	17700001	17800000	16592	0.0255983	0.0188647	0.0399807	0.0440106	0.0781493	0.0500634	0.0536451	0.0560722	0.093656	0.0586855	0.0162321	0.0533071	0.0238815	0.0523726	0.0209771	0.0599368
tci2_wsi3.0_chr_1	17800001	17900000	12298	0.0176371	0.0209048	0.0339694	0.0391064	0.0646753	0.0410801	0.0413457	0.0466169	0.0749613	0.0518862	0.0147334	0.0419622	0.0203497	0.0405045	0.0202186	0.0490184
tci2_wsi3.0_chr_1	17900001	18000000	14248	0.0197249	0.0202114	0.0347782	0.0360011	0.0712353	0.0407707	0.0414488	0.0473378	0.0821742	0.0506515	0.0133274	0.0532725	0.0209731	0.0466159	0.0200891	0.0476148
tci2_wsi3.0_chr_1	18000001	18100000	15413	0.0205661	0.024007	0.0496111	0.0500491	0.0906071	0.0528472	0.056291	0.0589788	0.095758	0.0587108	0.0178293	0.0629528	0.0276037	0.0610144	0.0269328	0.0605843
tci2_wsi3.0_chr_1	18100001	18200000	25597	0.0193665	0.0131137	0.0351202	0.0389696	0.0660074	0.0405583	0.0415692	0.0446473	0.068679	0.0460025	0.0130799	0.0479429	0.0195197	0.049156	0.0176072	0.051151
tci2_wsi3.0_chr_1	18200001	18300000	18029	0.0180978	0.0231606	0.0353523	0.0358088	0.0646353	0.0411892	0.0403925	0.0405935	0.0728286	0.0471095	0.0112783	0.0422187	0.0198477	0.0424416	0.0191287	0.0497357
tci2_wsi3.0_chr_1	18300001	18400000	17650	0.0267043	0.0170012	0.0361121	0.0367443	0.0701706	0.0382899	0.0382333	0.0431937	0.0763316	0.0476759	0.0147261	0.054	0.0200728	0.0545114	0.0178368	0.056438
tci2_wsi3.0_chr_1	18400001	18500000	23352	0.0216768	0.018774	0.0397748	0.0396832	0.0718969	0.0425151	0.0451259	0.043741	0.074376	0.0476945	0.0149824	0.0511581	0.0199117	0.0461697	0.0196268	0.0494083
tci2_wsi3.0_chr_1	18500001	18600000	18761	0.0176513	0.0200592	0.0341592	0.0330131	0.0618333	0.0428791	0.0443557	0.045534	0.0773351	0.0494624	0.0134831	0.0465234	0.0216993	0.0481478	0.0229639	0.0533989
tci2_wsi3.0_chr_1	18600001	18700000	7619	0.0182057	0.0143686	0.0359576	0.0391269	0.0685908	0.0389514	0.0410578	0.0373031	0.0708724	0.0416246	0.014545	0.0543255	0.0208655	0.0546569	0.0205436	0.0587755
tci2_wsi3.0_chr_1	18700001	18800000	13894	0.0278574	0.0228497	0.0290999	0.028863	0.0578563	0.0370174	0.0390763	0.0433041	0.0714324	0.0484067	0.0118522	0.0447451	0.0217711	0.0387691	0.0217207	0.0463403
tci2_wsi3.0_chr_1	18800001	18900000	17920	0.0151259	0.0193576	0.0291458	0.0310458	0.0631977	0.0318675	0.0354397	0.0372464	0.0636235	0.0386083	0.00806841	0.0385713	0.0146597	0.0391208	0.0153538	0.0400837
tci2_wsi3.0_chr_1	18900001	19000000	17844	0.0149234	0.0140582	0.0164295	0.0165689	0.0509929	0.0196578	0.0278696	0.027529	0.0708892	0.0314857	0.00412726	0.0352813	0.00817694	0.0331501	0.00897209	0.0373206
tci2_wsi3.0_chr_1	19000001	19100000	13533	0.0139967	0.00960853	0.0161797	0.0208016	0.0416711	0.0171051	0.0239926	0.0301363	0.059879	0.0220252	0.00604235	0.0264608	0.0113417	0.0191017	0.0192642	0.0446152
tci2_wsi3.0_chr_1	19100001	19200000	11434	0.0155987	0.0118407	0.0172839	0.0181317	0.0379855	0.0273123	0.029139	0.0292955	0.0475929	0.0378774	0.00511245	0.0378747	0.0131753	0.0325055	0.0167984	0.0582785
tci2_wsi3.0_chr_1	19200001	19300000	10963	0.0211528	0.0183607	0.0161906	0.0183458	0.040415	0.0282794	0.0339262	0.0320677	0.0538296	0.0429892	0.00966189	0.0378911	0.0160625	0.0355406	0.0161895	0.0536677
tci2_wsi3.0_chr_1	19300001	19400000	18223	0.0146782	0.014752	0.0226848	0.0221972	0.0510916	0.0300955	0.041753	0.0418374	0.0658322	0.0502807	0.00715009	0.0379582	0.0133101	0.0350256	0.0139338	0.0495846
tci2_wsi3.0_chr_1	19400001	19500000	22525	0.0165726	0.0187151	0.0200191	0.0217276	0.0525393	0.0269614	0.03589	0.0357987	0.0668787	0.0394554	0.0080125	0.0374248	0.0137454	0.0380802	0.0128839	0.0366025
tci2_wsi3.0_chr_1	19500001	19600000	17229	0.0225459	0.0271252	0.0300234	0.0322387	0.0555797	0.0379235	0.059362	0.0650507	0.0858704	0.0670607	0.0114424	0.0415645	0.020235	0.0399841	0.0189118	0.0456605
tci2_wsi3.0_chr_1	19600001	19700000	18608	0.01791	0.0240082	0.0306303	0.037194	0.0586802	0.038606	0.0478325	0.0518601	0.0754876	0.0551305	0.014311	0.0433427	0.0203345	0.0436296	0.0201285	0.0477827
tci2_wsi3.0_chr_1	19700001	19800000	19553	0.0202453	0.0248366	0.0325644	0.0318797	0.0637412	0.0414692	0.0460219	0.0437908	0.0771039	0.0507388	0.0146341	0.0478204	0.0229754	0.0482637	0.0239647	0.0512994
tci2_wsi3.0_chr_1	19800001	19900000	21030	0.0207142	0.0210688	0.0290754	0.0335072	0.0618262	0.0397078	0.0449087	0.0483699	0.0759655	0.0533653	0.0137726	0.0439219	0.019567	0.0461723	0.0228744	0.0494809
tci2_wsi3.0_chr_1	19900001	20000000	15033	0.0286812	0.0253428	0.0291842	0.0310138	0.0632023	0.0337644	0.0450177	0.0460995	0.0770573	0.0487128	0.0138333	0.0538581	0.0234154	0.0490369	0.0194224	0.052432
tci2_wsi3.0_chr_1	20000001	20100000	21204	0.0215295	0.0185994	0.0234702	0.025129	0.0470025	0.0312857	0.0362299	0.0388366	0.0640711	0.0429513	0.00882895	0.0361131	0.0154489	0.0323286	0.014665	0.0409083
tci2_wsi3.0_chr_1	20100001	20200000	12326	0.0206277	0.0226031	0.0283116	0.0356802	0.0665978	0.0407066	0.0462989	0.0510818	0.0840109	0.0661227	0.015317	0.0503003	0.0225625	0.046984	0.0217533	0.0516699
tci2_wsi3.0_chr_1	20200001	20300000	11845	0.0183599	0.0166276	0.0259319	0.0278532	0.0536307	0.0342764	0.0361289	0.0380366	0.0650974	0.0439269	0.00813539	0.0368927	0.0170265	0.0365953	0.0164176	0.0388251
tci2_wsi3.0_chr_1	20300001	20400000	11698	0.017335	0.0184928	0.0216473	0.0237914	0.0480247	0.0259024	0.0283932	0.0324366	0.0651085	0.0337809	0.00751731	0.0373168	0.0129401	0.0344872	0.0139044	0.0409555
tci2_wsi3.0_chr_1	20400001	20500000	7047	0.0126466	0.0168492	0.0284239	0.0284026	0.0470859	0.0271946	0.027247	0.0257252	0.0417208	0.0318013	0.00690351	0.019481	0.0115143	0.0226267	0.0127925	0.030069
tci2_wsi3.0_chr_1	20500001	20600000	12392	0.011724	0.0158651	0.0167501	0.017452	0.061658	0.0190417	0.029472	0.030172	0.0693734	0.0359646	0.00576778	0.0323834	0.0132849	0.0354751	0.0123634	0.0483636
tci2_wsi3.0_chr_1	20600001	20700000	14218	0.0142053	0.0243874	0.0434604	0.0579912	0.0712703	0.0364131	0.048342	0.0561132	0.084008	0.0503843	0.0107584	0.0384908	0.026634	0.0404169	0.0352039	0.0500709
tci2_wsi3.0_chr_1	20700001	20800000	17417	0.0230525	0.0256914	0.0320908	0.035789	0.0488028	0.0360885	0.046098	0.0524113	0.0621224	0.0533515	0.011684	0.0339876	0.0162143	0.0352272	0.0181998	0.0425021
tci2_wsi3.0_chr_1	20800001	20900000	12453	0.0183818	0.0257373	0.026175	0.0299161	0.0479484	0.0354037	0.0403888	0.0451746	0.061536	0.0495197	0.0138622	0.0363786	0.0193671	0.0321924	0.0221527	0.0438699
tci2_wsi3.0_chr_1	20900001	21000000	12353	0.0177015	0.0158038	0.0324493	0.0304588	0.0593124	0.0318505	0.0326517	0.0299822	0.058388	0.0377466	0.0153814	0.0413458	0.0215587	0.0411458	0.0176819	0.0494942
tci2_wsi3.0_chr_1	21000001	21100000	11463	0.0208833	0.0127132	0.0296715	0.0296407	0.0497733	0.0326277	0.0387774	0.0374379	0.0571233	0.0442123	0.0160042	0.0565913	0.0206843	0.0503589	0.0226719	0.0548406
tci2_wsi3.0_chr_1	21100001	21200000	19011	0.0159267	0.0165371	0.0245172	0.0217352	0.0519174	0.0311407	0.0262825	0.0253292	0.048378	0.0360809	0.00882674	0.031435	0.0147456	0.0306201	0.0139891	0.0358407
tci2_wsi3.0_chr_1	21200001	21300000	9805	0.0216842	0.0256546	0.0326075	0.0380435	0.0630804	0.0423628	0.0474671	0.0476619	0.0765021	0.057548	0.0162225	0.0426675	0.0223159	0.0427267	0.0229866	0.0413078
tci2_wsi3.0_chr_1	21300001	21400000	13291	0.017652	0.0245735	0.0274527	0.0331964	0.049399	0.0339238	0.0419222	0.047211	0.0576578	0.0493138	0.0158245	0.0347772	0.0190549	0.0402967	0.0218016	0.0418233
tci2_wsi3.0_chr_1	21400001	21500000	8823	0.00948265	0.0250653	0.0327364	0.0440482	0.0637113	0.0543878	0.0425644	0.0510237	0.0610843	0.05838	0.0134378	0.0444249	0.0200354	0.0401635	0.0217253	0.0509538
tci2_wsi3.0_chr_1	21500001	21600000	13710	0.015434	0.0172801	0.0185104	0.0210464	0.0522392	0.0266681	0.0313194	0.0311241	0.0580741	0.0402899	0.0104507	0.0365584	0.0173069	0.0370119	0.0175763	0.0456187
tci2_wsi3.0_chr_1	21600001	21700000	19963	0.0209131	0.022266	0.0281441	0.0283676	0.0653028	0.0311809	0.0389188	0.0422872	0.0743788	0.0443125	0.014334	0.0468871	0.0217378	0.0482427	0.0223297	0.0532995
tci2_wsi3.0_chr_1	21700001	21800000	17832	0.0190077	0.0232843	0.0310585	0.0290631	0.0674529	0.0369167	0.0393607	0.0355424	0.0651394	0.0416054	0.0164451	0.0514153	0.0297266	0.0509965	0.0240188	0.0614201
tci2_wsi3.0_chr_1	21800001	21900000	8364	0.0260294	0.0275713	0.0458843	0.0486051	0.0774098	0.0543423	0.0426789	0.0474597	0.0784122	0.0542054	0.0173975	0.0497276	0.0307914	0.046986	0.0286261	0.0453103
tci2_wsi3.0_chr_1	21900001	22000000	23664	0.0193652	0.0201548	0.0309564	0.0340263	0.063106	0.0427284	0.041818	0.0427781	0.0710529	0.0506974	0.0126896	0.0424869	0.0173963	0.0428513	0.0172884	0.0500057
tci2_wsi3.0_chr_1	22000001	22100000	17383	0.0221296	0.0254413	0.0340754	0.0339658	0.0615665	0.0434495	0.046955	0.0499703	0.0786257	0.0588486	0.0154223	0.0452245	0.0221279	0.0430652	0.0251181	0.0519569
tci2_wsi3.0_chr_1	22100001	22200000	11826	0.0199864	0.0237199	0.0383381	0.0467974	0.07727	0.0444721	0.0456703	0.0548408	0.0830684	0.0562467	0.0113842	0.0475803	0.0198378	0.0471707	0.0198153	0.0476178
tci2_wsi3.0_chr_1	22200001	22300000	14598	0.0182078	0.0152703	0.0322362	0.0353338	0.0606524	0.041325	0.042674	0.0464016	0.0668581	0.0466965	0.0131665	0.039888	0.0181427	0.0374978	0.0174478	0.041839
tci2_wsi3.0_chr_1	22300001	22400000	18025	0.0162801	0.0165334	0.0269546	0.0283653	0.0587985	0.0374143	0.0302707	0.0334154	0.0590376	0.0400889	0.0109359	0.0426108	0.016683	0.0386755	0.01851	0.0448208
tci2_wsi3.0_chr_1	22400001	22500000	13840	0.0219738	0.0344788	0.0301585	0.0348984	0.0781781	0.0386643	0.0457523	0.045795	0.0766777	0.0591103	0.0179449	0.0593113	0.0223182	0.0503492	0.0242564	0.0645206
tci2_wsi3.0_chr_1	22500001	22600000	16870	0.0172139	0.0126065	0.0204478	0.0196494	0.0433429	0.0304745	0.0251922	0.0268353	0.0451625	0.0354149	0.00925327	0.0361937	0.0135726	0.0346402	0.0150403	0.0483956
tci2_wsi3.0_chr_1	22600001	22700000	25253	0.0190786	0.0223085	0.0281292	0.028896	0.0579493	0.0375444	0.0392641	0.0398441	0.0670197	0.0512101	0.0120689	0.0431508	0.0198078	0.0414697	0.0184712	0.0520887
tci2_wsi3.0_chr_1	22700001	22800000	16044	0.0164787	0.022274	0.0305048	0.0324038	0.05778	0.0395799	0.0399967	0.0399011	0.0693552	0.0467393	0.0132098	0.0492071	0.0183335	0.0450291	0.0177228	0.0527175
tci2_wsi3.0_chr_1	22800001	22900000	17989	0.0225567	0.0170723	0.0339114	0.0363956	0.063486	0.0376188	0.0387439	0.0421573	0.070935	0.045875	0.0150223	0.0433031	0.0213469	0.0432828	0.018855	0.0438511
tci2_wsi3.0_chr_1	22900001	23000000	20630	0.0180302	0.0204935	0.025002	0.0265455	0.0578417	0.0337357	0.0404961	0.0412783	0.0728798	0.0496618	0.0141255	0.0396661	0.0176255	0.0441733	0.0185891	0.0489398
tci2_wsi3.0_chr_1	23000001	23100000	9663	0.0183873	0.0238392	0.0341318	0.0427427	0.068379	0.0451	0.0325776	0.0395837	0.0847874	0.0424019	0.0161575	0.0503643	0.0208442	0.0568637	0.0214518	0.0618621
tci2_wsi3.0_chr_1	23100001	23200000	9162	0.0250708	0.0204559	0.0517222	0.0576333	0.0953966	0.0620036	0.0538317	0.0591323	0.0816504	0.0707372	0.0181284	0.0608861	0.0261	0.053923	0.0271478	0.065465
tci2_wsi3.0_chr_1	23200001	23300000	17047	0.0289607	0.021605	0.037474	0.0379547	0.0665787	0.0428475	0.0383806	0.0454949	0.0805007	0.0469861	0.0195879	0.063358	0.0273392	0.0613133	0.0275779	0.0643046
tci2_wsi3.0_chr_1	23300001	23400000	16105	0.020709	0.0194107	0.0285277	0.0325177	0.0574373	0.0356032	0.0337251	0.0376038	0.0608257	0.039146	0.0126308	0.0411711	0.0217196	0.0412029	0.0201969	0.0480111
tci2_wsi3.0_chr_1	23400001	23500000	19791	0.0212323	0.0243572	0.0393257	0.0368429	0.0648744	0.0452952	0.041018	0.0375133	0.0656119	0.0436582	0.0153478	0.044646	0.0211294	0.0453116	0.0217545	0.0485644
tci2_wsi3.0_chr_1	23500001	23600000	13232	0.017342	0.0198479	0.0346833	0.0400079	0.0906461	0.0461851	0.0365881	0.0381928	0.0840707	0.0447678	0.0155249	0.0626941	0.0235313	0.0584379	0.0237639	0.0641255
tci2_wsi3.0_chr_1	23600001	23700000	10962	0.0180311	0.0183136	0.0210744	0.0252983	0.0478565	0.0326578	0.0300599	0.0372449	0.0684117	0.0357106	0.0071287	0.0410491	0.0141676	0.043144	0.0142619	0.0496268
tci2_wsi3.0_chr_1	23700001	23800000	10332	0.0170686	0.0155488	0.0347326	0.0357177	0.0573427	0.0439082	0.0327407	0.0338432	0.0547211	0.0416218	0.00718371	0.0245707	0.0116365	0.0266038	0.0127099	0.0249838
tci2_wsi3.0_chr_1	23800001	23900000	12608	0.0191783	0.0183297	0.0340119	0.0370944	0.0501669	0.0387318	0.0388831	0.0386397	0.0543737	0.0441223	0.014969	0.0316731	0.0221982	0.0371439	0.0209065	0.037875
tci2_wsi3.0_chr_1	23900001	24000000	19829	0.0198483	0.016237	0.0338461	0.0351196	0.0572449	0.03519	0.0375135	0.0401339	0.0628412	0.0392947	0.0130897	0.0440405	0.0198985	0.0458867	0.0209976	0.0525455
tci2_wsi3.0_chr_1	24000001	24100000	15485	0.0217009	0.0170781	0.0294231	0.034112	0.0573775	0.0330671	0.035273	0.0349902	0.0571941	0.0357752	0.0153817	0.0410667	0.0232514	0.0376224	0.0208188	0.0472909
tci2_wsi3.0_chr_1	24100001	24200000	15643	0.0189977	0.0131266	0.0266626	0.027066	0.0554013	0.0291505	0.0308065	0.0276403	0.0539142	0.0288334	0.0106269	0.0335019	0.0133038	0.0400921	0.015216	0.038302
tci2_wsi3.0_chr_1	24200001	24300000	12588	0.0235732	0.0205023	0.0316164	0.0335613	0.0696648	0.0425797	0.0406422	0.0395377	0.0740881	0.0480926	0.0171753	0.0564867	0.0200588	0.0580543	0.0237506	0.065162
tci2_wsi3.0_chr_1	24300001	24400000	17428	0.0193166	0.013323	0.0258607	0.027043	0.0537902	0.0270549	0.0338277	0.0324811	0.0648377	0.0330567	0.00912384	0.0375447	0.0106813	0.0368562	0.0114999	0.0385568
tci2_wsi3.0_chr_1	24400001	24500000	14019	0.00807927	0.0103882	0.0124982	0.0142551	0.0285201	0.0184866	0.0177814	0.0187738	0.0294862	0.0216609	0.00557836	0.0313447	0.0085021	0.0298431	0.0102298	0.0351795
tci2_wsi3.0_chr_1	24500001	24600000	13509	0.0115595	0.00747477	0.0119613	0.0102828	0.0251232	0.0194563	0.0134791	0.0128404	0.0257325	0.0204652	0.0049139	0.018921	0.00991205	0.0182628	0.010242	0.02392
tci2_wsi3.0_chr_1	24600001	24700000	14243	0.0150645	0.0129101	0.011774	0.0111046	0.0364917	0.0204433	0.0153842	0.0166413	0.0340411	0.0203486	0.00704347	0.0260489	0.0114539	0.0277264	0.0140445	0.025444
tci2_wsi3.0_chr_1	24700001	24800000	10936	0.0162988	0.00972	0.0130492	0.0128855	0.0610039	0.0181827	0.0154365	0.013146	0.0605613	0.0209829	0.00630779	0.0450335	0.0103599	0.0503869	0.0114784	0.0430865
tci2_wsi3.0_chr_1	24800001	24900000	12503	0.011269	0.010722	0.016566	0.0125789	0.0398421	0.0182829	0.0183033	0.01887	0.0484867	0.0197802	0.00770659	0.0306406	0.0100785	0.0277016	0.0102617	0.0339248
tci2_wsi3.0_chr_1	24900001	25000000	14688	0.0207251	0.0184115	0.029206	0.0313721	0.0732942	0.0327884	0.0387465	0.0398658	0.0886949	0.0424016	0.0128013	0.0418793	0.0179703	0.0443434	0.0184529	0.0510257
tci2_wsi3.0_chr_1	25000001	25100000	18791	0.0188645	0.015709	0.0270437	0.0319157	0.0484813	0.0368922	0.0329563	0.0362113	0.0576631	0.0405083	0.010116	0.033957	0.0144103	0.0270829	0.0126133	0.0284938
tci2_wsi3.0_chr_1	25100001	25200000	16059	0.0202341	0.020897	0.0319305	0.031837	0.0554639	0.0392433	0.0367375	0.0339426	0.0609462	0.0424423	0.0142971	0.040111	0.0212319	0.0426962	0.0211599	0.0431017
tci2_wsi3.0_chr_1	25200001	25300000	13128	0.0197331	0.0207471	0.0323096	0.0325052	0.0689819	0.0477145	0.0411069	0.0488092	0.0727505	0.0590814	0.0144915	0.0636273	0.0222662	0.0591728	0.0229425	0.0581853
tci2_wsi3.0_chr_1	25300001	25400000	18592	0.0133355	0.0127716	0.0227816	0.0227379	0.0452395	0.02481	0.0322553	0.0305641	0.0554347	0.029863	0.00964087	0.034401	0.014004	0.0327299	0.0131198	0.0410586
tci2_wsi3.0_chr_1	25400001	25500000	16691	0.0205517	0.0205024	0.0363864	0.0374934	0.0718149	0.040645	0.0395567	0.0391557	0.07476	0.0424081	0.0177974	0.0516651	0.0257478	0.0499433	0.022528	0.0548699
tci2_wsi3.0_chr_1	25500001	25600000	15399	0.0174528	0.0180493	0.030026	0.0284737	0.0578412	0.0326737	0.0348287	0.0334991	0.0604588	0.0346373	0.012057	0.0404018	0.01937	0.0394864	0.0183985	0.0487277
tci2_wsi3.0_chr_1	25600001	25700000	16567	0.0180755	0.0137652	0.0260632	0.027078	0.0552718	0.0290449	0.030676	0.0316345	0.0571367	0.0349723	0.0117467	0.0415154	0.0200224	0.0377448	0.0197458	0.0454642
tci2_wsi3.0_chr_1	25700001	25800000	20571	0.0205878	0.0140464	0.0221151	0.0237943	0.0430977	0.0269645	0.0235373	0.0228712	0.0482489	0.0286529	0.0096526	0.0346233	0.0143446	0.0355754	0.0161931	0.0391953
tci2_wsi3.0_chr_1	25800001	25900000	16555	0.0203307	0.0142172	0.027218	0.0294865	0.0504861	0.0335343	0.0293883	0.0307494	0.0509697	0.034264	0.0107127	0.0388748	0.0215241	0.0427974	0.0186301	0.0462034
tci2_wsi3.0_chr_1	25900001	26000000	16956	0.015437	0.0163756	0.0294415	0.0322416	0.0538809	0.0325396	0.035276	0.037579	0.0630851	0.0417629	0.0114779	0.0406868	0.0168002	0.0413369	0.0167486	0.0387559
tci2_wsi3.0_chr_1	26000001	26100000	16192	0.0163111	0.0132718	0.0240912	0.0240011	0.0520705	0.0303096	0.0306602	0.0293136	0.061108	0.0369466	0.0114577	0.0443101	0.0204485	0.0405251	0.0172855	0.0456631
tci2_wsi3.0_chr_1	26100001	26200000	15520	0.0196915	0.0178726	0.0285769	0.0279129	0.0595022	0.039227	0.0382675	0.0328576	0.0682168	0.0425299	0.0158595	0.049073	0.02694	0.0484551	0.0248044	0.0563416
tci2_wsi3.0_chr_1	26200001	26300000	17975	0.023665	0.0202744	0.0356627	0.0322134	0.0637306	0.0382794	0.0355737	0.0371952	0.0649908	0.0381633	0.0158252	0.0478896	0.021368	0.0490993	0.0232621	0.0495336
tci2_wsi3.0_chr_1	26300001	26400000	19476	0.0149241	0.0148831	0.0264032	0.0262283	0.056759	0.0306797	0.0312012	0.0312246	0.0596444	0.0359837	0.0117801	0.0354982	0.0190272	0.0380725	0.0165419	0.0436463
tci2_wsi3.0_chr_1	26400001	26500000	15826	0.0208194	0.0157436	0.0315969	0.0362607	0.053204	0.034038	0.0371629	0.0401003	0.056033	0.0382363	0.0138269	0.0389554	0.019112	0.0410999	0.0192876	0.0462924
tci2_wsi3.0_chr_1	26500001	26600000	19500	0.0170528	0.0172401	0.0248183	0.0225474	0.053343	0.0303534	0.0271941	0.0285119	0.0608439	0.0324882	0.0117937	0.0468796	0.0193345	0.0410085	0.0189996	0.0442522
tci2_wsi3.0_chr_1	26600001	26700000	16083	0.017683	0.0153325	0.0213957	0.0243894	0.041192	0.0248504	0.0272256	0.0301018	0.048451	0.0293354	0.0095654	0.0322882	0.0124851	0.031828	0.017363	0.0325137
tci2_wsi3.0_chr_1	26700001	26800000	8344	0.0272396	0.0271875	0.0351141	0.0364916	0.0651746	0.0424643	0.0400472	0.0390941	0.0888567	0.0488122	0.0195292	0.0593228	0.029463	0.0593928	0.029111	0.0693288
tci2_wsi3.0_chr_1	26800001	26900000	10601	0.0182083	0.0207701	0.0327432	0.0387563	0.0701515	0.0406406	0.0383425	0.0432481	0.0765588	0.0413161	0.0133279	0.0455146	0.019645	0.044913	0.0185226	0.0445187
tci2_wsi3.0_chr_1	26900001	27000000	17917	0.0227194	0.0258039	0.0292967	0.0332188	0.063009	0.0409374	0.0390719	0.0389525	0.0772001	0.047512	0.0154479	0.0514235	0.0235437	0.0539641	0.0230199	0.0610489
tci2_wsi3.0_chr_1	27000001	27100000	12420	0.0287878	0.0219783	0.0380448	0.0368385	0.0708846	0.0477546	0.0411008	0.0359686	0.073644	0.0473538	0.020074	0.0621288	0.02374	0.0624985	0.0244664	0.0582347
tci2_wsi3.0_chr_1	27100001	27200000	14681	0.0173966	0.0172742	0.0360513	0.0344879	0.060609	0.040181	0.0385367	0.0400092	0.0677308	0.0424531	0.0142044	0.0478144	0.0202436	0.0448208	0.0168709	0.0541233
tci2_wsi3.0_chr_1	27200001	27300000	14287	0.0215686	0.0176086	0.0266795	0.027679	0.0526655	0.0321971	0.0284215	0.0289834	0.0495424	0.0363877	0.0098638	0.0323217	0.0156108	0.0358939	0.0165979	0.0375318
tci2_wsi3.0_chr_1	27300001	27400000	17453	0.0264563	0.0252799	0.0310827	0.0329972	0.0707901	0.0336043	0.040972	0.0416389	0.0736048	0.0454519	0.015405	0.0486347	0.0215437	0.0495359	0.0209568	0.0514395
tci2_wsi3.0_chr_1	27400001	27500000	15232	0.0185686	0.0190017	0.032937	0.0286792	0.0564554	0.0322279	0.0349783	0.0326179	0.059771	0.0416207	0.0109153	0.0334828	0.021178	0.0350655	0.0199212	0.0454538
tci2_wsi3.0_chr_1	27500001	27600000	14416	0.0126057	0.0110607	0.0163234	0.016876	0.0344671	0.0157633	0.018556	0.0213984	0.0315298	0.0214731	0.00564622	0.0240761	0.00904789	0.0274904	0.0101009	0.0292444
tci2_wsi3.0_chr_1	27600001	27700000	20599	0.0244354	0.0214086	0.0286118	0.0314457	0.0577651	0.0359524	0.0355163	0.0367297	0.0626777	0.0397763	0.0133606	0.0450794	0.0181249	0.0428535	0.0154144	0.0472982
tci2_wsi3.0_chr_1	27700001	27800000	14574	0.0235166	0.0225053	0.0350301	0.0410088	0.0634755	0.0475527	0.0438315	0.0477476	0.0668268	0.0526983	0.0145881	0.045994	0.0245528	0.0516313	0.0239844	0.0542687
tci2_wsi3.0_chr_1	27800001	27900000	15632	0.0229422	0.0182119	0.0305498	0.0305627	0.0530629	0.0375038	0.0341224	0.0322297	0.0581569	0.0390537	0.0174644	0.0404852	0.0227621	0.0381345	0.0213219	0.0495885
tci2_wsi3.0_chr_1	27900001	28000000	11666	0.0137051	0.0155499	0.0278323	0.0239185	0.0587972	0.0305501	0.0363605	0.0302298	0.0610019	0.0353714	0.00984207	0.0331568	0.0122214	0.0351409	0.0115122	0.0378441
tci2_wsi3.0_chr_1	28000001	28100000	18446	0.0188449	0.0111629	0.0264589	0.0263232	0.0419502	0.0275024	0.0295986	0.0290962	0.0479241	0.0313701	0.00572058	0.0272395	0.0101279	0.0264835	0.0100626	0.0261286
tci2_wsi3.0_chr_1	28100001	28200000	19871	0.0199412	0.0193572	0.0301881	0.0309531	0.0545463	0.0364745	0.0345673	0.0358988	0.0606877	0.0411058	0.0124186	0.0355048	0.0199205	0.0359193	0.0191344	0.0391703
tci2_wsi3.0_chr_1	28200001	28300000	20769	0.0203051	0.0178604	0.0229234	0.0230366	0.0469972	0.0276089	0.0295892	0.0308711	0.0525473	0.0369172	0.0106241	0.0362117	0.0194812	0.0365928	0.0183266	0.04399
tci2_wsi3.0_chr_1	28300001	28400000	17959	0.0241994	0.0264405	0.0336637	0.0330723	0.0602913	0.0391346	0.0385458	0.0412185	0.0654991	0.0426355	0.0181168	0.0459764	0.0218251	0.0448309	0.0223037	0.0507802
tci2_wsi3.0_chr_1	28400001	28500000	20776	0.022136	0.0196067	0.0267956	0.0309874	0.0528663	0.0317662	0.0292427	0.0312044	0.0629625	0.0324121	0.0129164	0.0353878	0.0189469	0.0350231	0.0175717	0.0451771
tci2_wsi3.0_chr_1	28500001	28600000	13278	0.0194089	0.0175353	0.020714	0.0237479	0.0511142	0.0299421	0.0302393	0.0295586	0.0593472	0.0334261	0.0100204	0.0399373	0.0168306	0.0369235	0.0187496	0.0490954
tci2_wsi3.0_chr_1	28600001	28700000	21435	0.0245202	0.0205571	0.0249833	0.0261339	0.052903	0.0305955	0.0306499	0.0319241	0.058789	0.0365544	0.0121227	0.0406301	0.0193335	0.0361869	0.0202077	0.0420369
tci2_wsi3.0_chr_1	28700001	28800000	19600	0.0148497	0.0172693	0.0264484	0.0262966	0.0555333	0.0281146	0.0312918	0.0324818	0.0610555	0.0348423	0.0106375	0.0394247	0.015265	0.0405111	0.0141641	0.0413773
tci2_wsi3.0_chr_1	28800001	28900000	16569	0.0223698	0.0208857	0.0269623	0.0288231	0.0583091	0.0346739	0.0365617	0.0350254	0.0635323	0.0409265	0.0134721	0.0452265	0.0184688	0.0392948	0.0180065	0.0495299
tci2_wsi3.0_chr_1	28900001	29000000	13735	0.0170653	0.0218462	0.0375739	0.0388897	0.0697066	0.0399831	0.0488316	0.0491818	0.0839466	0.0528716	0.0150082	0.0435	0.0215024	0.0433252	0.0197315	0.0490961
tci2_wsi3.0_chr_1	29000001	29100000	19753	0.0196782	0.0174497	0.0266054	0.0254308	0.0635438	0.0374055	0.0294383	0.0283523	0.0651307	0.0402942	0.00958279	0.0351427	0.0185666	0.0357246	0.0189153	0.0327581
tci2_wsi3.0_chr_1	29100001	29200000	12455	0.0207834	0.0186306	0.0341528	0.0372394	0.0637774	0.0418845	0.0368365	0.0367771	0.0667212	0.0417905	0.0158172	0.0429172	0.0208937	0.0432503	0.0250408	0.0533469
tci2_wsi3.0_chr_1	29200001	29300000	15035	0.0221014	0.0230361	0.0395769	0.0393668	0.0789799	0.0447122	0.0470795	0.0449498	0.0760776	0.0483697	0.0181452	0.0513836	0.0228698	0.0555444	0.025626	0.0574046
tci2_wsi3.0_chr_1	29300001	29400000	14253	0.0240167	0.021412	0.0268009	0.0269111	0.0401951	0.0258585	0.0312159	0.0307224	0.0487785	0.0316143	0.0125817	0.0340757	0.0190662	0.0331208	0.0190346	0.0366505
tci2_wsi3.0_chr_1	29400001	29500000	14254	0.0174048	0.0172882	0.0211975	0.0202702	0.0357477	0.0270734	0.0212142	0.0210716	0.0325381	0.0236579	0.00971184	0.0283698	0.0122533	0.0278936	0.0141284	0.0261873
tci2_wsi3.0_chr_1	29500001	29600000	17611	0.0151643	0.01313	0.0194436	0.0192673	0.0516261	0.0319927	0.0170555	0.0160053	0.0336838	0.021597	0.0082759	0.0350047	0.0167221	0.033541	0.0167934	0.0228117
tci2_wsi3.0_chr_1	29600001	29700000	18330	0.0199585	0.0164399	0.0240285	0.0271576	0.0492057	0.030711	0.0280671	0.0283683	0.0476296	0.0339497	0.00949683	0.0380338	0.0172745	0.0370077	0.014021	0.041828
tci2_wsi3.0_chr_1	29700001	29800000	21575	0.0173489	0.0163629	0.0221588	0.0232276	0.0445868	0.0307157	0.0305983	0.0312105	0.0548394	0.0349981	0.00857196	0.029861	0.0156216	0.0320009	0.0140154	0.0354677
tci2_wsi3.0_chr_1	29800001	29900000	16511	0.0200714	0.0169032	0.0298907	0.0290653	0.0572219	0.0277027	0.0335669	0.0340304	0.0619731	0.0363385	0.0101543	0.0384149	0.0186176	0.0414791	0.0180867	0.0492699
tci2_wsi3.0_chr_1	29900001	30000000	18884	0.0141518	0.0112654	0.017544	0.017993	0.0354177	0.028089	0.0247517	0.0272679	0.0410018	0.0351638	0.00711324	0.0248422	0.0162974	0.0251231	0.0136667	0.036655
tci2_wsi3.0_chr_1	30000001	30100000	20124	0.0174373	0.0149117	0.0230157	0.0251499	0.043039	0.0270904	0.0262472	0.0305869	0.050317	0.0332939	0.0111677	0.0356678	0.0148199	0.0348458	0.0173908	0.0429193
tci2_wsi3.0_chr_1	30100001	30200000	18502	0.0178242	0.0147267	0.0229927	0.0208687	0.0548359	0.0280952	0.0261433	0.0259508	0.0628139	0.0300582	0.00861853	0.0409202	0.0153947	0.0404143	0.0150253	0.0508651
tci2_wsi3.0_chr_1	30200001	30300000	20748	0.0165815	0.0165154	0.0210175	0.0205686	0.0416477	0.0305233	0.0260675	0.0231797	0.0436294	0.037144	0.00979691	0.0396865	0.0202561	0.0367678	0.0184702	0.0471939
tci2_wsi3.0_chr_1	30300001	30400000	16764	0.0193838	0.019907	0.0340123	0.0343565	0.0602174	0.0401434	0.0419054	0.0421531	0.0622372	0.0453119	0.0178321	0.0459566	0.0210282	0.0428315	0.0241503	0.049937
tci2_wsi3.0_chr_1	30400001	30500000	19907	0.0181585	0.0162372	0.0282049	0.0267603	0.0507378	0.0302361	0.0344615	0.034993	0.0566171	0.0355729	0.0130705	0.0393876	0.0185183	0.0362012	0.0136955	0.0344317
tci2_wsi3.0_chr_1	30500001	30600000	5994	0.0169331	0.013698	0.0178248	0.0228392	0.042151	0.0264362	0.0175518	0.0262005	0.0378318	0.0217839	0.0121104	0.0328029	0.0127671	0.0426184	0.0138349	0.0311373
tci2_wsi3.0_chr_1	30600001	30700000	10448	0.0249934	0.0160476	0.0258343	0.0230736	0.043278	0.0291687	0.0318594	0.0284458	0.0465879	0.0336932	0.0108705	0.0352959	0.018961	0.0339661	0.0175846	0.0385805
tci2_wsi3.0_chr_1	30700001	30800000	19118	0.0209875	0.0171613	0.0310844	0.0294324	0.0639803	0.0346596	0.0328144	0.0331071	0.0657907	0.0361698	0.0155616	0.044211	0.0191727	0.0453653	0.0179653	0.0509651
tci2_wsi3.0_chr_1	30800001	30900000	14902	0.0242213	0.0178232	0.0350406	0.0332059	0.0682483	0.0409836	0.0351031	0.0356174	0.071486	0.0451156	0.015084	0.0499186	0.0224848	0.0470195	0.0224201	0.0534487
tci2_wsi3.0_chr_1	30900001	31000000	15602	0.0212944	0.0244338	0.0335884	0.0332586	0.0753255	0.0405446	0.0340793	0.0329946	0.0653027	0.0398188	0.0109268	0.0545859	0.0213286	0.0525786	0.0206756	0.0545808
tci2_wsi3.0_chr_1	31000001	31100000	19135	0.0230506	0.0188462	0.031821	0.0307862	0.0535623	0.0370011	0.0304984	0.0333233	0.0587791	0.0414756	0.0147838	0.0420698	0.0216598	0.0497249	0.0226431	0.0533218
tci2_wsi3.0_chr_1	31100001	31200000	18560	0.0184246	0.0166941	0.0342925	0.0371337	0.0664204	0.0377846	0.0391153	0.0402711	0.0674784	0.0398825	0.0158244	0.045977	0.0188448	0.0482356	0.0203222	0.0494431
tci2_wsi3.0_chr_1	31200001	31300000	23825	0.0197787	0.0144005	0.0280256	0.0290359	0.0555702	0.0361244	0.033231	0.0330449	0.0619606	0.0397311	0.0121869	0.0371718	0.0194328	0.0346782	0.0200797	0.0451181
tci2_wsi3.0_chr_1	31300001	31400000	19931	0.021548	0.0200643	0.0287467	0.0293439	0.0512822	0.0384211	0.0332509	0.0355469	0.0584574	0.0432871	0.0112739	0.0370929	0.0201683	0.0367003	0.0187524	0.0433769
tci2_wsi3.0_chr_1	31400001	31500000	16240	0.0193507	0.0192728	0.0301209	0.0293317	0.0545777	0.0344835	0.0340894	0.0350606	0.0642155	0.0406552	0.0149655	0.0427747	0.021005	0.041594	0.0204818	0.051248
tci2_wsi3.0_chr_1	31500001	31600000	16511	0.0164514	0.0141681	0.0173361	0.0166206	0.0472134	0.0205687	0.02397	0.026322	0.0469704	0.0261241	0.00939319	0.0360315	0.0131014	0.0358508	0.0140658	0.0392839
tci2_wsi3.0_chr_1	31600001	31700000	9086	0.0216457	0.0254454	0.0354234	0.0428295	0.0836179	0.0385354	0.0360927	0.0391918	0.0742244	0.0502738	0.0159084	0.0502888	0.0249023	0.0480757	0.0262836	0.0579964
tci2_wsi3.0_chr_1	31700001	31800000	13149	0.01463	0.0251019	0.0294679	0.0329785	0.0612788	0.0421288	0.0312554	0.0371802	0.0559162	0.0383997	0.0126486	0.0432414	0.0223145	0.0415892	0.0216277	0.0463632
tci2_wsi3.0_chr_1	31800001	31900000	11864	0.0149258	0.0112033	0.0131168	0.0112462	0.0261949	0.0336392	0.0169964	0.0124658	0.0236861	0.0208074	0.00602113	0.0240098	0.0276534	0.021028	0.0194388	0.0346471
tci2_wsi3.0_chr_1	31900001	32000000	10246	0.0182389	0.0118183	0.021459	0.0209639	0.0278196	0.0363031	0.0267183	0.0239243	0.0299239	0.0416179	0.00642617	0.0192919	0.0256104	0.0223213	0.0180536	0.0520654
tci2_wsi3.0_chr_1	32000001	32100000	10174	0.020342	0.018988	0.0237668	0.02223	0.0347621	0.031563	0.0345744	0.0380095	0.0479243	0.0423024	0.0129764	0.024841	0.0257345	0.0286724	0.0191908	0.0387633
tci2_wsi3.0_chr_1	32100001	32200000	13214	0.00933585	0.0142666	0.024182	0.0178478	0.0361778	0.025821	0.0231409	0.0234514	0.0449921	0.0279549	0.0125039	0.0292426	0.0142185	0.0284877	0.0132552	0.0317699
tci2_wsi3.0_chr_1	32200001	32300000	14302	0.0190807	0.0242069	0.0419585	0.0494472	0.0834128	0.0512377	0.0466091	0.0495213	0.0882689	0.0612563	0.0189147	0.0527295	0.0226615	0.0542691	0.0251382	0.0621578
tci2_wsi3.0_chr_1	32300001	32400000	14824	0.0210892	0.0265513	0.0308981	0.0322824	0.0658394	0.0350055	0.0407236	0.0411144	0.0734678	0.0408382	0.0129666	0.0497455	0.0190004	0.0515701	0.0203975	0.0638637
tci2_wsi3.0_chr_1	32400001	32500000	18367	0.0174719	0.0128051	0.0178048	0.0185327	0.0397212	0.0228284	0.0211414	0.021773	0.0408832	0.026701	0.00738834	0.0284907	0.0136412	0.0258361	0.0129194	0.0354226
tci2_wsi3.0_chr_1	32500001	32600000	10342	0.030282	0.0298267	0.0423837	0.0444998	0.0774989	0.051604	0.04963	0.0498375	0.0739878	0.0502191	0.0254767	0.062476	0.0272847	0.0561245	0.0280813	0.0617606
tci2_wsi3.0_chr_1	32600001	32700000	11124	0.010596	0.0128297	0.0262372	0.0266616	0.0369748	0.0412656	0.0327747	0.0367742	0.0347108	0.0461569	0.0127433	0.045938	0.0253218	0.0446775	0.0220421	0.0537304
tci2_wsi3.0_chr_1	32700001	32800000	12514	0.0100122	0.0119901	0.0189323	0.0212938	0.0316344	0.0282527	0.0225718	0.0274545	0.0316257	0.0356107	0.00665403	0.0238441	0.0164996	0.0251956	0.0124433	0.0291429
tci2_wsi3.0_chr_1	32800001	32900000	18815	0.0239915	0.0197738	0.0344465	0.0323567	0.0611694	0.0434714	0.0426627	0.0398101	0.0642555	0.0508239	0.0147928	0.0418302	0.0228808	0.0415529	0.0220032	0.0478527
tci2_wsi3.0_chr_1	32900001	33000000	14027	0.0246937	0.0176966	0.0314944	0.0302203	0.0429606	0.032624	0.0314615	0.0313843	0.0457998	0.0337252	0.0100857	0.0302721	0.0154947	0.0300673	0.0184531	0.0353909
tci2_wsi3.0_chr_1	33000001	33100000	18890	0.016321	0.0149748	0.0246007	0.024577	0.0537955	0.0299056	0.0330591	0.0345388	0.0652238	0.0420466	0.0124729	0.0393845	0.0170623	0.0333986	0.0166593	0.0435979
tci2_wsi3.0_chr_1	33100001	33200000	18293	0.0194139	0.0266912	0.0423127	0.0382487	0.0598137	0.0537461	0.035867	0.035688	0.0609293	0.0457613	0.0161143	0.0440397	0.0249222	0.0415884	0.0215422	0.0540244
tci2_wsi3.0_chr_1	33200001	33300000	14104	0.0228375	0.0204114	0.0368936	0.0372815	0.0920836	0.0451183	0.0327594	0.0331261	0.077855	0.0376776	0.0150349	0.0612753	0.025196	0.0632442	0.0240606	0.064373
tci2_wsi3.0_chr_1	33300001	33400000	17831	0.0209875	0.0185617	0.0268113	0.0283605	0.0576441	0.038981	0.0293035	0.0288815	0.0632398	0.0405337	0.0150058	0.0461479	0.022303	0.0472279	0.0224366	0.0513646
tci2_wsi3.0_chr_1	33400001	33500000	10815	0.021859	0.0176404	0.0232443	0.0261492	0.0655239	0.0366585	0.0300777	0.0336596	0.0679936	0.0384281	0.0139725	0.0467787	0.0193721	0.0502249	0.0176417	0.0487474
tci2_wsi3.0_chr_1	33500001	33600000	9244	0.0179613	0.020546	0.0213868	0.0210926	0.051543	0.0295196	0.0268433	0.0258479	0.0500711	0.0298198	0.012385	0.0335457	0.0183772	0.0335793	0.0202589	0.0363256
tci2_wsi3.0_chr_1	33600001	33700000	6818	0.0217569	0.0242351	0.0337779	0.0328408	0.065148	0.0349149	0.0358881	0.0358819	0.0843176	0.039847	0.0136386	0.0476558	0.0271745	0.0454557	0.0196981	0.0435958
tci2_wsi3.0_chr_1	33700001	33800000	17182	0.0190927	0.0183295	0.0356581	0.032921	0.0917805	0.036015	0.0431975	0.0378574	0.099104	0.0413383	0.015273	0.0548049	0.020547	0.0584817	0.0211473	0.0635047
tci2_wsi3.0_chr_1	33800001	33900000	12684	0.0298759	0.015811	0.0393683	0.0384627	0.100189	0.0534624	0.0494978	0.0473864	0.120146	0.0589042	0.0149106	0.0474062	0.021235	0.0487431	0.0219398	0.0429993
tci2_wsi3.0_chr_1	33900001	34000000	10853	0.0074851	0.0138829	0.0341913	0.0342573	0.096335	0.0271793	0.0471484	0.0489937	0.116918	0.0388753	0.0137838	0.0468089	0.01658	0.0483946	0.015378	0.0512266
tci2_wsi3.0_chr_1	34000001	34100000	12533	0.0147442	0.0142254	0.02694	0.0331537	0.0826873	0.0358996	0.0304433	0.0353445	0.0894741	0.0427355	0.0103814	0.0422696	0.0168081	0.0470541	0.0196065	0.0373113
tci2_wsi3.0_chr_1	34100001	34200000	11071	0.0243819	0.0223946	0.0333958	0.0309378	0.085663	0.0617766	0.0388531	0.0347784	0.0679213	0.0580865	0.0185072	0.0378832	0.0238645	0.0488227	0.0351278	0.0289903
tci2_wsi3.0_chr_1	34200001	34300000	7238	0.0282109	0.0276144	0.0415841	0.0420699	0.125052	0.0811621	0.0489897	0.0539952	0.120683	0.0788874	0.0186835	0.064889	0.0384126	0.0767268	0.0280541	0.0629677
tci2_wsi3.0_chr_1	34300001	34400000	9404	0.0181258	0.0238401	0.0349896	0.0276072	0.0578898	0.061361	0.0218124	0.0232949	0.0407884	0.0355254	0.0161318	0.0310342	0.0261516	0.0315146	0.04081	0.0418429
tci2_wsi3.0_chr_1	34400001	34500000	18159	0.0185594	0.0129136	0.0243896	0.0250314	0.0561267	0.0299486	0.0278658	0.0269044	0.0636734	0.0352961	0.0118629	0.0359777	0.0178457	0.0356154	0.0163934	0.0362397
tci2_wsi3.0_chr_1	34500001	34600000	17886	0.015116	0.0169541	0.0242474	0.0238055	0.0567334	0.0380499	0.0272962	0.025263	0.060399	0.0338101	0.0108656	0.0431431	0.0189752	0.0422474	0.017049	0.056792
tci2_wsi3.0_chr_1	34600001	34700000	13619	0.0115458	0.0116096	0.027368	0.0236453	0.0405696	0.0315556	0.0324964	0.0284082	0.0490384	0.0431232	0.00880316	0.0269844	0.017015	0.0255333	0.017531	0.0329302
tci2_wsi3.0_chr_1	34700001	34800000	11530	0.0115447	0.00743973	0.0308958	0.0346085	0.0302758	0.0141839	0.0281394	0.0316793	0.0303528	0.0171452	0.00581329	0.0163229	0.0153743	0.0168491	0.0176398	0.0160886
tci2_wsi3.0_chr_1	34800001	34900000	9191	0.00921391	0.0163058	0.0261509	0.0277693	0.0359573	0.0242242	0.0174505	0.0179959	0.0310802	0.0175078	0.00424524	0.0382142	0.00924598	0.0375995	0.00474173	0.0352398
tci2_wsi3.0_chr_1	34900001	35000000	7289	0.0102535	0.00997114	0.0251824	0.023486	0.0209163	0.0174614	0.0198882	0.0178945	0.021245	0.0147387	0.00582995	0.0308517	0.00708118	0.031607	0.00789793	0.0260234
tci2_wsi3.0_chr_1	35000001	35100000	9942	0.00983399	0.00435071	0.0199346	0.0186964	0.0218602	0.0144958	0.0227085	0.0207808	0.0266869	0.0166544	0.00322728	0.0320077	0.00900272	0.0285285	0.00807779	0.0189482
tci2_wsi3.0_chr_1	35100001	35200000	6703	0.0068187	0.0137032	0.0211351	0.0216605	0.0175584	0.0180952	0.0119074	0.0141949	0.0278099	0.0106732	0.00332448	0.0319515	0.00440097	0.0301409	0.00482778	0.023647
tci2_wsi3.0_chr_1	35200001	35300000	7658	0.0114931	0.0233723	0.0322698	0.0312642	0.0400705	0.0264465	0.032243	0.0325534	0.0599643	0.0263789	0.0146417	0.0438502	0.0195436	0.0396733	0.0169262	0.0416274
tci2_wsi3.0_chr_1	35300001	35400000	10665	0.00777833	0.00923559	0.0297465	0.0333591	0.0430865	0.0156134	0.038157	0.0439178	0.0492523	0.0215616	0.00965534	0.0375031	0.0164292	0.0399455	0.0185159	0.0374093
tci2_wsi3.0_chr_1	35400001	35500000	7529	0.0122121	0.0159869	0.0287333	0.0245247	0.0392529	0.0190705	0.0429621	0.0442932	0.0386505	0.0304313	0.0107469	0.0600364	0.019894	0.0590341	0.01669	0.0508681
tci2_wsi3.0_chr_1	35500001	35600000	17021	0.0193876	0.0171629	0.041076	0.037577	0.0498555	0.0339805	0.0451335	0.0437539	0.0580181	0.0346718	0.0113184	0.0393703	0.0189877	0.0373425	0.0240147	0.0394397
tci2_wsi3.0_chr_1	35600001	35700000	17960	0.0216914	0.0187695	0.0344815	0.0339294	0.0493443	0.0358487	0.0465692	0.0454295	0.0576652	0.0468058	0.0146623	0.0324419	0.0243405	0.0307245	0.0219486	0.0419346
tci2_wsi3.0_chr_1	35700001	35800000	18022	0.0178372	0.0222302	0.0452181	0.0453777	0.0552955	0.0475084	0.0551422	0.0558706	0.0598964	0.0582781	0.0148232	0.0392016	0.0224614	0.0376905	0.0202665	0.0417869
tci2_wsi3.0_chr_1	35800001	35900000	21317	0.0148731	0.0168313	0.0334396	0.0320843	0.0614076	0.0390914	0.0417528	0.039673	0.0629187	0.0456537	0.0133224	0.0374688	0.0196667	0.0385216	0.0200723	0.0491892
tci2_wsi3.0_chr_1	35900001	36000000	20054	0.0182863	0.0225181	0.0332168	0.0313136	0.0668472	0.0349438	0.0427962	0.0419184	0.0743885	0.0367174	0.0136964	0.0379034	0.0187797	0.0449992	0.0225273	0.0486736
tci2_wsi3.0_chr_1	36000001	36100000	11727	0.0172686	0.0193179	0.0360279	0.0421035	0.0703994	0.0428708	0.0386118	0.0459827	0.0826496	0.0417896	0.0167991	0.0542542	0.0225884	0.0594991	0.0278207	0.067196
tci2_wsi3.0_chr_1	36100001	36200000	11534	0.0141832	0.0250281	0.027137	0.0285411	0.0846547	0.0289059	0.0423805	0.0434171	0.116277	0.0455032	0.0129685	0.052394	0.020248	0.0538837	0.0227785	0.0648133
tci2_wsi3.0_chr_1	36200001	36300000	21810	0.0189022	0.0218158	0.0321932	0.0316677	0.0601578	0.0384773	0.0400769	0.0400716	0.0700281	0.0421062	0.0129698	0.044976	0.0200985	0.0437891	0.0204005	0.0510406
tci2_wsi3.0_chr_1	36300001	36400000	17492	0.0164308	0.019006	0.0298441	0.0331575	0.0460398	0.039933	0.0310944	0.0326805	0.0460534	0.0376726	0.0131386	0.0369253	0.0185729	0.038761	0.0160311	0.0354535
tci2_wsi3.0_chr_1	36400001	36500000	21713	0.017009	0.0197494	0.0308574	0.0308063	0.0483166	0.0348348	0.0424198	0.0454381	0.0568264	0.0486124	0.0124643	0.0452629	0.020067	0.05006	0.0181592	0.0462257
tci2_wsi3.0_chr_1	36500001	36600000	18941	0.0218369	0.0175647	0.022686	0.0305589	0.0353217	0.0256533	0.0293261	0.0390637	0.0406569	0.0358416	0.0141713	0.0305601	0.0146972	0.0352376	0.0164293	0.030904
tci2_wsi3.0_chr_1	36600001	36700000	18431	0.0205728	0.0201354	0.0324099	0.0424973	0.0516279	0.0406479	0.0409844	0.0468751	0.0572929	0.0517009	0.0176653	0.0373805	0.0182256	0.043023	0.0195478	0.0461704
tci2_wsi3.0_chr_1	36700001	36800000	21338	0.0176989	0.0152758	0.0268369	0.0292221	0.052386	0.02756	0.0360745	0.0382147	0.0608803	0.0362566	0.0107585	0.037779	0.0175869	0.0390893	0.0164583	0.0415833
tci2_wsi3.0_chr_1	36800001	36900000	18384	0.020997	0.0230067	0.0302291	0.0357075	0.0671774	0.0334059	0.0372419	0.040222	0.0658739	0.0377968	0.0165268	0.0424052	0.0203567	0.0450251	0.0196886	0.047281
tci2_wsi3.0_chr_1	36900001	37000000	12148	0.0205841	0.0230484	0.039061	0.0375664	0.113728	0.0371806	0.0347562	0.0322517	0.0955656	0.0352976	0.0120398	0.0503442	0.019881	0.05097	0.0166104	0.0598685
tci2_wsi3.0_chr_1	37000001	37100000	16052	0.0179129	0.0164594	0.0382204	0.0340041	0.089458	0.037543	0.0270234	0.0251313	0.0662403	0.0270742	0.0109071	0.0352537	0.0142539	0.0346577	0.0142954	0.0389022
tci2_wsi3.0_chr_1	37100001	37200000	19906	0.0143618	0.0244374	0.0316023	0.0313643	0.0887527	0.0401938	0.0354836	0.0338038	0.0703133	0.0378323	0.0126538	0.0580037	0.020216	0.054976	0.0170559	0.058987
tci2_wsi3.0_chr_1	37200001	37300000	22580	0.0165632	0.02423	0.0241994	0.0257291	0.0564204	0.0372774	0.0380843	0.0399928	0.0572126	0.0472841	0.0109313	0.0411678	0.0261634	0.0449519	0.0268093	0.0537219
tci2_wsi3.0_chr_1	37300001	37400000	13237	0.0140853	0.0135922	0.0164416	0.0139541	0.0283545	0.0248566	0.020873	0.0193356	0.0360655	0.0250964	0.00834565	0.0269058	0.0141763	0.0237261	0.0150526	0.0298548
tci2_wsi3.0_chr_1	37400001	37500000	11541	0.017855	0.0121301	0.0279446	0.0282693	0.0450535	0.0336284	0.0373999	0.0385427	0.0517987	0.0477033	0.0104809	0.0300551	0.0160701	0.0319471	0.0157298	0.033696
tci2_wsi3.0_chr_1	37500001	37600000	14259	0.0181778	0.013591	0.0223882	0.0216525	0.0524825	0.0318999	0.0318522	0.0348374	0.0659151	0.0456224	0.00652405	0.0335357	0.0158124	0.0300451	0.0137732	0.0319001
tci2_wsi3.0_chr_1	37600001	37700000	15567	0.0175086	0.0142478	0.0250976	0.0296198	0.0547758	0.0280094	0.0328755	0.0389479	0.0585103	0.0323653	0.0072993	0.0412641	0.0175635	0.04625	0.018591	0.0459961
tci2_wsi3.0_chr_1	37700001	37800000	18295	0.018111	0.0215242	0.0302883	0.0311541	0.0579391	0.0312926	0.0371531	0.037667	0.0601873	0.0385891	0.0100135	0.039181	0.0167125	0.0420433	0.0133817	0.042357
tci2_wsi3.0_chr_1	37800001	37900000	8609	0.0207616	0.0297737	0.04145	0.046419	0.0827072	0.0478507	0.0547811	0.0605305	0.0983158	0.0643463	0.0158684	0.0597803	0.022413	0.0647476	0.0219282	0.0639788
tci2_wsi3.0_chr_1	37900001	38000000	9134	0.0122308	0.0149774	0.0335958	0.0325864	0.051506	0.039699	0.0441987	0.0475746	0.0568896	0.0511425	0.011231	0.0337303	0.0132892	0.0318653	0.0161615	0.0363262
tci2_wsi3.0_chr_1	38000001	38100000	12246	0.0121161	0.0175737	0.0268277	0.02818	0.0501883	0.0371278	0.0328743	0.0372779	0.0540495	0.0431607	0.0058409	0.0362944	0.0143752	0.0403668	0.0169192	0.0423501
tci2_wsi3.0_chr_1	38100001	38200000	17316	0.0163141	0.0159321	0.0276783	0.0271119	0.0530236	0.0349918	0.0313375	0.0297014	0.0577108	0.0346924	0.00875885	0.0398175	0.0123191	0.0377629	0.0116856	0.0362214
tci2_wsi3.0_chr_1	38200001	38300000	22404	0.0158699	0.0189975	0.0296712	0.0263917	0.0615726	0.0349129	0.0289871	0.0297816	0.0571089	0.0347578	0.0100998	0.0305983	0.0157995	0.0326916	0.0136702	0.036803
tci2_wsi3.0_chr_1	38300001	38400000	17747	0.0175579	0.0167723	0.0271368	0.0269574	0.0530252	0.0280853	0.0324257	0.0332812	0.0589819	0.0334701	0.0109942	0.0305255	0.0164008	0.0292762	0.0131452	0.0317866
tci2_wsi3.0_chr_1	38400001	38500000	11454	0.0196001	0.0298407	0.0377173	0.034357	0.0581944	0.0402359	0.043493	0.0404582	0.0617678	0.0478746	0.014968	0.0402916	0.0230113	0.0339878	0.0186243	0.0393602
tci2_wsi3.0_chr_1	38500001	38600000	16653	0.0123401	0.0215824	0.028618	0.0336761	0.0494266	0.0346022	0.0317134	0.0386835	0.0624204	0.0384078	0.0134088	0.0423796	0.0171764	0.0427648	0.0196479	0.0480218
tci2_wsi3.0_chr_1	38600001	38700000	15841	0.0166036	0.0261931	0.0351622	0.0395809	0.0760765	0.0400492	0.0419018	0.0471614	0.0790429	0.0468198	0.0203147	0.0553542	0.0265816	0.0584202	0.0280733	0.0556286
tci2_wsi3.0_chr_1	38700001	38800000	16483	0.022278	0.0215709	0.0261397	0.0286167	0.0730629	0.0375168	0.0332811	0.0307043	0.0666699	0.0431982	0.0148687	0.0524076	0.0202796	0.0511377	0.0242828	0.0642958
tci2_wsi3.0_chr_1	38800001	38900000	18339	0.0206165	0.019981	0.0269691	0.0256057	0.043584	0.0295296	0.0327152	0.0339022	0.0512057	0.0376894	0.013031	0.0325514	0.0172372	0.0304196	0.018478	0.0349748
tci2_wsi3.0_chr_1	38900001	39000000	21054	0.0174384	0.0180874	0.0267028	0.0290829	0.0632155	0.0329118	0.034957	0.0345059	0.0703981	0.0398307	0.0127372	0.0467546	0.0166379	0.0465325	0.018226	0.0464651
tci2_wsi3.0_chr_1	39000001	39100000	14340	0.0178804	0.0201721	0.0371265	0.0386797	0.0631397	0.0412108	0.0408423	0.0381834	0.0662328	0.0444835	0.018381	0.0466446	0.022213	0.0487451	0.023299	0.0545796
tci2_wsi3.0_chr_1	39100001	39200000	15799	0.0185949	0.0217917	0.0372525	0.0447779	0.0617893	0.0495624	0.0408667	0.041478	0.068385	0.0483596	0.0169131	0.0491728	0.0209407	0.052201	0.0264418	0.0575357
tci2_wsi3.0_chr_1	39200001	39300000	18596	0.024799	0.0261414	0.0332006	0.0347112	0.0692689	0.0363419	0.0400033	0.040269	0.0664326	0.0393726	0.0148988	0.0512893	0.0206312	0.0452611	0.0203472	0.0535457
tci2_wsi3.0_chr_1	39300001	39400000	10122	0.0313844	0.0264155	0.0440945	0.0453011	0.0691338	0.043066	0.0517852	0.04627	0.0721304	0.049256	0.0260293	0.0496346	0.0240481	0.0459716	0.0266377	0.0496631
tci2_wsi3.0_chr_1	39400001	39500000	13326	0.0115952	0.0246303	0.0350933	0.0344525	0.0679956	0.0417248	0.0361387	0.0339843	0.0736652	0.043032	0.0161525	0.0535686	0.023174	0.0479493	0.0247492	0.0546648
tci2_wsi3.0_chr_1	39500001	39600000	18777	0.0164896	0.0170259	0.027008	0.0281259	0.0575178	0.0346679	0.0309587	0.031078	0.0552025	0.034226	0.0122334	0.037816	0.0179685	0.039353	0.0203414	0.0488654
tci2_wsi3.0_chr_1	39600001	39700000	16917	0.018574	0.0166734	0.0364028	0.0307411	0.0628444	0.0415256	0.0423126	0.0364986	0.0704872	0.0443251	0.0124318	0.0433185	0.0179458	0.0402106	0.0176584	0.0558929
tci2_wsi3.0_chr_1	39700001	39800000	20383	0.0142579	0.0142259	0.0225554	0.0238978	0.0487044	0.0316855	0.0262666	0.0253749	0.0491727	0.0307259	0.00853906	0.038129	0.012804	0.0380183	0.0134674	0.0432828
tci2_wsi3.0_chr_1	39800001	39900000	16380	0.0141045	0.0152233	0.034196	0.0404548	0.0624573	0.0441686	0.0361876	0.0435391	0.0604672	0.0472716	0.00831627	0.0277891	0.00980471	0.0299342	0.0111599	0.0278615
tci2_wsi3.0_chr_1	39900001	40000000	21499	0.018158	0.0158932	0.0242293	0.0257776	0.0623024	0.0265666	0.0263966	0.0285659	0.0644038	0.0266256	0.00731509	0.0315922	0.0108259	0.0328807	0.0110928	0.0389921
tci2_wsi3.0_chr_1	40000001	40100000	18142	0.0211414	0.0224361	0.032501	0.0291623	0.0650174	0.028515	0.0341761	0.0322766	0.0762047	0.0353966	0.0114033	0.044661	0.0171754	0.0378617	0.0164105	0.0461611
tci2_wsi3.0_chr_1	40100001	40200000	12052	0.021648	0.0209714	0.0331707	0.0429884	0.0625636	0.0408236	0.0331689	0.0411862	0.0676713	0.040598	0.0182913	0.0496039	0.0202552	0.0465639	0.0210389	0.048099
tci2_wsi3.0_chr_1	40200001	40300000	13825	0.0219298	0.0283834	0.0456531	0.045888	0.0702989	0.050203	0.041714	0.0397958	0.069673	0.0493146	0.0163063	0.0500128	0.0269457	0.0449486	0.0262401	0.0522072
tci2_wsi3.0_chr_1	40300001	40400000	15027	0.0235831	0.0254421	0.039698	0.0446915	0.0796226	0.0487077	0.036681	0.0396566	0.0775329	0.0488858	0.0138532	0.0427711	0.0234087	0.0468858	0.0235871	0.0514916
tci2_wsi3.0_chr_1	40400001	40500000	20816	0.0164391	0.0139966	0.0132918	0.0138823	0.0464147	0.0132146	0.0203445	0.0193738	0.0663777	0.0219144	0.00848974	0.0425384	0.0108541	0.0440603	0.0113457	0.0412303
tci2_wsi3.0_chr_1	40500001	40600000	19706	0.0201634	0.0189664	0.0279792	0.0293174	0.0499029	0.0357266	0.0286398	0.0285463	0.0599208	0.0365483	0.0106816	0.0458117	0.0191548	0.046135	0.0152765	0.057834
tci2_wsi3.0_chr_1	40600001	40700000	9643	0.0143851	0.0397993	0.0365919	0.0451542	0.0562679	0.0549912	0.0578785	0.0662941	0.0804918	0.0565699	0.0162151	0.0498473	0.0348896	0.0596299	0.0317129	0.0758021
tci2_wsi3.0_chr_1	40700001	40800000	13271	0.0253557	0.0258592	0.0367112	0.0436414	0.0738176	0.0636968	0.0494277	0.0516194	0.0799031	0.0696794	0.0200672	0.0418359	0.0465927	0.0473222	0.0382607	0.0587339
tci2_wsi3.0_chr_1	40800001	40900000	12668	0.0163091	0.0290237	0.0246428	0.0171133	0.0454183	0.0235902	0.0563145	0.0436956	0.0754011	0.030151	0.015278	0.0353794	0.0304011	0.0342024	0.0225979	0.0441632
tci2_wsi3.0_chr_1	40900001	41000000	14250	0.0145016	0.0236542	0.0278385	0.0259064	0.0570945	0.0314631	0.0420349	0.0389383	0.0509573	0.0356888	0.0111099	0.0444155	0.0145607	0.0425114	0.0173609	0.0501149
tci2_wsi3.0_chr_1	41000001	41100000	13387	0.0169331	0.019398	0.0266993	0.0304479	0.051285	0.0280079	0.040542	0.0453752	0.0432424	0.0360889	0.00595817	0.0368337	0.0113396	0.0421939	0.0128509	0.0446463
tci2_wsi3.0_chr_1	41100001	41200000	11748	0.0164099	0.01914	0.0423521	0.0473415	0.0607035	0.0454717	0.0649472	0.0695255	0.0778634	0.0565703	0.010513	0.0333799	0.0171441	0.0316562	0.0160725	0.0406944
tci2_wsi3.0_chr_1	41200001	41300000	15154	0.0101051	0.023281	0.034464	0.0302952	0.0761217	0.030985	0.0373321	0.0351882	0.0700716	0.0265904	0.0116681	0.0577447	0.0243137	0.0537402	0.0219895	0.0506454
tci2_wsi3.0_chr_1	41300001	41400000	17936	0.0167402	0.0281778	0.0320012	0.03563	0.0856416	0.0384073	0.0406405	0.0460415	0.0892792	0.0465854	0.0140229	0.0511872	0.0194915	0.0508106	0.020017	0.0663676
tci2_wsi3.0_chr_1	41400001	41500000	18456	0.0133047	0.0165257	0.0445877	0.036317	0.0789841	0.0462952	0.0450096	0.0410265	0.0834958	0.0481148	0.00985249	0.0446321	0.012504	0.0458341	0.0132336	0.0443195
tci2_wsi3.0_chr_1	41500001	41600000	15621	0.0208612	0.0188279	0.0348862	0.0289955	0.0756254	0.038982	0.0404614	0.0345381	0.0845577	0.0447867	0.0141595	0.0506659	0.0190142	0.0494212	0.0186855	0.0564021
tci2_wsi3.0_chr_1	41600001	41700000	16685	0.0210503	0.0355534	0.0304264	0.0319114	0.0627048	0.0340942	0.0462528	0.0483481	0.0729612	0.0480969	0.0162165	0.0447423	0.0200842	0.0442672	0.0231116	0.0563653
tci2_wsi3.0_chr_1	41700001	41800000	11811	0.0153025	0.0199629	0.0294375	0.0247353	0.0784852	0.0428393	0.0276351	0.0265197	0.0882195	0.0410449	0.0116321	0.0519533	0.0207399	0.0533103	0.0227304	0.049429
tci2_wsi3.0_chr_1	41800001	41900000	14093	0.0157755	0.0146801	0.0230146	0.0179773	0.0597893	0.0398819	0.0256582	0.0231717	0.0679993	0.0398838	0.0126005	0.0508897	0.0222481	0.0495297	0.0258038	0.0543065
tci2_wsi3.0_chr_1	41900001	42000000	18367	0.0120808	0.0110026	0.0167402	0.0168413	0.0367162	0.029118	0.0242226	0.021818	0.0445516	0.0380357	0.00852474	0.0257979	0.0153322	0.0286966	0.0158696	0.0317516
tci2_wsi3.0_chr_1	42000001	42100000	18840	0.0155552	0.0164445	0.0208472	0.0202664	0.0521937	0.0258344	0.0278544	0.0228167	0.060263	0.0298456	0.0124555	0.039704	0.0193453	0.0476461	0.016357	0.0475587
tci2_wsi3.0_chr_1	42100001	42200000	16586	0.0122056	0.0178743	0.022831	0.0187975	0.0505611	0.0234424	0.0278437	0.024521	0.0600272	0.0286328	0.0105325	0.0376332	0.0123099	0.0398621	0.0119759	0.0495562
tci2_wsi3.0_chr_1	42200001	42300000	19704	0.013658	0.0175652	0.0208133	0.0190751	0.0404916	0.0238226	0.0270814	0.0265575	0.043632	0.031694	0.00716635	0.0306824	0.0120525	0.0286058	0.0123878	0.0349228
tci2_wsi3.0_chr_1	42300001	42400000	15026	0.02006	0.0191527	0.0357061	0.0281365	0.0470803	0.0365429	0.0398239	0.0318767	0.0515319	0.0410794	0.0179952	0.0404019	0.0190771	0.034527	0.0176098	0.0353102
tci2_wsi3.0_chr_1	42400001	42500000	17139	0.0153219	0.0166574	0.0236218	0.0227337	0.0484529	0.0231408	0.0253319	0.0247198	0.0516878	0.0274033	0.00882909	0.0302571	0.015348	0.0260154	0.0130857	0.0375622
tci2_wsi3.0_chr_1	42500001	42600000	19120	0.0134123	0.0143442	0.0162997	0.0159525	0.0333322	0.0182247	0.014395	0.0133855	0.0326675	0.0201382	0.0046162	0.0210444	0.0108658	0.0205844	0.00945749	0.0253124
tci2_wsi3.0_chr_1	42600001	42700000	15664	0.013807	0.0132399	0.0166687	0.0181132	0.036278	0.0190975	0.0200588	0.0195418	0.0377303	0.0243152	0.00875294	0.0263076	0.0141291	0.027265	0.0100556	0.0382631
tci2_wsi3.0_chr_1	42700001	42800000	8691	0.0101037	0.0162438	0.0184566	0.0236999	0.0518481	0.0191437	0.0281438	0.0343651	0.0642333	0.0301988	0.0134003	0.0430041	0.0174149	0.0511328	0.0185675	0.0529742
tci2_wsi3.0_chr_1	42800001	42900000	17478	0.00978877	0.00979453	0.00890423	0.012133	0.0245597	0.0124322	0.0190291	0.0226705	0.0330033	0.0207513	0.00553652	0.0214395	0.00843295	0.0166732	0.00842257	0.0282537
tci2_wsi3.0_chr_1	42900001	43000000	11863	0.0134857	0.0133119	0.0226853	0.0228721	0.059289	0.0237693	0.0280666	0.0289683	0.0661357	0.0291923	0.0103137	0.0431742	0.0120006	0.0445691	0.011966	0.0455163
tci2_wsi3.0_chr_1	43000001	43100000	13998	0.0182007	0.0374909	0.0314189	0.0284317	0.0747418	0.0305945	0.0410304	0.0428193	0.0706127	0.0484851	0.0159765	0.0484864	0.0192234	0.0510714	0.0152125	0.0547385
tci2_wsi3.0_chr_1	43100001	43200000	17094	0.0202561	0.0310505	0.0307682	0.0319217	0.0863662	0.0362452	0.0473699	0.0471134	0.096452	0.0480348	0.0157116	0.051581	0.0238937	0.0583508	0.0242763	0.057586
tci2_wsi3.0_chr_1	43200001	43300000	16331	0.0221471	0.0324063	0.0246651	0.0250807	0.0536693	0.0354123	0.0461143	0.0501895	0.0669974	0.0647503	0.0143904	0.0362765	0.0169782	0.0454054	0.0177017	0.0437503
tci2_wsi3.0_chr_1	43300001	43400000	15905	0.0223877	0.0229981	0.0290673	0.0334349	0.0521844	0.0478582	0.0293585	0.0295734	0.0528727	0.0386739	0.0142541	0.0406166	0.0244181	0.0388248	0.0205698	0.0390197
tci2_wsi3.0_chr_1	43400001	43500000	17994	0.0147656	0.0266153	0.0282074	0.0282603	0.0486909	0.0312553	0.0383172	0.0395292	0.0610875	0.0414457	0.0115316	0.0340999	0.0163374	0.0383166	0.0188432	0.0378958
tci2_wsi3.0_chr_1	43500001	43600000	15146	0.0213363	0.0237728	0.0277156	0.0287132	0.0535421	0.0329725	0.0357022	0.0391889	0.0612249	0.0475721	0.0118993	0.0365205	0.0198919	0.0318526	0.0193415	0.0402699
tci2_wsi3.0_chr_1	43600001	43700000	20246	0.0180875	0.0250352	0.0246336	0.0265568	0.0630676	0.0315859	0.0363267	0.0365191	0.0724092	0.0410804	0.0111442	0.0451179	0.0185081	0.041688	0.0218998	0.0517809
tci2_wsi3.0_chr_1	43700001	43800000	12826	0.0247452	0.0230066	0.0243743	0.0263113	0.0701149	0.0331138	0.0309322	0.0304859	0.0704489	0.044828	0.0157923	0.0590106	0.0225713	0.059196	0.0198959	0.0713975
tci2_wsi3.0_chr_1	43800001	43900000	14746	0.0152934	0.0253497	0.0255684	0.0236626	0.0737726	0.0305129	0.0305361	0.0243533	0.0997616	0.0328154	0.0123829	0.0627742	0.019811	0.0665463	0.0167879	0.0680069
tci2_wsi3.0_chr_1	43900001	44000000	12812	0.0177247	0.0333516	0.0218544	0.026848	0.0641448	0.0332239	0.0331135	0.0385719	0.0695158	0.0313741	0.0140037	0.0562872	0.0202905	0.0631577	0.0242517	0.0521518
tci2_wsi3.0_chr_1	44000001	44100000	9977	0.0198174	0.0220651	0.0231421	0.0208519	0.0379872	0.0242704	0.0351223	0.0389749	0.0544663	0.0342594	0.0101404	0.0246141	0.0151094	0.0259384	0.01479	0.0286717
tci2_wsi3.0_chr_1	44100001	44200000	17854	0.0202794	0.0198848	0.0271558	0.0296788	0.0450116	0.0373497	0.0294534	0.0304452	0.0462518	0.0370366	0.0108122	0.0280545	0.0132235	0.0244514	0.0147662	0.0311915
tci2_wsi3.0_chr_1	44200001	44300000	20256	0.0164476	0.0269913	0.0317937	0.0333948	0.0589226	0.0382515	0.0425327	0.0422357	0.0706402	0.0480611	0.0117702	0.033433	0.0155319	0.0336411	0.0149296	0.0327848
tci2_wsi3.0_chr_1	44300001	44400000	16899	0.0182233	0.0243881	0.0246037	0.0272173	0.0528649	0.0369874	0.0340095	0.0341614	0.0711769	0.0482912	0.0133112	0.0396122	0.0161256	0.0437547	0.0208604	0.044478
tci2_wsi3.0_chr_1	44400001	44500000	13817	0.0181815	0.022217	0.0232207	0.023743	0.0383878	0.032131	0.0291168	0.0268309	0.043683	0.0354689	0.0106279	0.029898	0.0146248	0.0291723	0.0177208	0.0334907
tci2_wsi3.0_chr_1	44500001	44600000	13041	0.0163084	0.023632	0.0224228	0.0202683	0.0416741	0.0342078	0.0330477	0.0326154	0.0547427	0.0522735	0.0130445	0.0347114	0.0212556	0.0439896	0.0228537	0.0417034
tci2_wsi3.0_chr_1	44600001	44700000	9367	0.0117975	0.0195102	0.0244242	0.0249318	0.0272635	0.0294269	0.0317806	0.0282631	0.0357903	0.0379665	0.0146288	0.033553	0.0167009	0.0321684	0.0201291	0.052113
tci2_wsi3.0_chr_1	44700001	44800000	16103	0.0103536	0.0195419	0.021997	0.0196309	0.0299966	0.0289504	0.0280327	0.0243346	0.0402263	0.0345399	0.009122	0.021659	0.0105632	0.0249659	0.0156953	0.0280583
tci2_wsi3.0_chr_1	44800001	44900000	13006	0.0193192	0.0256111	0.0198587	0.0209585	0.0421545	0.0394706	0.0400909	0.039129	0.0609724	0.0638137	0.0119651	0.0362547	0.0188146	0.0409022	0.0265713	0.0488982
tci2_wsi3.0_chr_1	44900001	45000000	8832	0.0224161	0.0251433	0.0204333	0.0181805	0.0291582	0.0184576	0.0275012	0.0294509	0.0445885	0.0398874	0.0101187	0.0330315	0.0181239	0.0336469	0.0230824	0.0427646
tci2_wsi3.0_chr_1	45000001	45100000	17052	0.0147743	0.0193257	0.0226519	0.0252867	0.0371976	0.0311825	0.0299211	0.0290394	0.0459971	0.0365102	0.0111843	0.0286356	0.0155051	0.0295465	0.0189916	0.0361285
tci2_wsi3.0_chr_1	45100001	45200000	14033	0.0185363	0.0195888	0.0215254	0.0216342	0.0408459	0.0251464	0.0208536	0.0268068	0.0491926	0.0271277	0.0102188	0.0367094	0.0154233	0.0376754	0.0165285	0.0376095
tci2_wsi3.0_chr_1	45200001	45300000	13650	0.0193532	0.0202123	0.0275592	0.0244266	0.0481136	0.0283242	0.0268713	0.0263086	0.041693	0.030953	0.0122886	0.0344756	0.0196862	0.0391427	0.0199626	0.0416558
tci2_wsi3.0_chr_1	45300001	45400000	19891	0.0175046	0.0231853	0.0268099	0.025522	0.0489801	0.0337209	0.02677	0.0264537	0.0564821	0.0324657	0.0121479	0.0482744	0.018514	0.0458983	0.0207047	0.0500541
tci2_wsi3.0_chr_1	45400001	45500000	14714	0.0143787	0.027723	0.0275288	0.0269544	0.0409556	0.0312887	0.0359755	0.0359819	0.0489772	0.0351327	0.0156901	0.0335142	0.0191731	0.0351922	0.0198676	0.0373636
tci2_wsi3.0_chr_1	45500001	45600000	16921	0.0164591	0.0213623	0.0166723	0.0170187	0.0369821	0.0212816	0.0238159	0.0241493	0.0379167	0.0285294	0.010041	0.0255696	0.0132524	0.0232777	0.015163	0.0327661
tci2_wsi3.0_chr_1	45600001	45700000	15496	0.0238771	0.0248753	0.0241988	0.0249917	0.0458667	0.030155	0.0340077	0.0345255	0.0519514	0.0390784	0.0109182	0.0367432	0.0162808	0.036716	0.014756	0.0397254
tci2_wsi3.0_chr_1	45700001	45800000	12508	0.0179226	0.0193696	0.0291869	0.0302297	0.0578764	0.0310166	0.0397269	0.0385319	0.0634934	0.0377836	0.013496	0.0397133	0.0172076	0.0408846	0.0181439	0.0411476
tci2_wsi3.0_chr_1	45800001	45900000	16016	0.0178119	0.0275662	0.0349988	0.036092	0.061045	0.035876	0.0382322	0.0384984	0.068365	0.042224	0.014301	0.045606	0.0198376	0.0454534	0.0180131	0.0552165
tci2_wsi3.0_chr_1	45900001	46000000	17527	0.0170403	0.0201674	0.0238598	0.0251069	0.0510665	0.0308394	0.0306808	0.0309406	0.0665399	0.0414549	0.00955008	0.0361898	0.0156492	0.0354209	0.0169772	0.0422502
tci2_wsi3.0_chr_1	46000001	46100000	15858	0.0182159	0.0231725	0.0313722	0.0327254	0.0692978	0.0370839	0.035937	0.0399391	0.0732903	0.0461613	0.0130465	0.0464477	0.0208909	0.0499656	0.0238534	0.0613813
tci2_wsi3.0_chr_1	46100001	46200000	13857	0.0238237	0.0276155	0.0365463	0.0341116	0.0712141	0.0396847	0.0399053	0.0390148	0.074233	0.0408202	0.0160617	0.0547326	0.0243802	0.0531735	0.024303	0.0583964
tci2_wsi3.0_chr_1	46200001	46300000	13934	0.0295168	0.0316025	0.0405898	0.0418087	0.0744047	0.0454306	0.0498691	0.0503794	0.093552	0.0545997	0.0173031	0.0514412	0.0235067	0.0517134	0.0230835	0.0551682
tci2_wsi3.0_chr_1	46300001	46400000	17838	0.0207592	0.0245663	0.0327449	0.0311922	0.0549498	0.034947	0.0400628	0.0391264	0.0657676	0.0425434	0.0132958	0.0363292	0.0224846	0.037681	0.0215231	0.0442129
tci2_wsi3.0_chr_1	46400001	46500000	16421	0.0191502	0.024096	0.0325875	0.029991	0.0613521	0.0395821	0.0356186	0.0370291	0.0668705	0.0418049	0.0176443	0.0421205	0.0222915	0.044365	0.0223382	0.050857
tci2_wsi3.0_chr_1	46500001	46600000	14152	0.0152668	0.021719	0.0337908	0.0368533	0.0544851	0.037759	0.0402249	0.0397771	0.0548591	0.0431999	0.0111326	0.0279358	0.0183524	0.0295918	0.0156568	0.033876
tci2_wsi3.0_chr_1	46600001	46700000	16873	0.0129044	0.019056	0.0401561	0.0411112	0.0541858	0.0432097	0.0430067	0.045685	0.0615074	0.048821	0.0108293	0.0311194	0.0161249	0.0331353	0.0178643	0.0364418
tci2_wsi3.0_chr_1	46700001	46800000	12127	0.0190166	0.0224327	0.0393444	0.0378643	0.0710935	0.0435749	0.0410304	0.0390703	0.0692428	0.0411064	0.0122335	0.0461631	0.0157579	0.0433408	0.0184227	0.0407433
tci2_wsi3.0_chr_1	46800001	46900000	10384	0.0201674	0.031804	0.0501469	0.0411072	0.0734399	0.0482997	0.0730207	0.0580748	0.07214	0.0571648	0.0196616	0.0587905	0.0316148	0.0575446	0.0262774	0.047266
tci2_wsi3.0_chr_1	46900001	47000000	7782	0.0212127	0.0240828	0.0294817	0.0323111	0.0835089	0.0387427	0.0358951	0.0344197	0.0665758	0.0427205	0.0103268	0.0546886	0.0234484	0.042886	0.016014	0.0534302
tci2_wsi3.0_chr_1	47000001	47100000	5114	0.0214663	0.028697	0.0476958	0.0743678	0.147866	0.069282	0.0515829	0.0677241	0.114762	0.0724748	0.0119859	0.0472313	0.019559	0.055638	0.0239043	0.0585313
tci2_wsi3.0_chr_1	47100001	47200000	9083	0.0219704	0.0339681	0.0516298	0.053703	0.0797374	0.061327	0.0597055	0.0604009	0.0872471	0.0770795	0.0211897	0.0467908	0.027195	0.0453182	0.0329321	0.0510127
tci2_wsi3.0_chr_1	47200001	47300000	11264	0.0214481	0.0271291	0.0370018	0.0392537	0.0666446	0.0462136	0.0466882	0.0498977	0.0764997	0.0567812	0.0158249	0.0509301	0.0242298	0.0508913	0.0229231	0.0571113
tci2_wsi3.0_chr_1	47300001	47400000	15201	0.0170623	0.0238223	0.0395936	0.0391318	0.0748991	0.0507362	0.0476636	0.0464209	0.0807157	0.0536649	0.0186965	0.0512339	0.0212586	0.0483647	0.0238958	0.0513785
tci2_wsi3.0_chr_1	47400001	47500000	13079	0.0166047	0.0103108	0.025818	0.0265381	0.0427626	0.0311542	0.036338	0.0372183	0.04709	0.0422233	0.00924066	0.0344774	0.013798	0.0316203	0.0128759	0.0345187
tci2_wsi3.0_chr_1	47500001	47600000	7868	0.00894068	0.0150106	0.0251012	0.026576	0.0421757	0.0311547	0.0361912	0.033789	0.0523602	0.0396115	0.00983552	0.0282808	0.0140987	0.0245133	0.0102843	0.0269271
tci2_wsi3.0_chr_1	47600001	47700000	15384	0.0180608	0.0205592	0.0327014	0.0328311	0.0714341	0.0341193	0.0298871	0.0314334	0.0706243	0.0350866	0.0109218	0.0461746	0.0164216	0.0482917	0.0163256	0.0529402
tci2_wsi3.0_chr_1	47700001	47800000	14001	0.0170592	0.0242772	0.0353794	0.0363912	0.0727108	0.0430857	0.0334241	0.0350986	0.0762558	0.0391656	0.012011	0.0599736	0.0190081	0.0616984	0.0204534	0.0649915
tci2_wsi3.0_chr_1	47800001	47900000	10677	0.0212947	0.0258863	0.0416086	0.0466984	0.0684632	0.0459709	0.0444337	0.0475205	0.0638089	0.0488426	0.0141208	0.0420662	0.017264	0.0480148	0.0182965	0.0410023
tci2_wsi3.0_chr_1	47900001	48000000	11111	0.0290545	0.0301636	0.0344731	0.0301264	0.057489	0.0407106	0.042487	0.0371111	0.0679924	0.0397132	0.0163651	0.0495746	0.0214839	0.0482934	0.0213416	0.0503899
tci2_wsi3.0_chr_1	48000001	48100000	8651	0.0281747	0.032468	0.038506	0.0415814	0.0563542	0.043305	0.0436323	0.04286	0.0552799	0.0526246	0.0124335	0.0468871	0.0204642	0.0394239	0.0232206	0.0497745
tci2_wsi3.0_chr_1	48100001	48200000	14853	0.0236984	0.0243206	0.0259125	0.0274528	0.0458366	0.0264512	0.0337925	0.0349701	0.0528568	0.030822	0.0117187	0.0334469	0.0186427	0.0311701	0.0170234	0.0393077
tci2_wsi3.0_chr_1	48200001	48300000	8213	0.0303762	0.0211819	0.0280889	0.0360985	0.0443186	0.0367356	0.030592	0.0394412	0.0524579	0.0418595	0.0103453	0.0374151	0.0181276	0.0470488	0.0169961	0.0527256
tci2_wsi3.0_chr_1	48300001	48400000	11632	0.0276975	0.0289515	0.0373279	0.0398609	0.080964	0.0421235	0.0417908	0.0496053	0.0940938	0.0481895	0.0140451	0.0793964	0.0269059	0.0686921	0.0235841	0.0784524
tci2_wsi3.0_chr_1	48400001	48500000	14023	0.0179481	0.0268189	0.0340782	0.0369149	0.0694993	0.0381251	0.0420222	0.0463902	0.0740548	0.0444361	0.017496	0.0460484	0.0246776	0.0535289	0.0199893	0.0587222
tci2_wsi3.0_chr_1	48500001	48600000	14050	0.0334901	0.0320666	0.0378396	0.0435875	0.0674283	0.0406143	0.0596497	0.0636716	0.0859522	0.0611522	0.0149678	0.0477318	0.0165682	0.0475812	0.0192815	0.0545994
tci2_wsi3.0_chr_1	48600001	48700000	10589	0.0184316	0.0295688	0.0483837	0.0543567	0.102557	0.0520854	0.0440431	0.0519723	0.103444	0.0426502	0.0110225	0.0520102	0.0205757	0.0587144	0.0222168	0.0635228
tci2_wsi3.0_chr_1	48700001	48800000	12665	0.0194205	0.0242926	0.0344706	0.0359424	0.0803227	0.0427551	0.0453541	0.0464987	0.0839543	0.0519409	0.0129476	0.0466216	0.0201617	0.0516197	0.0199255	0.0592929
tci2_wsi3.0_chr_1	48800001	48900000	8100	0.0321447	0.022501	0.0499912	0.0521829	0.10179	0.0507272	0.0598371	0.0682044	0.113779	0.0699713	0.0157693	0.0421364	0.0167858	0.036462	0.0215198	0.0496398
tci2_wsi3.0_chr_1	48900001	49000000	13958	0.0248464	0.024527	0.038059	0.0463012	0.0937739	0.0495076	0.0457718	0.0483595	0.0955223	0.0565734	0.017998	0.0587591	0.0238839	0.0534215	0.0223819	0.0509223
tci2_wsi3.0_chr_1	49000001	49100000	22521	0.0187887	0.0225412	0.0316561	0.0317602	0.0584665	0.0352189	0.0360872	0.03991	0.0617177	0.0422452	0.0122373	0.037928	0.0201836	0.0340725	0.0172206	0.0398059
tci2_wsi3.0_chr_1	49100001	49200000	21510	0.019064	0.0199048	0.0273205	0.0269314	0.0404877	0.0277691	0.0315621	0.032545	0.0375748	0.0339173	0.00711916	0.0216266	0.0149923	0.0202395	0.0119634	0.0282132
tci2_wsi3.0_chr_1	49200001	49300000	14106	0.0161108	0.0181387	0.0262274	0.0294043	0.0501781	0.0278533	0.0267539	0.030316	0.0503499	0.0299141	0.00894527	0.0267683	0.017114	0.029154	0.017089	0.0359381
tci2_wsi3.0_chr_1	49300001	49400000	15757	0.0189723	0.0262465	0.0324869	0.0362432	0.0498445	0.0438727	0.0355748	0.0367244	0.0510379	0.0457783	0.0140268	0.035937	0.0210475	0.0304351	0.0195624	0.0403321
tci2_wsi3.0_chr_1	49400001	49500000	11685	0.0161318	0.0211241	0.0358383	0.0365265	0.0480898	0.0392647	0.0418321	0.0431374	0.0542552	0.0435606	0.0117762	0.0361543	0.0207867	0.032519	0.0180044	0.0333756
tci2_wsi3.0_chr_1	49500001	49600000	14941	0.0179218	0.0180731	0.0284295	0.0282098	0.0397969	0.0259472	0.0345994	0.0345015	0.0465151	0.0344266	0.00862981	0.0253887	0.0130968	0.0252986	0.012222	0.0269767
tci2_wsi3.0_chr_1	49600001	49700000	19567	0.0149616	0.0173284	0.0270348	0.0265711	0.0528624	0.0313308	0.0290301	0.0288398	0.0519035	0.0364206	0.00757199	0.0334301	0.0138907	0.0313659	0.0117009	0.0346419
tci2_wsi3.0_chr_1	49700001	49800000	20088	0.0194286	0.0216843	0.0399875	0.0424824	0.0614434	0.043598	0.0409088	0.0427363	0.0605601	0.0429996	0.0121285	0.0387565	0.0175262	0.03546	0.0198492	0.0441858
tci2_wsi3.0_chr_1	49800001	49900000	14489	0.0172936	0.0151853	0.0280613	0.0249684	0.04244	0.0306422	0.0300452	0.027947	0.0392075	0.0336707	0.0076859	0.0284624	0.0149704	0.0251433	0.0120008	0.0305406
tci2_wsi3.0_chr_1	49900001	50000000	18104	0.017728	0.0191502	0.0273943	0.0261766	0.0477113	0.0352756	0.0281903	0.0292201	0.0453433	0.0343931	0.00817205	0.0310131	0.0165122	0.0301022	0.0154781	0.0331025
tci2_wsi3.0_chr_1	50000001	50100000	20997	0.0153294	0.0234752	0.0180314	0.0186928	0.0306488	0.0294961	0.0271719	0.0304656	0.0407056	0.0271181	0.0079616	0.0241344	0.0182061	0.0266777	0.021717	0.0307421
tci2_wsi3.0_chr_1	50100001	50200000	16936	0.0123581	0.0163621	0.0290234	0.0398546	0.0523437	0.0386378	0.0322383	0.0428598	0.0474823	0.0421262	0.0104006	0.0309918	0.0142995	0.034284	0.0185732	0.0342805
tci2_wsi3.0_chr_1	50200001	50300000	18239	0.0134014	0.0159708	0.0294422	0.028776	0.0639677	0.0295627	0.0348182	0.0355678	0.0729279	0.0343315	0.00930888	0.0368522	0.018262	0.032392	0.0151668	0.0474318
tci2_wsi3.0_chr_1	50300001	50400000	13245	0.0176607	0.0206324	0.0398205	0.0389468	0.0716421	0.0348955	0.0331612	0.0295293	0.065676	0.0318257	0.00891011	0.0455934	0.0129882	0.0431907	0.0109853	0.0414337
tci2_wsi3.0_chr_1	50400001	50500000	16651	0.0169548	0.0235186	0.051515	0.0539939	0.120017	0.0495547	0.0388189	0.04176	0.088048	0.0398864	0.0107078	0.0492143	0.0168182	0.0503122	0.0138731	0.055964
tci2_wsi3.0_chr_1	50500001	50600000	9410	0.0176897	0.0252825	0.062071	0.0635622	0.0888034	0.0680083	0.0652655	0.0665675	0.0946745	0.0694537	0.00813915	0.0332139	0.0164926	0.0367371	0.0164251	0.0413379
tci2_wsi3.0_chr_1	50600001	50700000	15134	0.0178314	0.0231137	0.0340943	0.0364747	0.0782695	0.0430555	0.0405088	0.0413844	0.0814192	0.0467168	0.0111256	0.0441748	0.0222316	0.0490605	0.0227727	0.0546159
tci2_wsi3.0_chr_1	50700001	50800000	15559	0.0165425	0.0251749	0.0409269	0.0463213	0.0664494	0.0512596	0.0378355	0.040078	0.0597525	0.0462171	0.0128375	0.0336284	0.0196607	0.0388232	0.019764	0.0430417
tci2_wsi3.0_chr_1	50800001	50900000	17479	0.0227511	0.0284829	0.0403291	0.0478335	0.0684905	0.0453211	0.0406913	0.0431715	0.0732437	0.0437211	0.013617	0.0423842	0.016911	0.0463584	0.0212151	0.0445599
tci2_wsi3.0_chr_1	50900001	51000000	17639	0.0164527	0.0216579	0.0404224	0.0411296	0.0576843	0.047378	0.0344361	0.0359742	0.0499742	0.0401498	0.0134606	0.0327666	0.0223775	0.0351287	0.0217448	0.0400313
tci2_wsi3.0_chr_1	51000001	51100000	12604	0.0225349	0.035445	0.0575467	0.0640943	0.087891	0.0555952	0.0491462	0.0532757	0.0744614	0.052129	0.0160399	0.044021	0.0197128	0.0479259	0.0216569	0.0502548
tci2_wsi3.0_chr_1	51100001	51200000	11055	0.0291973	0.0428485	0.0546329	0.0548948	0.102156	0.05869	0.0569774	0.0571441	0.0812659	0.0619092	0.0164525	0.0536284	0.0252093	0.0526829	0.024866	0.0441194
tci2_wsi3.0_chr_1	51200001	51300000	15369	0.0222559	0.024114	0.0376291	0.0365771	0.0696096	0.0474638	0.0419832	0.0378644	0.0719297	0.0497578	0.013291	0.0423449	0.024499	0.0462805	0.0233314	0.0513447
tci2_wsi3.0_chr_1	51300001	51400000	15018	0.015376	0.0211098	0.0413555	0.045771	0.075921	0.0462648	0.0410708	0.0463173	0.071663	0.0474036	0.0120137	0.0440656	0.0206155	0.0428176	0.0202904	0.0435879
tci2_wsi3.0_chr_1	51400001	51500000	18112	0.0171167	0.0174705	0.0307019	0.0296765	0.0509443	0.0323026	0.030056	0.0280161	0.0565932	0.0327873	0.00842292	0.032631	0.016692	0.0361969	0.0149949	0.0388806
tci2_wsi3.0_chr_1	51500001	51600000	16341	0.0160782	0.0167438	0.0354805	0.0339023	0.0721141	0.0389367	0.0347569	0.0341331	0.0742934	0.0390833	0.00861881	0.039947	0.0141791	0.043681	0.0151108	0.0433031
tci2_wsi3.0_chr_1	51600001	51700000	12717	0.0173597	0.0294206	0.0438554	0.0554098	0.0766383	0.0696649	0.0497087	0.0497254	0.0726727	0.0649186	0.0162986	0.0363435	0.0234328	0.0396426	0.0295563	0.0462587
tci2_wsi3.0_chr_1	51700001	51800000	11486	0.0193452	0.0245678	0.032937	0.035412	0.0591606	0.0379657	0.0331596	0.0371084	0.0534307	0.0374951	0.0137602	0.0379299	0.0228058	0.0367458	0.0256306	0.048275
tci2_wsi3.0_chr_1	51800001	51900000	17054	0.0215345	0.0311667	0.0384461	0.0403227	0.0713653	0.0456529	0.0409278	0.0454267	0.0663809	0.0502669	0.0162927	0.0485963	0.0255832	0.0481126	0.0270142	0.0536654
tci2_wsi3.0_chr_1	51900001	52000000	19392	0.0161209	0.0224555	0.0340719	0.0420295	0.0652947	0.0428743	0.0351408	0.0416087	0.0599379	0.0460318	0.0096458	0.0389301	0.0218492	0.0393894	0.0199611	0.0430914
tci2_wsi3.0_chr_1	52000001	52100000	20798	0.0201159	0.024048	0.0394687	0.0424988	0.063923	0.0480946	0.0378569	0.041747	0.0601587	0.0500014	0.0105914	0.0357571	0.0220403	0.0377472	0.0222137	0.0489629
tci2_wsi3.0_chr_1	52100001	52200000	10655	0.0244378	0.0358298	0.0418194	0.042668	0.06806	0.0411484	0.0448722	0.0496931	0.0667951	0.0580845	0.0194228	0.045041	0.0324611	0.0484646	0.0368744	0.0658419
tci2_wsi3.0_chr_1	52200001	52300000	19154	0.0155582	0.0239944	0.0332263	0.0350424	0.0478292	0.0441983	0.0396423	0.0387536	0.0533639	0.0496907	0.0146621	0.0456202	0.020456	0.0429715	0.0192353	0.0510716
tci2_wsi3.0_chr_1	52300001	52400000	16799	0.0208066	0.0258529	0.0402123	0.0440195	0.057112	0.0458468	0.0332083	0.0360639	0.0481018	0.0411767	0.0129878	0.0363307	0.0189652	0.0397947	0.0189085	0.0542007
tci2_wsi3.0_chr_1	52400001	52500000	19264	0.0206104	0.0262108	0.0247176	0.0281866	0.0517204	0.0328949	0.0350324	0.036644	0.0716224	0.0385112	0.0094691	0.0414433	0.0215474	0.040906	0.0231642	0.0621013
tci2_wsi3.0_chr_1	52500001	52600000	15575	0.0157772	0.0322324	0.0336226	0.0368371	0.0589735	0.0496674	0.0488303	0.0508874	0.0797556	0.0626591	0.0154835	0.0391119	0.0263883	0.0400109	0.0289984	0.0427728
tci2_wsi3.0_chr_1	52600001	52700000	21903	0.020378	0.0268236	0.0329701	0.0368895	0.059062	0.0423998	0.0342371	0.0360212	0.0586174	0.0407786	0.0120871	0.042871	0.0219339	0.0454622	0.0241639	0.0523812
tci2_wsi3.0_chr_1	52700001	52800000	21470	0.0214425	0.0280402	0.0363155	0.0382394	0.0468291	0.0409151	0.0405559	0.0422322	0.0564128	0.0425981	0.0150142	0.0432678	0.0229103	0.0444139	0.0244268	0.0512063
tci2_wsi3.0_chr_1	52800001	52900000	16924	0.017274	0.0237631	0.0449862	0.0445306	0.0491148	0.0488557	0.0416702	0.0454593	0.0483673	0.0448716	0.0110922	0.0485892	0.0233321	0.0527297	0.0254597	0.0525339
tci2_wsi3.0_chr_1	52900001	53000000	16252	0.0224384	0.0276657	0.0499125	0.0484214	0.0769459	0.0528511	0.0432273	0.0448509	0.0712129	0.0464549	0.0186068	0.0529032	0.0301866	0.05733	0.0317814	0.0554824
tci2_wsi3.0_chr_1	53000001	53100000	16914	0.0186329	0.0248061	0.058613	0.0604133	0.0935291	0.0621956	0.0497299	0.0511951	0.0880941	0.0535033	0.0135086	0.0500941	0.0183814	0.0533125	0.0204007	0.0485211
tci2_wsi3.0_chr_1	53100001	53200000	20479	0.0178387	0.0218955	0.0473646	0.049221	0.0569976	0.0604687	0.0503062	0.0509988	0.0570943	0.0592933	0.0115607	0.0364617	0.0197222	0.0375845	0.0201458	0.041152
tci2_wsi3.0_chr_1	53200001	53300000	13134	0.0149513	0.0152942	0.0356353	0.0422659	0.0784786	0.0391818	0.0363943	0.0389662	0.0833838	0.0458207	0.0142013	0.0740839	0.0235257	0.0766235	0.0227129	0.0904159
tci2_wsi3.0_chr_1	53300001	53400000	18135	0.0217736	0.0294344	0.0390756	0.0377415	0.081504	0.0454643	0.0384382	0.0422059	0.0968473	0.0488466	0.0154954	0.0686237	0.0275228	0.063476	0.0318101	0.0620199
tci2_wsi3.0_chr_1	53400001	53500000	19594	0.0177371	0.0202427	0.027648	0.0299611	0.0482076	0.0291585	0.0287875	0.0291475	0.0623153	0.0310639	0.0114703	0.0456123	0.0170478	0.0455755	0.0206176	0.0525075
tci2_wsi3.0_chr_1	53500001	53600000	22650	0.0171962	0.0257142	0.0318014	0.0373886	0.0597929	0.036285	0.0429004	0.044217	0.0651613	0.0442349	0.0113721	0.0454762	0.018398	0.0464357	0.0170378	0.0525726
tci2_wsi3.0_chr_1	53600001	53700000	13258	0.015975	0.0171841	0.0288921	0.0371626	0.030792	0.0287947	0.0222479	0.0294288	0.0420453	0.0242447	0.00855883	0.0341387	0.0115957	0.0398146	0.0123416	0.0370264
tci2_wsi3.0_chr_1	53700001	53800000	10483	0.0186103	0.0208408	0.0401225	0.0434833	0.0500408	0.0388758	0.0338659	0.0345263	0.0524054	0.0355985	0.00870157	0.0529393	0.0156991	0.0522289	0.0157826	0.0531046
tci2_wsi3.0_chr_1	53800001	53900000	15212	0.0241824	0.0299445	0.039414	0.0404103	0.0686353	0.0464434	0.0371018	0.0403642	0.0613508	0.0470301	0.00984513	0.0391742	0.0180953	0.0408517	0.0207706	0.0478166
tci2_wsi3.0_chr_1	53900001	54000000	15274	0.0204048	0.0354223	0.0264344	0.0265289	0.0481419	0.0318116	0.0532188	0.0595977	0.0780789	0.0600172	0.0129643	0.0382345	0.0175806	0.0372315	0.0154048	0.0353278
tci2_wsi3.0_chr_1	54000001	54100000	15976	0.0212864	0.0385952	0.0375383	0.0426827	0.0956063	0.0574417	0.0625397	0.0689563	0.141052	0.104934	0.0124528	0.0572116	0.0310135	0.0595042	0.0320928	0.0472267
tci2_wsi3.0_chr_1	54100001	54200000	18956	0.0213113	0.0331303	0.0489586	0.0560588	0.0829164	0.0558396	0.0569221	0.0628845	0.0837025	0.0658206	0.0190931	0.0520964	0.0248525	0.0483747	0.0268655	0.0601576
tci2_wsi3.0_chr_1	54200001	54300000	15417	0.0178514	0.0244523	0.0361752	0.0374292	0.0909099	0.041695	0.0425191	0.0417462	0.0952884	0.0423802	0.0157375	0.0614288	0.0228915	0.0550923	0.0224531	0.0698937
tci2_wsi3.0_chr_1	54300001	54400000	15151	0.0194417	0.0277694	0.0414012	0.0418772	0.0740675	0.0557171	0.0430195	0.0496909	0.0848806	0.0603959	0.0141482	0.0462432	0.0285506	0.0428881	0.0231924	0.0468298
tci2_wsi3.0_chr_1	54400001	54500000	8741	0.0172207	0.042434	0.036274	0.0329545	0.0660874	0.0398596	0.0304136	0.0361413	0.0640743	0.0346409	0.0183745	0.051002	0.0254809	0.0446617	0.0269994	0.0583333
tci2_wsi3.0_chr_1	54500001	54600000	4016	0.0204035	0.0348549	0.0273367	0.0246809	0.0494756	0.0368937	0.0219092	0.0170712	0.0296738	0.0391485	0.0123063	0.0215617	0.0350101	0.0217121	0.0278671	0.0380456
tci2_wsi3.0_chr_1	54600001	54700000	16738	0.0170547	0.0331704	0.0336208	0.0334555	0.0577667	0.0347298	0.0433848	0.0438513	0.066166	0.0466475	0.00993531	0.0333388	0.0169344	0.0359981	0.0146771	0.0474188
tci2_wsi3.0_chr_1	54700001	54800000	15208	0.0167196	0.0238662	0.0387023	0.0385666	0.0598353	0.042859	0.038783	0.0388318	0.0529687	0.0416524	0.0116666	0.0392471	0.0204147	0.0356884	0.0173274	0.0422191
tci2_wsi3.0_chr_1	54800001	54900000	17646	0.0134503	0.0159853	0.0257873	0.0280841	0.0571632	0.0324811	0.0345892	0.0375185	0.072652	0.0413272	0.00575556	0.0355536	0.0166156	0.0320313	0.0161236	0.0522749
tci2_wsi3.0_chr_1	54900001	55000000	16449	0.0110703	0.015748	0.0205483	0.0207464	0.0520882	0.0266329	0.0202213	0.0236523	0.0589581	0.0319413	0.00524753	0.0407249	0.0150281	0.0369268	0.0156053	0.0622359
tci2_wsi3.0_chr_1	55000001	55100000	17150	0.00947729	0.0140267	0.0188586	0.0198564	0.0314713	0.0224239	0.0190298	0.0176929	0.0317291	0.0266968	0.00350425	0.0216225	0.0115552	0.0203366	0.0135366	0.0309954
tci2_wsi3.0_chr_1	55100001	55200000	12659	0.0113336	0.0140022	0.0184048	0.0185964	0.0315509	0.0166805	0.0205762	0.0220083	0.0295428	0.0216625	0.00520484	0.0212583	0.00800959	0.0192508	0.00720117	0.0220685
tci2_wsi3.0_chr_1	55200001	55300000	9117	0.00857321	0.0150726	0.0135422	0.0228414	0.0369048	0.0180373	0.0150846	0.0163049	0.0305123	0.0178272	0.00451491	0.0214385	0.00860019	0.0182343	0.0115647	0.0234844
tci2_wsi3.0_chr_1	55300001	55400000	10866	0.00938546	0.0160286	0.0164348	0.0178019	0.037813	0.0143375	0.0211187	0.0180799	0.0324694	0.0227519	0.00442177	0.0265033	0.00796987	0.0243865	0.00932659	0.0298094
tci2_wsi3.0_chr_1	55400001	55500000	10541	0.0242829	0.0321996	0.0384326	0.0332065	0.0506532	0.0384032	0.0472237	0.0491559	0.0728307	0.0495934	0.0149981	0.0537553	0.0159817	0.0506786	0.0200814	0.0552606
tci2_wsi3.0_chr_1	55500001	55600000	10357	0.021563	0.0329	0.0344103	0.0281221	0.0593724	0.030567	0.0483753	0.0479432	0.0794296	0.0447783	0.0124145	0.0459425	0.0204124	0.0455668	0.0213575	0.0482555
tci2_wsi3.0_chr_1	55600001	55700000	16365	0.0195861	0.0216622	0.040892	0.038271	0.0623125	0.0401351	0.0416361	0.0341163	0.0612079	0.0360576	0.0161842	0.0487307	0.026472	0.0477443	0.0239084	0.0551792
tci2_wsi3.0_chr_1	55700001	55800000	10409	0.017075	0.0318077	0.0561131	0.0630635	0.0667147	0.0665287	0.0545736	0.0610723	0.0818974	0.0597928	0.0161843	0.0596242	0.0246809	0.0585401	0.0207226	0.0579799
tci2_wsi3.0_chr_1	55800001	55900000	16153	0.0228409	0.0229494	0.0311851	0.0283675	0.057692	0.0361906	0.0399676	0.0383186	0.0660265	0.0415299	0.0120266	0.0400689	0.016746	0.0406395	0.0191272	0.0443107
tci2_wsi3.0_chr_1	55900001	56000000	14118	0.0238016	0.0261873	0.0446742	0.0481908	0.0568802	0.0480185	0.0413162	0.0451289	0.0578185	0.0464676	0.013321	0.0523897	0.0216882	0.0515449	0.0190432	0.055828
tci2_wsi3.0_chr_1	56000001	56100000	24500	0.0154922	0.0209548	0.0212182	0.0227463	0.0314506	0.026045	0.0305157	0.0339689	0.0426358	0.0328746	0.00610327	0.0361963	0.00981391	0.0370336	0.0100184	0.0418509
tci2_wsi3.0_chr_1	56100001	56200000	15219	0.0173166	0.0275181	0.0384471	0.0427519	0.0459429	0.0390484	0.0474679	0.0583498	0.0503808	0.0504539	0.0128044	0.0623717	0.0157428	0.0656276	0.0156829	0.0641553
tci2_wsi3.0_chr_1	56200001	56300000	11854	0.0210715	0.0382958	0.0384557	0.0371369	0.0709025	0.035517	0.0462098	0.043757	0.0719411	0.0401744	0.0156136	0.0592819	0.018407	0.0601356	0.0214254	0.0636815
tci2_wsi3.0_chr_1	56300001	56400000	13519	0.0203713	0.0331466	0.0436513	0.0415772	0.0804839	0.044612	0.0519107	0.0505478	0.0907931	0.0527621	0.0146576	0.0550307	0.0232796	0.0504899	0.021341	0.0548271
tci2_wsi3.0_chr_1	56400001	56500000	9308	0.0220695	0.0365669	0.0441617	0.0499263	0.0645449	0.0466085	0.0580081	0.0663792	0.0673605	0.0665294	0.0117149	0.0425651	0.0165801	0.0413321	0.0161865	0.047037
tci2_wsi3.0_chr_1	56500001	56600000	13319	0.0144143	0.0236927	0.0300033	0.0324723	0.0510532	0.0363075	0.0460983	0.0482447	0.0654013	0.056471	0.0105115	0.0410128	0.0163386	0.04102	0.017169	0.0472125
tci2_wsi3.0_chr_1	56600001	56700000	16870	0.024196	0.0235797	0.0385097	0.0399363	0.06325	0.043604	0.0425055	0.0433762	0.0712365	0.0469245	0.0165495	0.0474608	0.022742	0.0493498	0.0188813	0.0512908
tci2_wsi3.0_chr_1	56700001	56800000	19559	0.0216091	0.0242264	0.0480522	0.0436245	0.068974	0.0539722	0.0480975	0.0432502	0.0733073	0.0503808	0.0143641	0.0523552	0.0226883	0.0538308	0.022059	0.0547023
tci2_wsi3.0_chr_1	56800001	56900000	17554	0.0184296	0.0215203	0.0317359	0.0335002	0.0574774	0.0414772	0.0368196	0.0363938	0.0610501	0.0454686	0.0119755	0.0433768	0.0203475	0.0434546	0.0186695	0.0497671
tci2_wsi3.0_chr_1	56900001	57000000	18599	0.0174284	0.0229141	0.0342237	0.0372594	0.056942	0.0449974	0.0394706	0.0402301	0.0604264	0.0463754	0.0122737	0.0424955	0.0175668	0.0433528	0.0190112	0.0487107
tci2_wsi3.0_chr_1	57000001	57100000	12779	0.0179129	0.0163122	0.0407405	0.0393815	0.0613688	0.044623	0.0476488	0.0439441	0.0678345	0.0502431	0.0127944	0.0435984	0.0195488	0.0406011	0.0179533	0.0459974
tci2_wsi3.0_chr_1	57100001	57200000	18310	0.0189331	0.0184041	0.0349965	0.0361638	0.0630277	0.0420177	0.0320957	0.0363548	0.0593873	0.0376206	0.00863273	0.0416125	0.0139429	0.0425121	0.0126901	0.0463833
tci2_wsi3.0_chr_1	57200001	57300000	18779	0.0164352	0.0163119	0.0327215	0.0325368	0.0562048	0.0383139	0.0311939	0.0282635	0.0570204	0.0320497	0.0111048	0.0413122	0.0183894	0.0378392	0.0136764	0.0450216
tci2_wsi3.0_chr_1	57300001	57400000	13375	0.0252041	0.0236953	0.0476067	0.0531419	0.0677241	0.0578745	0.0466569	0.048633	0.0723771	0.0552831	0.0128667	0.0461606	0.0246609	0.0446931	0.0217659	0.0474853
tci2_wsi3.0_chr_1	57400001	57500000	11580	0.0288458	0.0334956	0.0356163	0.040526	0.0917972	0.0490448	0.0402073	0.0463622	0.0920799	0.0336568	0.0189804	0.0516962	0.028898	0.066679	0.0364601	0.0882688
tci2_wsi3.0_chr_1	57500001	57600000	16512	0.0226963	0.0256941	0.0439802	0.0433708	0.0658886	0.0536002	0.0427188	0.0404751	0.0719363	0.046301	0.0131533	0.0406566	0.0262437	0.043485	0.0242447	0.0537659
tci2_wsi3.0_chr_1	57600001	57700000	17070	0.0216419	0.0231642	0.0358423	0.0371045	0.0792125	0.0579214	0.0323852	0.0356571	0.0775712	0.0416974	0.0121651	0.0478276	0.0279231	0.051849	0.0230715	0.0651028
tci2_wsi3.0_chr_1	57700001	57800000	7294	0.028523	0.0459112	0.0390472	0.0463646	0.174702	0.0746754	0.0424244	0.0481388	0.166922	0.0519606	0.0117314	0.0984147	0.0328325	0.101195	0.0298415	0.0990174
tci2_wsi3.0_chr_1	57800001	57900000	11149	0.0122335	0.0177462	0.0317948	0.0312619	0.140328	0.0493915	0.0249514	0.0243549	0.130894	0.0350341	0.00889068	0.0858436	0.0202982	0.0954561	0.018695	0.070629
tci2_wsi3.0_chr_1	57900001	58000000	7810	0.0224987	0.02183	0.0347441	0.033535	0.0933684	0.0513614	0.0297561	0.0304813	0.079294	0.0462497	0.0214668	0.0637639	0.0368053	0.0616578	0.0297749	0.0511866
tci2_wsi3.0_chr_1	58000001	58100000	9981	0.0246482	0.0297412	0.0408496	0.0429052	0.0771532	0.052005	0.0341606	0.0334397	0.0868389	0.0366754	0.0157011	0.0511712	0.0223889	0.051202	0.0187784	0.0633145
tci2_wsi3.0_chr_1	58100001	58200000	11004	0.0293648	0.0296816	0.0277467	0.025535	0.0553836	0.0398187	0.0320359	0.023788	0.0559712	0.0259975	0.012215	0.0301512	0.0222911	0.0337009	0.0182428	0.0432407
tci2_wsi3.0_chr_1	58200001	58300000	17335	0.0206453	0.0339218	0.0390909	0.039261	0.069806	0.0623096	0.0369548	0.0378488	0.0785935	0.0500299	0.0116596	0.0501523	0.0278465	0.049822	0.0274012	0.0717913
tci2_wsi3.0_chr_1	58300001	58400000	16483	0.0145655	0.0247534	0.0290596	0.0304177	0.0536621	0.0425643	0.0263126	0.0255281	0.0628248	0.0329987	0.0109685	0.0403485	0.0255374	0.0459689	0.0187116	0.0620401
tci2_wsi3.0_chr_1	58400001	58500000	19214	0.022409	0.0267301	0.0301878	0.027653	0.0569286	0.0394249	0.0281595	0.0278014	0.0761508	0.0362037	0.0102719	0.042423	0.0182436	0.0396193	0.0154538	0.0460961
tci2_wsi3.0_chr_1	58500001	58600000	23769	0.0198485	0.0192159	0.0310085	0.0315496	0.04932	0.0452765	0.0297184	0.0309989	0.0594336	0.0383596	0.00701447	0.0345355	0.0162359	0.0368744	0.0160606	0.048826
tci2_wsi3.0_chr_1	58600001	58700000	24298	0.022866	0.0205959	0.0259885	0.0265381	0.0442825	0.0388879	0.028251	0.0268122	0.0542991	0.0301046	0.00865076	0.0328564	0.0200163	0.0335798	0.0164897	0.0522666
tci2_wsi3.0_chr_1	58700001	58800000	18728	0.0178534	0.0202221	0.0348818	0.0346767	0.0560424	0.0450159	0.0342599	0.0316524	0.0578363	0.0339913	0.010923	0.0428052	0.0198123	0.043589	0.0169097	0.0537921
tci2_wsi3.0_chr_1	58800001	58900000	21587	0.0200572	0.0221682	0.032655	0.0371007	0.0570203	0.0500486	0.0311247	0.0305061	0.0524052	0.0391118	0.00870778	0.0327676	0.0223169	0.0339905	0.0178125	0.0483923
tci2_wsi3.0_chr_1	58900001	59000000	10535	0.0246976	0.0267772	0.0468349	0.0550437	0.0776609	0.0826826	0.0480293	0.0499476	0.0787778	0.0680373	0.0142498	0.0505745	0.0347029	0.0489944	0.0295198	0.0759775
tci2_wsi3.0_chr_1	59000001	59100000	13226	0.0146502	0.0135801	0.0224555	0.0253548	0.0386869	0.0428856	0.0246179	0.0274627	0.0460614	0.040678	0.00750824	0.0300588	0.0199196	0.0313072	0.0155041	0.0541295
tci2_wsi3.0_chr_1	59100001	59200000	18837	0.0156501	0.0186085	0.0282537	0.0317479	0.0522161	0.0397999	0.0394295	0.0371559	0.0527483	0.0483789	0.00849059	0.0356726	0.0208925	0.0331295	0.0195722	0.0525023
tci2_wsi3.0_chr_1	59200001	59300000	19663	0.0180876	0.0185998	0.0277786	0.0308579	0.0419934	0.0465295	0.0324663	0.0315897	0.0491429	0.0378279	0.00781629	0.0323341	0.0219436	0.0316384	0.0193682	0.048308
tci2_wsi3.0_chr_1	59300001	59400000	21276	0.022555	0.0255194	0.0417037	0.0498039	0.0658773	0.0598338	0.0422216	0.0473761	0.0662668	0.0446806	0.0159527	0.0438324	0.0328654	0.0441498	0.0247757	0.0603219
tci2_wsi3.0_chr_1	59400001	59500000	23791	0.0218342	0.0168782	0.0400312	0.0521474	0.0482669	0.0592367	0.0349408	0.0442627	0.044415	0.0435808	0.00824995	0.0271196	0.0220245	0.0343244	0.0185182	0.0423383
tci2_wsi3.0_chr_1	59500001	59600000	16187	0.0265906	0.0209663	0.0424653	0.0504624	0.0783422	0.0710139	0.0404754	0.0434867	0.0795144	0.0469535	0.0128142	0.0522314	0.0299125	0.0506484	0.0253908	0.0685748
tci2_wsi3.0_chr_1	59600001	59700000	18812	0.0195587	0.0240399	0.0359822	0.0393387	0.0511846	0.0485463	0.041152	0.0424238	0.0572097	0.0414088	0.0122846	0.0365108	0.0249798	0.0399639	0.0197441	0.0498945
tci2_wsi3.0_chr_1	59700001	59800000	23215	0.0202887	0.0238353	0.0351375	0.0403501	0.05045	0.0421039	0.0413332	0.0416857	0.0627253	0.0417325	0.0121115	0.0383441	0.0222972	0.0425012	0.0213393	0.0486757
tci2_wsi3.0_chr_1	59800001	59900000	16109	0.0155897	0.0189628	0.0334069	0.0342561	0.0359891	0.0358457	0.035176	0.0353563	0.0406863	0.0349721	0.0120684	0.0371231	0.0213238	0.0394701	0.019174	0.0411519
tci2_wsi3.0_chr_1	59900001	60000000	14439	0.0103148	0.0227568	0.0308907	0.0374875	0.05699	0.045997	0.041171	0.0418268	0.069267	0.0452275	0.0137697	0.0412512	0.0205148	0.0488689	0.0166884	0.0475394
tci2_wsi3.0_chr_1	60000001	60100000	17723	0.0260941	0.0313649	0.0379571	0.0452056	0.0614731	0.0509267	0.0486409	0.0545534	0.0683234	0.054091	0.0121718	0.0448394	0.0274354	0.04968	0.0239793	0.0611491
tci2_wsi3.0_chr_1	60100001	60200000	13148	0.0209667	0.034251	0.0489412	0.0529691	0.0967428	0.0658034	0.0443161	0.050983	0.0962893	0.0610057	0.0162601	0.0676038	0.0314231	0.0693455	0.0233447	0.0922968
tci2_wsi3.0_chr_1	60200001	60300000	11152	0.0189434	0.028529	0.0442819	0.0470508	0.0821359	0.0568651	0.0405523	0.0462166	0.0767608	0.0536578	0.0139372	0.0630371	0.0293021	0.0741621	0.0264291	0.0957038
tci2_wsi3.0_chr_1	60300001	60400000	7915	0.0262451	0.0312915	0.0516056	0.0727325	0.0605376	0.0697746	0.0562727	0.0848336	0.0592066	0.0779452	0.0219315	0.0456197	0.021558	0.0611678	0.0240667	0.064693
tci2_wsi3.0_chr_1	60400001	60500000	5299	0.0202619	0.0410095	0.0470518	0.0711063	0.0739386	0.0680377	0.0787536	0.107473	0.109403	0.0934135	0.0192661	0.0482276	0.0300769	0.0634975	0.0285945	0.0710997
tci2_wsi3.0_chr_1	60500001	60600000	9989	0.0243898	0.0344987	0.0675074	0.0796822	0.0877335	0.104074	0.0534808	0.0638079	0.0718095	0.0712071	0.0122054	0.0224495	0.0220425	0.0201476	0.0176253	0.0243656
tci2_wsi3.0_chr_1	60600001	60700000	13895	0.0249418	0.0270543	0.0581415	0.0659385	0.0703599	0.0801666	0.0579411	0.0608819	0.0746793	0.0722503	0.00982175	0.0347925	0.0182371	0.04157	0.0211055	0.0450856
tci2_wsi3.0_chr_1	60700001	60800000	9568	0.0349373	0.032771	0.0711601	0.0719255	0.118335	0.0943375	0.0764592	0.0754595	0.12271	0.103806	0.0140168	0.0434587	0.0235042	0.054957	0.0241696	0.0588932
tci2_wsi3.0_chr_1	60800001	60900000	14499	0.0206042	0.0264002	0.0525546	0.0588849	0.0692319	0.0784052	0.0568505	0.053523	0.0860037	0.0654893	0.0144766	0.0577487	0.0330925	0.0641124	0.0282654	0.0813917
tci2_wsi3.0_chr_1	60900001	61000000	17311	0.0252854	0.0301664	0.0480008	0.0544268	0.0720286	0.0799261	0.0460183	0.0518758	0.0746569	0.0597664	0.0115034	0.0409969	0.0332164	0.0497726	0.0304259	0.0704275
tci2_wsi3.0_chr_1	61000001	61100000	18390	0.0222945	0.0233128	0.0495009	0.0605644	0.073982	0.078188	0.0419712	0.0487287	0.0785729	0.0617364	0.0128452	0.0510961	0.0282908	0.0562825	0.0237599	0.0772901
tci2_wsi3.0_chr_1	61100001	61200000	15304	0.018036	0.0214685	0.0380615	0.0410713	0.0546286	0.0492618	0.0467415	0.0457087	0.0685924	0.0503904	0.00954379	0.0476489	0.0213358	0.0511282	0.0169073	0.0663947
tci2_wsi3.0_chr_1	61200001	61300000	15072	0.0162773	0.017817	0.0332528	0.0427867	0.0775198	0.046664	0.037067	0.044257	0.089124	0.0452742	0.0110623	0.0563639	0.0194958	0.0668	0.0141354	0.0779731
tci2_wsi3.0_chr_1	61300001	61400000	10478	0.020186	0.0215749	0.04236	0.0551171	0.0665006	0.0531124	0.042764	0.048375	0.0711717	0.0425083	0.0101517	0.0448119	0.0157084	0.0507084	0.0150346	0.0639865
tci2_wsi3.0_chr_1	61400001	61500000	10626	0.0345272	0.0244696	0.0532743	0.0692863	0.0677663	0.0718284	0.0408792	0.0523164	0.0708808	0.0508143	0.0151458	0.0519818	0.022497	0.0575587	0.0219705	0.0735616
tci2_wsi3.0_chr_1	61500001	61600000	11016	0.0203233	0.022641	0.0526879	0.0791143	0.0641979	0.074839	0.0575352	0.077521	0.0773424	0.0743421	0.013471	0.0441637	0.02423	0.055442	0.0311356	0.0657093
tci2_wsi3.0_chr_1	61600001	61700000	16482	0.0190073	0.0174715	0.042697	0.0632046	0.0578444	0.0654923	0.0378708	0.0557679	0.0640066	0.0587217	0.0127323	0.036451	0.0214419	0.0489225	0.0207732	0.0569769
tci2_wsi3.0_chr_1	61700001	61800000	9134	0.0208091	0.0281894	0.0700202	0.0970374	0.0733452	0.117781	0.0595685	0.0659945	0.0712968	0.0940024	0.0254375	0.0536255	0.0354408	0.0542847	0.029307	0.0893373
tci2_wsi3.0_chr_1	61800001	61900000	13412	0.0155557	0.0187326	0.0559311	0.0877056	0.0884665	0.0681403	0.0497558	0.0731145	0.0919816	0.0561483	0.0209611	0.0517126	0.0195382	0.0632403	0.0223356	0.0774275
tci2_wsi3.0_chr_1	61900001	62000000	15567	0.0242088	0.0236128	0.0700412	0.0962954	0.098392	0.0881534	0.0717433	0.101205	0.104678	0.0914154	0.0173637	0.0542916	0.0317654	0.066894	0.0304189	0.0834083
tci2_wsi3.0_chr_1	62000001	62100000	14597	0.0214649	0.0205903	0.0844215	0.12821	0.0964184	0.104235	0.0941799	0.141679	0.104079	0.109345	0.0242737	0.0500408	0.0223762	0.0655153	0.0258924	0.0640589
tci2_wsi3.0_chr_1	62100001	62200000	12164	0.0210136	0.0186273	0.0769602	0.113666	0.080813	0.0745035	0.0864302	0.120792	0.0894976	0.0833604	0.0176936	0.0399204	0.0136796	0.05545	0.021665	0.0446243
tci2_wsi3.0_chr_1	62200001	62300000	11992	0.0221751	0.0227261	0.0950789	0.135594	0.0868453	0.0891085	0.117617	0.15794	0.103628	0.107944	0.0201071	0.0574872	0.0162604	0.0782741	0.0321974	0.0520611
tci2_wsi3.0_chr_1	62300001	62400000	10541	0.0176593	0.0194514	0.0907162	0.140459	0.0887731	0.0730388	0.0981652	0.151635	0.0978447	0.0754337	0.023069	0.0592162	0.0203079	0.085168	0.0362532	0.0620492
tci2_wsi3.0_chr_1	62400001	62500000	9150	0.0214483	0.0184684	0.0703178	0.106073	0.0588626	0.0834101	0.0676513	0.104087	0.0618805	0.0814416	0.019484	0.0572579	0.0303303	0.0702556	0.0439006	0.0887746
tci2_wsi3.0_chr_1	62500001	62600000	10977	0.0207676	0.0196877	0.0977583	0.135783	0.107286	0.11921	0.121053	0.161124	0.129653	0.146257	0.0131281	0.0600208	0.0155243	0.0681547	0.0308447	0.0988244
tci2_wsi3.0_chr_1	62600001	62700000	17786	0.0179976	0.0140847	0.0781922	0.118819	0.0856743	0.0902343	0.0959556	0.137157	0.0968061	0.107955	0.0189942	0.0351631	0.0215017	0.0568974	0.0315965	0.0606277
tci2_wsi3.0_chr_1	62700001	62800000	17633	0.0162848	0.0159581	0.0698934	0.0871808	0.116393	0.0909728	0.0662239	0.0862796	0.108689	0.0831338	0.0106754	0.0400766	0.0192152	0.048308	0.0190095	0.0599684
tci2_wsi3.0_chr_1	62800001	62900000	10794	0.0206545	0.0204934	0.0669684	0.0858766	0.104308	0.0926402	0.084412	0.10984	0.119278	0.103686	0.0137494	0.0525087	0.0270365	0.0652796	0.0298777	0.0848202
tci2_wsi3.0_chr_1	62900001	63000000	10462	0.0223795	0.0189131	0.0887284	0.105321	0.121233	0.100236	0.100652	0.114076	0.132563	0.10488	0.0159374	0.0388096	0.0253274	0.0471892	0.0259118	0.0606208
tci2_wsi3.0_chr_1	63000001	63100000	16505	0.0160281	0.0151849	0.0531557	0.0615476	0.0852902	0.0577422	0.0599196	0.0674643	0.0883769	0.067279	0.0100043	0.0424508	0.0198229	0.0443612	0.0212566	0.0615863
tci2_wsi3.0_chr_1	63100001	63200000	16842	0.0150603	0.0169126	0.0432462	0.0583284	0.0735762	0.0497378	0.0504428	0.0656509	0.0858601	0.0586404	0.00771179	0.0312138	0.0150413	0.0347932	0.016369	0.0381021
tci2_wsi3.0_chr_1	63200001	63300000	11493	0.0184998	0.026133	0.0627897	0.0891601	0.0851149	0.0725882	0.0736339	0.101112	0.0986867	0.0818913	0.0137483	0.0310154	0.0244114	0.0350053	0.0280566	0.0342785
tci2_wsi3.0_chr_1	63300001	63400000	10346	0.0119525	0.0213931	0.0623332	0.0824961	0.0906731	0.0803893	0.069973	0.0980466	0.095886	0.0835874	0.0142189	0.0291999	0.0247005	0.0315514	0.0385371	0.0396526
tci2_wsi3.0_chr_1	63400001	63500000	9636	0.0275746	0.029296	0.0837853	0.127771	0.094614	0.0877342	0.125598	0.190749	0.127712	0.132552	0.0296457	0.0446307	0.0261888	0.0668865	0.0371333	0.0669187
tci2_wsi3.0_chr_1	63500001	63600000	10940	0.0249421	0.0245053	0.0597815	0.121876	0.092577	0.0921175	0.0772429	0.139663	0.107407	0.107556	0.0376229	0.0544859	0.0327341	0.0667334	0.0360356	0.058421
tci2_wsi3.0_chr_1	63600001	63700000	16750	0.0226102	0.0218803	0.0809925	0.102596	0.114804	0.089952	0.107173	0.129594	0.141037	0.118725	0.0153111	0.0434579	0.0255044	0.0408396	0.0262821	0.0474048
tci2_wsi3.0_chr_1	63700001	63800000	8837	0.030344	0.0266579	0.0874237	0.123426	0.158974	0.105797	0.11778	0.160055	0.19326	0.135096	0.0193106	0.064911	0.0277987	0.0725276	0.0308777	0.0824549
tci2_wsi3.0_chr_1	63800001	63900000	8284	0.0252452	0.0240598	0.075914	0.108527	0.180947	0.0855562	0.0889802	0.125833	0.191713	0.098828	0.0220362	0.109223	0.0321897	0.116514	0.0443005	0.138772
tci2_wsi3.0_chr_1	63900001	64000000	11812	0.0289815	0.0254547	0.0711619	0.0900233	0.111138	0.0895563	0.0809294	0.0972067	0.118552	0.097034	0.0152337	0.0641874	0.0240808	0.0750946	0.0228601	0.0772746
tci2_wsi3.0_chr_1	64000001	64100000	11176	0.0219412	0.0119467	0.0545903	0.0872185	0.175407	0.0776482	0.0593445	0.0903253	0.189441	0.0784378	0.0207458	0.093814	0.0243986	0.0886228	0.0242387	0.0961698
tci2_wsi3.0_chr_1	64100001	64200000	17692	0.0200495	0.0174397	0.047379	0.0660607	0.106329	0.066641	0.0479366	0.0676965	0.115023	0.0727957	0.0101909	0.0768674	0.0205271	0.0876926	0.0223215	0.0881216
tci2_wsi3.0_chr_1	64200001	64300000	13707	0.0177804	0.0204008	0.0407443	0.060899	0.0556813	0.0515921	0.0610544	0.0856052	0.0801669	0.0716534	0.0147505	0.0508027	0.0162858	0.0632244	0.0180331	0.0501776
tci2_wsi3.0_chr_1	64300001	64400000	14307	0.0215032	0.0182228	0.0578041	0.0702484	0.0768301	0.0569001	0.075818	0.082749	0.0864739	0.0763327	0.0126925	0.0513367	0.0259438	0.0611364	0.0272844	0.0625844
tci2_wsi3.0_chr_1	64400001	64500000	17574	0.0174923	0.0113511	0.0477986	0.0535667	0.1119	0.0455669	0.0529719	0.0615695	0.107873	0.0518654	0.0114316	0.0487039	0.0181128	0.0506288	0.0201143	0.0620838
tci2_wsi3.0_chr_1	64500001	64600000	6198	0.0294068	0.0283965	0.0654768	0.0667149	0.0528124	0.0658113	0.0740003	0.0879852	0.0575597	0.0855557	0.0172125	0.0345712	0.0296793	0.0414293	0.0206338	0.0480036
tci2_wsi3.0_chr_1	64600001	64700000	7948	0.0220086	0.0231863	0.0682984	0.0995612	0.115579	0.0586503	0.0837524	0.113175	0.114306	0.0665168	0.0269578	0.0997248	0.0415426	0.112486	0.0574514	0.0802829
tci2_wsi3.0_chr_1	64700001	64800000	11566	0.0354062	0.0275901	0.0813243	0.098297	0.125381	0.0774365	0.0966002	0.112371	0.154749	0.0897669	0.0191396	0.0749842	0.0312852	0.0852814	0.0416094	0.0740834
tci2_wsi3.0_chr_1	64800001	64900000	11587	0.0321464	0.0253845	0.0629898	0.0842401	0.0684705	0.0704587	0.0768478	0.108438	0.0798923	0.0835727	0.0199886	0.0670043	0.0242667	0.0800133	0.0319504	0.0679459
tci2_wsi3.0_chr_1	64900001	65000000	10580	0.0234373	0.0224727	0.0662279	0.0918762	0.0711951	0.0595956	0.0846794	0.119387	0.0833305	0.0719162	0.0201337	0.0610581	0.0258111	0.0870099	0.0372086	0.06424
tci2_wsi3.0_chr_1	65000001	65100000	13482	0.0260362	0.025699	0.0628732	0.0770971	0.115672	0.0862686	0.0745378	0.0934687	0.130565	0.102327	0.0168897	0.0672658	0.034937	0.0786142	0.0448838	0.0513152
tci2_wsi3.0_chr_1	65100001	65200000	23979	0.0193684	0.0142355	0.031332	0.0441378	0.0441095	0.0512865	0.0425405	0.0563308	0.0541135	0.0663208	0.0107163	0.0327839	0.0266596	0.0367831	0.032821	0.0389773
tci2_wsi3.0_chr_1	65200001	65300000	12905	0.0215281	0.0220791	0.056545	0.091822	0.0525649	0.0797941	0.0757153	0.116619	0.0656581	0.0997919	0.0226969	0.042279	0.0251101	0.061488	0.0256368	0.0615193
tci2_wsi3.0_chr_1	65300001	65400000	14853	0.0165562	0.0170903	0.0410399	0.0493781	0.0527568	0.0366161	0.0481111	0.053195	0.0672358	0.0485935	0.0144415	0.0374722	0.0204382	0.0454797	0.0207587	0.0414083
tci2_wsi3.0_chr_1	65400001	65500000	13227	0.0233602	0.0226004	0.0460657	0.0639564	0.075859	0.0404307	0.0566367	0.0735403	0.0890456	0.059876	0.0188631	0.0494123	0.023296	0.0674814	0.030855	0.054528
tci2_wsi3.0_chr_1	65500001	65600000	8373	0.0253891	0.0189727	0.0519189	0.0614747	0.0736494	0.0464347	0.0622497	0.0698695	0.0788433	0.0634494	0.0154914	0.0621088	0.0228213	0.0607281	0.0223353	0.0491918
tci2_wsi3.0_chr_1	65600001	65700000	13527	0.0202867	0.017593	0.0607995	0.0789383	0.101548	0.0573311	0.0749966	0.0959469	0.117417	0.0730057	0.0103185	0.0438807	0.0091449	0.0439082	0.0172003	0.0457374
tci2_wsi3.0_chr_1	65700001	65800000	13309	0.018718	0.0183396	0.0355285	0.0466357	0.0624963	0.0439581	0.0462218	0.0578487	0.076678	0.0582069	0.0105884	0.041585	0.0163998	0.046225	0.0207236	0.0537694
tci2_wsi3.0_chr_1	65800001	65900000	10701	0.0209354	0.0240295	0.0403043	0.0477187	0.0779893	0.0453819	0.0559675	0.0639853	0.0862103	0.0618243	0.0168075	0.0517456	0.0194128	0.050765	0.020246	0.0374468
tci2_wsi3.0_chr_1	65900001	66000000	15760	0.0134399	0.0134713	0.0361803	0.0402416	0.0388952	0.0311301	0.0338884	0.0410248	0.0351283	0.0337074	0.0115002	0.0199055	0.0187361	0.0276785	0.0195957	0.0297319
tci2_wsi3.0_chr_1	66000001	66100000	10848	0.023612	0.0218193	0.0400113	0.0534412	0.0698772	0.0383203	0.0513069	0.0694877	0.0827614	0.0483182	0.0173474	0.0404447	0.0223784	0.0452735	0.0238744	0.0490302
tci2_wsi3.0_chr_1	66100001	66200000	11523	0.0157206	0.0252892	0.0467438	0.0663682	0.0943316	0.0500464	0.047541	0.0664912	0.0993211	0.0569428	0.0200224	0.0540981	0.0228599	0.0584469	0.025427	0.054297
tci2_wsi3.0_chr_1	66200001	66300000	11989	0.0211414	0.0208425	0.0509524	0.0690654	0.0841287	0.0659659	0.0639099	0.0830546	0.0919322	0.0765564	0.0216186	0.0677618	0.0279785	0.0837574	0.0384507	0.0661737
tci2_wsi3.0_chr_1	66300001	66400000	17586	0.0180357	0.0159994	0.0394225	0.045991	0.0645424	0.0402922	0.051981	0.0607225	0.0773271	0.052348	0.0167329	0.0516105	0.0204577	0.0540785	0.0233345	0.0487407
tci2_wsi3.0_chr_1	66400001	66500000	21030	0.0189023	0.0141828	0.0377496	0.0487868	0.0659113	0.0486436	0.0495844	0.0641844	0.0771648	0.0617962	0.0139666	0.0426993	0.0156612	0.04683	0.0198022	0.0383105
tci2_wsi3.0_chr_1	66500001	66600000	14625	0.0177823	0.0183398	0.0266772	0.0367582	0.070915	0.0391341	0.0400519	0.0524098	0.0727175	0.0447022	0.0157625	0.0505559	0.0225665	0.0650147	0.0310733	0.0416512
tci2_wsi3.0_chr_1	66600001	66700000	11547	0.0165003	0.0184841	0.0365346	0.0471378	0.072852	0.0435828	0.0448907	0.0591687	0.0693013	0.0467409	0.0180818	0.0714977	0.023597	0.0836489	0.0319497	0.0534393
tci2_wsi3.0_chr_1	66700001	66800000	12136	0.0203326	0.0166087	0.0439112	0.0581375	0.0778062	0.0585597	0.0584094	0.0759468	0.0870258	0.0688872	0.0202829	0.0527337	0.0284761	0.0601803	0.0268011	0.0525546
tci2_wsi3.0_chr_1	66800001	66900000	9241	0.0255599	0.0200644	0.0510001	0.0663993	0.083499	0.0664708	0.074381	0.102572	0.104537	0.0990754	0.0272431	0.0645183	0.0239594	0.0759382	0.0322416	0.0619966
tci2_wsi3.0_chr_1	66900001	67000000	14430	0.0161647	0.0221677	0.0437173	0.0553426	0.0703944	0.0495405	0.0544547	0.0655081	0.0869552	0.0587098	0.0166881	0.0521776	0.0197022	0.0565362	0.023982	0.0486601
tci2_wsi3.0_chr_1	67000001	67100000	22214	0.0173216	0.0185205	0.042098	0.043487	0.0590387	0.0363667	0.0588261	0.0567156	0.0661548	0.0484907	0.00998948	0.0438899	0.0239811	0.0474595	0.0215785	0.0381101
tci2_wsi3.0_chr_1	67100001	67200000	15011	0.0227416	0.0115884	0.0292104	0.0369709	0.0542305	0.0336919	0.0366355	0.0449001	0.0593604	0.0430141	0.0118863	0.043352	0.0141094	0.0478899	0.0167177	0.0478976
tci2_wsi3.0_chr_1	67200001	67300000	13797	0.0229752	0.0238337	0.0452106	0.040989	0.0738506	0.0447545	0.051424	0.0565588	0.0826973	0.0537123	0.0160965	0.0473291	0.0238539	0.0469318	0.0248922	0.0488668
tci2_wsi3.0_chr_1	67300001	67400000	13946	0.0164321	0.0226019	0.0452059	0.0504708	0.05393	0.0578609	0.057354	0.0603938	0.0673097	0.0627487	0.0149883	0.039552	0.0255289	0.0391972	0.0217388	0.0449574
tci2_wsi3.0_chr_1	67400001	67500000	13403	0.0161478	0.0177174	0.0416223	0.0470862	0.0717169	0.0567828	0.0489388	0.0507867	0.0823329	0.0685911	0.0127939	0.0367105	0.0256013	0.0403648	0.021018	0.0532271
tci2_wsi3.0_chr_1	67500001	67600000	23359	0.0188509	0.0128067	0.0352806	0.042496	0.0664404	0.0431942	0.0430908	0.0508995	0.0768868	0.0490518	0.0122938	0.0314045	0.016933	0.0288111	0.0165929	0.0418779
tci2_wsi3.0_chr_1	67600001	67700000	14291	0.024971	0.0206875	0.0363675	0.0416888	0.0538814	0.0395717	0.0353826	0.0396329	0.0480594	0.039708	0.0120513	0.0322083	0.0156871	0.0295407	0.0164655	0.0393358
tci2_wsi3.0_chr_1	67700001	67800000	19118	0.0184024	0.0205198	0.044907	0.046644	0.0714718	0.051705	0.0448822	0.047686	0.0783524	0.0558516	0.0165075	0.051394	0.0271413	0.0455758	0.0252561	0.0558509
tci2_wsi3.0_chr_1	67800001	67900000	11000	0.0188775	0.0237978	0.041549	0.0521568	0.0701296	0.0641694	0.0391817	0.0498034	0.0770012	0.0636327	0.019691	0.039744	0.0273932	0.0410042	0.0260598	0.0528109
tci2_wsi3.0_chr_1	67900001	68000000	15907	0.0261241	0.0204284	0.03258	0.0379948	0.0455263	0.0453419	0.0348311	0.0379319	0.0449085	0.0482979	0.0144105	0.0317511	0.0160666	0.0353641	0.017221	0.0402172
tci2_wsi3.0_chr_1	68000001	68100000	14399	0.0274784	0.0260658	0.0420708	0.0555487	0.0789047	0.0512192	0.0454357	0.0546495	0.0809217	0.0585227	0.0162582	0.047634	0.0241382	0.0431124	0.0235944	0.0579763
tci2_wsi3.0_chr_1	68100001	68200000	17538	0.0260194	0.0230794	0.0403806	0.050227	0.0699755	0.054255	0.0395183	0.0453636	0.072007	0.0495012	0.0134208	0.0393816	0.0216889	0.0409592	0.022637	0.0545917
tci2_wsi3.0_chr_1	68200001	68300000	21517	0.0246326	0.0252354	0.0366177	0.0413219	0.0618577	0.0464514	0.0433014	0.0453656	0.0676341	0.0539708	0.0145009	0.0413786	0.0243929	0.0424279	0.0212355	0.0567064
tci2_wsi3.0_chr_1	68300001	68400000	7288	0.0190017	0.0126092	0.040126	0.0456227	0.0771525	0.0450827	0.0447058	0.0509282	0.0784735	0.0523704	0.0163609	0.0500007	0.0180431	0.0469445	0.0174127	0.0622041
tci2_wsi3.0_chr_1	68400001	68500000	13501	0.024501	0.0249533	0.0503567	0.0539455	0.0817799	0.0570849	0.0490577	0.0562867	0.0853309	0.0594029	0.0182305	0.0518213	0.0252094	0.0559661	0.0247038	0.0680196
tci2_wsi3.0_chr_1	68500001	68600000	14597	0.0254824	0.0234471	0.0414556	0.0450602	0.0791146	0.0524673	0.0394603	0.0450564	0.0709391	0.0512468	0.0166371	0.0516056	0.0207018	0.052346	0.0215979	0.0581105
tci2_wsi3.0_chr_1	68600001	68700000	24173	0.021419	0.0178154	0.0369816	0.041854	0.0593693	0.0435758	0.0380349	0.041057	0.05806	0.0462852	0.0120323	0.0381797	0.0156098	0.0399832	0.0164509	0.04611
tci2_wsi3.0_chr_1	68700001	68800000	15245	0.0247376	0.0208586	0.044524	0.0493262	0.0720354	0.0513202	0.043606	0.0478691	0.0707163	0.0516076	0.0180092	0.0562751	0.0225026	0.0588525	0.0211186	0.0668082
tci2_wsi3.0_chr_1	68800001	68900000	15383	0.0186441	0.0224589	0.0629913	0.0710636	0.103441	0.0745614	0.0541386	0.058154	0.0915099	0.0635596	0.017715	0.0632075	0.0277527	0.0658739	0.0275396	0.0718882
tci2_wsi3.0_chr_1	68900001	69000000	8776	0.0246911	0.0194926	0.0529471	0.0519961	0.071438	0.0597814	0.0497195	0.051828	0.0626313	0.0615504	0.0111523	0.0366693	0.017014	0.0346342	0.0145386	0.0432494
tci2_wsi3.0_chr_1	69000001	69100000	21509	0.0207829	0.0183285	0.0308214	0.0306592	0.0495278	0.0392596	0.0298023	0.0279355	0.0480274	0.0395145	0.0107609	0.0367459	0.0190928	0.0325282	0.0160372	0.0381588
tci2_wsi3.0_chr_1	69100001	69200000	17492	0.0237761	0.0179176	0.0310843	0.0358561	0.0586954	0.0397542	0.032413	0.0356786	0.0585071	0.0393688	0.0128513	0.0406872	0.0162309	0.0431932	0.0146387	0.0500421
tci2_wsi3.0_chr_1	69200001	69300000	19657	0.0203763	0.0161512	0.0303752	0.0354726	0.0576679	0.0389015	0.0340919	0.0378265	0.0549419	0.0427508	0.00986264	0.0373544	0.0171968	0.036528	0.0176671	0.0507529
tci2_wsi3.0_chr_1	69300001	69400000	9700	0.0232788	0.0186878	0.0421941	0.0363445	0.0779388	0.0450854	0.0367063	0.0330288	0.0704916	0.0397509	0.0156385	0.0513615	0.0293405	0.0518833	0.0238822	0.0653714
tci2_wsi3.0_chr_1	69400001	69500000	8712	0.0161491	0.0136658	0.0358449	0.0406615	0.101076	0.0337749	0.0319161	0.0378937	0.0935268	0.0376006	0.00661805	0.0419809	0.0111619	0.0369941	0.0125351	0.0538263
tci2_wsi3.0_chr_1	69500001	69600000	11015	0.0195606	0.0203744	0.0418299	0.0546288	0.057749	0.0570116	0.0631928	0.0905649	0.0578525	0.0876892	0.0100757	0.0349151	0.0162983	0.0436372	0.0163998	0.0561564
tci2_wsi3.0_chr_1	69600001	69700000	12191	0.0185741	0.0115286	0.0225194	0.0238635	0.0597716	0.0326023	0.0279861	0.03065	0.06558	0.0371807	0.00994232	0.0361212	0.0144674	0.040933	0.0140057	0.0383049
tci2_wsi3.0_chr_1	69700001	69800000	14484	0.0225788	0.0199089	0.0406123	0.0363514	0.0844503	0.0520588	0.0442625	0.0424752	0.0853078	0.0553259	0.0125291	0.0557027	0.0226133	0.0568704	0.0223419	0.0640163
tci2_wsi3.0_chr_1	69800001	69900000	14397	0.0153701	0.0150267	0.0322507	0.0286647	0.0677342	0.0370458	0.0401991	0.0373931	0.0825111	0.0457066	0.0119221	0.0447068	0.0142636	0.0505436	0.0167698	0.050585
tci2_wsi3.0_chr_1	69900001	70000000	17429	0.0209702	0.0203698	0.0384262	0.0382043	0.0559252	0.0433441	0.0529864	0.0531718	0.0708788	0.0574742	0.0116892	0.0341311	0.0155693	0.0370858	0.0141959	0.0393673
tci2_wsi3.0_chr_1	70000001	70100000	17594	0.0253912	0.0194458	0.0380887	0.0422411	0.0776279	0.0458273	0.0409982	0.0433642	0.0807092	0.0515423	0.0123466	0.0478856	0.0231948	0.0452396	0.0215179	0.0498492
tci2_wsi3.0_chr_1	70100001	70200000	16295	0.0263165	0.0219286	0.0401315	0.0451614	0.0771225	0.051847	0.0446055	0.0476393	0.0794876	0.0546855	0.0211164	0.0558822	0.029281	0.0556309	0.0246327	0.0634612
tci2_wsi3.0_chr_1	70200001	70300000	18055	0.0160936	0.0184866	0.0283409	0.0297386	0.0542941	0.0347419	0.03261	0.0338107	0.0547121	0.0379834	0.0129742	0.0337747	0.0182981	0.0350881	0.0160474	0.0382047
tci2_wsi3.0_chr_1	70300001	70400000	12258	0.0169481	0.0202294	0.0235751	0.0271774	0.0456224	0.0309095	0.0324119	0.0364445	0.0567401	0.037378	0.011379	0.0321863	0.0175398	0.0292536	0.0194696	0.0349968
tci2_wsi3.0_chr_1	70400001	70500000	18273	0.0168322	0.0117018	0.0191115	0.0199383	0.0366901	0.0269563	0.0268163	0.0304179	0.0419399	0.0331591	0.00875595	0.0279952	0.0178408	0.0310279	0.0165957	0.0401751
tci2_wsi3.0_chr_1	70500001	70600000	16282	0.022724	0.0194605	0.0321988	0.0356698	0.0575333	0.0362075	0.038125	0.0414491	0.0613837	0.039307	0.0151345	0.0502892	0.0169484	0.0489109	0.0189224	0.0545722
tci2_wsi3.0_chr_1	70600001	70700000	18718	0.0251047	0.022	0.0283963	0.0315141	0.0545998	0.03594	0.0341662	0.038323	0.0569675	0.0427315	0.0121932	0.0363348	0.0182102	0.0397108	0.0186031	0.0407236
tci2_wsi3.0_chr_1	70700001	70800000	16787	0.0242276	0.0148483	0.0300286	0.0327771	0.0577664	0.0373376	0.0339898	0.0374102	0.0625742	0.0422783	0.0121085	0.0405186	0.0161961	0.042015	0.0176093	0.0451999
tci2_wsi3.0_chr_1	70800001	70900000	9249	0.0229416	0.0332793	0.0466713	0.0439975	0.0663914	0.0429983	0.0442361	0.0458024	0.0617703	0.0514912	0.0175719	0.0330719	0.0227345	0.0277759	0.0212137	0.037792
tci2_wsi3.0_chr_1	70900001	71000000	16903	0.0179447	0.0189735	0.0370058	0.0402762	0.0691319	0.044799	0.0378091	0.0407555	0.0738339	0.0429299	0.0134894	0.0449979	0.0183146	0.043374	0.0182366	0.0517231
tci2_wsi3.0_chr_1	71000001	71100000	16436	0.0201508	0.0161931	0.0295551	0.0340991	0.060593	0.0366516	0.0337292	0.0394545	0.0706618	0.0390806	0.0129617	0.0458758	0.0176112	0.0476054	0.0204306	0.0564583
tci2_wsi3.0_chr_1	71100001	71200000	17920	0.0194706	0.0185013	0.0351347	0.0381975	0.0672898	0.0392468	0.0367481	0.038952	0.0664919	0.0425447	0.0130744	0.0445804	0.0177087	0.0469795	0.0171854	0.0483568
tci2_wsi3.0_chr_1	71200001	71300000	15227	0.0204844	0.0170208	0.0348243	0.0363222	0.0810921	0.0419137	0.0341649	0.0366287	0.0834962	0.0361028	0.0151233	0.0532456	0.0246757	0.0533797	0.0236982	0.0693636
tci2_wsi3.0_chr_1	71300001	71400000	12005	0.0224822	0.0152495	0.0333262	0.0418258	0.0468568	0.0375	0.0446916	0.0522867	0.0603632	0.0440461	0.0130797	0.0337959	0.016273	0.0365357	0.0171134	0.0451133
tci2_wsi3.0_chr_1	71400001	71500000	15243	0.0186387	0.0134012	0.0210643	0.0248269	0.0406937	0.0292369	0.0250142	0.0273332	0.0405097	0.0339221	0.00918885	0.0333784	0.0131717	0.0379689	0.012437	0.0472094
tci2_wsi3.0_chr_1	71500001	71600000	8867	0.0196353	0.0247797	0.0403125	0.0387793	0.0642589	0.0435449	0.0394471	0.0383439	0.0554955	0.0504474	0.0196481	0.0390425	0.034833	0.0425877	0.0275823	0.0558838
tci2_wsi3.0_chr_1	71600001	71700000	14579	0.0214279	0.0147726	0.0309311	0.0345972	0.0743078	0.0448507	0.0355623	0.0400031	0.076872	0.0481493	0.016328	0.0567188	0.0240338	0.0566353	0.0262823	0.0616054
tci2_wsi3.0_chr_1	71700001	71800000	13595	0.0129979	0.01258	0.0370147	0.0331363	0.0717651	0.043636	0.0466282	0.0430065	0.0869318	0.0552995	0.0149389	0.0460157	0.0208433	0.0482883	0.0218538	0.0511831
tci2_wsi3.0_chr_1	71800001	71900000	16094	0.0131944	0.0131997	0.030531	0.0313967	0.0552464	0.0450312	0.0330179	0.0399702	0.0628199	0.0531921	0.0104867	0.0418406	0.0257296	0.0345956	0.0232809	0.0470649
tci2_wsi3.0_chr_1	71900001	72000000	16605	0.0240497	0.0169915	0.0425233	0.0465497	0.0700278	0.0453288	0.0465415	0.0551933	0.073076	0.0505266	0.0123828	0.0392923	0.0187054	0.0409058	0.0202603	0.0413309
tci2_wsi3.0_chr_1	72000001	72100000	13908	0.0304631	0.0264846	0.0439681	0.0525026	0.0815725	0.0500924	0.0640907	0.0685409	0.103209	0.0716208	0.0183489	0.0544578	0.0195427	0.0486175	0.0239279	0.0513524
tci2_wsi3.0_chr_1	72100001	72200000	15785	0.0191782	0.0199109	0.0414622	0.0422476	0.0711564	0.0443268	0.0550687	0.0600859	0.0903299	0.0619357	0.0152743	0.0479668	0.0205595	0.0466431	0.019771	0.0501012
tci2_wsi3.0_chr_1	72200001	72300000	21845	0.0198229	0.0184882	0.0346597	0.0375051	0.0608982	0.0365022	0.0491056	0.0507518	0.0770294	0.0521999	0.0128084	0.0368786	0.0183175	0.0354793	0.0182603	0.0415362
tci2_wsi3.0_chr_1	72300001	72400000	16195	0.0255407	0.0242586	0.0429351	0.0461183	0.074464	0.0461137	0.059417	0.060316	0.0904027	0.0628917	0.0154594	0.0460079	0.0228654	0.0443104	0.0204528	0.0520224
tci2_wsi3.0_chr_1	72400001	72500000	18337	0.0204569	0.0169097	0.0421542	0.0448486	0.0651803	0.052323	0.0484573	0.0568544	0.0779944	0.0627342	0.0141444	0.0396019	0.024966	0.0418388	0.0206127	0.0477022
tci2_wsi3.0_chr_1	72500001	72600000	21645	0.0199346	0.0132027	0.0324418	0.032619	0.0526601	0.042218	0.0421937	0.0423356	0.0620939	0.0530305	0.010935	0.0387421	0.0206209	0.0364368	0.0180401	0.0422652
tci2_wsi3.0_chr_1	72600001	72700000	14459	0.0194468	0.0118876	0.0287282	0.0297042	0.0436015	0.0393317	0.0342764	0.033795	0.0460875	0.0420191	0.00832784	0.0296614	0.0133115	0.0271742	0.0125207	0.0308867
tci2_wsi3.0_chr_1	72700001	72800000	15458	0.0211641	0.0186794	0.0407608	0.040727	0.0866188	0.0437742	0.0478345	0.0486246	0.0878825	0.0517195	0.0142996	0.0537807	0.0204644	0.0541294	0.0194828	0.0670559
tci2_wsi3.0_chr_1	72800001	72900000	8570	0.0147263	0.0187377	0.0453866	0.0629687	0.180673	0.048641	0.0595247	0.0780997	0.202129	0.0627105	0.0177024	0.103887	0.0239651	0.10209	0.0264928	0.108618
tci2_wsi3.0_chr_1	72900001	73000000	13847	0.0175983	0.0185051	0.0266738	0.0287681	0.0594325	0.0290789	0.0350869	0.0324051	0.0591289	0.0354391	0.0116646	0.0423723	0.0165759	0.0455632	0.0167341	0.0451778
tci2_wsi3.0_chr_1	73000001	73100000	13759	0.0198282	0.0141035	0.0255859	0.0268747	0.046529	0.0293139	0.0374556	0.0325677	0.047141	0.0410556	0.00876391	0.0324015	0.0141139	0.030155	0.0124159	0.0354631
tci2_wsi3.0_chr_1	73100001	73200000	9442	0.0278431	0.0215463	0.0370023	0.0366	0.074921	0.0421872	0.0439336	0.042507	0.0783212	0.0434938	0.0168774	0.0607864	0.0269213	0.0588597	0.0241783	0.0589265
tci2_wsi3.0_chr_1	73200001	73300000	14634	0.0225322	0.0173498	0.0302314	0.0358601	0.0602557	0.04276	0.0360682	0.042203	0.0648692	0.0480141	0.0129157	0.0379871	0.0214149	0.037667	0.0209329	0.0427318
tci2_wsi3.0_chr_1	73300001	73400000	16525	0.0176995	0.0164407	0.028806	0.0300043	0.0665991	0.0303198	0.0384572	0.0383351	0.0725414	0.0454142	0.00901288	0.0451446	0.0141974	0.0418462	0.01584	0.0533519
tci2_wsi3.0_chr_1	73400001	73500000	15524	0.0202673	0.0204153	0.0336232	0.0326825	0.0617231	0.0380601	0.0410949	0.0365474	0.063365	0.0455771	0.0152876	0.0420568	0.0232878	0.0429534	0.0203549	0.0487228
tci2_wsi3.0_chr_1	73500001	73600000	11434	0.0200691	0.0248262	0.0409922	0.0460598	0.0632061	0.0459411	0.0559707	0.0557923	0.0626024	0.0538477	0.0149165	0.052656	0.0307827	0.0532606	0.0268209	0.0586186
tci2_wsi3.0_chr_1	73600001	73700000	14798	0.0293906	0.0230968	0.0371321	0.037694	0.061858	0.0441962	0.0443588	0.0430611	0.0628795	0.0508598	0.0122674	0.0407724	0.0213831	0.0444342	0.0227418	0.0485482
tci2_wsi3.0_chr_1	73700001	73800000	11548	0.0188425	0.0175205	0.0547563	0.0547718	0.0742383	0.0606732	0.0479309	0.0539855	0.0798534	0.0605539	0.0158023	0.0520574	0.0266834	0.0515624	0.0214316	0.0622501
tci2_wsi3.0_chr_1	73800001	73900000	18642	0.0180556	0.012049	0.0198402	0.0180715	0.0347718	0.0213173	0.0233829	0.0197737	0.0350081	0.0201595	0.00634709	0.0237568	0.0121851	0.0226357	0.0106935	0.0266679
tci2_wsi3.0_chr_1	73900001	74000000	21677	0.0125549	0.0098703	0.0345225	0.0386851	0.0587921	0.0394205	0.0433956	0.0484824	0.06461	0.0478186	0.00697353	0.0261357	0.0107869	0.0240226	0.00966657	0.0294961
tci2_wsi3.0_chr_1	74000001	74100000	11709	0.0151331	0.0104618	0.0324014	0.033738	0.0640535	0.0379074	0.0324715	0.0333576	0.0617123	0.0370978	0.00631217	0.0275434	0.00954875	0.0266446	0.00896669	0.0283401
tci2_wsi3.0_chr_1	74100001	74200000	14005	0.0168581	0.0107032	0.0316454	0.0333098	0.0540912	0.0338144	0.0360008	0.0382266	0.0525078	0.0385907	0.00831753	0.0290887	0.0131759	0.0281986	0.011318	0.0338538
tci2_wsi3.0_chr_1	74200001	74300000	9951	0.0241769	0.02459	0.0502472	0.0536039	0.0790894	0.0596091	0.0398331	0.043085	0.0725055	0.0497497	0.0202214	0.0486114	0.0241407	0.0486916	0.0214014	0.0538048
tci2_wsi3.0_chr_1	74300001	74400000	11991	0.0182314	0.0141736	0.0572236	0.0640592	0.0904531	0.0691948	0.0643352	0.0740159	0.09688	0.0788684	0.0159293	0.0541964	0.0196491	0.0523428	0.0198614	0.0595445
tci2_wsi3.0_chr_1	74400001	74500000	12654	0.0199799	0.0154362	0.0337741	0.0355666	0.0776557	0.0402373	0.0409777	0.0419915	0.0764219	0.0462248	0.0110129	0.0405279	0.0159232	0.0403602	0.0162634	0.0492229
tci2_wsi3.0_chr_1	74500001	74600000	19892	0.014721	0.0133776	0.0442726	0.0451971	0.065593	0.0460839	0.0417054	0.0423812	0.0675269	0.044514	0.0112401	0.0394305	0.0158244	0.039727	0.0136053	0.0385957
tci2_wsi3.0_chr_1	74600001	74700000	20529	0.0182295	0.0147167	0.0346796	0.039369	0.0703436	0.0459119	0.0346469	0.035476	0.0655991	0.0411056	0.00891506	0.0361759	0.0173377	0.0328372	0.0145535	0.0399579
tci2_wsi3.0_chr_1	74700001	74800000	23824	0.0161675	0.0132695	0.0340823	0.0336878	0.0600497	0.0459144	0.0302398	0.0308344	0.058983	0.0432977	0.00788835	0.033921	0.0159793	0.0321595	0.0151769	0.0371395
tci2_wsi3.0_chr_1	74800001	74900000	18966	0.0184385	0.0148754	0.0319544	0.0346681	0.0633906	0.0359023	0.0303491	0.0320145	0.0585404	0.0355287	0.011416	0.0345301	0.0155237	0.033089	0.0155594	0.0389289
tci2_wsi3.0_chr_1	74900001	75000000	21063	0.0201204	0.0171337	0.0460468	0.0513439	0.0771116	0.0493075	0.0407826	0.0444643	0.0682014	0.0467677	0.0128621	0.0457025	0.0185611	0.0446504	0.0167822	0.0460692
tci2_wsi3.0_chr_1	75000001	75100000	15015	0.0208851	0.0110654	0.039311	0.0396259	0.0407077	0.0342081	0.0449741	0.0481941	0.0434293	0.0354153	0.00673813	0.0411854	0.0174995	0.0404775	0.0178289	0.0354242
tci2_wsi3.0_chr_1	75100001	75200000	17335	0.0170234	0.012742	0.0345911	0.0389729	0.0623664	0.0468695	0.0371007	0.0400565	0.0663972	0.0491634	0.0105318	0.03361	0.0148581	0.0317381	0.0153124	0.0373889
tci2_wsi3.0_chr_1	75200001	75300000	12956	0.0180843	0.0150445	0.0396273	0.0358584	0.065424	0.0414846	0.0442553	0.0391322	0.0720505	0.045615	0.00924219	0.0406097	0.0142254	0.0393773	0.0152688	0.0415584
tci2_wsi3.0_chr_1	75300001	75400000	12414	0.01507	0.0216006	0.0428322	0.050699	0.090404	0.0499764	0.0486831	0.0535463	0.0954082	0.0616951	0.0173966	0.0572545	0.0204258	0.0560676	0.0234238	0.0563732
tci2_wsi3.0_chr_1	75400001	75500000	13413	0.0253841	0.0251426	0.0470361	0.0482694	0.077392	0.0568417	0.0434693	0.04553	0.0761256	0.0541769	0.0186697	0.0468083	0.0239994	0.0503372	0.0255958	0.0518958
tci2_wsi3.0_chr_1	75500001	75600000	12024	0.0222701	0.024026	0.0380601	0.0387538	0.0657423	0.0433305	0.0416475	0.0432923	0.0666574	0.0532131	0.0140569	0.0472288	0.024369	0.0535401	0.0233682	0.0554222
tci2_wsi3.0_chr_1	75600001	75700000	16845	0.016757	0.0162039	0.0387668	0.0380892	0.0742096	0.0464069	0.0393823	0.0393766	0.077721	0.0433186	0.014618	0.0503346	0.0180227	0.0502601	0.0203838	0.0566499
tci2_wsi3.0_chr_1	75700001	75800000	18807	0.0206833	0.0169651	0.0312093	0.0330624	0.0598392	0.0359525	0.0315571	0.0324059	0.0589595	0.0362589	0.0103158	0.0406463	0.0167739	0.039621	0.016237	0.0441489
tci2_wsi3.0_chr_1	75800001	75900000	18741	0.0207336	0.0179367	0.0410485	0.0411023	0.0679576	0.0455988	0.0397776	0.0432134	0.0648469	0.0450418	0.0174812	0.047317	0.0237026	0.0441438	0.0244495	0.0505298
tci2_wsi3.0_chr_1	75900001	76000000	13239	0.0188405	0.0198981	0.0453172	0.0493561	0.0837812	0.0499656	0.0418817	0.0492318	0.0729743	0.0494719	0.0178551	0.0415179	0.0201629	0.0443664	0.0228494	0.0502787
tci2_wsi3.0_chr_1	76000001	76100000	17426	0.0188253	0.0174536	0.0347863	0.0384026	0.055327	0.0421166	0.0373301	0.0385023	0.0558229	0.0430378	0.0135677	0.037159	0.0212094	0.0368765	0.0180247	0.0449937
tci2_wsi3.0_chr_1	76100001	76200000	15974	0.0208625	0.0215558	0.0471126	0.0476931	0.070666	0.0512818	0.0412304	0.0423508	0.0615159	0.0475856	0.0153032	0.0438494	0.0207064	0.0485598	0.0216696	0.0518863
tci2_wsi3.0_chr_1	76200001	76300000	22053	0.0160551	0.0159922	0.0334402	0.035803	0.0680155	0.0421361	0.0329798	0.0325482	0.0593361	0.0383548	0.01057	0.0463375	0.0172652	0.0469844	0.0179026	0.0511842
tci2_wsi3.0_chr_1	76300001	76400000	22345	0.0150541	0.0127054	0.0258046	0.0248785	0.049978	0.0292728	0.028477	0.0260473	0.049176	0.0317411	0.00944739	0.0305956	0.0164645	0.0312875	0.0160717	0.0381287
tci2_wsi3.0_chr_1	76400001	76500000	17834	0.0183732	0.020586	0.0377458	0.0377426	0.061573	0.0424162	0.0358053	0.0373418	0.0611141	0.0419372	0.0144085	0.03728	0.0213236	0.0359192	0.0193146	0.0503297
tci2_wsi3.0_chr_1	76500001	76600000	15474	0.0160357	0.0116382	0.0317754	0.0323122	0.0585571	0.0379257	0.0354413	0.0368463	0.0649938	0.0427067	0.0100702	0.0370664	0.0151668	0.0352689	0.0164642	0.0463986
tci2_wsi3.0_chr_1	76600001	76700000	10530	0.0119909	0.0085058	0.0145359	0.0159025	0.0201449	0.0222702	0.0206224	0.0244398	0.0318305	0.0297514	0.00726964	0.0162554	0.0112542	0.0144712	0.00738725	0.0207425
tci2_wsi3.0_chr_1	76700001	76800000	9508	0.010045	0.0126119	0.0317099	0.0318327	0.0519284	0.0329441	0.0351802	0.0370652	0.0596912	0.0366336	0.0130839	0.0262305	0.0142817	0.0247643	0.0159233	0.0294751
tci2_wsi3.0_chr_1	76800001	76900000	5968	0.0357475	0.0235857	0.0433614	0.0517263	0.073907	0.0543841	0.0577936	0.0683103	0.0844887	0.0667303	0.0132124	0.0344382	0.0215943	0.0406806	0.0240548	0.0465123
tci2_wsi3.0_chr_1	76900001	77000000	4235	0.0187909	0.0252594	0.0398077	0.0358773	0.0689284	0.0586	0.0368081	0.0334224	0.0629587	0.0541117	0.0203576	0.0379745	0.0312675	0.0457404	0.0339045	0.0410783
tci2_wsi3.0_chr_1	77000001	77100000	4342	0.0139705	0.0260344	0.0624207	0.0906258	0.163578	0.0872204	0.0692206	0.106323	0.169565	0.116953	0.0214855	0.0551947	0.0285182	0.0697558	0.0254573	0.0638392
tci2_wsi3.0_chr_1	77100001	77200000	15234	0.0167339	0.0142111	0.0407648	0.0377343	0.0565786	0.0466674	0.0449728	0.0410147	0.0593395	0.0498138	0.00740328	0.0294742	0.0131297	0.0291169	0.0135259	0.0330999
tci2_wsi3.0_chr_1	77200001	77300000	16990	0.0157904	0.0145456	0.0266526	0.0305952	0.0552733	0.030332	0.0293553	0.0314038	0.0526089	0.0342979	0.0126472	0.0450713	0.0144362	0.0428754	0.0141234	0.0478809
tci2_wsi3.0_chr_1	77300001	77400000	17520	0.0196583	0.0213963	0.0268282	0.0257156	0.0501133	0.0283805	0.0331516	0.0312765	0.0496859	0.0368037	0.0103294	0.0430211	0.017214	0.0412434	0.0162429	0.0495913
tci2_wsi3.0_chr_1	77400001	77500000	17759	0.0221767	0.0192344	0.0356686	0.0366688	0.0580103	0.0399608	0.0337791	0.0329022	0.0531488	0.0380712	0.00960981	0.0399949	0.0195263	0.0393321	0.0178627	0.0407824
tci2_wsi3.0_chr_1	77500001	77600000	21508	0.0174039	0.0165237	0.037381	0.0386515	0.0755056	0.0383123	0.0343487	0.0368156	0.0708455	0.0364874	0.0105567	0.0398176	0.0184459	0.0407535	0.0181025	0.0473619
tci2_wsi3.0_chr_1	77600001	77700000	14260	0.018935	0.0200872	0.0341863	0.0344018	0.0606852	0.0433404	0.0377481	0.0363192	0.0634214	0.0434948	0.0122532	0.0394327	0.0244935	0.0349493	0.0187788	0.0399603
tci2_wsi3.0_chr_1	77700001	77800000	16543	0.0220316	0.0224242	0.0358876	0.0382836	0.0695093	0.0405493	0.0342625	0.0358734	0.0633367	0.0392096	0.0153243	0.0464168	0.0202372	0.047031	0.018989	0.055483
tci2_wsi3.0_chr_1	77800001	77900000	17506	0.0184901	0.0199156	0.0359721	0.0305382	0.0536534	0.0417816	0.0333831	0.0289445	0.0531213	0.0367297	0.0146146	0.0398362	0.0215743	0.0374965	0.0210398	0.0424534
tci2_wsi3.0_chr_1	77900001	78000000	14783	0.0176057	0.0214988	0.039313	0.0360244	0.0703633	0.0415929	0.0340103	0.0350892	0.0541886	0.0359056	0.0155694	0.0382885	0.0210053	0.0435479	0.0230841	0.0385407
tci2_wsi3.0_chr_1	78000001	78100000	13130	0.0146132	0.0203815	0.0259792	0.0333601	0.0686627	0.0328264	0.0301759	0.033279	0.0697063	0.0351547	0.00976973	0.0402233	0.0152496	0.0470371	0.0201396	0.0472024
tci2_wsi3.0_chr_1	78100001	78200000	17845	0.0191819	0.0201062	0.0311386	0.034356	0.0629439	0.0323511	0.0257304	0.0297095	0.0617882	0.0335851	0.0101198	0.0363731	0.0163804	0.0370731	0.0163205	0.0402172
tci2_wsi3.0_chr_1	78200001	78300000	15007	0.0192543	0.0170779	0.0252246	0.032624	0.0498271	0.0288444	0.0270665	0.0296502	0.0484606	0.0290259	0.0132527	0.0353944	0.0166096	0.0426994	0.0229295	0.0410467
tci2_wsi3.0_chr_1	78300001	78400000	8505	0.0149945	0.0217913	0.0251367	0.0292103	0.0660221	0.0294349	0.0268917	0.0299931	0.0639179	0.0323971	0.00883502	0.0359498	0.0135726	0.039654	0.0124244	0.0356915
tci2_wsi3.0_chr_1	78400001	78500000	6279	0.0108274	0.0102805	0.0123602	0.0119842	0.0840049	0.0259681	0.00796858	0.0057377	0.0558325	0.0117525	0.00173973	0.0549593	0.00815397	0.060095	0.00950447	0.0321179
tci2_wsi3.0_chr_1	78500001	78600000	7387	0.00759425	0.00543016	0.0103634	0.00962125	0.0456518	0.0130921	0.0127895	0.0108155	0.0406744	0.0101072	0.00404587	0.0510979	0.00932402	0.0487702	0.00783731	0.0354419
tci2_wsi3.0_chr_1	78600001	78700000	12358	0.015727	0.0219082	0.0287775	0.0305064	0.0533558	0.029262	0.0289592	0.0321068	0.0538693	0.0296619	0.00998814	0.0408329	0.0132042	0.0408654	0.0154848	0.0406794
tci2_wsi3.0_chr_1	78700001	78800000	13469	0.0133412	0.0235025	0.0303193	0.0343382	0.0723354	0.0353451	0.0302991	0.0315599	0.0693065	0.0308721	0.0122674	0.0502078	0.0208399	0.0523571	0.0185653	0.0548458
tci2_wsi3.0_chr_1	78800001	78900000	19627	0.019224	0.0220779	0.0316816	0.0339939	0.0597975	0.0366213	0.0320085	0.0329643	0.0609997	0.0372103	0.0112972	0.0438008	0.0167303	0.0419403	0.0187925	0.0456478
tci2_wsi3.0_chr_1	78900001	79000000	15404	0.0155078	0.0182152	0.0292032	0.0294065	0.0603289	0.0355589	0.0316959	0.0320575	0.0659267	0.0345917	0.00723165	0.0400331	0.017357	0.03556	0.0182594	0.0479928
tci2_wsi3.0_chr_1	79000001	79100000	13241	0.0160017	0.0170807	0.0426845	0.0420542	0.0969645	0.049072	0.0371322	0.0374874	0.0810389	0.0464905	0.00566164	0.0383118	0.0165578	0.0370123	0.0126564	0.0549544
tci2_wsi3.0_chr_1	79100001	79200000	7451	0.0197631	0.0298023	0.0478049	0.0490556	0.0574598	0.0602454	0.0490404	0.0478075	0.0632354	0.0654599	0.0131771	0.0652409	0.0192878	0.0609476	0.0249796	0.0765788
tci2_wsi3.0_chr_1	79200001	79300000	10085	0.0201204	0.0199191	0.0396472	0.0386324	0.0625703	0.0460998	0.0319606	0.0322796	0.0564308	0.0377859	0.0119295	0.0488241	0.0211223	0.0446348	0.0183344	0.0498745
tci2_wsi3.0_chr_1	79300001	79400000	10685	0.0165631	0.0147676	0.0285802	0.0224698	0.047987	0.0310609	0.0480008	0.0423374	0.0785204	0.0502823	0.0118907	0.029517	0.0158668	0.033053	0.0173751	0.0307189
tci2_wsi3.0_chr_1	79400001	79500000	8108	0.00670084	0.00913435	0.0141115	0.0192547	0.0372921	0.0135472	0.0174516	0.0227042	0.0460409	0.0172257	0.00612201	0.0300645	0.00791319	0.0333492	0.00649624	0.0345183
tci2_wsi3.0_chr_1	79500001	79600000	7034	0.0112674	0.0089936	0.0163391	0.0234391	0.0392041	0.0243505	0.0173662	0.0269637	0.0344803	0.0281999	0.00790455	0.0171013	0.0105006	0.020522	0.00628954	0.032055
tci2_wsi3.0_chr_1	79600001	79700000	3840	0.0153502	0.0143835	0.0170533	0.016765	0.0295063	0.0247786	0.0210182	0.022805	0.0357841	0.0243058	0.00916919	0.0184182	0.0170622	0.020611	0.0111359	0.03139
tci2_wsi3.0_chr_1	79700001	79800000	15464	0.0114888	0.00918538	0.0233299	0.0268044	0.0512379	0.0355789	0.0273479	0.0298704	0.0587919	0.0415066	0.00675505	0.0275625	0.0101175	0.0287307	0.010928	0.0288782
tci2_wsi3.0_chr_1	79800001	79900000	11436	0.0236545	0.0227766	0.0340252	0.0393029	0.0621681	0.0378837	0.0311458	0.0371793	0.0559708	0.037552	0.0125674	0.033182	0.017479	0.0383569	0.0201912	0.0423379
tci2_wsi3.0_chr_1	79900001	80000000	11791	0.0158361	0.0170647	0.0377962	0.0332181	0.0575892	0.0362856	0.0311542	0.0304362	0.0546466	0.0335529	0.012132	0.0323527	0.021479	0.0333036	0.019997	0.0353663
tci2_wsi3.0_chr_1	80000001	80100000	11952	0.0163787	0.0168136	0.0271601	0.0267382	0.0564661	0.0308754	0.0276339	0.0262301	0.0630198	0.0315428	0.013386	0.0398351	0.0178592	0.0398018	0.0149628	0.0447768
tci2_wsi3.0_chr_1	80100001	80200000	11824	0.028595	0.0182313	0.0448416	0.0510682	0.073671	0.0445973	0.0401806	0.0444032	0.0717947	0.0410091	0.0167596	0.0440371	0.0226199	0.0512601	0.0259141	0.0516414
tci2_wsi3.0_chr_1	80200001	80300000	19337	0.0188807	0.0199793	0.0339465	0.032822	0.0622304	0.042282	0.0333128	0.0339721	0.0579687	0.0414405	0.0126371	0.04161	0.0195398	0.0427664	0.0183857	0.0501514
tci2_wsi3.0_chr_1	80300001	80400000	17897	0.0150514	0.0140321	0.0288222	0.0275086	0.0635919	0.0372365	0.0292517	0.0286876	0.063164	0.0393325	0.0105883	0.0416147	0.0206871	0.0383446	0.0215016	0.04632
tci2_wsi3.0_chr_1	80400001	80500000	20056	0.015518	0.019275	0.0413829	0.0377304	0.0563059	0.0466184	0.0363944	0.0350757	0.0555853	0.0405448	0.0120744	0.0430197	0.0210612	0.0404519	0.018883	0.0508411
tci2_wsi3.0_chr_1	80500001	80600000	10718	0.0258645	0.0226596	0.0309258	0.0325016	0.0586477	0.0363124	0.0330232	0.0389243	0.0595143	0.0411556	0.0123923	0.0420473	0.0170578	0.0427081	0.0186628	0.0474897
tci2_wsi3.0_chr_1	80600001	80700000	18941	0.0242656	0.0157423	0.0241853	0.0276505	0.057464	0.0311172	0.0245718	0.0266756	0.05181	0.0330072	0.00789666	0.0313021	0.0135521	0.0285474	0.0131986	0.0366308
tci2_wsi3.0_chr_1	80700001	80800000	16273	0.0235686	0.018179	0.0325661	0.0345035	0.0501759	0.0373006	0.0406235	0.0470212	0.0676691	0.044322	0.0101827	0.0347581	0.0162158	0.0290759	0.0196627	0.0450009
tci2_wsi3.0_chr_1	80800001	80900000	16836	0.0171001	0.0170035	0.0420113	0.0449197	0.0803543	0.0465339	0.0491771	0.0485691	0.0825144	0.0521487	0.0123183	0.0344533	0.0179963	0.0356861	0.0163705	0.0410996
tci2_wsi3.0_chr_1	80900001	81000000	11017	0.0181643	0.0181797	0.0406933	0.044396	0.0719339	0.0448456	0.0480724	0.0492311	0.0772993	0.0493132	0.0133798	0.044761	0.0203122	0.0376024	0.0193466	0.047618
tci2_wsi3.0_chr_1	81000001	81100000	12225	0.0151591	0.0188662	0.0420785	0.0445563	0.0726872	0.0494343	0.0490944	0.0463017	0.0723751	0.053737	0.0147559	0.0445169	0.0206955	0.0457472	0.0214724	0.054228
tci2_wsi3.0_chr_1	81100001	81200000	10979	0.0140921	0.0123234	0.0362009	0.0383106	0.0648982	0.0428502	0.0416587	0.0462141	0.0778104	0.0539151	0.00928421	0.0369083	0.0176026	0.0351707	0.0138531	0.035716
tci2_wsi3.0_chr_1	81200001	81300000	15187	0.0130996	0.0115007	0.0249157	0.0297587	0.0489904	0.0371386	0.0252418	0.0295084	0.0490784	0.0391418	0.00823587	0.0298346	0.0117987	0.0273903	0.0113091	0.0279431
tci2_wsi3.0_chr_1	81300001	81400000	17346	0.0175523	0.0151142	0.0243769	0.027707	0.0553185	0.0354851	0.0293753	0.0339418	0.0590898	0.0419399	0.00834136	0.0281227	0.0178623	0.0267252	0.0142825	0.0335996
tci2_wsi3.0_chr_1	81400001	81500000	13271	0.0150052	0.013737	0.0376523	0.0417787	0.0692947	0.0461863	0.0357703	0.0422299	0.0661154	0.0465608	0.00920333	0.0429062	0.0138867	0.0441299	0.012595	0.0476143
tci2_wsi3.0_chr_1	81500001	81600000	10065	0.0165713	0.0167603	0.0309882	0.0335832	0.0662662	0.0427975	0.037113	0.0367972	0.0716888	0.0471523	0.0093035	0.0417904	0.0204003	0.0388725	0.0217053	0.0437423
tci2_wsi3.0_chr_1	81600001	81700000	12245	0.0258012	0.026632	0.0442259	0.0444561	0.057223	0.042242	0.0446859	0.0446936	0.0721021	0.0487323	0.0156067	0.0448857	0.0231762	0.0435653	0.0213177	0.0407801
tci2_wsi3.0_chr_1	81700001	81800000	18522	0.0168461	0.0157176	0.0368991	0.0401435	0.05773	0.0506814	0.0398107	0.0434699	0.0612343	0.054208	0.00819005	0.0432049	0.0166788	0.0399439	0.0128292	0.0431894
tci2_wsi3.0_chr_1	81800001	81900000	10499	0.0151586	0.0124313	0.0323142	0.0374688	0.057549	0.0351099	0.0399917	0.0455593	0.0622546	0.0403387	0.0144787	0.0394874	0.0166231	0.0416008	0.015159	0.0432761
tci2_wsi3.0_chr_1	81900001	82000000	16998	0.014439	0.00753122	0.0280291	0.0291069	0.0479469	0.0430243	0.0326996	0.0328377	0.0515161	0.0448601	0.00456555	0.0424428	0.00993538	0.0411558	0.0109393	0.0529234
tci2_wsi3.0_chr_1	82000001	82100000	18969	0.0158398	0.0152662	0.032276	0.0345463	0.0542133	0.0396931	0.0386609	0.0427044	0.0627347	0.0513387	0.0142928	0.0426284	0.0174815	0.0449521	0.0192227	0.0474164
tci2_wsi3.0_chr_1	82100001	82200000	17307	0.0245898	0.0206385	0.0387285	0.0398405	0.0697669	0.0454227	0.045481	0.0483401	0.0821943	0.0569753	0.0158496	0.0500501	0.0217345	0.0490884	0.0216138	0.0531743
tci2_wsi3.0_chr_1	82200001	82300000	11870	0.020139	0.0224479	0.0486524	0.0482514	0.0720357	0.050022	0.0594715	0.0549004	0.0751215	0.0567685	0.0163966	0.049949	0.0220706	0.051834	0.0252498	0.051871
tci2_wsi3.0_chr_1	82300001	82400000	14802	0.0187017	0.0266787	0.0456561	0.0481489	0.0613052	0.0514406	0.0538854	0.0541877	0.0734195	0.055623	0.0147255	0.0419087	0.0241316	0.0419804	0.0248126	0.0414889
tci2_wsi3.0_chr_1	82400001	82500000	14094	0.0167841	0.0175075	0.0342277	0.0361878	0.0513042	0.036185	0.0360955	0.0392878	0.0582407	0.0396643	0.0115147	0.0355981	0.0150158	0.0419003	0.0155058	0.0355877
tci2_wsi3.0_chr_1	82500001	82600000	15823	0.0194474	0.0147839	0.0248924	0.0277426	0.0557763	0.0325562	0.0268702	0.0279827	0.0612123	0.0325553	0.0100655	0.035902	0.014743	0.0396697	0.00884872	0.0468093
tci2_wsi3.0_chr_1	82600001	82700000	17816	0.0155875	0.0153511	0.0196862	0.0211105	0.0543934	0.0240131	0.0226838	0.0230102	0.0600954	0.026355	0.00944372	0.0365641	0.0171513	0.0367271	0.0152857	0.0505227
tci2_wsi3.0_chr_1	82700001	82800000	11721	0.0144582	0.0126669	0.0221448	0.0234546	0.0282866	0.028052	0.0217458	0.0233578	0.0370399	0.0271867	0.0103274	0.0263485	0.0134649	0.0276483	0.013364	0.0253791
tci2_wsi3.0_chr_1	82800001	82900000	15594	0.0135669	0.0103175	0.015596	0.0133222	0.0282796	0.0192102	0.0151191	0.0154068	0.0343928	0.0188031	0.00639516	0.0228678	0.0135499	0.022793	0.0135654	0.0303993
tci2_wsi3.0_chr_1	82900001	83000000	13057	0.0159591	0.0149726	0.019988	0.0223827	0.0486476	0.0246852	0.0273265	0.0261493	0.062119	0.0247011	0.00649794	0.0252283	0.0117699	0.0252351	0.0107808	0.0356937
tci2_wsi3.0_chr_1	83000001	83100000	7018	0.00921681	0.0118598	0.0235218	0.0230081	0.0392821	0.0275712	0.0284935	0.0271154	0.0425457	0.0270623	0.00826204	0.014655	0.012605	0.0145164	0.0130299	0.0252792
tci2_wsi3.0_chr_1	83100001	83200000	8565	0.0119746	0.0148181	0.0274628	0.0241353	0.0423281	0.029881	0.0290491	0.0265513	0.0505102	0.0281389	0.00777776	0.0221993	0.0187044	0.0225263	0.0171387	0.0364736
tci2_wsi3.0_chr_1	83200001	83300000	9271	0.0178601	0.00920678	0.048351	0.0386183	0.0709457	0.036145	0.0463708	0.0385554	0.0686277	0.0327767	0.00399413	0.00949213	0.00865801	0.0115804	0.00711003	0.0238858
tci2_wsi3.0_chr_1	83300001	83400000	7771	0.019365	0.00998822	0.0475408	0.0416936	0.0700728	0.0422102	0.0477343	0.042584	0.0719174	0.0426617	0.00350258	0.00921938	0.0104403	0.009989	0.00880257	0.0199305
tci2_wsi3.0_chr_1	83400001	83500000	10137	0.0166474	0.00870951	0.0569171	0.0461744	0.0628967	0.0473317	0.0602894	0.0488862	0.0648827	0.0509665	0.00336232	0.00712402	0.00879335	0.00683096	0.00642195	0.0137835
tci2_wsi3.0_chr_1	83500001	83600000	9443	0.0163198	0.00834528	0.0585044	0.0600124	0.102017	0.0700201	0.0499202	0.0505771	0.091263	0.060112	0.00344918	0.01658	0.00851528	0.0132373	0.00789459	0.0203132
tci2_wsi3.0_chr_1	83600001	83700000	13000	0.00855859	0.00535992	0.0852779	0.0779694	0.139414	0.0894453	0.0754704	0.0670564	0.128494	0.0782527	0.00399498	0.0159922	0.00798458	0.0158588	0.00562119	0.0230858
tci2_wsi3.0_chr_1	83700001	83800000	11223	0.00934723	0.00654948	0.10479	0.0985883	0.190663	0.120162	0.0830428	0.0776825	0.165283	0.0971286	0.00170622	0.0196809	0.00616768	0.0239695	0.00759367	0.0218741
tci2_wsi3.0_chr_1	83800001	83900000	11929	0.0110773	0.00611623	0.0754279	0.0764677	0.150826	0.0917714	0.06274	0.0633855	0.132847	0.0768914	0.00120737	0.0217273	0.0115574	0.0205974	0.00831746	0.0320742
tci2_wsi3.0_chr_1	83900001	84000000	10053	0.0112259	0.00706585	0.049513	0.0488578	0.0935249	0.0415697	0.044236	0.0417531	0.0863841	0.0379726	0.0034404	0.0178911	0.00999601	0.0215951	0.0079186	0.031232
tci2_wsi3.0_chr_1	84000001	84100000	839	0.00878718	0.00287476	0.0101207	0.011108	0.0167998	0.00914438	0.00719061	0.0150377	0.0133614	0.0102067	0.00246954	0.00675893	0.00418057	0.0111927	0.00504193	0.0147599
tci2_wsi3.0_chr_2	1	100000	10810	0.0114495	0.0101344	0.024513	0.0345198	0.0408974	0.030738	0.033425	0.0431235	0.0535692	0.038128	0.0053921	0.0160368	0.00786419	0.0212689	0.00620121	0.0211639
tci2_wsi3.0_chr_2	100001	200000	11867	0.00707574	0.00567653	0.00957451	0.0109282	0.0358732	0.0114664	0.0194334	0.0209435	0.0541572	0.02201	0.00242116	0.0236508	0.00329101	0.0262835	0.00446841	0.0236724
tci2_wsi3.0_chr_2	200001	300000	11900	0.0111645	0.00713381	0.0115447	0.0129653	0.036661	0.0143858	0.0196398	0.0223554	0.0561692	0.0232632	0.00218157	0.0225306	0.00428662	0.0234564	0.00399917	0.0230189
tci2_wsi3.0_chr_2	300001	400000	12221	0.0093604	0.00714789	0.0123553	0.0120922	0.0372528	0.0153327	0.0165196	0.0161992	0.0469343	0.0230422	0.00427469	0.0239982	0.00796856	0.0259969	0.0072173	0.0207548
tci2_wsi3.0_chr_2	400001	500000	12180	0.0104043	0.00868179	0.014926	0.0177346	0.039297	0.022476	0.0220472	0.0248999	0.0548527	0.030768	0.00385988	0.0220325	0.00585219	0.0241752	0.00575483	0.019203
tci2_wsi3.0_chr_2	500001	600000	11438	0.00883347	0.00648105	0.0158438	0.0203301	0.0399432	0.0248537	0.024329	0.0301822	0.0588166	0.0360932	0.00284923	0.0246802	0.00584257	0.0261767	0.00428556	0.0203195
tci2_wsi3.0_chr_2	600001	700000	11055	0.0164468	0.0153509	0.0370458	0.0433615	0.0508763	0.0468025	0.0484906	0.0528061	0.0667354	0.0600555	0.00910338	0.0252198	0.011268	0.0290322	0.00824639	0.0249501
tci2_wsi3.0_chr_2	700001	800000	7935	0.019412	0.0165831	0.0400389	0.0490689	0.0696969	0.0566559	0.0411249	0.0490809	0.0780376	0.0578305	0.0141291	0.0383022	0.0194479	0.0432172	0.0207757	0.0439947
tci2_wsi3.0_chr_2	800001	900000	8973	0.0182511	0.0284269	0.0416093	0.0448755	0.0746737	0.0547049	0.0586366	0.0574655	0.112567	0.0760273	0.0138675	0.0408319	0.0241349	0.0443691	0.0232426	0.0354727
tci2_wsi3.0_chr_2	900001	1000000	9625	0.0178264	0.0165299	0.0343794	0.0378598	0.0699272	0.0413309	0.0392513	0.0476648	0.0827723	0.0472587	0.0164099	0.0365339	0.0140983	0.0481554	0.0224752	0.0411338
tci2_wsi3.0_chr_2	1000001	1100000	11762	0.0225402	0.0149523	0.0284117	0.0259423	0.0573976	0.0306377	0.0367547	0.0365675	0.072143	0.0383612	0.00882646	0.0353516	0.0131764	0.0361399	0.0133824	0.033033
tci2_wsi3.0_chr_2	1100001	1200000	12053	0.0164433	0.0138574	0.0356099	0.0343189	0.0454065	0.0364816	0.0263965	0.0294687	0.0484574	0.032963	0.0125602	0.0503097	0.02456	0.0490869	0.0245839	0.0518345
tci2_wsi3.0_chr_2	1200001	1300000	21888	0.0147094	0.010739	0.0180575	0.022303	0.0610987	0.0248159	0.021856	0.02592	0.0670239	0.0292825	0.00872463	0.0375469	0.0173169	0.034247	0.0181702	0.0517965
tci2_wsi3.0_chr_2	1300001	1400000	19651	0.0184263	0.0159271	0.0391117	0.0421757	0.0707372	0.044934	0.0408726	0.0439664	0.077345	0.048192	0.01325	0.0439807	0.0214062	0.0485168	0.018101	0.0580141
tci2_wsi3.0_chr_2	1400001	1500000	14511	0.0133329	0.0140278	0.0328607	0.0296416	0.0579142	0.0424019	0.0373325	0.0346614	0.0618561	0.0477468	0.0116219	0.038644	0.0198311	0.0354138	0.0167732	0.0271721
tci2_wsi3.0_chr_2	1500001	1600000	18305	0.0171522	0.01621	0.0208962	0.0257843	0.0523187	0.0325053	0.0268929	0.0329564	0.061019	0.0364646	0.0110806	0.0341029	0.0186522	0.0352326	0.0207989	0.0364387
tci2_wsi3.0_chr_2	1600001	1700000	17492	0.0180351	0.016241	0.032549	0.0362636	0.0742272	0.0395156	0.0404515	0.0423774	0.0767829	0.0479885	0.0117292	0.0431978	0.0172035	0.0412738	0.0171008	0.0429284
tci2_wsi3.0_chr_2	1700001	1800000	16011	0.0222989	0.0207151	0.0361618	0.0334542	0.0940486	0.0435333	0.0335966	0.0333625	0.0832585	0.0397391	0.0145782	0.0619615	0.020911	0.0647195	0.0199804	0.0643656
tci2_wsi3.0_chr_2	1800001	1900000	11746	0.0198331	0.0201692	0.0312532	0.032252	0.055519	0.0373306	0.0353752	0.0398936	0.0532494	0.0400952	0.013546	0.0362044	0.0207934	0.0403078	0.021214	0.0441325
tci2_wsi3.0_chr_2	1900001	2000000	14531	0.016285	0.0198996	0.035623	0.0352299	0.0566895	0.0430417	0.0365999	0.0356693	0.0581038	0.0449756	0.0154916	0.0404864	0.0235667	0.0440249	0.0222654	0.0544274
tci2_wsi3.0_chr_2	2000001	2100000	19678	0.0177271	0.0149056	0.02946	0.0315294	0.0665276	0.0376535	0.0322316	0.0345082	0.0688917	0.0414147	0.0123463	0.0458858	0.0210583	0.0482528	0.017947	0.0517038
tci2_wsi3.0_chr_2	2100001	2200000	21852	0.0179709	0.0156263	0.0349426	0.0352509	0.065648	0.0409672	0.0323361	0.032113	0.0631671	0.0389741	0.012627	0.0474821	0.0194909	0.0504597	0.0209639	0.052785
tci2_wsi3.0_chr_2	2200001	2300000	11763	0.0189295	0.0199687	0.0264355	0.0310998	0.0575691	0.0320344	0.0345195	0.0381816	0.0708839	0.0391907	0.0161792	0.0417495	0.0192714	0.0445784	0.0196536	0.0447121
tci2_wsi3.0_chr_2	2300001	2400000	12009	0.0187008	0.0160224	0.0300255	0.0344719	0.0502209	0.0428677	0.0338841	0.0391592	0.0535835	0.046001	0.0139944	0.0374476	0.0215759	0.0428511	0.0209799	0.0424702
tci2_wsi3.0_chr_2	2400001	2500000	15156	0.0153381	0.0137837	0.0200866	0.0205301	0.0523612	0.0294419	0.02437	0.0219348	0.0575416	0.0302308	0.00726614	0.0422241	0.0165419	0.0416243	0.0141977	0.0464712
tci2_wsi3.0_chr_2	2500001	2600000	8598	0.0204366	0.0292896	0.0450297	0.0448665	0.0785886	0.0513311	0.0526292	0.0482257	0.090313	0.0523613	0.0171041	0.0599361	0.0282797	0.0597341	0.0239161	0.0697855
tci2_wsi3.0_chr_2	2600001	2700000	13274	0.0226554	0.0201929	0.0473949	0.0439852	0.0848008	0.0558178	0.0490655	0.0472104	0.083398	0.0602981	0.0185689	0.0548885	0.0277003	0.055686	0.0278785	0.0656455
tci2_wsi3.0_chr_2	2700001	2800000	14607	0.0196364	0.0147922	0.0252916	0.0290984	0.0683655	0.0334796	0.0337166	0.0345987	0.0696327	0.0425103	0.00873704	0.0556193	0.0172091	0.0596637	0.0144969	0.0594796
tci2_wsi3.0_chr_2	2800001	2900000	14487	0.0176574	0.0129929	0.0310391	0.033422	0.072179	0.0428622	0.0388117	0.0361953	0.0681435	0.0522803	0.0116467	0.054353	0.0184255	0.0563281	0.0212107	0.0730826
tci2_wsi3.0_chr_2	2900001	3000000	12859	0.0158408	0.0135905	0.0239387	0.0306529	0.0559988	0.0328762	0.0296409	0.0341754	0.0555948	0.0373477	0.0109885	0.0413117	0.0184198	0.0371665	0.0160196	0.0367253
tci2_wsi3.0_chr_2	3000001	3100000	12612	0.010352	0.0266685	0.0373793	0.0373504	0.0674769	0.0443205	0.0426119	0.0368402	0.0778932	0.0492698	0.0193299	0.0569619	0.0256527	0.0547312	0.0268631	0.0601105
tci2_wsi3.0_chr_2	3100001	3200000	13430	0.0192576	0.0171967	0.0277726	0.0259612	0.0621768	0.0303314	0.0306616	0.0282594	0.0604257	0.029308	0.00764723	0.0559478	0.0140268	0.0511741	0.0118382	0.0649791
tci2_wsi3.0_chr_2	3200001	3300000	12631	0.0157489	0.0184482	0.0288076	0.0288436	0.0516566	0.0331775	0.0369128	0.0361397	0.0457286	0.0526232	0.0104248	0.0414608	0.0146272	0.0395578	0.0123559	0.0548368
tci2_wsi3.0_chr_2	3300001	3400000	13313	0.0203245	0.0288996	0.0502919	0.0483145	0.0798111	0.0542575	0.0836414	0.0790731	0.122124	0.0922918	0.0145006	0.0386943	0.0190141	0.0457145	0.0185454	0.0408797
tci2_wsi3.0_chr_2	3400001	3500000	12584	0.0195165	0.0200874	0.0322158	0.0314631	0.0725627	0.031252	0.0554501	0.0536034	0.111752	0.0524667	0.0085565	0.0570167	0.0137194	0.0569298	0.0139493	0.0579669
tci2_wsi3.0_chr_2	3500001	3600000	9372	0.0109719	0.0147388	0.0155212	0.018452	0.0355254	0.0243967	0.0149185	0.0178807	0.0370026	0.0277305	0.010134	0.0243566	0.0224685	0.0251049	0.0207804	0.030109
tci2_wsi3.0_chr_2	3600001	3700000	16519	0.0193368	0.0147252	0.0241743	0.0236964	0.0407229	0.0293599	0.0284261	0.0277495	0.0471386	0.0365882	0.00944846	0.0303974	0.0153348	0.0250331	0.0132602	0.0228616
tci2_wsi3.0_chr_2	3700001	3800000	9341	0.0238831	0.0267765	0.0393678	0.0327874	0.0628825	0.0299415	0.051574	0.0476928	0.0741034	0.0535972	0.0107308	0.0488526	0.0213934	0.0408039	0.0190697	0.0577442
tci2_wsi3.0_chr_2	3800001	3900000	14194	0.0208066	0.0243337	0.0361183	0.0387792	0.0577899	0.0394773	0.0410905	0.0430915	0.0615681	0.0461953	0.0157979	0.0346313	0.0217442	0.0388768	0.0214891	0.0431929
tci2_wsi3.0_chr_2	3900001	4000000	19771	0.0185534	0.0156276	0.0305008	0.0330887	0.0580285	0.0358767	0.029873	0.0293094	0.0640934	0.0393512	0.0104149	0.036244	0.0192623	0.0366075	0.0177918	0.0439381
tci2_wsi3.0_chr_2	4000001	4100000	16705	0.017413	0.0190724	0.0228942	0.0259338	0.048366	0.0300465	0.0392266	0.0393321	0.0650989	0.0381667	0.00779873	0.0302625	0.0143093	0.0339888	0.011899	0.0380609
tci2_wsi3.0_chr_2	4100001	4200000	14661	0.0186416	0.0216579	0.0394089	0.0401554	0.0694529	0.0369992	0.0382108	0.0402383	0.0658168	0.0422973	0.0148449	0.0458603	0.0232658	0.0460782	0.022581	0.0495415
tci2_wsi3.0_chr_2	4200001	4300000	18453	0.0159168	0.0173649	0.024231	0.0254177	0.050139	0.0269441	0.0273922	0.0295022	0.0387361	0.0325056	0.00937259	0.0394966	0.0149495	0.0428226	0.0133804	0.0479762
tci2_wsi3.0_chr_2	4300001	4400000	10034	0.0185789	0.021757	0.0433457	0.0397712	0.0702907	0.0480253	0.034713	0.0368225	0.053676	0.0427724	0.00548634	0.0396542	0.0114906	0.043696	0.012181	0.0483433
tci2_wsi3.0_chr_2	4400001	4500000	21759	0.0225754	0.0223986	0.0359738	0.0364009	0.0764243	0.039576	0.040126	0.0401574	0.0767367	0.044424	0.0148247	0.054097	0.0232758	0.0553638	0.0220233	0.0582718
tci2_wsi3.0_chr_2	4500001	4600000	13360	0.017268	0.021705	0.0392149	0.0342893	0.0603879	0.0454583	0.039168	0.0348207	0.0608374	0.0443723	0.0142487	0.0361383	0.023903	0.0384713	0.0192804	0.0505242
tci2_wsi3.0_chr_2	4600001	4700000	17040	0.0158877	0.0225131	0.0319526	0.0321529	0.0636508	0.0383134	0.0441574	0.0454368	0.0754457	0.0487567	0.0144625	0.0429587	0.0207262	0.0405792	0.0189098	0.0504646
tci2_wsi3.0_chr_2	4700001	4800000	16605	0.0244676	0.0241826	0.0267204	0.0338244	0.0712318	0.0359696	0.0406614	0.047176	0.107832	0.0484334	0.0116736	0.0613948	0.0202115	0.0633856	0.0231834	0.0655314
tci2_wsi3.0_chr_2	4800001	4900000	13967	0.0213949	0.0172463	0.0462997	0.0415977	0.0706245	0.0530028	0.0491183	0.0446379	0.0893404	0.0639957	0.0128327	0.0490579	0.0267757	0.0549373	0.0290219	0.0554726
tci2_wsi3.0_chr_2	4900001	5000000	16225	0.0177392	0.0174349	0.0296093	0.0308157	0.0681447	0.0428341	0.0440582	0.0418165	0.0757258	0.0574146	0.013258	0.0531594	0.0240957	0.061872	0.0222873	0.0766061
tci2_wsi3.0_chr_2	5000001	5100000	15565	0.0215681	0.017088	0.0250145	0.027963	0.070762	0.0418528	0.0271649	0.0284529	0.0633511	0.0358542	0.0095385	0.0508697	0.0219482	0.0496452	0.018021	0.0486899
tci2_wsi3.0_chr_2	5100001	5200000	11940	0.0218075	0.0194852	0.0346175	0.0320775	0.0702455	0.0433269	0.0350203	0.0302757	0.05932	0.0409513	0.0150933	0.0501762	0.0275127	0.0484632	0.0234267	0.0476981
tci2_wsi3.0_chr_2	5200001	5300000	6227	0.029254	0.0249869	0.0490859	0.0484041	0.0515349	0.0457916	0.05093	0.0435888	0.0481757	0.0415402	0.0180654	0.0398303	0.0258582	0.0410527	0.02086	0.0394942
tci2_wsi3.0_chr_2	5300001	5400000	6742	0.0130469	0.0229369	0.0343285	0.0354211	0.0499263	0.0498348	0.0411581	0.0396218	0.0548163	0.0468224	0.0164993	0.0430064	0.0213202	0.0387572	0.0237808	0.0502516
tci2_wsi3.0_chr_2	5400001	5500000	6029	0.0230465	0.0310341	0.0518854	0.0487656	0.0908433	0.0759967	0.0527373	0.0474213	0.0897659	0.0656026	0.0197912	0.0684904	0.0265466	0.0658869	0.0306779	0.0831902
tci2_wsi3.0_chr_2	5500001	5600000	1339	0.0256353	0.021319	0.0312746	0.0339136	0.0703692	0.0430538	0.0471174	0.0503736	0.107872	0.0423097	0.0333247	0.0599357	0.0176979	0.091699	0.0284874	0.0723479
tci2_wsi3.0_chr_2	5600001	5700000	11087	0.0253727	0.0215406	0.0388645	0.038602	0.0675023	0.0428038	0.0501093	0.0535946	0.0805694	0.05677	0.0141379	0.0383325	0.0202855	0.0378718	0.0229413	0.0424057
tci2_wsi3.0_chr_2	5700001	5800000	15508	0.0236271	0.0218916	0.0275622	0.0295343	0.0546252	0.0347738	0.0386553	0.0376874	0.0616199	0.0419251	0.0143896	0.0379986	0.0207148	0.0417794	0.0196528	0.0445879
tci2_wsi3.0_chr_2	5800001	5900000	18832	0.0205449	0.0181887	0.0411451	0.0418143	0.0853661	0.04839	0.0474654	0.0487726	0.0990835	0.0601275	0.0122403	0.0435518	0.0207093	0.0438029	0.016741	0.0419282
tci2_wsi3.0_chr_2	5900001	6000000	18731	0.0243696	0.0232871	0.0339411	0.0379923	0.0620194	0.0436314	0.0451085	0.0447836	0.0701526	0.0541728	0.0163644	0.042146	0.0281128	0.0423871	0.0250241	0.0486947
tci2_wsi3.0_chr_2	6000001	6100000	17516	0.0245377	0.020777	0.036185	0.0371233	0.0667162	0.0454579	0.042177	0.0418354	0.0677953	0.0469648	0.0142918	0.0429194	0.0232691	0.0473239	0.0223902	0.0554072
tci2_wsi3.0_chr_2	6100001	6200000	18987	0.0192199	0.015087	0.0233453	0.0245021	0.0751317	0.0403901	0.0277343	0.0276034	0.0757241	0.03965	0.0118435	0.0503545	0.0210681	0.0483532	0.0182094	0.0453729
tci2_wsi3.0_chr_2	6200001	6300000	17526	0.0142952	0.0153183	0.021013	0.0245557	0.0535727	0.0347601	0.0278513	0.0302448	0.0628816	0.0415453	0.00869809	0.0368882	0.0184191	0.0341606	0.0191912	0.0374348
tci2_wsi3.0_chr_2	6300001	6400000	13584	0.0196005	0.0200395	0.0310939	0.0307844	0.0501392	0.0385324	0.0449496	0.0428787	0.0621425	0.0496682	0.0140231	0.0391502	0.0222369	0.0357224	0.0237485	0.0455757
tci2_wsi3.0_chr_2	6400001	6500000	12197	0.0226458	0.0188071	0.0348027	0.0377656	0.0616719	0.0368642	0.0477866	0.0487643	0.0724494	0.0492213	0.0117234	0.0429908	0.020492	0.044981	0.0244178	0.0558841
tci2_wsi3.0_chr_2	6500001	6600000	10835	0.0274752	0.0235015	0.0353072	0.0416084	0.0614272	0.0497612	0.0532099	0.0537436	0.0743323	0.0623949	0.0199111	0.0609368	0.0259081	0.0572547	0.029815	0.0636612
tci2_wsi3.0_chr_2	6600001	6700000	7384	0.0181326	0.01952	0.021322	0.0255618	0.0410655	0.0296722	0.028972	0.0381516	0.0516116	0.0358697	0.00843829	0.0354789	0.0152656	0.0258416	0.0156708	0.0275054
tci2_wsi3.0_chr_2	6700001	6800000	9949	0.0173198	0.0149809	0.0298453	0.0301086	0.0424853	0.0374423	0.0296875	0.032636	0.0474084	0.0406951	0.012903	0.0311313	0.0208382	0.028226	0.0174535	0.0356705
tci2_wsi3.0_chr_2	6800001	6900000	10542	0.0297218	0.0275358	0.0597132	0.0623057	0.0958053	0.0514267	0.0606381	0.0587115	0.0882197	0.0582804	0.0167143	0.0468453	0.023375	0.0469167	0.0236669	0.0540812
tci2_wsi3.0_chr_2	6900001	7000000	12477	0.0203785	0.0156176	0.036148	0.0329613	0.0580033	0.0437403	0.0315421	0.0277742	0.0572399	0.0367499	0.0119665	0.0418572	0.0200224	0.0430398	0.0212163	0.056013
tci2_wsi3.0_chr_2	7000001	7100000	20201	0.0185082	0.0132561	0.0225927	0.0217642	0.0492564	0.0296065	0.0254663	0.0254651	0.0493822	0.0303691	0.00741514	0.0320388	0.0133671	0.0287169	0.0126888	0.03453
tci2_wsi3.0_chr_2	7100001	7200000	11919	0.0136989	0.01384	0.0269574	0.0216283	0.0240981	0.0242069	0.0189003	0.0182679	0.0337506	0.0188888	0.00555653	0.0267365	0.00603491	0.0237207	0.00425461	0.0248334
tci2_wsi3.0_chr_2	7200001	7300000	10058	0.0235462	0.0227985	0.0388256	0.0355603	0.0374226	0.0386545	0.0315949	0.0314348	0.0435153	0.0366324	0.0104661	0.0374146	0.0186491	0.0341142	0.0167235	0.0354387
tci2_wsi3.0_chr_2	7300001	7400000	11870	0.0305298	0.0221762	0.0409143	0.0406019	0.0752544	0.0432887	0.043157	0.0446708	0.0729182	0.046384	0.0160177	0.0563942	0.0225281	0.0558692	0.0240045	0.0584669
tci2_wsi3.0_chr_2	7400001	7500000	16850	0.022962	0.0181783	0.0408799	0.042556	0.0887025	0.0573872	0.0413716	0.0426236	0.0854554	0.0500341	0.0165054	0.0527229	0.024379	0.0559352	0.0266205	0.0605397
tci2_wsi3.0_chr_2	7500001	7600000	18301	0.0216596	0.0206763	0.0340924	0.0312672	0.0659947	0.0396059	0.0425649	0.0375766	0.0710782	0.0458725	0.0165592	0.0512388	0.025629	0.0499829	0.0215311	0.0548166
tci2_wsi3.0_chr_2	7600001	7700000	15781	0.031928	0.0245189	0.0387769	0.0418775	0.0641843	0.047362	0.0429892	0.042781	0.0729989	0.0513931	0.0174951	0.050865	0.0236456	0.053027	0.0224122	0.0634387
tci2_wsi3.0_chr_2	7700001	7800000	18078	0.0209628	0.017919	0.0320527	0.0323848	0.0691769	0.038038	0.0334745	0.0349121	0.0697583	0.0400913	0.013766	0.0539655	0.0213466	0.0515775	0.0220769	0.0558425
tci2_wsi3.0_chr_2	7800001	7900000	15130	0.0197464	0.0201762	0.0372413	0.0324868	0.0718412	0.0380908	0.036592	0.0327582	0.0749343	0.0404524	0.0168372	0.0463565	0.0248257	0.0514441	0.0241734	0.0537363
tci2_wsi3.0_chr_2	7900001	8000000	19787	0.017011	0.0148832	0.023843	0.0241786	0.0439167	0.0294683	0.0275646	0.0292291	0.0470046	0.0342468	0.011439	0.0361707	0.0157795	0.034384	0.015174	0.0396367
tci2_wsi3.0_chr_2	8000001	8100000	11483	0.0226032	0.0228771	0.0267335	0.0256174	0.0493262	0.027944	0.0257997	0.0235072	0.0496019	0.0271101	0.0114253	0.0387552	0.0168087	0.0385137	0.0154364	0.0424259
tci2_wsi3.0_chr_2	8100001	8200000	16170	0.0203589	0.0210839	0.0290324	0.0278564	0.0532906	0.0349397	0.0272337	0.0260014	0.0596309	0.0319629	0.0105797	0.0434546	0.01706	0.0423781	0.0163496	0.0477214
tci2_wsi3.0_chr_2	8200001	8300000	8060	0.0303784	0.0276079	0.0606745	0.0625013	0.0879242	0.0758846	0.0486632	0.0437926	0.069505	0.0639905	0.0202084	0.050144	0.0316755	0.0511069	0.0301687	0.0590378
tci2_wsi3.0_chr_2	8300001	8400000	12347	0.0238399	0.0390918	0.0333099	0.0333833	0.0655559	0.0456029	0.0265188	0.0307989	0.0550795	0.0303406	0.0148479	0.0398627	0.0218594	0.0401352	0.0258561	0.0490709
tci2_wsi3.0_chr_2	8400001	8500000	15575	0.0255318	0.0220434	0.034	0.0368083	0.080308	0.0466352	0.0305493	0.033717	0.0647744	0.0391491	0.0140962	0.0505513	0.0205906	0.0527229	0.0213043	0.057091
tci2_wsi3.0_chr_2	8500001	8600000	18923	0.0262976	0.024039	0.0449322	0.0412323	0.0621706	0.0491706	0.0479364	0.0442359	0.0687483	0.0531929	0.0166315	0.053451	0.0227133	0.0506111	0.0247635	0.057599
tci2_wsi3.0_chr_2	8600001	8700000	14541	0.0179763	0.0248023	0.0284744	0.0273428	0.0500138	0.0351547	0.0273108	0.0238186	0.0732314	0.0453924	0.0113873	0.0512638	0.0220627	0.0493123	0.0216801	0.0405082
tci2_wsi3.0_chr_2	8700001	8800000	14839	0.0201631	0.0267946	0.0398084	0.0442492	0.0742998	0.0486306	0.0422817	0.041404	0.0759532	0.0495199	0.0160034	0.0496997	0.0265721	0.0506537	0.0241546	0.0587538
tci2_wsi3.0_chr_2	8800001	8900000	15779	0.0256878	0.0262416	0.0444859	0.0449523	0.0749429	0.0491735	0.0403635	0.0391184	0.0675594	0.0464814	0.0195642	0.0523102	0.0275488	0.0553439	0.0254769	0.0593912
tci2_wsi3.0_chr_2	8900001	9000000	14819	0.0249642	0.0222157	0.0330512	0.0363051	0.0690636	0.0408484	0.0316265	0.0335464	0.0616037	0.0402188	0.014603	0.050823	0.0237223	0.048226	0.0243406	0.0488143
tci2_wsi3.0_chr_2	9000001	9100000	17940	0.0239765	0.0230379	0.0363971	0.0356534	0.0618297	0.0429048	0.0422536	0.040003	0.0655974	0.050673	0.0161861	0.0500026	0.0216955	0.0480229	0.0248636	0.0517165
tci2_wsi3.0_chr_2	9100001	9200000	17926	0.0222392	0.0244694	0.0397386	0.0392589	0.075616	0.0483913	0.041127	0.0412176	0.0760749	0.0453776	0.0189425	0.0520417	0.0220052	0.0609869	0.0226518	0.0523388
tci2_wsi3.0_chr_2	9200001	9300000	5205	0.0398287	0.0286527	0.0255749	0.0426823	0.0556384	0.0703142	0.0393024	0.0202807	0.0435099	0.0374701	0.0301226	0.0341099	0.0508493	0.0364105	0.0254178	0.0509937
tci2_wsi3.0_chr_2	9300001	9400000	13929	0.0202885	0.0145691	0.0396522	0.0405295	0.0985683	0.0527845	0.0446957	0.0462953	0.103589	0.0664581	0.0129952	0.0674289	0.025433	0.0673513	0.0252925	0.0748833
tci2_wsi3.0_chr_2	9400001	9500000	12984	0.0158272	0.0170875	0.029869	0.034791	0.0792047	0.0430948	0.0331604	0.0393578	0.088862	0.0470979	0.0147717	0.0595083	0.0241563	0.0661654	0.0226904	0.0621486
tci2_wsi3.0_chr_2	9500001	9600000	13858	0.0187749	0.0173905	0.0338949	0.0501718	0.0814898	0.0397307	0.0429287	0.0585092	0.0930413	0.0448134	0.0178462	0.0665601	0.0208076	0.079079	0.0248658	0.0653236
tci2_wsi3.0_chr_2	9600001	9700000	13877	0.0150973	0.0166493	0.0303247	0.0330236	0.0570465	0.0285157	0.0316602	0.0314067	0.0563135	0.029118	0.0117939	0.0289622	0.0173569	0.030254	0.0193265	0.0433262
tci2_wsi3.0_chr_2	9700001	9800000	7733	0.0173171	0.0314346	0.0347118	0.0391597	0.0514472	0.0382547	0.0435653	0.0482933	0.0457427	0.0461072	0.0141534	0.0368021	0.0193719	0.035623	0.0241725	0.0357512
tci2_wsi3.0_chr_2	9800001	9900000	9394	0.024748	0.016403	0.0278554	0.0311702	0.0355161	0.0281184	0.0246948	0.024946	0.0481184	0.0315876	0.0111368	0.0470458	0.0194929	0.0541585	0.0287234	0.0320325
tci2_wsi3.0_chr_2	9900001	10000000	9359	0.0186283	0.0106261	0.0217526	0.025413	0.0238329	0.0154572	0.0182162	0.0189867	0.0354708	0.0231921	0.00703576	0.0508483	0.0279838	0.0560967	0.0297506	0.0233248
tci2_wsi3.0_chr_2	10000001	10100000	11364	0.0250554	0.0181927	0.0473359	0.0513518	0.0644546	0.0407177	0.0468273	0.0461409	0.064844	0.0450346	0.0126222	0.0258648	0.0147037	0.0293549	0.0207319	0.0335796
tci2_wsi3.0_chr_2	10100001	10200000	11201	0.0235654	0.0168442	0.0373667	0.0345672	0.0554212	0.0338767	0.0521902	0.0465535	0.07283	0.0497828	0.0140631	0.0318681	0.0178504	0.0314536	0.013104	0.0308279
tci2_wsi3.0_chr_2	10200001	10300000	6910	0.0286073	0.0134373	0.0185342	0.0195649	0.031828	0.0310238	0.0208518	0.018257	0.0310351	0.0399721	0.00755225	0.0121483	0.0133456	0.0100317	0.0221193	0.0176005
tci2_wsi3.0_chr_2	10300001	10400000	7565	0.0142412	0.00757287	0.0342215	0.0294905	0.051749	0.0226973	0.0300985	0.0275821	0.0483528	0.0223391	0.00639789	0.0163745	0.0130596	0.0134013	0.012946	0.0220349
tci2_wsi3.0_chr_2	10400001	10500000	9843	0.0197309	0.0201239	0.0584434	0.0631161	0.100549	0.0457523	0.0577451	0.0555225	0.0854993	0.0435095	0.0182523	0.0415517	0.0312055	0.0430932	0.0299898	0.067527
tci2_wsi3.0_chr_2	10500001	10600000	8519	0.0182134	0.0193466	0.045586	0.0446219	0.0924631	0.05091	0.0319712	0.0315871	0.0755148	0.0323016	0.015864	0.0383204	0.0185626	0.0413843	0.0184303	0.0527173
tci2_wsi3.0_chr_2	10600001	10700000	15459	0.0174236	0.0149654	0.0277502	0.0271841	0.0587905	0.0251154	0.0256525	0.0275404	0.0509138	0.0219796	0.0101132	0.0234071	0.0138959	0.0234876	0.0154089	0.030265
tci2_wsi3.0_chr_2	10700001	10800000	9360	0.0150556	0.0133231	0.0264277	0.0232229	0.0629806	0.03066	0.0190389	0.0232369	0.0610682	0.0291688	0.0115239	0.0491409	0.0194705	0.0428043	0.0159042	0.0477991
tci2_wsi3.0_chr_2	10800001	10900000	9678	0.0215166	0.0190352	0.034012	0.0366826	0.0598733	0.0363379	0.0328599	0.0337045	0.0550509	0.0313557	0.010931	0.0396008	0.0155709	0.0308735	0.0147089	0.0322864
tci2_wsi3.0_chr_2	10900001	11000000	7438	0.0183462	0.0441815	0.0887039	0.0988051	0.163819	0.11531	0.0803926	0.0960782	0.150853	0.109155	0.0205638	0.0566002	0.0262315	0.0546383	0.0282038	0.0593892
tci2_wsi3.0_chr_2	11000001	11100000	12473	0.029627	0.0198574	0.0454601	0.0506587	0.0841317	0.0636294	0.0367214	0.0433113	0.0661307	0.0500382	0.0199771	0.0448353	0.0211785	0.0457388	0.0222581	0.0536915
tci2_wsi3.0_chr_2	11100001	11200000	8676	0.0223915	0.0211942	0.0446686	0.0432114	0.0713792	0.0502716	0.0433868	0.037541	0.0672032	0.0501379	0.0186021	0.0393823	0.0243597	0.0352802	0.0281379	0.0447519
tci2_wsi3.0_chr_2	11200001	11300000	9304	0.029758	0.0254583	0.0489263	0.056634	0.0836519	0.0549546	0.0461218	0.0553665	0.0801203	0.0531969	0.0176402	0.0546561	0.026072	0.0540049	0.0308416	0.0619294
tci2_wsi3.0_chr_2	11300001	11400000	11530	0.0150687	0.025569	0.0366416	0.0385733	0.0652419	0.0480922	0.038525	0.042149	0.0665334	0.0487192	0.015406	0.0441975	0.0228702	0.0426424	0.0187345	0.0494948
tci2_wsi3.0_chr_2	11400001	11500000	14100	0.0235438	0.0169461	0.0352525	0.0373498	0.0583204	0.0447208	0.0385637	0.03825	0.05605	0.045199	0.0151093	0.0398088	0.0230178	0.0458689	0.0229864	0.054146
tci2_wsi3.0_chr_2	11500001	11600000	10278	0.0267073	0.0258944	0.0473181	0.0557567	0.0853848	0.0489709	0.0363228	0.0386724	0.0854468	0.0426692	0.0158015	0.0450885	0.0211076	0.0559038	0.0233781	0.0572787
tci2_wsi3.0_chr_2	11600001	11700000	12287	0.0212642	0.0259057	0.0448137	0.0451785	0.0834749	0.0523023	0.0458491	0.0496426	0.0787267	0.0537287	0.0173105	0.0580565	0.0274713	0.0590631	0.0234498	0.0596593
tci2_wsi3.0_chr_2	11700001	11800000	11582	0.0284072	0.0350428	0.0477767	0.050362	0.0723428	0.0546603	0.0494315	0.0526482	0.0673614	0.0556198	0.0195021	0.0438288	0.0247577	0.0548531	0.0265496	0.0576808
tci2_wsi3.0_chr_2	11800001	11900000	17967	0.0186004	0.0212153	0.035921	0.0369499	0.0521187	0.0483422	0.0343734	0.0333861	0.0484946	0.0386337	0.0110573	0.0372381	0.0194662	0.03478	0.0183826	0.0346081
tci2_wsi3.0_chr_2	11900001	12000000	17939	0.024652	0.0234109	0.0380982	0.0375378	0.0693007	0.0552325	0.036613	0.036313	0.0751534	0.0518932	0.0118197	0.0521849	0.0245823	0.0529152	0.0242057	0.0558418
tci2_wsi3.0_chr_2	12000001	12100000	14721	0.018671	0.0211058	0.036007	0.0397114	0.0723765	0.0428656	0.0334659	0.0371921	0.0663727	0.0409546	0.0174017	0.05564	0.0227028	0.0564633	0.0248103	0.0604693
tci2_wsi3.0_chr_2	12100001	12200000	15907	0.0220364	0.0184974	0.0353377	0.0377954	0.0549719	0.0373156	0.0380918	0.0384358	0.0522047	0.0381421	0.0158661	0.0425472	0.0220631	0.0442821	0.0252805	0.0467638
tci2_wsi3.0_chr_2	12200001	12300000	13171	0.0179013	0.0297851	0.0403325	0.0438749	0.0756005	0.0477632	0.0325751	0.0330436	0.0666281	0.0390232	0.014693	0.0430681	0.0234264	0.0447624	0.0223435	0.0506164
tci2_wsi3.0_chr_2	12300001	12400000	12244	0.0186808	0.0154872	0.0229186	0.0259285	0.0505604	0.0281899	0.0235343	0.0264911	0.0485173	0.0282534	0.0102333	0.0290438	0.0136975	0.0285297	0.0124558	0.0308358
tci2_wsi3.0_chr_2	12400001	12500000	17474	0.0215242	0.0166227	0.0262754	0.0310878	0.0584115	0.031832	0.0290311	0.0320871	0.0510588	0.0321425	0.0115721	0.0426178	0.0166181	0.0443973	0.0176698	0.0454333
tci2_wsi3.0_chr_2	12500001	12600000	9229	0.0219088	0.0123525	0.0323835	0.0312266	0.071786	0.0376947	0.0310392	0.0327535	0.0684752	0.038007	0.010406	0.043998	0.0166304	0.0420705	0.0137559	0.0497017
tci2_wsi3.0_chr_2	12600001	12700000	17254	0.0229676	0.0181987	0.0342963	0.0357307	0.0618485	0.0389907	0.0361226	0.0347613	0.0574668	0.0379444	0.013017	0.0421979	0.0221996	0.0394985	0.0214459	0.0482576
tci2_wsi3.0_chr_2	12700001	12800000	16326	0.024945	0.018796	0.0432074	0.0460513	0.0890503	0.0513167	0.045162	0.0483886	0.0935072	0.0540676	0.0177725	0.056343	0.0250262	0.0559817	0.0268283	0.0622062
tci2_wsi3.0_chr_2	12800001	12900000	17404	0.0188593	0.0175602	0.0368075	0.0394693	0.0738467	0.0464874	0.0377808	0.0392387	0.0762488	0.0465119	0.0133264	0.0459096	0.0203735	0.0502403	0.02438	0.0521538
tci2_wsi3.0_chr_2	12900001	13000000	18068	0.0210294	0.0186179	0.0310175	0.0336401	0.0587474	0.0395593	0.0338613	0.0375233	0.0615331	0.0461524	0.0141941	0.0373999	0.0179337	0.0406981	0.0214072	0.0467333
tci2_wsi3.0_chr_2	13000001	13100000	16655	0.0219137	0.0126072	0.0213119	0.0208557	0.0471714	0.0318328	0.0235299	0.0236449	0.0455779	0.0348076	0.00932441	0.0330081	0.0151033	0.0360869	0.0148674	0.0354745
tci2_wsi3.0_chr_2	13100001	13200000	18097	0.0193718	0.0177185	0.0314107	0.0328458	0.0703235	0.0388075	0.0329574	0.0350136	0.0705437	0.0411527	0.0134337	0.0446194	0.0200941	0.0405216	0.0191933	0.0434764
tci2_wsi3.0_chr_2	13200001	13300000	14319	0.0160277	0.0158626	0.0276641	0.031471	0.0471998	0.0241733	0.0338838	0.0355418	0.0487542	0.0276966	0.0113408	0.0288424	0.0162366	0.0325958	0.0175619	0.0289151
tci2_wsi3.0_chr_2	13300001	13400000	12290	0.0155282	0.0145732	0.0316768	0.0326023	0.0555929	0.0384482	0.0399925	0.0370876	0.0620681	0.0461724	0.0120486	0.0316722	0.0146086	0.0373271	0.0155291	0.0365647
tci2_wsi3.0_chr_2	13400001	13500000	15672	0.0187175	0.0249006	0.043912	0.0479419	0.0824344	0.0422823	0.0507624	0.0507691	0.0999683	0.0475404	0.0151317	0.0603153	0.0263783	0.0581393	0.0215007	0.056254
tci2_wsi3.0_chr_2	13500001	13600000	12542	0.024579	0.0225462	0.0452063	0.056454	0.0942776	0.0648167	0.0606035	0.0705634	0.101073	0.0755942	0.0236519	0.0637066	0.032139	0.0697883	0.0322597	0.0864434
tci2_wsi3.0_chr_2	13600001	13700000	11585	0.0254283	0.0219011	0.0326905	0.0318583	0.0650826	0.0371884	0.0428829	0.0416215	0.072205	0.046209	0.014865	0.0490849	0.0227417	0.0468067	0.0197677	0.0496011
tci2_wsi3.0_chr_2	13700001	13800000	15678	0.0214126	0.018387	0.0404008	0.0446738	0.0599878	0.0492311	0.0438817	0.0426892	0.0751496	0.0526478	0.0134794	0.0402023	0.0201992	0.0413653	0.0205049	0.0466148
tci2_wsi3.0_chr_2	13800001	13900000	14687	0.0183879	0.017211	0.0344485	0.0366662	0.0725565	0.0426809	0.0348513	0.036563	0.0701352	0.0432954	0.0137008	0.0426467	0.0204099	0.0456557	0.0207227	0.0552244
tci2_wsi3.0_chr_2	13900001	14000000	14336	0.0222483	0.023148	0.0361159	0.0352879	0.0606745	0.0410556	0.0368492	0.0438004	0.0617959	0.0425151	0.0171615	0.0480522	0.0205529	0.0430482	0.0208816	0.0491809
tci2_wsi3.0_chr_2	14000001	14100000	12073	0.025187	0.0160459	0.0382017	0.041601	0.0772353	0.0351662	0.0438833	0.0453569	0.0725535	0.0419577	0.0201638	0.0557411	0.0245446	0.0522099	0.0237235	0.0592111
tci2_wsi3.0_chr_2	14100001	14200000	5465	0.0179068	0.0245775	0.0456425	0.0408826	0.06574	0.0526149	0.0674579	0.0574967	0.0895497	0.0602467	0.01843	0.0434624	0.0293906	0.0421986	0.0213358	0.0473052
tci2_wsi3.0_chr_2	14200001	14300000	10868	0.0196164	0.0236865	0.0345538	0.0386934	0.0648909	0.0374825	0.0325015	0.0403683	0.0635208	0.042075	0.0158982	0.0497949	0.0236278	0.0540493	0.0219671	0.0541968
tci2_wsi3.0_chr_2	14300001	14400000	9867	0.0195947	0.0209839	0.0447107	0.0499634	0.0744779	0.0543736	0.0489104	0.0500125	0.0837723	0.0630617	0.0229378	0.0441009	0.0293094	0.0454009	0.0313381	0.056227
tci2_wsi3.0_chr_2	14400001	14500000	13167	0.0223281	0.0207367	0.0385344	0.0438256	0.0969393	0.0539707	0.0452199	0.0494664	0.0966137	0.0576296	0.0170756	0.0504494	0.0275167	0.0531964	0.0272839	0.0562733
tci2_wsi3.0_chr_2	14500001	14600000	6641	0.0200508	0.021315	0.0408487	0.0570317	0.0736537	0.062891	0.0462029	0.0670324	0.0793478	0.0670189	0.015546	0.0347674	0.0218381	0.0352097	0.0250389	0.0616812
tci2_wsi3.0_chr_2	14600001	14700000	13527	0.0185846	0.0229092	0.0404143	0.0411953	0.0647148	0.0448186	0.0563517	0.0605449	0.0805483	0.0628017	0.0110041	0.0314283	0.0195772	0.0347084	0.018507	0.04007
tci2_wsi3.0_chr_2	14700001	14800000	16836	0.0239462	0.0182862	0.0266072	0.032992	0.0571298	0.0335572	0.0352153	0.0402753	0.0717844	0.0413219	0.0116369	0.0354863	0.0148526	0.0341079	0.015228	0.0349899
tci2_wsi3.0_chr_2	14800001	14900000	9060	0.0149374	0.0272305	0.0419493	0.0442395	0.0792354	0.050033	0.0477484	0.0497497	0.0822755	0.0492847	0.014097	0.055727	0.024619	0.0604073	0.024849	0.0630667
tci2_wsi3.0_chr_2	14900001	15000000	10445	0.0263606	0.0292307	0.0551003	0.0534714	0.074933	0.0678697	0.0440239	0.0421146	0.0750006	0.0513077	0.0167755	0.0613278	0.0286925	0.0602539	0.0268423	0.0626585
tci2_wsi3.0_chr_2	15000001	15100000	14198	0.0187766	0.0179451	0.0476793	0.050857	0.0805092	0.0629337	0.043411	0.0488372	0.0792096	0.0612264	0.0162582	0.0525765	0.0283094	0.055805	0.029191	0.0594854
tci2_wsi3.0_chr_2	15100001	15200000	13780	0.0198507	0.0149034	0.032297	0.0325172	0.0584685	0.0392562	0.037467	0.0410271	0.0686154	0.0428572	0.0130814	0.0406937	0.0156839	0.0355463	0.0161731	0.0443036
tci2_wsi3.0_chr_2	15200001	15300000	19353	0.0235468	0.0156677	0.0261389	0.0283271	0.0642779	0.0333146	0.0309043	0.0321333	0.0662587	0.038049	0.00864725	0.035876	0.0127169	0.0336977	0.0137217	0.0411675
tci2_wsi3.0_chr_2	15300001	15400000	19755	0.0210881	0.0161477	0.0253406	0.0258537	0.0520713	0.0276155	0.0293472	0.029077	0.0565167	0.0310208	0.0102833	0.0315136	0.0164544	0.0323157	0.0150857	0.0417587
tci2_wsi3.0_chr_2	15400001	15500000	12849	0.0184001	0.0197354	0.0333529	0.0337962	0.0594805	0.0433091	0.0353756	0.0359611	0.0638628	0.044919	0.0143738	0.0369378	0.0226759	0.0374065	0.0206887	0.0423126
tci2_wsi3.0_chr_2	15500001	15600000	17855	0.0231502	0.0164554	0.0269563	0.0298564	0.0582464	0.0335263	0.0345633	0.0372387	0.0665202	0.0406805	0.0149332	0.0408617	0.0214703	0.0467266	0.0220897	0.0486777
tci2_wsi3.0_chr_2	15600001	15700000	16539	0.0174543	0.0172331	0.0406623	0.0436868	0.0825404	0.0522535	0.0456111	0.0472671	0.0869315	0.0602094	0.0153275	0.0525801	0.0254482	0.053481	0.0241899	0.0540202
tci2_wsi3.0_chr_2	15700001	15800000	11303	0.0193611	0.0237939	0.047445	0.0596171	0.0961827	0.067676	0.0540392	0.0618244	0.10966	0.0742024	0.0197611	0.0680209	0.0281218	0.0732671	0.0276519	0.0847353
tci2_wsi3.0_chr_2	15800001	15900000	22610	0.0189005	0.0155235	0.0313466	0.0384776	0.0612731	0.0465312	0.0406739	0.0453989	0.0657693	0.0524613	0.0113445	0.0394966	0.0213632	0.0405164	0.0218926	0.0465678
tci2_wsi3.0_chr_2	15900001	16000000	13750	0.0205868	0.0199811	0.0431996	0.0460434	0.068497	0.0520506	0.0508186	0.0529633	0.079401	0.0599822	0.0165925	0.0441015	0.0230834	0.0469404	0.0198118	0.0504411
tci2_wsi3.0_chr_2	16000001	16100000	8940	0.0204128	0.021256	0.03905	0.0492869	0.0848933	0.0453583	0.040578	0.0514968	0.0966533	0.0506556	0.0187056	0.0721409	0.023589	0.0660279	0.022433	0.0655619
tci2_wsi3.0_chr_2	16100001	16200000	13887	0.0236468	0.023768	0.0387884	0.0465525	0.0648953	0.047401	0.0467636	0.057249	0.0785855	0.0526074	0.0192977	0.0428771	0.0217709	0.0470725	0.0253443	0.0510142
tci2_wsi3.0_chr_2	16200001	16300000	19021	0.0195539	0.0202521	0.0335062	0.0369691	0.0816531	0.0425132	0.0381468	0.0415374	0.0810458	0.0469585	0.0136216	0.0530405	0.019955	0.0509165	0.0204609	0.0645106
tci2_wsi3.0_chr_2	16300001	16400000	13583	0.0220932	0.0188772	0.0310328	0.0347725	0.0563129	0.0392312	0.0350365	0.0354518	0.0635897	0.0426049	0.0142692	0.04633	0.0212551	0.0464158	0.0203422	0.054439
tci2_wsi3.0_chr_2	16400001	16500000	19917	0.0177856	0.0182591	0.0421188	0.044154	0.057472	0.0436048	0.0407055	0.0438729	0.0612552	0.0465862	0.0105218	0.0391003	0.0196486	0.0417484	0.0197536	0.0498645
tci2_wsi3.0_chr_2	16500001	16600000	21364	0.018753	0.0144981	0.0335226	0.0336719	0.0652056	0.0443078	0.0330943	0.0325649	0.064068	0.0359298	0.0100298	0.0319136	0.0169668	0.0383877	0.0166424	0.046408
tci2_wsi3.0_chr_2	16600001	16700000	23708	0.0187545	0.0185679	0.0357416	0.0384783	0.0625908	0.0440259	0.036547	0.039138	0.0582936	0.0425722	0.0106096	0.0367618	0.0177361	0.0375329	0.0148293	0.0391046
tci2_wsi3.0_chr_2	16700001	16800000	22507	0.0187745	0.0199582	0.0393882	0.0412334	0.0675396	0.0460373	0.0468902	0.0511314	0.0747797	0.0528477	0.014801	0.0449292	0.0226752	0.0423532	0.0225165	0.0505211
tci2_wsi3.0_chr_2	16800001	16900000	20399	0.0190933	0.0183316	0.0414139	0.0433966	0.0692905	0.0472233	0.0461824	0.0461341	0.0717078	0.0542004	0.0119519	0.0479179	0.0228912	0.0493814	0.0196873	0.0573766
tci2_wsi3.0_chr_2	16900001	17000000	11359	0.0234676	0.0170027	0.0362086	0.0488617	0.0634606	0.0443695	0.0531608	0.0670252	0.084982	0.0564381	0.0127067	0.0401202	0.0201131	0.0389637	0.0200534	0.0467995
tci2_wsi3.0_chr_2	17000001	17100000	13075	0.0195503	0.0269126	0.0409111	0.0430547	0.0691647	0.0451952	0.0605603	0.0638122	0.0847489	0.0599962	0.0160393	0.0476896	0.0249742	0.0483477	0.0248093	0.0507741
tci2_wsi3.0_chr_2	17100001	17200000	9818	0.0187118	0.0240843	0.0304966	0.0357572	0.0525106	0.0347869	0.0380422	0.0385345	0.0637494	0.0483899	0.010934	0.0360953	0.0173651	0.0422801	0.0219048	0.0456439
tci2_wsi3.0_chr_2	17200001	17300000	16836	0.017344	0.0176997	0.0273014	0.0313715	0.0608386	0.0344828	0.0358977	0.0351981	0.0745895	0.0448709	0.00957199	0.0368887	0.0179775	0.0405062	0.016079	0.0490158
tci2_wsi3.0_chr_2	17300001	17400000	9457	0.0172232	0.026556	0.0447994	0.0464902	0.0831885	0.0616326	0.0553891	0.0594414	0.0984128	0.0732365	0.0205516	0.0636751	0.0324735	0.0657281	0.0345242	0.0805472
tci2_wsi3.0_chr_2	17400001	17500000	3872	0.0246104	0.0274678	0.0442465	0.0514927	0.0905427	0.0589649	0.0552993	0.0638942	0.102933	0.0627153	0.0259367	0.0705505	0.0279717	0.0700711	0.0275759	0.0742657
tci2_wsi3.0_chr_2	17500001	17600000	11103	0.0259021	0.0188339	0.032086	0.0373718	0.077865	0.0422562	0.0518721	0.0481088	0.10019	0.05438	0.0187956	0.0602364	0.0298062	0.0665001	0.0247974	0.0826872
tci2_wsi3.0_chr_2	17600001	17700000	6915	0.0541581	0.0316754	0.0823174	0.0802083	0.129041	0.0926936	0.0660537	0.0674793	0.118348	0.0730051	0.0202071	0.0532046	0.0279799	0.0645759	0.0301021	0.0627586
tci2_wsi3.0_chr_2	17700001	17800000	18443	0.0249898	0.0207884	0.0414794	0.0407593	0.093162	0.0508345	0.0488729	0.0490042	0.100723	0.0549587	0.0164514	0.0674894	0.0265346	0.0632157	0.0237569	0.0825235
tci2_wsi3.0_chr_2	17800001	17900000	18431	0.0166856	0.0143559	0.0463221	0.0435029	0.0497294	0.0610428	0.0400908	0.0373769	0.0473237	0.0542016	0.00935917	0.0368164	0.016965	0.0358136	0.0175563	0.0439735
tci2_wsi3.0_chr_2	17900001	18000000	17539	0.0220151	0.0209569	0.0505015	0.0504884	0.0748453	0.0571946	0.0511746	0.0528389	0.080966	0.0551506	0.0175195	0.0469906	0.0293106	0.0457735	0.0227	0.049589
tci2_wsi3.0_chr_2	18000001	18100000	16775	0.0216418	0.0187304	0.0442413	0.0494852	0.085916	0.0555446	0.0443904	0.0468729	0.0787489	0.0540813	0.0128364	0.0430621	0.0198327	0.0441115	0.0182813	0.0480523
tci2_wsi3.0_chr_2	18100001	18200000	14488	0.0140983	0.0195208	0.0431196	0.0476804	0.0739589	0.0517226	0.0453476	0.0469076	0.0705949	0.0514512	0.0132424	0.0390307	0.0226661	0.0390086	0.0205693	0.0424932
tci2_wsi3.0_chr_2	18200001	18300000	16711	0.023059	0.0160691	0.0444571	0.0509764	0.0689287	0.0482488	0.0456875	0.0527936	0.0648612	0.0519	0.0120356	0.0362664	0.0189857	0.036866	0.0200051	0.0446244
tci2_wsi3.0_chr_2	18300001	18400000	10896	0.0143757	0.0166193	0.0401738	0.0443861	0.0491455	0.0490425	0.0388003	0.0414627	0.0498927	0.0401275	0.0125819	0.0511951	0.0185759	0.049735	0.0202306	0.055259
tci2_wsi3.0_chr_2	18400001	18500000	7451	0.0187125	0.017634	0.0317239	0.0255693	0.0388797	0.0231163	0.0421656	0.0402086	0.0541262	0.0482343	0.0133916	0.023506	0.0317518	0.0256498	0.0186963	0.0389969
tci2_wsi3.0_chr_2	18500001	18600000	7439	0.0182089	0.0114217	0.027857	0.0235825	0.0423148	0.0368253	0.0316162	0.0236378	0.0452539	0.0436175	0.0105224	0.0238317	0.0241472	0.0255885	0.0224094	0.035179
tci2_wsi3.0_chr_2	18600001	18700000	10825	0.0143146	0.0214539	0.0374875	0.03494	0.0527867	0.0706263	0.0312679	0.0304093	0.0473323	0.053811	0.0115057	0.0249642	0.0228031	0.0237339	0.0223771	0.03036
tci2_wsi3.0_chr_2	18700001	18800000	12521	0.0187967	0.0126874	0.0433837	0.036213	0.0674336	0.0593615	0.0353558	0.0295155	0.0534703	0.0491146	0.00885456	0.031999	0.0117444	0.0355509	0.014995	0.0397223
tci2_wsi3.0_chr_2	18800001	18900000	14604	0.0210839	0.015162	0.0566732	0.0675493	0.065664	0.0733133	0.0531619	0.0654952	0.0647123	0.0735511	0.017169	0.0527174	0.0234938	0.0651275	0.0212394	0.0586284
tci2_wsi3.0_chr_2	18900001	19000000	11825	0.0305273	0.0236222	0.0452556	0.053216	0.0734565	0.0512002	0.0413808	0.0449973	0.0738216	0.045532	0.0182747	0.0555711	0.0239526	0.0556959	0.022839	0.0579705
tci2_wsi3.0_chr_2	19000001	19100000	10553	0.0325574	0.0300042	0.0485994	0.0507369	0.0874887	0.0523102	0.0466509	0.0516931	0.0781785	0.0560339	0.0232142	0.0572318	0.0307989	0.0539159	0.0279739	0.0683541
tci2_wsi3.0_chr_2	19100001	19200000	17526	0.020561	0.0204632	0.0362656	0.0369054	0.0752824	0.0384033	0.0371977	0.0386216	0.0700419	0.0423868	0.0138471	0.0484368	0.0185657	0.0474284	0.016544	0.0535105
tci2_wsi3.0_chr_2	19200001	19300000	22275	0.0225635	0.0167201	0.0323786	0.0349492	0.0647236	0.0373776	0.03369	0.0366645	0.0672371	0.0396628	0.0150199	0.0431076	0.020144	0.04562	0.0199258	0.0497058
tci2_wsi3.0_chr_2	19300001	19400000	23075	0.0194653	0.0125189	0.0314497	0.0328767	0.0481187	0.034492	0.0325694	0.032467	0.0506022	0.0342775	0.00915272	0.0256347	0.015535	0.0238077	0.0140853	0.0318533
tci2_wsi3.0_chr_2	19400001	19500000	16632	0.0221816	0.0198513	0.0369589	0.0402524	0.0618682	0.0399614	0.0369599	0.0374707	0.0622421	0.0455645	0.0163308	0.0425606	0.0228235	0.0450845	0.0225087	0.048022
tci2_wsi3.0_chr_2	19500001	19600000	15345	0.0225743	0.0189841	0.042724	0.0461843	0.087959	0.043693	0.0416804	0.0481561	0.0815467	0.0447699	0.0170304	0.0498994	0.022171	0.0515988	0.0231505	0.0552449
tci2_wsi3.0_chr_2	19600001	19700000	20016	0.02439	0.0188131	0.0424956	0.0405106	0.080133	0.0495822	0.0363809	0.0389972	0.0739538	0.0456158	0.0136148	0.0452017	0.0209543	0.0449401	0.0188052	0.0516231
tci2_wsi3.0_chr_2	19700001	19800000	13279	0.0264846	0.0238026	0.0479348	0.045414	0.078618	0.0475847	0.0539003	0.0539969	0.0739445	0.0506076	0.0162834	0.0512136	0.0244964	0.0542781	0.0224126	0.0591767
tci2_wsi3.0_chr_2	19800001	19900000	18184	0.0223887	0.0196618	0.0378796	0.0384693	0.0746845	0.0474644	0.0376811	0.0385905	0.0679261	0.0455293	0.015172	0.0525601	0.0264938	0.0490678	0.0208668	0.0594125
tci2_wsi3.0_chr_2	19900001	20000000	15544	0.0212047	0.0197485	0.0373348	0.0469284	0.0863436	0.0482988	0.0443673	0.0507255	0.0774375	0.0504718	0.0158453	0.0574165	0.0235867	0.0580452	0.0254439	0.0634024
tci2_wsi3.0_chr_2	20000001	20100000	13651	0.0275633	0.0247846	0.0490472	0.0516279	0.0836765	0.0557292	0.0459145	0.0489988	0.0802372	0.0542125	0.019267	0.0556586	0.0283797	0.0550038	0.0268992	0.0583428
tci2_wsi3.0_chr_2	20100001	20200000	15358	0.0243065	0.0242958	0.0354376	0.0334875	0.0702398	0.0385879	0.0412196	0.0378677	0.066027	0.0446016	0.0168952	0.0454462	0.0222892	0.0420828	0.0203175	0.0494995
tci2_wsi3.0_chr_2	20200001	20300000	14707	0.0198753	0.0219561	0.0320337	0.0357577	0.0622626	0.0408517	0.0423429	0.043172	0.0713739	0.0470912	0.0136108	0.0455828	0.0232066	0.0440812	0.0181601	0.0464318
tci2_wsi3.0_chr_2	20300001	20400000	20764	0.0170737	0.0154265	0.0335628	0.0357452	0.0634495	0.0411557	0.0378576	0.0371894	0.0660209	0.0437252	0.0128229	0.0395333	0.0196209	0.0420671	0.0206804	0.0469588
tci2_wsi3.0_chr_2	20400001	20500000	20261	0.0183918	0.0185049	0.0374268	0.0327794	0.0583516	0.0398234	0.0405086	0.0359714	0.0581906	0.0419477	0.0125715	0.0422011	0.0223954	0.0442705	0.0196654	0.0543183
tci2_wsi3.0_chr_2	20500001	20600000	16513	0.0289053	0.0235959	0.0366302	0.0464675	0.0802428	0.045924	0.0375141	0.044753	0.0760249	0.0414583	0.0202127	0.0595256	0.023891	0.0635809	0.0282922	0.0599061
tci2_wsi3.0_chr_2	20600001	20700000	17857	0.0250882	0.0264317	0.0440587	0.0460212	0.0782484	0.0485685	0.0434893	0.0427531	0.0744859	0.0474894	0.0187906	0.0509769	0.023049	0.0521428	0.0223614	0.0573686
tci2_wsi3.0_chr_2	20700001	20800000	11943	0.0229047	0.0169582	0.0382126	0.0447026	0.0705656	0.046203	0.0371364	0.0408922	0.0608615	0.0456018	0.0181628	0.0426856	0.0202402	0.0396461	0.0258458	0.0482514
tci2_wsi3.0_chr_2	20800001	20900000	15459	0.0244226	0.0213716	0.0502238	0.0554405	0.0882679	0.0611778	0.0564636	0.0574745	0.0863014	0.0587901	0.0203128	0.0572799	0.0266701	0.0597593	0.0271837	0.0624164
tci2_wsi3.0_chr_2	20900001	21000000	19759	0.0267617	0.0186734	0.0381668	0.0386367	0.0778579	0.0430697	0.0370594	0.036581	0.0724019	0.0428392	0.0161246	0.0506922	0.0202332	0.0501811	0.0222705	0.0505436
tci2_wsi3.0_chr_2	21000001	21100000	7902	0.0228874	0.0259298	0.0465065	0.0494446	0.0798023	0.059858	0.0469897	0.0466535	0.075306	0.0513283	0.0215579	0.0585866	0.0336094	0.0548084	0.0286074	0.0639613
tci2_wsi3.0_chr_2	21100001	21200000	8494	0.0250873	0.022024	0.0328974	0.0326597	0.0642534	0.0344409	0.0396972	0.0411408	0.0638487	0.0416159	0.0153406	0.0506735	0.0220235	0.0514692	0.0183707	0.0549884
tci2_wsi3.0_chr_2	21200001	21300000	16783	0.0164376	0.01369	0.0276631	0.0278095	0.0486218	0.0331683	0.0269748	0.029103	0.0424572	0.0361075	0.0104766	0.0324255	0.0169471	0.0337085	0.0171028	0.0445646
tci2_wsi3.0_chr_2	21300001	21400000	15327	0.0167231	0.018724	0.0345179	0.0401456	0.0508435	0.046675	0.0362931	0.0397394	0.0528543	0.0444052	0.00952331	0.0335043	0.0193557	0.0334404	0.0181931	0.0389827
tci2_wsi3.0_chr_2	21400001	21500000	13906	0.0317704	0.0277218	0.049225	0.0531862	0.0810996	0.0584656	0.0485549	0.0534937	0.0847748	0.0607204	0.0175303	0.0566283	0.0217688	0.0614753	0.0277898	0.0629324
tci2_wsi3.0_chr_2	21500001	21600000	17325	0.0289109	0.0194894	0.0436307	0.0445874	0.0740283	0.048733	0.0393209	0.0400251	0.0709598	0.0473765	0.0131588	0.0447609	0.0215962	0.0472723	0.0221974	0.0516153
tci2_wsi3.0_chr_2	21600001	21700000	15015	0.0190075	0.0161065	0.035367	0.0400868	0.0606114	0.0464204	0.0328658	0.0385605	0.0607774	0.0427085	0.0133247	0.045873	0.0219684	0.0449682	0.0239011	0.045471
tci2_wsi3.0_chr_2	21700001	21800000	19767	0.0193899	0.0175388	0.0368495	0.0371378	0.0710845	0.048042	0.0330959	0.0341197	0.0643201	0.0459237	0.0118815	0.0417616	0.0227872	0.0413014	0.0228734	0.0513662
tci2_wsi3.0_chr_2	21800001	21900000	21108	0.0189891	0.0182523	0.0343358	0.033995	0.0657942	0.0370541	0.0310728	0.0317216	0.0629932	0.0337493	0.0110038	0.0538111	0.0212581	0.0493774	0.0210162	0.0568298
tci2_wsi3.0_chr_2	21900001	22000000	13643	0.0211818	0.0159189	0.0317675	0.0352389	0.0535899	0.04469	0.0281759	0.030641	0.0582958	0.0392295	0.0127637	0.0438774	0.0222962	0.0427895	0.0219204	0.0506571
tci2_wsi3.0_chr_2	22000001	22100000	17227	0.0244982	0.0158109	0.0273515	0.0333015	0.05364	0.0366662	0.0250792	0.027905	0.0508864	0.0331805	0.0139788	0.0405496	0.022031	0.0428576	0.0206832	0.0415668
tci2_wsi3.0_chr_2	22100001	22200000	14618	0.0243457	0.0285338	0.0443589	0.0499293	0.0777106	0.0574474	0.0408896	0.0460722	0.0708585	0.0513506	0.0217705	0.0573263	0.0294406	0.0581744	0.0314984	0.0626551
tci2_wsi3.0_chr_2	22200001	22300000	12546	0.0246078	0.0274556	0.0328827	0.0368981	0.0638607	0.045191	0.037644	0.0372847	0.0647135	0.0495947	0.0142214	0.042999	0.0238693	0.0448733	0.0233564	0.0497124
tci2_wsi3.0_chr_2	22300001	22400000	18944	0.0214958	0.0211571	0.0365192	0.038434	0.0747853	0.043676	0.0369926	0.0401972	0.0640095	0.0477713	0.0147302	0.048382	0.0207289	0.0469209	0.0222138	0.0499978
tci2_wsi3.0_chr_2	22400001	22500000	19351	0.0197788	0.0207402	0.0314994	0.037106	0.0650093	0.0411355	0.0361604	0.0397562	0.0668133	0.0411752	0.013095	0.042619	0.0195798	0.0414309	0.0199989	0.0438796
tci2_wsi3.0_chr_2	22500001	22600000	23916	0.0186058	0.01932	0.042776	0.0472671	0.0705101	0.0540492	0.0397512	0.0405175	0.0636365	0.0495747	0.0134491	0.0398961	0.0218722	0.0376331	0.0225439	0.0475515
tci2_wsi3.0_chr_2	22600001	22700000	20300	0.0270255	0.023966	0.0371827	0.0400124	0.0718989	0.0462582	0.0378586	0.0413905	0.0654996	0.0458549	0.0159711	0.048725	0.0236234	0.0494722	0.0228174	0.0567789
tci2_wsi3.0_chr_2	22700001	22800000	11723	0.0168072	0.0248088	0.0440721	0.0473099	0.0759525	0.05342	0.0412209	0.042604	0.0709866	0.0479411	0.014465	0.0446319	0.0182672	0.0451339	0.0202041	0.0508032
tci2_wsi3.0_chr_2	22800001	22900000	19007	0.019338	0.0196394	0.0413349	0.042577	0.0847941	0.0457366	0.0327106	0.0333456	0.0722318	0.0369728	0.0120453	0.0437845	0.0166967	0.045704	0.0164173	0.0486811
tci2_wsi3.0_chr_2	22900001	23000000	16580	0.0181264	0.0214433	0.0479985	0.0543561	0.0832127	0.0568156	0.0516886	0.0597654	0.0844349	0.0631849	0.0151047	0.0475868	0.0205485	0.0479898	0.01907	0.051772
tci2_wsi3.0_chr_2	23000001	23100000	17367	0.0147997	0.0189579	0.0355858	0.0390269	0.0689302	0.043032	0.0338404	0.0357764	0.0639164	0.0421436	0.00919713	0.0414249	0.0176805	0.0426804	0.018099	0.0536339
tci2_wsi3.0_chr_2	23100001	23200000	15397	0.0222169	0.0180348	0.0315802	0.0292335	0.0566056	0.0316725	0.0287264	0.0268663	0.0554291	0.0304406	0.0123694	0.0409777	0.0197916	0.0412386	0.0167701	0.0437802
tci2_wsi3.0_chr_2	23200001	23300000	12199	0.0204344	0.0168495	0.0339587	0.0395231	0.0463101	0.0294986	0.0332552	0.0307471	0.041962	0.0281375	0.0166385	0.0411404	0.0221376	0.038825	0.0227766	0.0324989
tci2_wsi3.0_chr_2	23300001	23400000	11573	0.0224999	0.0232968	0.0263814	0.0318852	0.0491201	0.0357137	0.0323013	0.036356	0.0560522	0.0420835	0.0151057	0.0388504	0.0233099	0.0427795	0.0201758	0.048305
tci2_wsi3.0_chr_2	23400001	23500000	20798	0.0249614	0.0183824	0.0324505	0.0428813	0.0718649	0.0537799	0.0262062	0.0330896	0.0681779	0.0449398	0.0128484	0.0410535	0.0215768	0.0408374	0.0197323	0.0420471
tci2_wsi3.0_chr_2	23500001	23600000	16060	0.0227603	0.01824	0.0358044	0.0402	0.0707523	0.0433855	0.0284421	0.0328607	0.0615158	0.0374391	0.0138461	0.0488188	0.0219279	0.0433045	0.0209742	0.0494253
tci2_wsi3.0_chr_2	23600001	23700000	20603	0.0217988	0.0194162	0.0406736	0.0472826	0.0755563	0.0569561	0.037638	0.0412068	0.0670325	0.0497087	0.0182291	0.0474091	0.0280975	0.0518665	0.02484	0.0630669
tci2_wsi3.0_chr_2	23700001	23800000	13643	0.0291229	0.0220734	0.0545158	0.0521653	0.0724738	0.0588044	0.037489	0.0380945	0.0626028	0.0448979	0.0206324	0.0442357	0.0275979	0.0384507	0.0282925	0.0555113
tci2_wsi3.0_chr_2	23800001	23900000	14870	0.022212	0.0221115	0.0388516	0.0428002	0.0642175	0.0398464	0.0370776	0.0417232	0.0629867	0.0427098	0.0167855	0.0431756	0.0211732	0.0457916	0.0222822	0.0471318
tci2_wsi3.0_chr_2	23900001	24000000	10208	0.0268199	0.0332801	0.054285	0.0703292	0.0893403	0.0706593	0.0404864	0.0401709	0.0678888	0.0510577	0.0208493	0.0422719	0.0276804	0.0375823	0.0251552	0.0513231
tci2_wsi3.0_chr_2	24000001	24100000	9707	0.0209097	0.0226711	0.0377481	0.0483066	0.0697657	0.0563067	0.0286828	0.0262257	0.0514842	0.0445137	0.0128505	0.0388983	0.0197214	0.0408062	0.0215187	0.0480381
tci2_wsi3.0_chr_2	24100001	24200000	12243	0.0238025	0.0232027	0.0428526	0.0439302	0.058917	0.057614	0.047558	0.0504033	0.05738	0.0672686	0.0136571	0.0398798	0.0243798	0.0406168	0.0222403	0.0524648
tci2_wsi3.0_chr_2	24200001	24300000	7191	0.0178184	0.0299832	0.0457711	0.0550203	0.0736368	0.0613109	0.0328755	0.0396369	0.0568512	0.0507537	0.0170484	0.0366258	0.0264104	0.0341965	0.0304202	0.0517877
tci2_wsi3.0_chr_2	24300001	24400000	8348	0.037503	0.0290812	0.0446475	0.0440316	0.0838898	0.0443197	0.0385836	0.0378802	0.0682337	0.0434538	0.0204735	0.0575559	0.024679	0.0560566	0.0283637	0.064252
tci2_wsi3.0_chr_2	24400001	24500000	10511	0.0283754	0.0355777	0.0663186	0.0736351	0.106778	0.0829413	0.0434375	0.0388038	0.0845313	0.0524887	0.0186604	0.0517696	0.0261964	0.0499993	0.0245382	0.048049
tci2_wsi3.0_chr_2	24500001	24600000	10571	0.0161382	0.0266994	0.048952	0.05374	0.0703604	0.0581278	0.0283819	0.0302559	0.049906	0.0348193	0.0165388	0.0457053	0.0203196	0.044886	0.0243623	0.0520301
tci2_wsi3.0_chr_2	24600001	24700000	14175	0.0166255	0.0219645	0.0375685	0.0367837	0.0743999	0.0413407	0.0303138	0.0285216	0.0600638	0.0359675	0.0111224	0.0480679	0.0156895	0.0403923	0.0166904	0.0494416
tci2_wsi3.0_chr_2	24700001	24800000	12512	0.0211279	0.0172517	0.0230513	0.0225671	0.0378067	0.0278719	0.0226776	0.0217999	0.0373299	0.0257677	0.00936442	0.0226571	0.0143659	0.0220175	0.0138327	0.0273596
tci2_wsi3.0_chr_2	24800001	24900000	16161	0.0216386	0.0198405	0.0339674	0.0385378	0.0488087	0.048585	0.0272599	0.0263925	0.0412119	0.0371747	0.0127674	0.0279189	0.020937	0.0312369	0.0233565	0.0410949
tci2_wsi3.0_chr_2	24900001	25000000	7136	0.0259669	0.0266052	0.0501993	0.0559374	0.0683013	0.0482679	0.0469619	0.0504626	0.0644775	0.0486433	0.0168077	0.0412035	0.0233401	0.0408156	0.0218987	0.0514869
tci2_wsi3.0_chr_2	25000001	25100000	10572	0.0152418	0.0255505	0.0511852	0.0527615	0.100592	0.0664047	0.0449891	0.0462315	0.0975997	0.0614011	0.0121436	0.0474425	0.0205603	0.0393974	0.0237165	0.0370147
tci2_wsi3.0_chr_2	25100001	25200000	11765	0.0252529	0.0298438	0.0675989	0.059479	0.111666	0.096654	0.0457254	0.03734	0.083171	0.0561318	0.0167959	0.0422192	0.0307421	0.041573	0.0315293	0.0514711
tci2_wsi3.0_chr_2	25200001	25300000	9770	0.0221181	0.0306385	0.0408601	0.0508114	0.076944	0.0548167	0.0477709	0.0463068	0.0780551	0.054197	0.0196417	0.0491961	0.0285932	0.0477461	0.0262097	0.0543956
tci2_wsi3.0_chr_2	25300001	25400000	11805	0.021396	0.0287816	0.0594508	0.0651394	0.0993548	0.0789714	0.0401307	0.0444132	0.0738936	0.0496938	0.0178795	0.0412478	0.0297056	0.0419906	0.0274212	0.0466846
tci2_wsi3.0_chr_2	25400001	25500000	9479	0.0199924	0.0190266	0.0434347	0.0431653	0.0897579	0.0343728	0.0367419	0.0362216	0.0791824	0.0327239	0.0207882	0.0721427	0.03269	0.0648429	0.0313275	0.0761307
tci2_wsi3.0_chr_2	25500001	25600000	7295	0.027303	0.0350812	0.0545024	0.0627593	0.0817877	0.0555947	0.0449504	0.053693	0.0592735	0.0409274	0.0208676	0.0456308	0.0265187	0.0520169	0.0322273	0.0515297
tci2_wsi3.0_chr_2	25600001	25700000	9095	0.0253298	0.0306152	0.0518658	0.058019	0.112834	0.0641141	0.047491	0.0434941	0.0882418	0.0456823	0.0168867	0.051183	0.0264531	0.0542563	0.0199212	0.0701127
tci2_wsi3.0_chr_2	25700001	25800000	9926	0.0192469	0.0217438	0.0442091	0.0456591	0.0596142	0.0575389	0.023792	0.0250998	0.0406131	0.0340637	0.015394	0.0309602	0.0199857	0.0325021	0.0158876	0.0381493
tci2_wsi3.0_chr_2	25800001	25900000	12367	0.0190203	0.0224098	0.0444857	0.0390558	0.0554808	0.050503	0.0321119	0.0270375	0.0423581	0.0361862	0.00981559	0.0312202	0.0176811	0.0290277	0.0162636	0.0361272
tci2_wsi3.0_chr_2	25900001	26000000	11064	0.0196382	0.0265979	0.0438216	0.044893	0.0774399	0.0573899	0.0500511	0.0564643	0.0898648	0.0625676	0.0161121	0.0373695	0.0203049	0.0372859	0.0230219	0.0500333
tci2_wsi3.0_chr_2	26000001	26100000	8436	0.0238873	0.0308157	0.0534338	0.0437166	0.064639	0.0538186	0.0357178	0.0427898	0.0608759	0.058197	0.0197459	0.0482622	0.0324768	0.043065	0.0279909	0.0611046
tci2_wsi3.0_chr_2	26100001	26200000	9914	0.016855	0.0196965	0.0402051	0.0398669	0.0742252	0.0499562	0.0311849	0.0305317	0.0703543	0.0356049	0.0141029	0.0528438	0.019262	0.0581421	0.0161959	0.0805278
tci2_wsi3.0_chr_2	26200001	26300000	13776	0.0199094	0.0145112	0.0382903	0.0386213	0.060187	0.0495037	0.0320456	0.0268386	0.0468224	0.0429124	0.00793501	0.0181643	0.0131661	0.0162627	0.0127043	0.0211846
tci2_wsi3.0_chr_2	26300001	26400000	14644	0.0187693	0.0225416	0.0388171	0.0427055	0.0879816	0.0604076	0.0287571	0.027564	0.0576085	0.0343945	0.00778351	0.0329864	0.0180565	0.0279	0.0162919	0.0332263
tci2_wsi3.0_chr_2	26400001	26500000	21638	0.0155085	0.0112216	0.0281271	0.0287975	0.051731	0.0273922	0.0204909	0.021514	0.048871	0.0202046	0.00716475	0.0284689	0.00922132	0.0264041	0.00781326	0.0324228
tci2_wsi3.0_chr_2	26500001	26600000	20116	0.0151412	0.00973285	0.0237289	0.0225143	0.0805538	0.0424879	0.0162253	0.0161122	0.067101	0.0334787	0.00656771	0.0492777	0.0165974	0.0451174	0.013585	0.042238
tci2_wsi3.0_chr_2	26600001	26700000	13637	0.0142242	0.0158632	0.0417516	0.0443501	0.0817969	0.0463474	0.0348386	0.0369542	0.0741569	0.0387438	0.00664564	0.0332589	0.0119003	0.0353155	0.0129862	0.0356524
tci2_wsi3.0_chr_2	26700001	26800000	8604	0.0251959	0.0182207	0.0432107	0.0441831	0.0650638	0.0367355	0.0469256	0.0508748	0.0828182	0.0423328	0.00939105	0.0400592	0.014515	0.047449	0.0184224	0.0524379
tci2_wsi3.0_chr_2	26800001	26900000	7866	0.0289961	0.0223344	0.091349	0.0905704	0.142395	0.0691829	0.0777153	0.0735984	0.118782	0.0549332	0.0136993	0.0478425	0.0240612	0.0478938	0.0229426	0.061299
tci2_wsi3.0_chr_2	26900001	27000000	11055	0.0266747	0.0235857	0.0563508	0.0516593	0.139493	0.0510597	0.0635943	0.0599663	0.154859	0.0599202	0.0150526	0.0591171	0.0235694	0.0632998	0.0235555	0.0770026
tci2_wsi3.0_chr_2	27000001	27100000	14492	0.0259437	0.0239494	0.0652635	0.0704025	0.132947	0.0591474	0.0492537	0.0507162	0.116278	0.0427425	0.0199249	0.0729197	0.030504	0.0689547	0.0268168	0.0889549
tci2_wsi3.0_chr_2	27100001	27200000	10585	0.0210196	0.0268069	0.0624811	0.0807569	0.0726286	0.0936266	0.0408512	0.0511934	0.0529942	0.0672468	0.02023	0.0348514	0.0296474	0.0457092	0.0185798	0.0572579
tci2_wsi3.0_chr_2	27200001	27300000	9566	0.0177467	0.0207801	0.0634837	0.0797066	0.108163	0.0678885	0.0539136	0.0660923	0.0975039	0.0565662	0.0136161	0.0428311	0.0157989	0.0420592	0.0137807	0.0554033
tci2_wsi3.0_chr_2	27300001	27400000	10440	0.026551	0.0128908	0.0242752	0.0223223	0.0430563	0.0259339	0.0199787	0.0182011	0.0368224	0.0246195	0.0104897	0.025245	0.0159866	0.0199841	0.0114786	0.0300212
tci2_wsi3.0_chr_2	27400001	27500000	9634	0.0164524	0.0178472	0.049233	0.0522108	0.116457	0.037603	0.0466336	0.0448771	0.0985497	0.0314169	0.0122414	0.0404556	0.0126551	0.040358	0.0155151	0.0590749
tci2_wsi3.0_chr_2	27500001	27600000	12795	0.0194373	0.0122498	0.0379267	0.0397208	0.116566	0.0320684	0.0248651	0.0270717	0.0846783	0.0221346	0.00593912	0.0494732	0.0108354	0.0549617	0.0127342	0.0749884
tci2_wsi3.0_chr_2	27600001	27700000	12534	0.0217138	0.0193953	0.0573534	0.0741833	0.121696	0.0688816	0.0409728	0.0547647	0.098999	0.0495924	0.0142757	0.0430045	0.0218978	0.0388905	0.0287634	0.0543625
tci2_wsi3.0_chr_2	27700001	27800000	13593	0.0229791	0.0199713	0.0695896	0.0650127	0.132226	0.0744326	0.057931	0.057157	0.118247	0.0673824	0.0142111	0.0469423	0.0208905	0.0485497	0.0204868	0.0505531
tci2_wsi3.0_chr_2	27800001	27900000	8691	0.0232653	0.037415	0.0540458	0.0568171	0.0894722	0.0641095	0.0448481	0.0579315	0.0968486	0.0627191	0.0184092	0.0532379	0.0243726	0.0550156	0.0247412	0.0612248
tci2_wsi3.0_chr_2	27900001	28000000	5177	0.0251676	0.0321396	0.0427087	0.0360009	0.0498623	0.0470942	0.0425666	0.0365642	0.0516134	0.0453061	0.0169421	0.03687	0.0261477	0.0255378	0.0226227	0.0475636
tci2_wsi3.0_chr_2	28000001	28100000	11049	0.0223617	0.0147928	0.0574123	0.0579603	0.0948589	0.0743155	0.0503277	0.04698	0.083491	0.0677912	0.0194679	0.0450446	0.0256065	0.046064	0.0285329	0.0522671
tci2_wsi3.0_chr_2	28100001	28200000	9893	0.0225113	0.0206989	0.057618	0.049393	0.0819601	0.06268	0.0368064	0.0354845	0.0741965	0.0442523	0.0113284	0.0391352	0.0140883	0.0430232	0.0194143	0.0462915
tci2_wsi3.0_chr_2	28200001	28300000	11762	0.0207709	0.0214355	0.0611714	0.0661506	0.106935	0.0743217	0.0462223	0.0471804	0.0851948	0.0547635	0.0177692	0.0395884	0.0224655	0.0427291	0.0250448	0.0386331
tci2_wsi3.0_chr_2	28300001	28400000	19405	0.0307316	0.0226327	0.0751115	0.0834069	0.128009	0.0933608	0.0480332	0.0496797	0.0937558	0.0652893	0.0161856	0.0523938	0.0277202	0.0525631	0.0236038	0.0655282
tci2_wsi3.0_chr_2	28400001	28500000	9782	0.0147474	0.0219462	0.0699101	0.0875377	0.105825	0.0820499	0.0420464	0.0508906	0.0834701	0.0560942	0.0130991	0.045209	0.0201431	0.0438302	0.0221658	0.0514664
tci2_wsi3.0_chr_2	28500001	28600000	17556	0.0260138	0.0169254	0.0568993	0.0579289	0.0880587	0.0599291	0.0462285	0.0437356	0.0839063	0.0511493	0.0109778	0.0443933	0.023383	0.0424041	0.0216789	0.0494444
tci2_wsi3.0_chr_2	28600001	28700000	13414	0.0234102	0.0179136	0.0651966	0.0688336	0.0998474	0.0733836	0.0557153	0.0570787	0.103504	0.0636521	0.018117	0.0607477	0.034247	0.0608274	0.0328286	0.0679997
tci2_wsi3.0_chr_2	28700001	28800000	10131	0.019597	0.0231053	0.0626461	0.0716624	0.089754	0.0810707	0.0501488	0.0549659	0.0762061	0.064338	0.018219	0.0608051	0.0271654	0.055791	0.02649	0.0556205
tci2_wsi3.0_chr_2	28800001	28900000	9547	0.0161082	0.0284392	0.0428213	0.0468327	0.0539804	0.0568491	0.0380742	0.0377462	0.0648395	0.043822	0.0150017	0.0344332	0.0311879	0.0406418	0.0252575	0.048056
tci2_wsi3.0_chr_2	28900001	29000000	8439	0.0216406	0.0173988	0.0564909	0.0451466	0.0637825	0.0469176	0.0411087	0.0310742	0.0526176	0.0389586	0.018793	0.0476865	0.0297708	0.0391242	0.0227563	0.04107
tci2_wsi3.0_chr_2	29000001	29100000	6107	0.00345153	0.0398488	0.0534301	0.0696182	0.0746208	0.0607811	0.0369315	0.0483989	0.0816372	0.044231	0.0122278	0.0697063	0.0374735	0.0585733	0.0266078	0.0420998
tci2_wsi3.0_chr_2	29100001	29200000	13971	0.0297443	0.0224666	0.0563894	0.0700258	0.0909257	0.0634422	0.0480523	0.0590694	0.0750996	0.0576042	0.0178712	0.0387145	0.0264183	0.0385189	0.0253047	0.0520484
tci2_wsi3.0_chr_2	29200001	29300000	17273	0.0202733	0.0262624	0.0607497	0.0641077	0.100006	0.0692665	0.0433321	0.0459292	0.0797091	0.051917	0.0183759	0.0484593	0.0272637	0.0500061	0.0265589	0.0591136
tci2_wsi3.0_chr_2	29300001	29400000	12418	0.0184506	0.0146094	0.0438607	0.045585	0.0853007	0.0534235	0.0395845	0.0415154	0.079641	0.0453473	0.0166631	0.0557956	0.0247392	0.0503172	0.0312491	0.0663075
tci2_wsi3.0_chr_2	29400001	29500000	15517	0.0248509	0.0206592	0.0440994	0.0482332	0.0735278	0.0439308	0.0404632	0.0440723	0.0704646	0.0421266	0.0122739	0.0457005	0.017176	0.0448158	0.0185137	0.0458407
tci2_wsi3.0_chr_2	29500001	29600000	13755	0.0165588	0.0127884	0.0373589	0.0316879	0.0461958	0.04016	0.036837	0.0353125	0.0479489	0.0424707	0.0121525	0.0280363	0.0173302	0.0285856	0.0183786	0.0247398
tci2_wsi3.0_chr_2	29600001	29700000	12234	0.0269217	0.0237382	0.0537378	0.0532914	0.0789015	0.0596211	0.0526407	0.0513186	0.080968	0.0642262	0.0153908	0.047624	0.0277607	0.0448011	0.0285633	0.0544333
tci2_wsi3.0_chr_2	29700001	29800000	11013	0.0269585	0.0199581	0.0503935	0.0579703	0.0979983	0.0559178	0.0393631	0.0465077	0.0963321	0.0508735	0.0150579	0.0514942	0.0252615	0.0594981	0.0223482	0.0712478
tci2_wsi3.0_chr_2	29800001	29900000	8344	0.0275412	0.0183048	0.0560935	0.0771387	0.10538	0.0699837	0.0599766	0.0709248	0.10143	0.0716495	0.0184789	0.025457	0.0190492	0.0336207	0.0225444	0.0358922
tci2_wsi3.0_chr_2	29900001	30000000	9986	0.0150499	0.0129132	0.062932	0.0692505	0.0944846	0.0743677	0.0703871	0.073988	0.0985686	0.0762348	0.012854	0.0279732	0.0198267	0.0290147	0.0234849	0.0412021
tci2_wsi3.0_chr_2	30000001	30100000	12168	0.0300944	0.0213792	0.0477224	0.0492061	0.0741474	0.0519347	0.0460168	0.0472848	0.0774768	0.0498116	0.0156249	0.0343577	0.0236002	0.0363454	0.023667	0.047981
tci2_wsi3.0_chr_2	30100001	30200000	12251	0.0150187	0.0164071	0.0298415	0.0333665	0.0714264	0.0377664	0.0284589	0.0325064	0.0668055	0.0306064	0.0136794	0.0398948	0.0205772	0.0346155	0.020817	0.0456049
tci2_wsi3.0_chr_2	30200001	30300000	9332	0.0316163	0.0388223	0.0753706	0.0800897	0.120703	0.0743644	0.0616153	0.0580521	0.102453	0.0591576	0.0209668	0.0532047	0.0315912	0.0510137	0.0329049	0.0594273
tci2_wsi3.0_chr_2	30300001	30400000	15674	0.0172328	0.0240254	0.0427934	0.0449392	0.088708	0.0574345	0.0357585	0.0398955	0.0775941	0.049847	0.0141667	0.047875	0.0247431	0.0494472	0.0244658	0.0536875
tci2_wsi3.0_chr_2	30400001	30500000	11958	0.015146	0.0278354	0.0543583	0.0585269	0.0822849	0.0640309	0.0443394	0.0460419	0.0681412	0.0527096	0.0155353	0.0413597	0.0310369	0.0444151	0.0253009	0.0534329
tci2_wsi3.0_chr_2	30500001	30600000	14526	0.0244805	0.023099	0.0493754	0.0529214	0.0907816	0.0594825	0.0416942	0.0442005	0.0773149	0.0538848	0.0165519	0.0527666	0.0265637	0.0495817	0.0292517	0.0708426
tci2_wsi3.0_chr_2	30600001	30700000	20286	0.0206937	0.0250496	0.0610849	0.0763385	0.101068	0.0824073	0.0388421	0.050451	0.0851842	0.0546526	0.0197001	0.0544521	0.029323	0.0487487	0.0344225	0.0706833
tci2_wsi3.0_chr_2	30700001	30800000	12326	0.0222015	0.0241825	0.0457785	0.0604392	0.0784484	0.0679831	0.0346081	0.0473394	0.0720568	0.0575262	0.0133212	0.0350947	0.0242879	0.0326496	0.0265998	0.0435681
tci2_wsi3.0_chr_2	30800001	30900000	18935	0.0208635	0.0237277	0.0455019	0.050419	0.0802728	0.0660882	0.0363402	0.0395066	0.0661695	0.0454563	0.0136698	0.0395553	0.0285993	0.0384958	0.023683	0.0528461
tci2_wsi3.0_chr_2	30900001	31000000	15076	0.0185873	0.0234338	0.0609632	0.0730816	0.0991816	0.078397	0.0468873	0.0565117	0.0763636	0.058764	0.0183479	0.0508706	0.0361675	0.0497207	0.0355064	0.0711494
tci2_wsi3.0_chr_2	31000001	31100000	8985	0.0209611	0.0315652	0.0559014	0.0516238	0.0982895	0.0755879	0.0721894	0.0616376	0.117871	0.0679792	0.0217105	0.0505269	0.0347826	0.0496415	0.0284992	0.0718352
tci2_wsi3.0_chr_2	31100001	31200000	8780	0.0222241	0.0275266	0.0350562	0.0346177	0.0778635	0.0321871	0.027031	0.0365965	0.0969124	0.0520071	0.0154023	0.0637218	0.0357781	0.0594988	0.0361161	0.0626585
tci2_wsi3.0_chr_2	31200001	31300000	18044	0.0172282	0.0156477	0.0366509	0.0395215	0.0410332	0.0489406	0.0333666	0.0363086	0.038922	0.0440877	0.0107817	0.0296834	0.0279595	0.0305225	0.0236167	0.0464032
tci2_wsi3.0_chr_2	31300001	31400000	14039	0.0204595	0.0237935	0.0533479	0.0549631	0.0718747	0.0673209	0.041193	0.0417751	0.06663	0.0563592	0.0146826	0.0434726	0.0267552	0.0494178	0.0246856	0.0459127
tci2_wsi3.0_chr_2	31400001	31500000	15773	0.015727	0.0190988	0.0433698	0.0444176	0.0789714	0.0510909	0.0345476	0.035566	0.0700596	0.0437282	0.0121223	0.064287	0.0195934	0.0635848	0.022049	0.0748876
tci2_wsi3.0_chr_2	31500001	31600000	13962	0.0144911	0.0144467	0.0489353	0.0472942	0.0768225	0.0526636	0.045987	0.0466575	0.0728518	0.0531457	0.0120554	0.0311821	0.0224002	0.0292962	0.0187439	0.0396091
tci2_wsi3.0_chr_2	31600001	31700000	16431	0.00917052	0.0101484	0.0377602	0.0388743	0.0565003	0.0475634	0.0471166	0.0458793	0.063491	0.0517484	0.00921735	0.0381241	0.0233175	0.0303407	0.0189663	0.0283589
tci2_wsi3.0_chr_2	31700001	31800000	19459	0.0111269	0.0135562	0.0384659	0.0404742	0.0540863	0.0432442	0.0445399	0.0449511	0.05415	0.0425013	0.0113604	0.0349112	0.02207	0.0295779	0.0183512	0.0304017
tci2_wsi3.0_chr_2	31800001	31900000	10671	0.0276351	0.0298502	0.0417639	0.0460874	0.107014	0.0593661	0.0492604	0.0480044	0.111001	0.0534592	0.017204	0.0645321	0.0386077	0.0636203	0.0393516	0.0616518
tci2_wsi3.0_chr_2	31900001	32000000	12440	0.0233906	0.0244777	0.0633679	0.0748192	0.108388	0.0886114	0.0689411	0.0816875	0.110642	0.0811507	0.0179925	0.0758275	0.0414048	0.0830012	0.0495487	0.0463073
tci2_wsi3.0_chr_2	32000001	32100000	18181	0.0220245	0.024261	0.0615646	0.0679853	0.094015	0.0749705	0.0496731	0.0538521	0.0793172	0.0625956	0.014219	0.0461286	0.027631	0.0442215	0.0272555	0.0535861
tci2_wsi3.0_chr_2	32100001	32200000	16971	0.0255212	0.0240831	0.0934997	0.0963015	0.122939	0.112636	0.0715039	0.0735996	0.0982218	0.0940182	0.0192358	0.0518279	0.0439444	0.0481657	0.0411464	0.0692687
tci2_wsi3.0_chr_2	32200001	32300000	12325	0.0159921	0.0151771	0.0394863	0.0444327	0.0678006	0.0467664	0.0333272	0.037086	0.0611392	0.0464656	0.00810018	0.0344946	0.0228992	0.0371114	0.0252644	0.05018
tci2_wsi3.0_chr_2	32300001	32400000	13354	0.0203865	0.0213514	0.0570755	0.0677729	0.123905	0.0702347	0.0492501	0.0525026	0.106851	0.0621732	0.0123188	0.0534363	0.0212814	0.0502926	0.0241751	0.0679212
tci2_wsi3.0_chr_2	32400001	32500000	11821	0.0268168	0.0260768	0.0749429	0.0844951	0.129773	0.114143	0.0487064	0.0546669	0.0880617	0.0778731	0.0113263	0.0496373	0.0333654	0.0445412	0.0323229	0.0550448
tci2_wsi3.0_chr_2	32500001	32600000	9462	0.013832	0.0226533	0.0569815	0.0725432	0.0977693	0.0848006	0.06329	0.0758884	0.121469	0.0852084	0.0188515	0.0425902	0.0296816	0.0491696	0.0331964	0.0536254
tci2_wsi3.0_chr_2	32600001	32700000	9849	0.0132269	0.0175052	0.0519556	0.0496524	0.0715418	0.0650618	0.0505727	0.0466491	0.073407	0.0629477	0.0114634	0.034778	0.0226192	0.0319881	0.0256843	0.0422806
tci2_wsi3.0_chr_2	32700001	32800000	6598	0.0211403	0.0116698	0.0234586	0.0277752	0.0533198	0.0355519	0.0271777	0.0294023	0.0584668	0.0376604	0.0102057	0.0238575	0.0134163	0.0261288	0.0129779	0.0279464
tci2_wsi3.0_chr_2	32800001	32900000	10469	0.0209942	0.0151809	0.0245478	0.0269527	0.0372744	0.0349356	0.0324414	0.0325612	0.0420248	0.0312544	0.00976786	0.0428164	0.0263921	0.0415906	0.0268141	0.039887
tci2_wsi3.0_chr_2	32900001	33000000	6922	0.0207232	0.014528	0.0211927	0.022472	0.0349465	0.0389786	0.031696	0.030416	0.0402968	0.0476096	0.0151852	0.0278178	0.0256631	0.0264723	0.0269658	0.046973
tci2_wsi3.0_chr_2	33000001	33100000	7988	0.0165629	0.0171871	0.0227907	0.0279016	0.0392374	0.0584267	0.0293242	0.0365432	0.0306331	0.0693164	0.0143404	0.044118	0.0398413	0.0522156	0.0304158	0.086022
tci2_wsi3.0_chr_2	33100001	33200000	10028	0.0227388	0.0178497	0.03132	0.032291	0.0634566	0.0723799	0.0347311	0.0344752	0.0563465	0.0766865	0.00838282	0.0512946	0.0360894	0.0491643	0.0367905	0.110526
tci2_wsi3.0_chr_2	33200001	33300000	8388	0.021767	0.0242126	0.0439059	0.0535857	0.0753523	0.0539193	0.0378152	0.0463927	0.0661067	0.0479834	0.0136744	0.0435791	0.020637	0.0376355	0.0210708	0.0376943
tci2_wsi3.0_chr_2	33300001	33400000	10663	0.0340201	0.0253902	0.0727101	0.0980335	0.117164	0.103024	0.0620836	0.0833593	0.0984367	0.0829927	0.0180899	0.0427286	0.0272885	0.0427547	0.0265495	0.0460474
tci2_wsi3.0_chr_2	33400001	33500000	13477	0.0196478	0.0183271	0.0657038	0.0775415	0.0982394	0.0906369	0.0625494	0.0734494	0.0820495	0.0860534	0.0150877	0.0367743	0.021012	0.0345806	0.0217948	0.0449262
tci2_wsi3.0_chr_2	33500001	33600000	14937	0.0248097	0.013734	0.05849	0.0658168	0.105198	0.0704606	0.0455466	0.0544676	0.091884	0.0622697	0.00749914	0.0405455	0.0180061	0.0391292	0.0200946	0.0509517
tci2_wsi3.0_chr_2	33600001	33700000	11645	0.0260426	0.0269319	0.077163	0.0798702	0.119632	0.101606	0.0628353	0.0664344	0.106918	0.0928578	0.0205575	0.0725922	0.0417104	0.0826897	0.0392451	0.0907861
tci2_wsi3.0_chr_2	33700001	33800000	14745	0.0244604	0.0209816	0.0731691	0.0729774	0.123126	0.0992265	0.0599972	0.0562552	0.10484	0.0814816	0.015038	0.0579922	0.0305134	0.0571913	0.0314641	0.0720742
tci2_wsi3.0_chr_2	33800001	33900000	4356	0.0281859	0.0244497	0.0541484	0.0568017	0.0792967	0.0785708	0.0531571	0.0509222	0.0849915	0.0619141	0.017647	0.0582687	0.0396179	0.0468232	0.0269062	0.0677022
tci2_wsi3.0_chr_2	33900001	34000000	9004	0.0316538	0.0245082	0.0489149	0.0583293	0.0793946	0.0631462	0.0438121	0.0438833	0.0778875	0.063337	0.0154992	0.050877	0.0326753	0.0544767	0.0340601	0.0691251
tci2_wsi3.0_chr_2	34000001	34100000	6925	0.0254395	0.0191636	0.0393685	0.0424756	0.0577872	0.0515832	0.037224	0.0377722	0.0466323	0.0415976	0.0132362	0.0455531	0.030889	0.048514	0.0262322	0.0462363
tci2_wsi3.0_chr_2	34100001	34200000	4863	0.0186806	0.0266439	0.0659875	0.0797504	0.103983	0.106674	0.0458211	0.0524192	0.086886	0.071797	0.0182099	0.0522583	0.0370821	0.0614711	0.0394662	0.0636263
tci2_wsi3.0_chr_2	34200001	34300000	8665	0.0208417	0.0237185	0.0547284	0.070386	0.10709	0.0911806	0.049023	0.0664548	0.0944922	0.083153	0.0190113	0.0594455	0.0363493	0.052178	0.0350743	0.0605598
tci2_wsi3.0_chr_2	34300001	34400000	12340	0.0261231	0.0191043	0.0416504	0.0431611	0.0683097	0.0636044	0.0288194	0.0288317	0.0524405	0.0466717	0.0113474	0.031421	0.0267426	0.0305688	0.0234593	0.0385057
tci2_wsi3.0_chr_2	34400001	34500000	15004	0.0191798	0.0251651	0.0530945	0.0711755	0.0915706	0.0755732	0.0329676	0.0392392	0.063242	0.0496313	0.0132538	0.0364591	0.0257704	0.0367611	0.0250178	0.0507546
tci2_wsi3.0_chr_2	34500001	34600000	10696	0.0286491	0.0285501	0.0556947	0.0695245	0.0762874	0.0756116	0.0491963	0.0551252	0.0619122	0.0638717	0.0166833	0.0460459	0.0339573	0.0424378	0.0392172	0.0602573
tci2_wsi3.0_chr_2	34600001	34700000	14712	0.015393	0.0221049	0.0665783	0.0760845	0.0961573	0.0814627	0.0530282	0.0578968	0.0808439	0.0656837	0.0155966	0.048868	0.0292871	0.0469677	0.0306497	0.0604359
tci2_wsi3.0_chr_2	34700001	34800000	14808	0.0210071	0.0279772	0.0368263	0.0418324	0.0671486	0.0476859	0.0391429	0.0381008	0.0668326	0.052959	0.015198	0.0480362	0.0358979	0.047768	0.0321575	0.0616453
tci2_wsi3.0_chr_2	34800001	34900000	18445	0.0222856	0.0194668	0.0371016	0.0413889	0.0672089	0.0472875	0.0313299	0.035977	0.0626469	0.0436993	0.014585	0.0471315	0.026946	0.0427895	0.0291422	0.0504554
tci2_wsi3.0_chr_2	34900001	35000000	11817	0.0228582	0.0215381	0.0354612	0.0424488	0.0772594	0.0435753	0.0365263	0.0478554	0.0770751	0.0410231	0.0131578	0.0511867	0.0237903	0.0539459	0.0234405	0.0562737
tci2_wsi3.0_chr_2	35000001	35100000	16952	0.0193469	0.0184778	0.0387184	0.0390335	0.0733019	0.0533837	0.0335195	0.0344333	0.0627417	0.0423756	0.00938497	0.0505458	0.0231514	0.0492169	0.021199	0.0624965
tci2_wsi3.0_chr_2	35100001	35200000	18635	0.0247176	0.0317967	0.0429607	0.0487709	0.0821412	0.0608448	0.0364542	0.0381798	0.0782041	0.0489784	0.0151851	0.0556759	0.0290085	0.0539374	0.0278046	0.0666191
tci2_wsi3.0_chr_2	35200001	35300000	15371	0.0174811	0.0189143	0.0319087	0.0333926	0.0607911	0.0401862	0.0274789	0.0296185	0.051877	0.0439351	0.00973785	0.0331266	0.0258382	0.0320317	0.0275815	0.0470837
tci2_wsi3.0_chr_2	35300001	35400000	12632	0.021582	0.0199135	0.0358015	0.0384081	0.0612883	0.0479971	0.0328201	0.0334197	0.0574449	0.0433642	0.012278	0.0371931	0.0229116	0.0365808	0.0234844	0.0479876
tci2_wsi3.0_chr_2	35400001	35500000	17896	0.016338	0.0211497	0.0337502	0.0370345	0.0672282	0.0499821	0.0275774	0.0295433	0.0653179	0.03993	0.0104842	0.0482127	0.0215434	0.0487909	0.0229492	0.0660082
tci2_wsi3.0_chr_2	35500001	35600000	13437	0.0207401	0.0245619	0.0499155	0.0553247	0.113098	0.0729938	0.0313429	0.0333115	0.0949245	0.0519574	0.0127772	0.0560225	0.0306066	0.057139	0.0272255	0.0621491
tci2_wsi3.0_chr_2	35600001	35700000	16593	0.0268266	0.0279306	0.0494578	0.0534087	0.0889911	0.0668388	0.0360785	0.0392681	0.0688105	0.0459485	0.016025	0.0474144	0.0289023	0.0453082	0.0281495	0.0568016
tci2_wsi3.0_chr_2	35700001	35800000	18550	0.0261898	0.0236711	0.0407131	0.0373414	0.0496312	0.0620995	0.0329688	0.0304089	0.0540746	0.0501977	0.0109973	0.0533372	0.0338401	0.044185	0.0339309	0.0751072
tci2_wsi3.0_chr_2	35800001	35900000	16355	0.0359529	0.0319634	0.0483243	0.0576927	0.0651168	0.0839844	0.0384014	0.0466805	0.0662719	0.0649617	0.0162153	0.0575383	0.0400923	0.0518857	0.0359008	0.0766519
tci2_wsi3.0_chr_2	35900001	36000000	14670	0.0346827	0.0352445	0.0640076	0.069877	0.133175	0.102606	0.0468961	0.0456158	0.109718	0.0766913	0.0217465	0.0653746	0.0425864	0.0700494	0.045967	0.101147
tci2_wsi3.0_chr_2	36000001	36100000	12526	0.0240487	0.0263897	0.0449927	0.0449943	0.0804037	0.065655	0.0370031	0.0394124	0.0648294	0.055319	0.0179611	0.0534592	0.0339977	0.0515664	0.033639	0.0628563
tci2_wsi3.0_chr_2	36100001	36200000	17092	0.0278683	0.0210027	0.0362619	0.033154	0.0613847	0.0524439	0.0324344	0.0300339	0.0550801	0.0412997	0.011232	0.0377443	0.02285	0.0355819	0.01844	0.0474826
tci2_wsi3.0_chr_2	36200001	36300000	13307	0.0151158	0.0184199	0.0266273	0.0321181	0.0803592	0.0435902	0.0255231	0.0263196	0.0833036	0.0369638	0.00888542	0.0450924	0.0191559	0.0398372	0.0183387	0.0418965
tci2_wsi3.0_chr_2	36300001	36400000	12778	0.0222729	0.0312324	0.0440973	0.0523207	0.077915	0.0607764	0.0298663	0.0357157	0.0606575	0.0433156	0.00849524	0.0333134	0.0243413	0.0324388	0.0245378	0.0545098
tci2_wsi3.0_chr_2	36400001	36500000	5665	0.0287053	0.0197237	0.0295054	0.0326869	0.0648188	0.0398983	0.027907	0.0274899	0.0667116	0.031789	0.00138866	0.0203968	0.0176542	0.025469	0.0160038	0.0351489
tci2_wsi3.0_chr_2	36500001	36600000	4102	0.0163639	0.00970834	0.0129877	0.0129467	0.0263197	0.0240191	0.0135998	0.015304	0.0309855	0.0188141	0.00512192	0.0165022	0.018748	0.0124973	0.0226833	0.0376196
tci2_wsi3.0_chr_2	36600001	36700000	6352	0.0117148	0.0213038	0.013261	0.0153576	0.0236111	0.027614	0.0169263	0.0125065	0.0431595	0.0173169	0.00334771	0.0164574	0.0128669	0.0195717	0.0131811	0.0323744
tci2_wsi3.0_chr_2	36700001	36800000	5905	0.0158141	0.0276127	0.0173002	0.0194354	0.022683	0.0242959	0.0198531	0.0172645	0.05415	0.0147374	0.00594669	0.0227255	0.00985358	0.028313	0.0103347	0.0371177
tci2_wsi3.0_chr_2	36800001	36900000	7797	0.0169448	0.0271983	0.0075454	0.0115248	0.0220947	0.0119184	0.0224481	0.0174683	0.064034	0.0124636	0.00470767	0.0208872	0.00681597	0.0268283	0.00581927	0.0348133
tci2_wsi3.0_chr_2	36900001	37000000	11406	0.0167157	0.0182328	0.0239819	0.0241886	0.048732	0.029778	0.0281715	0.0281101	0.0594888	0.0322636	0.00462967	0.0263541	0.0192684	0.0265752	0.0177475	0.0380463
tci2_wsi3.0_chr_2	37000001	37100000	16444	0.0200254	0.016034	0.0270723	0.029134	0.0758014	0.0418927	0.0218701	0.0255101	0.0720269	0.0408939	0.00938118	0.0589862	0.0211005	0.0556228	0.0174519	0.0564548
tci2_wsi3.0_chr_2	37100001	37200000	15378	0.0183196	0.0287147	0.0217776	0.023381	0.103925	0.0303794	0.028175	0.0393258	0.0637542	0.0392021	0.00969476	0.0760515	0.0162148	0.0903282	0.0179334	0.0858298
tci2_wsi3.0_chr_2	37200001	37300000	17678	0.0270946	0.0190955	0.0347509	0.0359823	0.0676063	0.0581145	0.0281057	0.0289453	0.058454	0.0497065	0.00899308	0.0426659	0.031025	0.038753	0.0366614	0.0688352
tci2_wsi3.0_chr_2	37300001	37400000	13893	0.0191145	0.0157851	0.0273505	0.0307342	0.0454399	0.0314129	0.0237593	0.0258095	0.0349818	0.0309495	0.00659011	0.0302429	0.015202	0.0263812	0.017654	0.0352846
tci2_wsi3.0_chr_2	37400001	37500000	9449	0.026641	0.0234152	0.0438955	0.0469664	0.0652548	0.0506254	0.0359312	0.0390011	0.049479	0.0409325	0.0141191	0.0433103	0.0226532	0.0394474	0.0216252	0.0455259
tci2_wsi3.0_chr_2	37500001	37600000	17961	0.0167063	0.0162744	0.0230876	0.0242924	0.0500777	0.0364861	0.0336259	0.0371425	0.0698989	0.0594118	0.00825002	0.0405715	0.0228129	0.0408193	0.0246369	0.0467035
tci2_wsi3.0_chr_2	37600001	37700000	11849	0.0203915	0.0270204	0.0317741	0.0347647	0.053997	0.0397826	0.0312819	0.0361697	0.0605162	0.0458291	0.0105023	0.0381736	0.0197619	0.0406767	0.0202893	0.0481982
tci2_wsi3.0_chr_2	37700001	37800000	13253	0.0236723	0.0244586	0.0365684	0.0369071	0.065512	0.0464124	0.0315889	0.0334881	0.0497297	0.0406762	0.0136204	0.0325935	0.0245665	0.0368422	0.0226807	0.0440389
tci2_wsi3.0_chr_2	37800001	37900000	11497	0.0260857	0.0291071	0.0369212	0.0372032	0.0677811	0.0557216	0.0383119	0.034742	0.0717912	0.041675	0.0117222	0.0398856	0.0289996	0.0415829	0.0292828	0.0628189
tci2_wsi3.0_chr_2	37900001	38000000	7451	0.034772	0.0245803	0.0251872	0.023049	0.0327528	0.0594465	0.0293101	0.031195	0.0654975	0.0274399	0.0149897	0.0302163	0.0381897	0.0394273	0.0381683	0.0794647
tci2_wsi3.0_chr_2	38000001	38100000	11171	0.0302771	0.0265926	0.0216328	0.0183837	0.0524077	0.057765	0.0238411	0.0282545	0.0756504	0.0214185	0.010958	0.0378013	0.0386293	0.0292442	0.048605	0.101844
tci2_wsi3.0_chr_2	38100001	38200000	9688	0.0184207	0.0265563	0.012228	0.00954599	0.0487831	0.0506139	0.0156811	0.0227465	0.0850264	0.0151956	0.00515535	0.0451642	0.0310725	0.0394738	0.0424244	0.109253
tci2_wsi3.0_chr_2	38200001	38300000	11542	0.0202587	0.0213791	0.0111091	0.00949059	0.0366504	0.0369509	0.0156305	0.0187865	0.0396664	0.0166271	0.00431089	0.0258911	0.0198985	0.0262215	0.0231861	0.031218
tci2_wsi3.0_chr_2	38300001	38400000	7022	0.021132	0.0197171	0.0643234	0.0681392	0.0787417	0.0461104	0.0340241	0.0419788	0.074063	0.0314026	0.0116809	0.0572246	0.0241371	0.061871	0.0257452	0.0524051
tci2_wsi3.0_chr_2	38400001	38500000	14762	0.0254859	0.0373084	0.105134	0.11624	0.172989	0.115622	0.0724495	0.0812954	0.120593	0.0799501	0.0281798	0.0818509	0.0471575	0.101722	0.0447595	0.0533669
tci2_wsi3.0_chr_2	38500001	38600000	10472	0.0172544	0.0280813	0.0856108	0.105582	0.137471	0.0601068	0.0536526	0.0557475	0.0940008	0.0387274	0.0298774	0.062074	0.0229194	0.0920148	0.027939	0.0543653
tci2_wsi3.0_chr_2	38600001	38700000	8185	0.0300794	0.0279246	0.026659	0.0219423	0.0394093	0.0480431	0.0119132	0.0132512	0.0552111	0.0215895	0.00568599	0.0448101	0.0159771	0.0427671	0.0154144	0.0649112
tci2_wsi3.0_chr_2	38700001	38800000	7610	0.0211606	0.0191879	0.0244497	0.0226639	0.0462746	0.0364845	0.0187007	0.019406	0.0584941	0.0217857	0.00751296	0.0471712	0.013777	0.0443646	0.0146432	0.0618524
tci2_wsi3.0_chr_2	38800001	38900000	5431	0.0263132	0.0218579	0.0284301	0.0282781	0.0457864	0.0349578	0.0266455	0.0259486	0.0438338	0.0261625	0.00945639	0.0283994	0.0185428	0.0286591	0.0186893	0.0344476
tci2_wsi3.0_chr_2	38900001	39000000	7072	0.0119509	0.0228715	0.0318829	0.0207848	0.0461257	0.0387585	0.0198793	0.0228432	0.0656543	0.0251013	0.0124099	0.047003	0.0131685	0.0344056	0.0226044	0.0675769
tci2_wsi3.0_chr_2	39000001	39100000	7763	0.0183339	0.0185944	0.0165413	0.0155626	0.0901257	0.0362637	0.0180809	0.0233138	0.125829	0.0508408	0.00609095	0.0908935	0.0224242	0.0707752	0.0185251	0.0767246
tci2_wsi3.0_chr_2	39100001	39200000	9356	0.014521	0.0207824	0.0259243	0.0302047	0.0865585	0.0410072	0.0217215	0.0250504	0.0723798	0.0230443	0.00825745	0.0541395	0.0153756	0.0518875	0.0154474	0.0545577
tci2_wsi3.0_chr_2	39200001	39300000	9240	0.0160893	0.0198851	0.0371798	0.0362491	0.122504	0.0338508	0.0270133	0.0288315	0.0873132	0.0310359	0.0144837	0.0775422	0.0242353	0.0721443	0.021419	0.0796708
tci2_wsi3.0_chr_2	39300001	39400000	11188	0.0167786	0.022163	0.0432356	0.0338442	0.077503	0.0779273	0.0241162	0.0240729	0.0644771	0.0562197	0.0113216	0.0496949	0.0299461	0.0510799	0.0349065	0.0849387
tci2_wsi3.0_chr_2	39400001	39500000	9593	0.0231366	0.0250371	0.0454733	0.047232	0.151585	0.0568459	0.030006	0.0323659	0.134898	0.0364241	0.0163409	0.0869027	0.0175279	0.11661	0.0249906	0.0999914
tci2_wsi3.0_chr_2	39500001	39600000	7708	0.0293886	0.0261915	0.0507841	0.0669251	0.165978	0.0704096	0.041636	0.048325	0.137297	0.0562527	0.0241731	0.102593	0.0434438	0.108727	0.0311168	0.107474
tci2_wsi3.0_chr_2	39600001	39700000	11900	0.0319801	0.0401889	0.038055	0.0462993	0.0885443	0.0575804	0.0464503	0.0430495	0.0850822	0.0615388	0.0152726	0.059629	0.0284113	0.0534658	0.0268276	0.0630796
tci2_wsi3.0_chr_2	39700001	39800000	8890	0.0219443	0.0429855	0.0421547	0.0406818	0.0701942	0.0619242	0.043785	0.0600519	0.109889	0.0545442	0.0173385	0.063981	0.0231867	0.053149	0.0336837	0.0855657
tci2_wsi3.0_chr_2	39800001	39900000	8640	0.0244672	0.0284302	0.0382655	0.0426547	0.060961	0.0564521	0.029417	0.0274468	0.0496992	0.0421833	0.0155946	0.0309809	0.0338949	0.0368301	0.0315618	0.0614808
tci2_wsi3.0_chr_2	39900001	40000000	11819	0.0161266	0.014663	0.0296575	0.0377573	0.0425306	0.0319609	0.0259144	0.0321305	0.0505797	0.024782	0.0105696	0.0326214	0.0163329	0.0358765	0.0220118	0.0453655
tci2_wsi3.0_chr_2	40000001	40100000	9040	0.0211086	0.0329178	0.0241776	0.0288143	0.0628773	0.0467689	0.0307748	0.0323955	0.0636743	0.0436629	0.0102256	0.0281138	0.0275083	0.0418175	0.0310296	0.0693666
tci2_wsi3.0_chr_2	40100001	40200000	6021	0.0365489	0.0322893	0.0477239	0.0531795	0.068035	0.0628601	0.0371899	0.0480883	0.0660037	0.0528529	0.0169793	0.0349594	0.0286847	0.0280745	0.0316789	0.041081
tci2_wsi3.0_chr_2	40200001	40300000	8089	0.0529766	0.0494912	0.0378802	0.0374846	0.0682034	0.0406617	0.0368153	0.0411818	0.0817891	0.0542608	0.0143288	0.0494929	0.0273509	0.0412868	0.0220259	0.0479228
tci2_wsi3.0_chr_2	40300001	40400000	5481	0.0341689	0.0423167	0.0373749	0.0368923	0.0475361	0.0402669	0.045749	0.0420484	0.0729858	0.0672588	0.0218972	0.0382485	0.0340547	0.0374728	0.0342125	0.0419154
tci2_wsi3.0_chr_2	40400001	40500000	13016	0.0180728	0.0201977	0.0336956	0.0445535	0.0791543	0.0433834	0.0254995	0.0333233	0.0718246	0.031258	0.00923771	0.0457248	0.0175465	0.0409505	0.0190682	0.0399177
tci2_wsi3.0_chr_2	40500001	40600000	12007	0.0293399	0.0223753	0.0455819	0.0518313	0.0670782	0.059473	0.0319505	0.0359877	0.0587318	0.0427898	0.014128	0.0448008	0.0213276	0.0440148	0.0184302	0.0687038
tci2_wsi3.0_chr_2	40600001	40700000	8473	0.0166098	0.022212	0.0353481	0.0426381	0.0886067	0.0499796	0.0210908	0.0257441	0.0529093	0.0300988	0.0123021	0.046271	0.020819	0.0442713	0.0231871	0.0507251
tci2_wsi3.0_chr_2	40700001	40800000	8182	0.0392589	0.0251524	0.052175	0.0418199	0.0837539	0.0516205	0.0261728	0.0219551	0.0522097	0.0250545	0.00826128	0.0310355	0.0168581	0.0267681	0.01203	0.0392193
tci2_wsi3.0_chr_2	40800001	40900000	8604	0.0369536	0.0203799	0.100459	0.123631	0.180714	0.0979355	0.0602034	0.0767807	0.132931	0.0622916	0.0128004	0.0438012	0.0182211	0.0455542	0.0198144	0.0539073
tci2_wsi3.0_chr_2	40900001	41000000	10164	0.0243821	0.0266734	0.0642202	0.0650421	0.112882	0.0748891	0.0728761	0.0710259	0.0941267	0.0636827	0.0102271	0.0418481	0.0329731	0.0450057	0.037698	0.0415256
tci2_wsi3.0_chr_2	41000001	41100000	12226	0.0304191	0.0287838	0.0749231	0.0856481	0.152551	0.116513	0.0476264	0.0534725	0.109654	0.0765199	0.0186909	0.0543541	0.031848	0.0406347	0.026105	0.049046
tci2_wsi3.0_chr_2	41100001	41200000	15137	0.0249109	0.0231619	0.0447451	0.047957	0.0889014	0.0654242	0.0365544	0.034588	0.072308	0.0502935	0.0129747	0.0538734	0.025864	0.047715	0.0267977	0.0522095
tci2_wsi3.0_chr_2	41200001	41300000	14627	0.025758	0.0259819	0.0617466	0.0643281	0.119769	0.0689109	0.0401698	0.0436163	0.0903565	0.0559343	0.0166393	0.0573684	0.0314365	0.0579958	0.0334705	0.0774629
tci2_wsi3.0_chr_2	41300001	41400000	10057	0.0323797	0.0254559	0.0404875	0.0421381	0.0958643	0.0564791	0.0414896	0.0447221	0.0921171	0.0517807	0.0189543	0.0676966	0.0276729	0.0659933	0.0316088	0.0812397
tci2_wsi3.0_chr_2	41400001	41500000	8550	0.0221958	0.0365695	0.0423191	0.0449172	0.0763191	0.0473869	0.0352543	0.0358734	0.0834509	0.0284235	0.0162622	0.0531366	0.0302187	0.0491362	0.030436	0.0575657
tci2_wsi3.0_chr_2	41500001	41600000	14916	0.0250867	0.0233368	0.0411236	0.0418511	0.074876	0.047481	0.0268874	0.0300823	0.0661007	0.0331658	0.0100301	0.0595826	0.0160276	0.0621193	0.0136402	0.0686609
tci2_wsi3.0_chr_2	41600001	41700000	11721	0.0226068	0.0226637	0.0322746	0.0306206	0.0609816	0.0335967	0.0379523	0.0342165	0.0635933	0.042329	0.010137	0.0552213	0.0154982	0.0492329	0.0148641	0.0507621
tci2_wsi3.0_chr_2	41700001	41800000	15297	0.0212132	0.0282763	0.0391287	0.0430427	0.0912395	0.0504046	0.0317884	0.0350961	0.0925552	0.0460059	0.01388	0.0607217	0.0228334	0.0539689	0.0252858	0.06662
tci2_wsi3.0_chr_2	41800001	41900000	17671	0.0227802	0.0218944	0.0493744	0.0596658	0.100985	0.0696383	0.0320503	0.0374417	0.0761817	0.0533101	0.00877799	0.032485	0.0177439	0.0312858	0.0155219	0.0319088
tci2_wsi3.0_chr_2	41900001	42000000	12067	0.0263319	0.026618	0.0549525	0.0646315	0.103659	0.0717623	0.0434943	0.0465014	0.0874888	0.0594717	0.0181537	0.0460007	0.028157	0.0485008	0.0333789	0.0536082
tci2_wsi3.0_chr_2	42000001	42100000	7606	0.0244516	0.0211272	0.0221135	0.0307671	0.0449033	0.0337214	0.0297252	0.0333171	0.0486055	0.0358662	0.012471	0.017081	0.0197007	0.0266623	0.0202346	0.0314607
tci2_wsi3.0_chr_2	42100001	42200000	12589	0.0253821	0.022466	0.0259083	0.0304385	0.0801116	0.0525706	0.0235398	0.0245975	0.0585087	0.0452754	0.00987491	0.0477208	0.0285498	0.0383802	0.0243048	0.0409241
tci2_wsi3.0_chr_2	42200001	42300000	14659	0.0206687	0.0198475	0.0327957	0.0359124	0.0514206	0.0426816	0.0339606	0.0387748	0.0600678	0.0369206	0.00999087	0.0275057	0.0216014	0.0239638	0.0220432	0.0320696
tci2_wsi3.0_chr_2	42300001	42400000	10241	0.0170923	0.0263547	0.0477432	0.0478868	0.103978	0.0704563	0.031573	0.0339229	0.0837344	0.0526672	0.0163433	0.0477884	0.0296464	0.0455916	0.0294517	0.0441159
tci2_wsi3.0_chr_2	42400001	42500000	11145	0.0269963	0.0242425	0.0451878	0.0480461	0.0823264	0.0618738	0.0282984	0.0298766	0.0696217	0.0418286	0.012591	0.0421108	0.0211559	0.0398064	0.0222907	0.0483139
tci2_wsi3.0_chr_2	42500001	42600000	14486	0.0227526	0.0230972	0.0286192	0.0315051	0.0476966	0.0484674	0.0212477	0.0239415	0.036482	0.03061	0.00728643	0.0233416	0.0144308	0.023884	0.014238	0.0286995
tci2_wsi3.0_chr_2	42600001	42700000	10339	0.0202897	0.0152462	0.031206	0.0319814	0.038956	0.049905	0.0299576	0.0287432	0.0464575	0.0487048	0.00669179	0.0302493	0.0201696	0.0315595	0.0208303	0.0567768
tci2_wsi3.0_chr_2	42700001	42800000	12223	0.0261698	0.0240794	0.051157	0.0524564	0.053645	0.0572523	0.026799	0.0273464	0.0303264	0.0401513	0.00884264	0.0311752	0.0149652	0.0354921	0.0140164	0.0495632
tci2_wsi3.0_chr_2	42800001	42900000	14368	0.0262916	0.0290106	0.0601613	0.0671747	0.0659374	0.0707728	0.0452535	0.051679	0.0527544	0.053859	0.0149807	0.0407167	0.0210605	0.0445722	0.0218849	0.046347
tci2_wsi3.0_chr_2	42900001	43000000	14699	0.0293894	0.0405219	0.0570413	0.0738589	0.116119	0.0694248	0.0350661	0.0503344	0.0983065	0.0541957	0.0232174	0.0684994	0.0367363	0.0622012	0.0436004	0.0738491
tci2_wsi3.0_chr_2	43000001	43100000	12854	0.0311959	0.0300356	0.0428765	0.0409971	0.0803838	0.0538185	0.0387585	0.0332763	0.0622937	0.0518683	0.0141186	0.0433926	0.0226844	0.0428781	0.0244417	0.0563957
tci2_wsi3.0_chr_2	43100001	43200000	11515	0.0187266	0.0389984	0.0621435	0.0631468	0.11209	0.0785292	0.0406102	0.0417332	0.0743557	0.056174	0.0171001	0.044262	0.0269375	0.046671	0.0272947	0.0582628
tci2_wsi3.0_chr_2	43200001	43300000	12275	0.022015	0.0362611	0.0741485	0.0777246	0.110563	0.0862667	0.0448012	0.0508236	0.0792716	0.0485467	0.011568	0.0467275	0.0237225	0.0486835	0.0193709	0.0462703
tci2_wsi3.0_chr_2	43300001	43400000	9982	0.0160447	0.0247188	0.0294046	0.0307183	0.0470307	0.0456886	0.033195	0.0356249	0.0580886	0.047051	0.0123095	0.0319414	0.0286211	0.0357338	0.0267446	0.0460035
tci2_wsi3.0_chr_2	43400001	43500000	8690	0.0351071	0.0354785	0.0510834	0.0527251	0.0632814	0.0769465	0.0466536	0.0414202	0.0548352	0.0596007	0.017857	0.0276794	0.0298589	0.0280175	0.0295242	0.0337712
tci2_wsi3.0_chr_2	43500001	43600000	11863	0.0224054	0.0334545	0.0598507	0.0652568	0.0750288	0.0834006	0.0436845	0.050922	0.074567	0.0632389	0.0185863	0.0451073	0.0266085	0.0571626	0.0300789	0.0464292
tci2_wsi3.0_chr_2	43600001	43700000	15476	0.0290318	0.0243006	0.0478059	0.0486429	0.0907316	0.0647766	0.04512	0.0445889	0.0862463	0.0554956	0.0144372	0.0455699	0.0238224	0.0474533	0.0267041	0.0563402
tci2_wsi3.0_chr_2	43700001	43800000	11507	0.0382471	0.0360812	0.0535961	0.0595224	0.0820476	0.0804868	0.0451663	0.049145	0.0760434	0.0660757	0.0127871	0.0392069	0.0276488	0.0425914	0.0327665	0.0559158
tci2_wsi3.0_chr_2	43800001	43900000	6535	0.019018	0.0304277	0.0314426	0.0311887	0.0581053	0.0353012	0.0345252	0.0342027	0.0664869	0.037434	0.0113948	0.0406896	0.0235196	0.0381147	0.0206967	0.045787
tci2_wsi3.0_chr_2	43900001	44000000	8070	0.0223394	0.0322846	0.0412245	0.0370212	0.0797635	0.046665	0.0332642	0.0356751	0.071783	0.0449426	0.0193879	0.059588	0.0267087	0.0512436	0.0300502	0.0738312
tci2_wsi3.0_chr_2	44000001	44100000	6843	0.0329147	0.0442128	0.0493441	0.0598593	0.100765	0.0620115	0.0561455	0.0631119	0.0988768	0.0669981	0.0184369	0.0433337	0.0248829	0.0380084	0.0350976	0.0563544
tci2_wsi3.0_chr_2	44100001	44200000	9827	0.0253191	0.0427723	0.051131	0.0580862	0.0714215	0.05764	0.0505406	0.0527615	0.0890888	0.0547579	0.0142545	0.0548153	0.0295079	0.0534117	0.0300173	0.0670299
tci2_wsi3.0_chr_2	44200001	44300000	7420	0.0265518	0.0288832	0.0456997	0.0575565	0.0857121	0.0714731	0.0287826	0.0397949	0.0658779	0.0382448	0.0166279	0.0523943	0.0258622	0.0593328	0.0274501	0.0640816
tci2_wsi3.0_chr_2	44300001	44400000	5934	0.0205303	0.0309869	0.0361155	0.0393966	0.0715782	0.0544588	0.030313	0.033054	0.0535755	0.0391177	0.012183	0.0383942	0.0200893	0.0355786	0.0211244	0.0454441
tci2_wsi3.0_chr_2	44400001	44500000	9020	0.0111856	0.0211547	0.0296944	0.0341722	0.0863603	0.0427706	0.0173652	0.0216085	0.0612074	0.0255131	0.00906891	0.0605516	0.0120819	0.0679371	0.01753	0.067348
tci2_wsi3.0_chr_2	44500001	44600000	14874	0.0192806	0.0209205	0.0238974	0.0300724	0.0740368	0.0416525	0.0418119	0.0478863	0.092103	0.0646733	0.00828024	0.0466785	0.0169811	0.0441882	0.0133265	0.0521436
tci2_wsi3.0_chr_2	44600001	44700000	12812	0.0197374	0.0306423	0.0336741	0.0341668	0.0800997	0.0409246	0.0309849	0.0303289	0.0643978	0.0375916	0.012635	0.0470368	0.0165729	0.0446501	0.0176128	0.0463327
tci2_wsi3.0_chr_2	44700001	44800000	12611	0.0256687	0.0339656	0.0570643	0.0540809	0.109772	0.0589551	0.0314086	0.0328625	0.0600542	0.039282	0.00931093	0.0340334	0.0150766	0.0372115	0.0112842	0.0452781
tci2_wsi3.0_chr_2	44800001	44900000	12138	0.0293469	0.0809849	0.0738742	0.0757086	0.0492108	0.0794479	0.0325508	0.0325926	0.0740085	0.0397992	0.00997804	0.0558795	0.0158442	0.0502496	0.0145061	0.072278
tci2_wsi3.0_chr_2	44900001	45000000	8552	0.0287365	0.0425637	0.0742152	0.0803015	0.118305	0.109454	0.0720175	0.0763515	0.132705	0.0899704	0.0102059	0.0481204	0.0201709	0.0555374	0.0176686	0.0673378
tci2_wsi3.0_chr_2	45000001	45100000	12631	0.0217579	0.0279865	0.0491942	0.045657	0.10644	0.0517326	0.0775531	0.0636467	0.122999	0.0887857	0.0121612	0.0564966	0.0156567	0.0463228	0.0206404	0.0720348
tci2_wsi3.0_chr_2	45100001	45200000	16874	0.0201163	0.0243441	0.0393042	0.0438395	0.0857109	0.0490713	0.0603922	0.0628791	0.109495	0.0820746	0.00870481	0.0464199	0.0160597	0.0406208	0.0205961	0.0625722
tci2_wsi3.0_chr_2	45200001	45300000	12613	0.0303208	0.0534599	0.0390469	0.0464637	0.120525	0.0475605	0.0919065	0.0894133	0.168654	0.118533	0.0135972	0.070683	0.0210465	0.0587091	0.0293622	0.0925149
tci2_wsi3.0_chr_2	45300001	45400000	11769	0.0305214	0.045976	0.0300276	0.034209	0.0679457	0.0356251	0.0514834	0.0455202	0.0887206	0.0374051	0.0132313	0.0421681	0.0245653	0.0432402	0.0209711	0.0612884
tci2_wsi3.0_chr_2	45400001	45500000	17694	0.0360938	0.0483174	0.0311838	0.0378651	0.0539334	0.0462773	0.037244	0.03873	0.0822631	0.040047	0.0126941	0.0502571	0.0209693	0.0534854	0.0226723	0.0509054
tci2_wsi3.0_chr_2	45500001	45600000	11345	0.0250257	0.0293277	0.0302445	0.0293183	0.0523719	0.0459255	0.0351694	0.0367504	0.0445706	0.0330827	0.0150427	0.0334282	0.027117	0.0348027	0.0308349	0.0429395
tci2_wsi3.0_chr_2	45600001	45700000	10529	0.0463222	0.0291332	0.0621708	0.0572167	0.0905106	0.0619255	0.0462011	0.0495549	0.0723114	0.0430054	0.01605	0.0555227	0.0178723	0.0521744	0.0189445	0.0481226
tci2_wsi3.0_chr_2	45700001	45800000	17864	0.0290227	0.0265143	0.0560134	0.0500929	0.0637811	0.0503512	0.0377093	0.0349631	0.0548789	0.0386413	0.00922003	0.0488019	0.0137724	0.043504	0.012375	0.0523996
tci2_wsi3.0_chr_2	45800001	45900000	11282	0.0202941	0.0248598	0.049638	0.0533321	0.0742857	0.0507574	0.040444	0.0430491	0.0528608	0.0402175	0.0150776	0.049468	0.0181542	0.0442229	0.0245199	0.0538135
tci2_wsi3.0_chr_2	45900001	46000000	12132	0.0182432	0.0254957	0.0356002	0.0406197	0.0532726	0.0443796	0.0497015	0.0530341	0.0481962	0.0598497	0.0121908	0.0528914	0.0164963	0.0539736	0.0193184	0.072743
tci2_wsi3.0_chr_2	46000001	46100000	13789	0.021477	0.030916	0.0323068	0.0316779	0.0636427	0.0374211	0.0379574	0.0369089	0.0742894	0.0428389	0.00945795	0.0367343	0.0185949	0.0385691	0.0156223	0.0521475
tci2_wsi3.0_chr_2	46100001	46200000	14798	0.0309876	0.0263477	0.0510503	0.0601099	0.0879545	0.0557092	0.0412375	0.0452621	0.0851294	0.0497825	0.0166578	0.0396033	0.023832	0.0444848	0.0229942	0.0523616
tci2_wsi3.0_chr_2	46200001	46300000	14044	0.0243697	0.0350945	0.0334465	0.035899	0.0693077	0.0492331	0.0397538	0.0483293	0.0815683	0.0517422	0.0141376	0.0433024	0.0230147	0.045557	0.0251177	0.0536837
tci2_wsi3.0_chr_2	46300001	46400000	13900	0.0270143	0.0296027	0.0271522	0.0253285	0.0511662	0.0377773	0.0294294	0.0298684	0.0513662	0.0412275	0.0128412	0.0409851	0.0195399	0.0419357	0.021777	0.0414674
tci2_wsi3.0_chr_2	46400001	46500000	12852	0.0283754	0.0336758	0.0563856	0.0561619	0.10637	0.0554025	0.0436541	0.0452059	0.0927995	0.0510016	0.0161854	0.0653567	0.022948	0.0666406	0.0250419	0.065179
tci2_wsi3.0_chr_2	46500001	46600000	11653	0.0220988	0.0304194	0.0370081	0.0402398	0.0591611	0.0553014	0.0311462	0.0331951	0.0567945	0.0484989	0.0153877	0.0442761	0.0241229	0.0391556	0.0243797	0.0485819
tci2_wsi3.0_chr_2	46600001	46700000	12602	0.040278	0.0275892	0.035782	0.0354198	0.068504	0.0395951	0.0314225	0.0337278	0.0589435	0.0359922	0.0149677	0.0386725	0.0194799	0.0398143	0.0205912	0.0383781
tci2_wsi3.0_chr_2	46700001	46800000	8803	0.0234583	0.0185326	0.0192308	0.0182265	0.0442365	0.0277675	0.0234719	0.0230808	0.0356811	0.0208185	0.00669835	0.0261697	0.013305	0.0254161	0.012987	0.0274215
tci2_wsi3.0_chr_2	46800001	46900000	7648	0.0231689	0.0276727	0.0355441	0.0355828	0.056745	0.0405229	0.0377158	0.0397648	0.0415802	0.0292088	0.00942196	0.0381274	0.0233279	0.03831	0.0256146	0.0242722
tci2_wsi3.0_chr_2	46900001	47000000	12123	0.0120153	0.0274135	0.0280429	0.0275974	0.0529644	0.0313419	0.0476429	0.0446817	0.0929284	0.065668	0.0127443	0.033053	0.0160664	0.0350541	0.018142	0.0262167
tci2_wsi3.0_chr_2	47000001	47100000	11328	0.0217791	0.0241139	0.0262614	0.0270053	0.0519709	0.0397104	0.0376027	0.0316068	0.0667328	0.0586333	0.0154982	0.0369263	0.0235157	0.0322422	0.0311766	0.0344041
tci2_wsi3.0_chr_2	47100001	47200000	17026	0.0153059	0.021811	0.0207726	0.0244419	0.0489158	0.0273492	0.0229797	0.024115	0.0436694	0.0273085	0.00839292	0.027465	0.0144751	0.0259569	0.0153684	0.0259346
tci2_wsi3.0_chr_2	47200001	47300000	14799	0.018347	0.025598	0.0323159	0.0342354	0.10248	0.0638182	0.0257132	0.0272064	0.0911286	0.0447546	0.0090543	0.0569309	0.0253408	0.0594885	0.0181457	0.0670232
tci2_wsi3.0_chr_2	47300001	47400000	9707	0.0216068	0.0358023	0.0366163	0.0453023	0.190241	0.0713874	0.0330861	0.0391414	0.153625	0.0483971	0.0124214	0.0986182	0.0240903	0.101454	0.0196266	0.0949355
tci2_wsi3.0_chr_2	47400001	47500000	7562	0.031479	0.0283847	0.02707	0.0313478	0.0356083	0.0455532	0.0370396	0.0344178	0.046727	0.0482885	0.0176551	0.0270558	0.0228391	0.033834	0.0269028	0.0384891
tci2_wsi3.0_chr_2	47500001	47600000	9887	0.020048	0.0202421	0.0309357	0.0294577	0.0434894	0.0409949	0.0326248	0.0317002	0.0454367	0.0404728	0.0109374	0.0274148	0.0161836	0.0283845	0.0174919	0.0321137
tci2_wsi3.0_chr_2	47600001	47700000	10956	0.0219623	0.0220932	0.0271767	0.0307402	0.07287	0.033404	0.0421255	0.0418501	0.0867944	0.0456673	0.011786	0.0427595	0.0185531	0.0419559	0.0196306	0.0448572
tci2_wsi3.0_chr_2	47700001	47800000	10522	0.0221402	0.0231099	0.0208274	0.0221771	0.0532112	0.0331045	0.021665	0.0224373	0.0496512	0.0275411	0.01188	0.0488786	0.014192	0.0478877	0.0158642	0.0506654
tci2_wsi3.0_chr_2	47800001	47900000	6567	0.0203263	0.0502969	0.0315816	0.0283692	0.0638484	0.0425759	0.0476703	0.0422287	0.102143	0.0673212	0.0201602	0.0596908	0.0305562	0.0706663	0.0315213	0.0875323
tci2_wsi3.0_chr_2	47900001	48000000	11663	0.0307179	0.0343375	0.0522577	0.055802	0.0747487	0.0608299	0.0505838	0.0553435	0.0752251	0.0519091	0.0180903	0.0624622	0.0253777	0.0621944	0.025339	0.0713436
tci2_wsi3.0_chr_2	48000001	48100000	12923	0.0313246	0.0373077	0.063202	0.0681527	0.108057	0.0642421	0.0655437	0.0752103	0.116181	0.0760961	0.0147847	0.0409312	0.0183604	0.0364271	0.0204689	0.0445774
tci2_wsi3.0_chr_2	48100001	48200000	12488	0.0247994	0.0434079	0.0564926	0.0610971	0.0818392	0.0616402	0.0550937	0.0585005	0.0974391	0.0627871	0.0183931	0.075877	0.0257215	0.0815845	0.0250526	0.0776258
tci2_wsi3.0_chr_2	48200001	48300000	11405	0.0285183	0.0250299	0.0273894	0.0301551	0.0475124	0.0344385	0.0300573	0.0316449	0.049339	0.0287331	0.0107437	0.0382149	0.0177761	0.0388532	0.0169544	0.0447881
tci2_wsi3.0_chr_2	48300001	48400000	6531	0.01748	0.0419333	0.0446234	0.0438098	0.0613704	0.0388357	0.0529794	0.0532247	0.0632797	0.0418086	0.0208682	0.0528876	0.0285678	0.0550118	0.0292583	0.046687
tci2_wsi3.0_chr_2	48400001	48500000	7129	0.0257157	0.0649889	0.0645162	0.0701046	0.115701	0.0723737	0.0376637	0.0501889	0.0644968	0.0542055	0.02342	0.0479898	0.0328876	0.0427142	0.0337717	0.0421973
tci2_wsi3.0_chr_2	48500001	48600000	13256	0.0223468	0.0523367	0.0289029	0.0327705	0.108256	0.0386218	0.042053	0.0391831	0.0436553	0.0645579	0.0149084	0.0737913	0.0227239	0.0645826	0.025565	0.101564
tci2_wsi3.0_chr_2	48600001	48700000	12500	0.0218425	0.0404074	0.0276919	0.0267918	0.0395042	0.0350639	0.0274821	0.0300259	0.0491293	0.0460264	0.00908265	0.023309	0.020556	0.0215838	0.0146671	0.026048
tci2_wsi3.0_chr_2	48700001	48800000	12186	0.0236967	0.0280197	0.0512049	0.0453591	0.0724109	0.0638328	0.0355094	0.0296103	0.0651699	0.048825	0.0145019	0.0603561	0.0251862	0.0568129	0.0254485	0.0675785
tci2_wsi3.0_chr_2	48800001	48900000	11594	0.0200439	0.0295563	0.0588738	0.0441838	0.0782862	0.0564225	0.0601377	0.0453876	0.0859641	0.0580466	0.0184315	0.083264	0.020407	0.0695595	0.0210981	0.0813948
tci2_wsi3.0_chr_2	48900001	49000000	13649	0.015253	0.0458466	0.0432626	0.0472777	0.0794383	0.0445082	0.0641518	0.0617932	0.101395	0.058905	0.022816	0.0687021	0.0276695	0.0606566	0.0297575	0.0661219
tci2_wsi3.0_chr_2	49000001	49100000	16452	0.0271889	0.0247727	0.0299225	0.0340718	0.0593834	0.0361604	0.0339152	0.0244111	0.0495554	0.0358213	0.0134985	0.0292496	0.0188705	0.0324357	0.0204171	0.0429079
tci2_wsi3.0_chr_2	49100001	49200000	16529	0.0181394	0.0241637	0.0380441	0.0373519	0.0537165	0.0356795	0.0370822	0.0381571	0.0492133	0.0432668	0.0119519	0.0233069	0.0193603	0.023058	0.0128969	0.0296727
tci2_wsi3.0_chr_2	49200001	49300000	16996	0.0208192	0.0290658	0.0315298	0.0322037	0.0667456	0.0355844	0.0320743	0.0340351	0.0691761	0.0372797	0.0131783	0.0364951	0.0186744	0.0358265	0.0140826	0.03979
tci2_wsi3.0_chr_2	49300001	49400000	19261	0.0177501	0.0220791	0.0287206	0.0301497	0.0537054	0.0380288	0.0269132	0.0276676	0.0434814	0.0330971	0.00919631	0.0330094	0.0183037	0.0331932	0.0162562	0.0410595
tci2_wsi3.0_chr_2	49400001	49500000	17520	0.0202982	0.0295557	0.0373606	0.0357019	0.0633153	0.0487224	0.0351569	0.0362464	0.0572218	0.047111	0.0157027	0.0431239	0.0230562	0.0435063	0.0252901	0.0515349
tci2_wsi3.0_chr_2	49500001	49600000	17313	0.0119815	0.0127222	0.059701	0.0485917	0.0485587	0.0824561	0.0550874	0.0486895	0.0501074	0.0753546	0.00923096	0.0280207	0.0139539	0.025972	0.016123	0.0347681
tci2_wsi3.0_chr_2	49600001	49700000	12885	0.018469	0.0173375	0.0521312	0.0504386	0.0658985	0.0823374	0.0576424	0.0588589	0.0647935	0.0848937	0.0141676	0.0516262	0.0240194	0.0546032	0.0202656	0.0652019
tci2_wsi3.0_chr_2	49700001	49800000	16681	0.0209731	0.0206945	0.0432724	0.0390451	0.0881585	0.0479283	0.051459	0.0519007	0.0858989	0.0608509	0.0116936	0.0460064	0.0171921	0.053636	0.0219264	0.0621228
tci2_wsi3.0_chr_2	49800001	49900000	13558	0.0246152	0.0342998	0.0375238	0.0313445	0.060848	0.0343199	0.0405921	0.0431362	0.0512522	0.0493349	0.0147261	0.0411836	0.0171065	0.0446617	0.013817	0.048141
tci2_wsi3.0_chr_2	49900001	50000000	17538	0.0176605	0.0207234	0.0280846	0.0288998	0.0561054	0.0404007	0.0288675	0.0336979	0.0637096	0.0434361	0.0104518	0.0358773	0.0242798	0.0304585	0.0188238	0.028256
tci2_wsi3.0_chr_2	50000001	50100000	13637	0.0257824	0.0238822	0.0299883	0.0330114	0.0795222	0.0564694	0.0362178	0.0429948	0.0959249	0.0713137	0.0149752	0.0499827	0.0331711	0.0414546	0.0250708	0.0368223
tci2_wsi3.0_chr_2	50100001	50200000	11826	0.0242726	0.0284433	0.0287591	0.0319168	0.0551673	0.0409232	0.0337771	0.0349086	0.075767	0.0446792	0.0148069	0.0560042	0.0244033	0.0532622	0.0235213	0.0466906
tci2_wsi3.0_chr_2	50200001	50300000	11844	0.0316418	0.0403549	0.0450469	0.0408377	0.0981613	0.0416359	0.0333137	0.0324257	0.0750742	0.034024	0.0156438	0.0490442	0.020905	0.0517234	0.0191024	0.057093
tci2_wsi3.0_chr_2	50300001	50400000	9733	0.0393768	0.0495208	0.0408063	0.0516269	0.110108	0.0346281	0.0352311	0.0403124	0.0884146	0.0318646	0.0102247	0.038428	0.0147524	0.0404894	0.0203284	0.0600463
tci2_wsi3.0_chr_2	50400001	50500000	12574	0.0184166	0.029551	0.0319589	0.0335602	0.104352	0.0267317	0.03491	0.0356821	0.101865	0.0395052	0.0105436	0.0515401	0.0175407	0.0498257	0.0203575	0.0724692
tci2_wsi3.0_chr_2	50500001	50600000	13275	0.0159738	0.0342857	0.0166452	0.0175636	0.0331229	0.026268	0.0346756	0.0417522	0.0497517	0.0392539	0.00641663	0.0215142	0.0140206	0.0220497	0.013535	0.0186631
tci2_wsi3.0_chr_2	50600001	50700000	14815	0.013664	0.0338299	0.0174449	0.0198076	0.0376463	0.0265383	0.0321236	0.0426987	0.0371199	0.0368311	0.00629464	0.0174133	0.010375	0.0221653	0.0109771	0.0188638
tci2_wsi3.0_chr_2	50700001	50800000	15293	0.0145266	0.0260749	0.0136843	0.0212739	0.0319721	0.0191333	0.0292517	0.0574264	0.0357601	0.0367962	0.0123953	0.0197823	0.0100393	0.0319578	0.0139084	0.0262402
tci2_wsi3.0_chr_2	50800001	50900000	15687	0.0157411	0.0270008	0.0263306	0.0409418	0.0516331	0.0438751	0.0576461	0.0818041	0.0830428	0.0891905	0.00888477	0.0201323	0.01245	0.0218646	0.00921372	0.0248251
tci2_wsi3.0_chr_2	50900001	51000000	15387	0.0134117	0.017303	0.0526778	0.0845603	0.0805159	0.0862095	0.0839041	0.120715	0.112946	0.126336	0.0133044	0.020366	0.0166318	0.0181631	0.0122974	0.0214809
tci2_wsi3.0_chr_2	51000001	51100000	15768	0.0116772	0.0174777	0.0447854	0.0602119	0.0749123	0.0720385	0.0769956	0.0963235	0.109643	0.111069	0.00924598	0.0194316	0.0158503	0.0175506	0.0135767	0.0226418
tci2_wsi3.0_chr_2	51100001	51200000	16519	0.023782	0.0260644	0.0486052	0.0583562	0.0735586	0.0606193	0.0592966	0.0706259	0.0854608	0.0755163	0.0113005	0.0256997	0.0203252	0.0235877	0.0183728	0.0369555
tci2_wsi3.0_chr_2	51200001	51300000	22649	0.0229798	0.0262627	0.034935	0.0360171	0.0703357	0.0395008	0.0454615	0.0429552	0.0726507	0.0469769	0.0140984	0.0468679	0.0237538	0.0443014	0.0221795	0.0497294
tci2_wsi3.0_chr_2	51300001	51400000	16922	0.0263356	0.03528	0.055811	0.0529419	0.118885	0.0700286	0.0360025	0.0364025	0.0772949	0.0371936	0.0139374	0.0413459	0.0207602	0.0445108	0.0191945	0.0416909
tci2_wsi3.0_chr_2	51400001	51500000	13973	0.0184161	0.0315357	0.0550908	0.0547528	0.111641	0.0652137	0.0364171	0.0396989	0.0647429	0.0369213	0.0113073	0.0317042	0.0207353	0.0325616	0.0216447	0.0285515
tci2_wsi3.0_chr_2	51500001	51600000	19769	0.0211027	0.0269512	0.0414447	0.0468238	0.0687764	0.0530918	0.0321313	0.0356803	0.0541718	0.0386765	0.0124325	0.0381672	0.020454	0.0399577	0.0200747	0.0417625
tci2_wsi3.0_chr_2	51600001	51700000	13859	0.0204984	0.0232548	0.0369281	0.0385305	0.054021	0.0486413	0.046716	0.0470346	0.0664358	0.0615507	0.0105693	0.0324497	0.0154137	0.0354375	0.0191584	0.0375483
tci2_wsi3.0_chr_2	51700001	51800000	16941	0.0265601	0.0317048	0.0315957	0.0307892	0.0542746	0.0341355	0.0428512	0.0427378	0.069061	0.0442779	0.0130003	0.0387566	0.0207743	0.0390447	0.0203671	0.045092
tci2_wsi3.0_chr_2	51800001	51900000	21498	0.0247581	0.0410113	0.0451017	0.052307	0.061338	0.0554612	0.0515273	0.0591003	0.0698422	0.0657389	0.0167572	0.0361715	0.025127	0.0369499	0.0220414	0.0421146
tci2_wsi3.0_chr_2	51900001	52000000	10604	0.0165737	0.0298394	0.0448468	0.0414009	0.0587254	0.0667143	0.0732922	0.055555	0.0649852	0.0825008	0.0101874	0.0361254	0.0167807	0.0328764	0.0151451	0.0390261
tci2_wsi3.0_chr_2	52000001	52100000	18800	0.0184231	0.0187243	0.040227	0.0365919	0.0559645	0.0521788	0.044592	0.0388768	0.0633765	0.0550333	0.0114178	0.0293422	0.015493	0.0277149	0.0160992	0.0305973
tci2_wsi3.0_chr_2	52100001	52200000	13861	0.0258104	0.0369639	0.0455469	0.0521393	0.079774	0.0562333	0.0432761	0.0471171	0.0791127	0.0517857	0.0143473	0.0494505	0.0260503	0.0494167	0.0268846	0.0554568
tci2_wsi3.0_chr_2	52200001	52300000	13503	0.0195381	0.0214605	0.0300851	0.0327219	0.0433503	0.0315308	0.0361569	0.0418555	0.0368608	0.0322457	0.011577	0.0401943	0.012715	0.0472683	0.0155418	0.0435316
tci2_wsi3.0_chr_2	52300001	52400000	13701	0.0187431	0.019129	0.0342095	0.0401128	0.0717896	0.0481398	0.0396393	0.0461425	0.0562455	0.0452879	0.0130398	0.0568119	0.0181235	0.0608237	0.0193556	0.0424471
tci2_wsi3.0_chr_2	52400001	52500000	9732	0.0186133	0.0257619	0.0425747	0.0504759	0.0711874	0.0525677	0.0499266	0.0564578	0.0792134	0.0514511	0.0153177	0.070113	0.0240383	0.0745955	0.0297587	0.0658046
tci2_wsi3.0_chr_2	52500001	52600000	8869	0.0293111	0.0381173	0.0497821	0.056478	0.112802	0.0664144	0.0675021	0.0847206	0.143655	0.0828799	0.017135	0.0766673	0.0289053	0.0763463	0.0339671	0.0823706
tci2_wsi3.0_chr_2	52600001	52700000	6151	0.0187966	0.0227806	0.0356802	0.0369197	0.0607936	0.0398976	0.0464972	0.0455796	0.0753577	0.0508872	0.0164121	0.0720177	0.0248599	0.0766189	0.0259118	0.0680468
tci2_wsi3.0_chr_2	52700001	52800000	10420	0.0196165	0.021817	0.0252239	0.0319827	0.0595664	0.0301196	0.0341912	0.0401193	0.0603309	0.0365498	0.0112679	0.0442478	0.0134415	0.045259	0.014985	0.0415786
tci2_wsi3.0_chr_2	52800001	52900000	11582	0.016986	0.0211604	0.0324935	0.0305703	0.0522752	0.0251809	0.0369356	0.0320494	0.0502848	0.0261853	0.0121256	0.030786	0.0142503	0.0361608	0.0138136	0.0381757
tci2_wsi3.0_chr_2	52900001	53000000	13639	0.0153482	0.0191731	0.0245543	0.0265125	0.0335869	0.0240989	0.031368	0.0329788	0.0351723	0.0296475	0.00769458	0.0322486	0.0113301	0.0334675	0.0111551	0.03082
tci2_wsi3.0_chr_2	53000001	53100000	16283	0.0184468	0.011735	0.0169979	0.0224446	0.0269933	0.0286237	0.0240092	0.0263011	0.0252368	0.0286873	0.00488811	0.0168844	0.011877	0.0165459	0.00932141	0.0209696
tci2_wsi3.0_chr_2	53100001	53200000	18435	0.0172478	0.0165759	0.0305606	0.0331588	0.0490528	0.0456812	0.0309129	0.0306308	0.0522267	0.0446885	0.008009	0.0375485	0.018239	0.0389727	0.0158048	0.0395802
tci2_wsi3.0_chr_2	53200001	53300000	17223	0.0158877	0.0168495	0.0232485	0.0223457	0.0653188	0.0331046	0.0214294	0.0213554	0.0798703	0.0392957	0.0058508	0.0601298	0.0180526	0.0536055	0.0160548	0.0481647
tci2_wsi3.0_chr_2	53300001	53400000	11612	0.0324969	0.0254541	0.0451069	0.0419586	0.0724816	0.0538565	0.0434846	0.0463789	0.0810225	0.0554168	0.0141574	0.0606663	0.0204542	0.0554469	0.0226951	0.0548117
tci2_wsi3.0_chr_2	53400001	53500000	6765	0.0256466	0.0351531	0.0370154	0.0430734	0.086153	0.0420716	0.0553073	0.0482682	0.14077	0.0518587	0.0140407	0.0921626	0.0203057	0.0984852	0.0241952	0.0947923
tci2_wsi3.0_chr_2	53500001	53600000	9141	0.0345077	0.0429439	0.0830977	0.0898387	0.134568	0.0824905	0.0700904	0.067685	0.102793	0.0746869	0.0255559	0.0607503	0.038082	0.0594205	0.0527253	0.0893836
tci2_wsi3.0_chr_2	53600001	53700000	10196	0.0137354	0.0186775	0.0511884	0.0392745	0.0814618	0.0409765	0.0524556	0.043084	0.077921	0.0443971	0.0128044	0.0311631	0.0182513	0.0317275	0.0181202	0.0330406
tci2_wsi3.0_chr_2	53700001	53800000	10478	0.0413573	0.0309693	0.0329461	0.0374616	0.0962513	0.0410256	0.0461952	0.0491426	0.108758	0.0414498	0.0185312	0.073421	0.0315531	0.0759995	0.0271623	0.0746941
tci2_wsi3.0_chr_2	53800001	53900000	7852	0.0205488	0.0234912	0.0447007	0.0408156	0.0640663	0.0440358	0.05698	0.0506047	0.0800699	0.0520957	0.0158307	0.0449313	0.0215843	0.0539826	0.0214296	0.047597
tci2_wsi3.0_chr_2	53900001	54000000	8239	0.0221681	0.0268904	0.0631575	0.0897902	0.136114	0.0919296	0.0303238	0.0351384	0.0539795	0.0483139	0.013047	0.0420409	0.0225359	0.0458374	0.0241185	0.0665639
tci2_wsi3.0_chr_2	54000001	54100000	8589	0.0285536	0.0304057	0.0303065	0.0282222	0.0385933	0.0393409	0.0392576	0.044279	0.052148	0.0488751	0.00696639	0.0182547	0.0111549	0.0210711	0.011165	0.0289226
tci2_wsi3.0_chr_2	54100001	54200000	13950	0.0247834	0.0309782	0.0536444	0.0577806	0.0720111	0.0540475	0.0628121	0.0710756	0.0845774	0.0665351	0.0177065	0.0496112	0.0214535	0.0475855	0.0250642	0.0515813
tci2_wsi3.0_chr_2	54200001	54300000	16208	0.0155117	0.0268804	0.0418516	0.0389696	0.0632602	0.0460134	0.0511034	0.0434159	0.0634042	0.0467658	0.0118095	0.0337331	0.0188715	0.0315857	0.0160258	0.0414664
tci2_wsi3.0_chr_2	54300001	54400000	12381	0.0186288	0.0322144	0.0517991	0.0632908	0.0675746	0.0657178	0.063942	0.0747138	0.0804151	0.0734261	0.0187874	0.0487698	0.0235854	0.0584248	0.0287094	0.064376
tci2_wsi3.0_chr_2	54400001	54500000	11122	0.0199854	0.024843	0.0375732	0.042902	0.0868381	0.0463107	0.0568405	0.0612598	0.104866	0.0672387	0.0162084	0.0515498	0.0219213	0.054601	0.0197269	0.0550348
tci2_wsi3.0_chr_2	54500001	54600000	15817	0.0199889	0.0417655	0.0444943	0.0485319	0.0947706	0.0607508	0.0481094	0.0598655	0.114049	0.0732174	0.014348	0.0573681	0.0291105	0.0543801	0.0266748	0.0510437
tci2_wsi3.0_chr_2	54600001	54700000	11539	0.0156269	0.0204657	0.0356381	0.0550592	0.0711048	0.0433667	0.0455945	0.0679528	0.0912405	0.0513981	0.0146816	0.0341475	0.0178719	0.0404165	0.0236874	0.0464685
tci2_wsi3.0_chr_2	54700001	54800000	17972	0.0236148	0.0309704	0.0356156	0.0381706	0.0743825	0.0423221	0.0455539	0.0462209	0.0810242	0.0424081	0.0106053	0.0431345	0.0178773	0.045499	0.0192154	0.0514225
tci2_wsi3.0_chr_2	54800001	54900000	22133	0.0181522	0.0355408	0.0355362	0.0412681	0.0647884	0.0462473	0.0380359	0.0430074	0.0688804	0.047761	0.0136255	0.0357644	0.0205277	0.0391127	0.0228023	0.0484192
tci2_wsi3.0_chr_2	54900001	55000000	16815	0.020602	0.0315338	0.0492632	0.0538212	0.0853936	0.0562036	0.0440759	0.0416309	0.0804054	0.0447245	0.0134686	0.0499633	0.0204539	0.0499319	0.0195589	0.0501866
tci2_wsi3.0_chr_2	55000001	55100000	9829	0.0193309	0.0336138	0.0439116	0.0499948	0.0671311	0.0501506	0.058009	0.0569237	0.0817778	0.0750994	0.0140082	0.0366008	0.0264996	0.0400205	0.0317888	0.0356639
tci2_wsi3.0_chr_2	55100001	55200000	11661	0.0195767	0.0548382	0.119092	0.11777	0.172703	0.119293	0.066973	0.067565	0.103243	0.0736827	0.0288688	0.0630903	0.0331419	0.0704638	0.0333238	0.062053
tci2_wsi3.0_chr_2	55200001	55300000	14035	0.0249199	0.0287406	0.0564964	0.0632613	0.124294	0.0751909	0.0442862	0.044228	0.110478	0.0583702	0.0146108	0.0821462	0.0265917	0.0886773	0.0259761	0.107078
tci2_wsi3.0_chr_2	55300001	55400000	6445	0.0308214	0.0381681	0.0400976	0.0401221	0.0595245	0.0455253	0.0468048	0.038549	0.0502559	0.0491705	0.0228725	0.0448338	0.0276795	0.0469828	0.0302551	0.0526044
tci2_wsi3.0_chr_2	55400001	55500000	9353	0.0387859	0.0444288	0.0511242	0.0507634	0.0815312	0.0515335	0.0756093	0.076544	0.113438	0.072647	0.0198543	0.046889	0.0299363	0.0521394	0.0284615	0.0568764
tci2_wsi3.0_chr_2	55500001	55600000	8652	0.0300632	0.0236958	0.0372412	0.0369241	0.0600914	0.0402157	0.0388805	0.04172	0.0588296	0.0445453	0.0155423	0.0370432	0.0241762	0.0373381	0.023345	0.0492148
tci2_wsi3.0_chr_2	55600001	55700000	9452	0.0293117	0.0493018	0.0756699	0.0802449	0.15047	0.0876224	0.0564616	0.0543915	0.119278	0.0539315	0.019467	0.0724871	0.0291085	0.0765823	0.0263381	0.0712227
tci2_wsi3.0_chr_2	55700001	55800000	12273	0.0149558	0.01644	0.0281054	0.028278	0.0430445	0.0338128	0.0240285	0.0274706	0.0343615	0.0286777	0.0106136	0.0321808	0.00995235	0.0397458	0.0123164	0.0349124
tci2_wsi3.0_chr_2	55800001	55900000	15060	0.018903	0.0146211	0.0454434	0.0571342	0.0532447	0.0430514	0.0469747	0.0598818	0.0565851	0.0418315	0.00837192	0.0253486	0.0122632	0.0282522	0.0143232	0.0304262
tci2_wsi3.0_chr_2	55900001	56000000	14485	0.0136312	0.020455	0.038701	0.0504747	0.08479	0.0450075	0.0249673	0.0316568	0.0642013	0.027099	0.00727227	0.037112	0.0104455	0.0318106	0.00821634	0.0388626
tci2_wsi3.0_chr_2	56000001	56100000	14303	0.0181989	0.0222109	0.0430851	0.0395971	0.0723551	0.0512389	0.0387387	0.0362489	0.0663421	0.0476199	0.0134349	0.0382756	0.0189127	0.035511	0.0149541	0.0438753
tci2_wsi3.0_chr_2	56100001	56200000	8975	0.0296233	0.0273069	0.0711939	0.0721642	0.0993618	0.0810267	0.0488422	0.0511123	0.0697564	0.0515804	0.019015	0.0519577	0.0299907	0.0525335	0.0292141	0.0570615
tci2_wsi3.0_chr_2	56200001	56300000	13953	0.0231456	0.0245347	0.0319752	0.0366505	0.0637736	0.0371318	0.0442919	0.0495467	0.0734267	0.0422826	0.0110072	0.0428658	0.0212989	0.042427	0.0274214	0.0619355
tci2_wsi3.0_chr_2	56300001	56400000	20995	0.0194742	0.0252164	0.0401452	0.038842	0.064071	0.0478698	0.0344737	0.0338728	0.0506022	0.0411801	0.00972925	0.0369995	0.0168288	0.0348326	0.0169543	0.0431859
tci2_wsi3.0_chr_2	56400001	56500000	16621	0.020074	0.0302835	0.0404193	0.0418891	0.0760727	0.0494856	0.0428543	0.0489585	0.0661146	0.0485902	0.0155082	0.0448992	0.0197819	0.0490544	0.0244672	0.0448894
tci2_wsi3.0_chr_2	56500001	56600000	23567	0.0173174	0.0321226	0.0311795	0.0316027	0.0704767	0.0378732	0.0270039	0.028855	0.0465578	0.0314237	0.00851065	0.0379726	0.0139804	0.0374409	0.0137822	0.0369316
tci2_wsi3.0_chr_2	56600001	56700000	14400	0.0230361	0.0305224	0.0384695	0.0427875	0.0731801	0.0468156	0.0453968	0.0485442	0.069519	0.0500865	0.013764	0.0456377	0.0196975	0.0508113	0.0225384	0.0450811
tci2_wsi3.0_chr_2	56700001	56800000	16459	0.0174588	0.0230759	0.0405566	0.037732	0.0713494	0.0439744	0.039875	0.0408909	0.0743257	0.0445517	0.0131325	0.0419328	0.0192422	0.0368176	0.0168364	0.0400969
tci2_wsi3.0_chr_2	56800001	56900000	13064	0.017127	0.0232528	0.0315926	0.034065	0.0464273	0.0277804	0.0477021	0.0451018	0.0615265	0.0404362	0.00874358	0.0323807	0.0145846	0.0330946	0.0170508	0.0308603
tci2_wsi3.0_chr_2	56900001	57000000	15509	0.0148528	0.0198012	0.0360171	0.0363647	0.0538893	0.0433405	0.0311532	0.0303243	0.0502582	0.036216	0.00827827	0.0292497	0.011209	0.0315346	0.0116472	0.0329093
tci2_wsi3.0_chr_2	57000001	57100000	21739	0.0163182	0.012526	0.0247708	0.0241248	0.0388214	0.028281	0.0233664	0.0266026	0.0432943	0.0288053	0.00794036	0.0271512	0.0118931	0.0262982	0.0118576	0.0342487
tci2_wsi3.0_chr_2	57100001	57200000	12898	0.0177996	0.0216031	0.0298067	0.0327319	0.0497996	0.0285865	0.0294384	0.0288822	0.043516	0.0313188	0.0116988	0.033568	0.014062	0.031573	0.0120494	0.0329859
tci2_wsi3.0_chr_2	57200001	57300000	12180	0.0227078	0.0280458	0.0371916	0.037202	0.0532455	0.0476246	0.0427526	0.0455513	0.0638487	0.0596026	0.0152083	0.0336161	0.0232309	0.0321046	0.0219229	0.0381739
tci2_wsi3.0_chr_2	57300001	57400000	7667	0.01944	0.0296276	0.0427155	0.0454281	0.0876703	0.0600364	0.0609619	0.0600543	0.110506	0.0807973	0.0182817	0.0398422	0.034983	0.0493819	0.0346671	0.0455815
tci2_wsi3.0_chr_2	57400001	57500000	6321	0.021154	0.0293567	0.0482803	0.0410236	0.085461	0.0616436	0.0624975	0.0485394	0.0870528	0.0651705	0.0216937	0.0530374	0.0233539	0.0540547	0.0268878	0.0647558
tci2_wsi3.0_chr_2	57500001	57600000	5464	0.0370534	0.0446819	0.0476631	0.0540776	0.111137	0.0690322	0.0462408	0.0609945	0.0852362	0.0598034	0.0200527	0.0479628	0.0228395	0.0693598	0.0346062	0.0626289
tci2_wsi3.0_chr_2	57600001	57700000	9133	0.0164084	0.0231301	0.0401531	0.0391533	0.0812423	0.0425031	0.0350219	0.0388842	0.0832288	0.0462596	0.015565	0.0604612	0.0197973	0.0611738	0.0210577	0.0641903
tci2_wsi3.0_chr_2	57700001	57800000	13328	0.0145204	0.0252774	0.027569	0.0303384	0.06033	0.0369314	0.0324975	0.0353868	0.0644989	0.0468275	0.0139806	0.0496148	0.0224852	0.051388	0.0216686	0.0660394
tci2_wsi3.0_chr_2	57800001	57900000	13348	0.022507	0.0297924	0.0217014	0.0249439	0.0618532	0.034702	0.0379654	0.0426219	0.0613181	0.0501687	0.0120964	0.0598912	0.018845	0.0639742	0.0179758	0.0641867
tci2_wsi3.0_chr_2	57900001	58000000	15967	0.0140098	0.0191029	0.0177022	0.0174019	0.0297672	0.0184701	0.0235638	0.0217334	0.0425791	0.0237963	0.00824105	0.0322997	0.0112406	0.03046	0.0117903	0.0334378
tci2_wsi3.0_chr_2	58000001	58100000	10870	0.0267047	0.0288286	0.0275281	0.0301394	0.0549829	0.0334976	0.0394727	0.0361846	0.0646636	0.0365144	0.0200997	0.044792	0.0201926	0.044172	0.0214916	0.048522
tci2_wsi3.0_chr_2	58100001	58200000	7110	0.039902	0.0389266	0.0262366	0.0301488	0.0704972	0.0263329	0.0400021	0.0396783	0.0629715	0.04251	0.0139026	0.0652239	0.0216107	0.0574323	0.0180847	0.0670195
tci2_wsi3.0_chr_2	58200001	58300000	15008	0.0209954	0.0387083	0.0474559	0.0510239	0.0906857	0.0565103	0.0526997	0.0531154	0.0736372	0.062533	0.0210578	0.0651436	0.0278554	0.0611805	0.0293035	0.075945
tci2_wsi3.0_chr_2	58300001	58400000	13476	0.0126674	0.0236705	0.0244317	0.0306412	0.0584912	0.0275151	0.0310533	0.0287631	0.0496444	0.0367978	0.00767491	0.0309894	0.0147966	0.0330247	0.0150637	0.0403441
tci2_wsi3.0_chr_2	58400001	58500000	13393	0.0292879	0.0358588	0.0467032	0.0443445	0.0674726	0.0716701	0.0410781	0.0444089	0.0685775	0.0460683	0.0140001	0.0505822	0.0247659	0.0480164	0.0320129	0.073341
tci2_wsi3.0_chr_2	58500001	58600000	12021	0.0185058	0.0216721	0.0454408	0.0440543	0.0565675	0.0559553	0.0465937	0.04659	0.0650264	0.059679	0.0154524	0.0460908	0.0272915	0.043356	0.0291208	0.0753985
tci2_wsi3.0_chr_2	58600001	58700000	16408	0.0223165	0.0233134	0.03291	0.0317505	0.049151	0.0361189	0.0360064	0.0379007	0.0585421	0.0435117	0.0125951	0.0371359	0.0171881	0.032644	0.0162223	0.0418424
tci2_wsi3.0_chr_2	58700001	58800000	13273	0.0151926	0.0259394	0.0357565	0.044666	0.0562708	0.0341987	0.0488527	0.0572685	0.060254	0.0437453	0.0122937	0.0591978	0.0251042	0.0639986	0.0271096	0.0492616
tci2_wsi3.0_chr_2	58800001	58900000	21317	0.017601	0.0259802	0.0286066	0.0305352	0.0547746	0.0311805	0.0490489	0.0520483	0.0647159	0.0494793	0.00766857	0.0444312	0.0150032	0.0468687	0.0165556	0.0415671
tci2_wsi3.0_chr_2	58900001	59000000	11402	0.0218081	0.0377643	0.0400003	0.0417388	0.0782913	0.0463056	0.0368772	0.0439048	0.0683263	0.0461913	0.0189663	0.0523877	0.0234738	0.0571507	0.0251145	0.0505899
tci2_wsi3.0_chr_2	59000001	59100000	12597	0.0193277	0.0176957	0.0228676	0.0207044	0.0448363	0.0239944	0.0298757	0.0270755	0.0553817	0.0273989	0.00959539	0.0234109	0.010983	0.0222543	0.0104793	0.0219126
tci2_wsi3.0_chr_2	59100001	59200000	12434	0.0231342	0.0236574	0.0372771	0.0365668	0.0717835	0.0419743	0.0409648	0.0446314	0.0767251	0.0480787	0.0124284	0.0422533	0.0235546	0.0392213	0.0199836	0.0434998
tci2_wsi3.0_chr_2	59200001	59300000	18113	0.01943	0.0190395	0.030765	0.0375346	0.0610511	0.0431321	0.0297702	0.0344873	0.0589063	0.0379899	0.0144333	0.031736	0.0162281	0.0297606	0.0164584	0.0377479
tci2_wsi3.0_chr_2	59300001	59400000	15118	0.0235215	0.0250492	0.043538	0.0454552	0.0746149	0.0499953	0.048064	0.0460389	0.0791264	0.0511877	0.0128062	0.0422319	0.0269912	0.0472358	0.0239	0.0618809
tci2_wsi3.0_chr_2	59400001	59500000	4776	0.0237607	0.0296283	0.0506617	0.045302	0.0735924	0.0555556	0.0742658	0.0706513	0.0822585	0.0717912	0.0186586	0.0320158	0.0361444	0.0322042	0.023661	0.0700323
tci2_wsi3.0_chr_2	59500001	59600000	13958	0.0251677	0.0285443	0.0369581	0.0391424	0.0591668	0.051253	0.0367718	0.0377396	0.0604139	0.0509974	0.0159675	0.0466263	0.025724	0.0509194	0.0242835	0.0540898
tci2_wsi3.0_chr_2	59600001	59700000	10664	0.0223922	0.025504	0.0321582	0.0302788	0.0451999	0.0381018	0.0331144	0.0351476	0.0584081	0.0353769	0.0149721	0.0318038	0.0209886	0.035168	0.0243699	0.0413254
tci2_wsi3.0_chr_2	59700001	59800000	16167	0.0287769	0.0270798	0.0451523	0.0482521	0.102086	0.0503055	0.0460186	0.0457819	0.0979876	0.0504417	0.0197187	0.0744579	0.0257309	0.0650177	0.0259443	0.0751052
tci2_wsi3.0_chr_2	59800001	59900000	9512	0.0205276	0.0232703	0.0366281	0.0344289	0.105332	0.0437666	0.0329635	0.0287582	0.10041	0.0388986	0.0105929	0.056243	0.0243001	0.0598173	0.0256689	0.0920383
tci2_wsi3.0_chr_2	59900001	60000000	12238	0.0163154	0.0161593	0.0339166	0.0341939	0.063094	0.0465228	0.0331892	0.0339839	0.0574955	0.0422656	0.0108626	0.0367129	0.0148281	0.0379478	0.0147434	0.0436021
tci2_wsi3.0_chr_2	60000001	60100000	13261	0.0163093	0.0306347	0.025669	0.024325	0.0376451	0.0272456	0.0490466	0.0416079	0.0612339	0.039304	0.0103911	0.0249343	0.0176724	0.026076	0.0149405	0.0315281
tci2_wsi3.0_chr_2	60100001	60200000	14226	0.020866	0.0241668	0.035947	0.0361993	0.0523822	0.0474665	0.0285211	0.0278574	0.0484063	0.0392577	0.0151387	0.0399397	0.0214858	0.0411532	0.0201767	0.0524812
tci2_wsi3.0_chr_2	60200001	60300000	11770	0.0218448	0.0329589	0.0277651	0.0350444	0.0611955	0.0433012	0.0340624	0.0310421	0.0736811	0.0426673	0.0141584	0.0508623	0.0207902	0.0623745	0.0255358	0.0730592
tci2_wsi3.0_chr_2	60300001	60400000	5444	0.0125792	0.0265203	0.0446693	0.0544478	0.108844	0.0589555	0.0472679	0.0470468	0.0796566	0.0487092	0.0177603	0.0366846	0.0179794	0.0432987	0.02546	0.041893
tci2_wsi3.0_chr_2	60400001	60500000	5943	0.0241482	0.0305388	0.0642194	0.0586158	0.135576	0.0678561	0.0621332	0.0614346	0.107204	0.0669263	0.0213804	0.069564	0.0293781	0.0912347	0.0359852	0.0790868
tci2_wsi3.0_chr_2	60500001	60600000	11361	0.0233115	0.0293312	0.0479454	0.0504882	0.0770088	0.0568917	0.0430987	0.0421717	0.0728281	0.05042	0.0157555	0.0473393	0.0245309	0.0482147	0.0251557	0.0513418
tci2_wsi3.0_chr_2	60600001	60700000	9948	0.0145755	0.0412729	0.0607362	0.0583419	0.0749258	0.0659288	0.0594313	0.0487717	0.0796439	0.0505339	0.0145228	0.0430369	0.0215922	0.0417751	0.0203209	0.049424
tci2_wsi3.0_chr_2	60700001	60800000	9407	0.0328253	0.0338293	0.0439461	0.0521705	0.0731575	0.0626555	0.0620676	0.0676153	0.0925428	0.0771679	0.0159917	0.0590791	0.0252435	0.0581019	0.0292384	0.0623725
tci2_wsi3.0_chr_2	60800001	60900000	9181	0.02485	0.0359858	0.0298608	0.0376229	0.0745978	0.0484922	0.0570795	0.0663609	0.126405	0.0883051	0.015227	0.0484726	0.0213773	0.0444002	0.0216239	0.0491735
tci2_wsi3.0_chr_2	60900001	61000000	16170	0.0168292	0.020362	0.0378787	0.0395092	0.06494	0.055161	0.0422455	0.0422507	0.0679058	0.0640008	0.0115999	0.0429294	0.0222158	0.0448629	0.0202669	0.0480217
tci2_wsi3.0_chr_2	61000001	61100000	11242	0.0415691	0.0280273	0.0510476	0.0514791	0.100154	0.0579475	0.0538634	0.0492935	0.102631	0.0567831	0.018366	0.0781433	0.0259015	0.0772526	0.0300009	0.0849318
tci2_wsi3.0_chr_2	61100001	61200000	6333	0.0308929	0.0480171	0.0582337	0.0728465	0.118976	0.0660669	0.0480955	0.0580759	0.0960835	0.0607398	0.0195833	0.0814853	0.0284437	0.0857307	0.0312093	0.0921599
tci2_wsi3.0_chr_2	61200001	61300000	9439	0.0192311	0.0344657	0.0580629	0.0616341	0.082287	0.0685586	0.040982	0.0406636	0.0716604	0.053794	0.0151959	0.0540558	0.0290424	0.048803	0.027897	0.0565679
tci2_wsi3.0_chr_2	61300001	61400000	12268	0.0319194	0.0346771	0.044327	0.062683	0.0468271	0.051275	0.0409172	0.0516101	0.0398866	0.0486572	0.0120656	0.0302716	0.0184982	0.0373395	0.0218474	0.0354783
tci2_wsi3.0_chr_2	61400001	61500000	10069	0.0250703	0.0365252	0.0572782	0.0509494	0.0615221	0.0537902	0.0454565	0.0442291	0.0562295	0.042871	0.0147787	0.038816	0.0308112	0.0302119	0.0243099	0.0329946
tci2_wsi3.0_chr_2	61500001	61600000	7914	0.0233281	0.0249834	0.0328124	0.0365205	0.0548632	0.0331484	0.0321635	0.0297773	0.0441684	0.0276904	0.0132994	0.032892	0.0238325	0.0323016	0.02661	0.0365936
tci2_wsi3.0_chr_2	61600001	61700000	12315	0.0258675	0.0242142	0.034767	0.0340882	0.0661573	0.0342542	0.0216452	0.0236253	0.0471742	0.0251413	0.0105196	0.0348433	0.0211533	0.0360782	0.0213744	0.0438148
tci2_wsi3.0_chr_2	61700001	61800000	13294	0.0295296	0.0241226	0.0302225	0.0331264	0.0714344	0.0322819	0.0250946	0.0251184	0.050647	0.0298508	0.0149837	0.0388218	0.021404	0.0416628	0.0192164	0.0527813
tci2_wsi3.0_chr_2	61800001	61900000	13329	0.023332	0.034781	0.0625515	0.0678416	0.114673	0.0593073	0.0502697	0.0564447	0.0958656	0.0525698	0.013523	0.0508117	0.0262815	0.0528649	0.0201919	0.0704255
tci2_wsi3.0_chr_2	61900001	62000000	13125	0.0241514	0.0313875	0.0411824	0.0436685	0.0784677	0.0479241	0.0379374	0.0403386	0.076343	0.0445817	0.0215415	0.0532249	0.028753	0.0535632	0.0280003	0.0626551
tci2_wsi3.0_chr_2	62000001	62100000	8467	0.0175869	0.0356218	0.044626	0.0494038	0.0797566	0.0584922	0.0539993	0.0564663	0.0997427	0.0654546	0.025157	0.0652211	0.0331082	0.059146	0.0379096	0.069489
tci2_wsi3.0_chr_2	62100001	62200000	15691	0.0175696	0.0161234	0.0269157	0.031856	0.0564493	0.0332987	0.0322788	0.0328801	0.0561519	0.0335222	0.0119914	0.0404746	0.0161505	0.0396334	0.0167389	0.0397511
tci2_wsi3.0_chr_2	62200001	62300000	10952	0.0298871	0.028089	0.0451456	0.0495182	0.0968612	0.0545355	0.044436	0.0442921	0.0924316	0.0501009	0.0175312	0.0622239	0.0298678	0.0640496	0.0306242	0.0812081
tci2_wsi3.0_chr_2	62300001	62400000	6448	0.0137388	0.02398	0.0342831	0.039078	0.0838198	0.0396533	0.0451452	0.0498359	0.109762	0.0621648	0.0165881	0.0609172	0.0238733	0.0479322	0.0274203	0.084943
tci2_wsi3.0_chr_2	62400001	62500000	17565	0.0314711	0.0241222	0.0351532	0.0407549	0.0663811	0.0405596	0.0335082	0.037552	0.0656436	0.0423774	0.0159724	0.0448473	0.0240554	0.0545928	0.0258551	0.0581935
tci2_wsi3.0_chr_2	62500001	62600000	13702	0.0241646	0.0289597	0.035629	0.0410563	0.0684288	0.0458337	0.0439496	0.0507456	0.0752757	0.0543216	0.0168346	0.0483081	0.0236074	0.0480383	0.0240505	0.0543654
tci2_wsi3.0_chr_2	62600001	62700000	13712	0.0223882	0.0249685	0.0357848	0.0394253	0.0727381	0.0420572	0.0371518	0.0412599	0.0741062	0.0435031	0.0212056	0.0592109	0.0293577	0.0540403	0.0239294	0.0604442
tci2_wsi3.0_chr_2	62700001	62800000	18655	0.0209789	0.0229219	0.0373669	0.0413092	0.0576197	0.0418677	0.0388287	0.0402465	0.0611907	0.0421523	0.0129946	0.0401178	0.0222663	0.0407898	0.0196792	0.0446987
tci2_wsi3.0_chr_2	62800001	62900000	19142	0.0239073	0.0236837	0.0307611	0.0314315	0.0552247	0.0344628	0.0393049	0.0360481	0.0631835	0.0438426	0.0157082	0.0455131	0.0200303	0.045221	0.0230498	0.0472852
tci2_wsi3.0_chr_2	62900001	63000000	5119	0.0305675	0.0349456	0.0620265	0.0632644	0.0500599	0.0543617	0.0585905	0.0775768	0.0634198	0.0514624	0.0165296	0.0343466	0.0339785	0.0468372	0.0278631	0.0434545
tci2_wsi3.0_chr_2	63000001	63100000	10243	0.0249588	0.0286991	0.0370596	0.040248	0.0625951	0.0440005	0.0379353	0.0348649	0.0639533	0.0412147	0.0151121	0.0489443	0.0263241	0.0428789	0.0227033	0.0541692
tci2_wsi3.0_chr_2	63100001	63200000	20063	0.0186807	0.0173732	0.0242603	0.0264161	0.0477664	0.0251082	0.0279821	0.0290705	0.0480611	0.0282023	0.0105936	0.0305945	0.0141921	0.0317815	0.0153542	0.0360417
tci2_wsi3.0_chr_2	63200001	63300000	13293	0.0242167	0.0223983	0.0286849	0.0365723	0.0520577	0.0417049	0.0350342	0.041544	0.0571607	0.0446026	0.0165872	0.0371821	0.0202621	0.0415753	0.022742	0.0475157
tci2_wsi3.0_chr_2	63300001	63400000	16316	0.0180687	0.0202853	0.0281097	0.0296926	0.0625673	0.0324599	0.035339	0.0352242	0.0654645	0.0396946	0.00932479	0.0403312	0.0151938	0.043728	0.014688	0.0392623
tci2_wsi3.0_chr_2	63400001	63500000	17035	0.0231285	0.0219606	0.0316116	0.0317475	0.0536395	0.0346398	0.0360033	0.0359712	0.0589644	0.0387984	0.0111941	0.0371387	0.0203213	0.0360675	0.0191051	0.0468428
tci2_wsi3.0_chr_2	63500001	63600000	16014	0.0190751	0.0214831	0.0254094	0.026301	0.0455193	0.0312917	0.0328447	0.0309152	0.0467376	0.0346239	0.0109912	0.0342651	0.0167439	0.0366789	0.0166354	0.0424945
tci2_wsi3.0_chr_2	63600001	63700000	13008	0.0260064	0.0252885	0.0347127	0.0367377	0.0624144	0.0420411	0.042976	0.0410508	0.0665719	0.0504441	0.0127798	0.0450456	0.019033	0.0475376	0.0191135	0.0539636
tci2_wsi3.0_chr_2	63700001	63800000	19830	0.0240133	0.0226592	0.0350497	0.0373814	0.0654166	0.0410354	0.0390103	0.0402854	0.0716288	0.0441369	0.0139662	0.0459632	0.0220426	0.0492368	0.0195547	0.0552393
tci2_wsi3.0_chr_2	63800001	63900000	20213	0.0194342	0.0204522	0.0228652	0.0234501	0.0419353	0.0288403	0.0321843	0.030367	0.0496703	0.0383903	0.0089231	0.0327602	0.0167737	0.0290745	0.0154949	0.03367
tci2_wsi3.0_chr_2	63900001	64000000	13922	0.016364	0.0127818	0.0175844	0.0160738	0.0463697	0.0190514	0.0196363	0.0179618	0.0492274	0.0198768	0.00519818	0.0329464	0.00799771	0.0343791	0.00782713	0.0341344
tci2_wsi3.0_chr_2	64000001	64100000	11806	0.0192446	0.0218371	0.0310385	0.0313593	0.0906672	0.0363632	0.036162	0.0321748	0.0899253	0.0380414	0.011621	0.0576724	0.0176509	0.0613659	0.0190188	0.0613922
tci2_wsi3.0_chr_2	64100001	64200000	18807	0.0233639	0.0200841	0.0305785	0.0298201	0.062103	0.0337947	0.0356505	0.0357251	0.0664409	0.0419932	0.0114555	0.0440495	0.0190225	0.0463293	0.0206637	0.0529657
tci2_wsi3.0_chr_2	64200001	64300000	18179	0.0234907	0.020028	0.0275647	0.0314487	0.0511894	0.0299544	0.0332156	0.0337559	0.0531636	0.0358913	0.0107913	0.0356694	0.0181175	0.0347373	0.0167741	0.0369672
tci2_wsi3.0_chr_2	64300001	64400000	15103	0.0178546	0.0169307	0.0326687	0.0412645	0.0604056	0.0425029	0.0306615	0.0331783	0.0563226	0.036559	0.0111064	0.0412852	0.0151376	0.0405685	0.013889	0.043004
tci2_wsi3.0_chr_2	64400001	64500000	19324	0.0207322	0.017879	0.026469	0.0268228	0.0433841	0.0328643	0.0297136	0.0290711	0.0538791	0.0353148	0.0116964	0.0356723	0.0178627	0.0320657	0.015887	0.042237
tci2_wsi3.0_chr_2	64500001	64600000	15661	0.0244371	0.028038	0.0297209	0.0320769	0.0554126	0.0355287	0.042486	0.0419224	0.0708373	0.0455123	0.0155509	0.04524	0.0225957	0.0439517	0.0223116	0.048812
tci2_wsi3.0_chr_2	64600001	64700000	17859	0.016494	0.0221537	0.0286031	0.0304173	0.059526	0.0363022	0.0332942	0.0343244	0.0653628	0.0379641	0.0111657	0.045121	0.0169269	0.0445755	0.0177412	0.0511756
tci2_wsi3.0_chr_2	64700001	64800000	16934	0.0155125	0.0194246	0.0311437	0.0344763	0.0533036	0.0354859	0.0363877	0.0411318	0.0544842	0.0414898	0.0162641	0.0407096	0.0183812	0.0453829	0.0192649	0.0460303
tci2_wsi3.0_chr_2	64800001	64900000	16053	0.0232348	0.0221321	0.0282446	0.0292325	0.0534341	0.0366778	0.0370173	0.0382386	0.0576416	0.0447856	0.0125385	0.0414556	0.0185949	0.0396954	0.0211791	0.0461119
tci2_wsi3.0_chr_2	64900001	65000000	17008	0.0186123	0.0256663	0.0324449	0.0365053	0.0688682	0.0343765	0.0361289	0.0423399	0.0768518	0.039048	0.0129541	0.0453299	0.0179473	0.0490631	0.0215717	0.0499608
tci2_wsi3.0_chr_2	65000001	65100000	21401	0.0243492	0.0192726	0.029331	0.0270647	0.0583089	0.0339384	0.0378757	0.0365713	0.0683084	0.041819	0.014769	0.048484	0.0235647	0.0451869	0.0215901	0.0554668
tci2_wsi3.0_chr_2	65100001	65200000	8142	0.0261922	0.0193914	0.0327449	0.0283138	0.0556456	0.035642	0.0418133	0.0359597	0.0677908	0.040296	0.0150478	0.0361834	0.0189739	0.035984	0.0206682	0.0397479
tci2_wsi3.0_chr_2	65200001	65300000	13073	0.0219905	0.0136056	0.0262032	0.025444	0.0494088	0.0245626	0.0238825	0.023359	0.0428428	0.0228627	0.00762152	0.0251399	0.0153718	0.0236907	0.01644	0.0415027
tci2_wsi3.0_chr_2	65300001	65400000	12652	0.0226	0.0133547	0.0164483	0.0215705	0.0317155	0.0178869	0.0262305	0.0287831	0.038323	0.0261471	0.00745361	0.0245929	0.014465	0.024687	0.0165829	0.0254124
tci2_wsi3.0_chr_2	65400001	65500000	16324	0.0217469	0.0185159	0.0238996	0.0259983	0.0637649	0.0308124	0.0272192	0.0290566	0.0615239	0.0332997	0.00973934	0.0465443	0.0163956	0.0449353	0.0195998	0.0479473
tci2_wsi3.0_chr_2	65500001	65600000	13433	0.016965	0.0271794	0.0303465	0.0358907	0.0575133	0.0313133	0.0449882	0.0479407	0.0678122	0.0495175	0.014061	0.0443479	0.0174925	0.0475513	0.0205052	0.0457133
tci2_wsi3.0_chr_2	65600001	65700000	17740	0.0212893	0.0158247	0.0167176	0.0163637	0.0252264	0.02501	0.020808	0.0204598	0.0332863	0.0262491	0.00884071	0.0267047	0.0154683	0.0254897	0.0131119	0.046339
tci2_wsi3.0_chr_2	65700001	65800000	15260	0.0281958	0.0202355	0.0236755	0.0252302	0.0302532	0.0230867	0.0332518	0.0368061	0.0346966	0.030364	0.00767493	0.0243602	0.0128145	0.0272591	0.0137045	0.0247333
tci2_wsi3.0_chr_2	65800001	65900000	13059	0.0169919	0.0169937	0.0208038	0.0200407	0.0254117	0.0179509	0.0270435	0.0314748	0.0363943	0.0309778	0.0052983	0.0179444	0.0104828	0.0171832	0.00774839	0.0191495
tci2_wsi3.0_chr_2	65900001	66000000	16923	0.0173074	0.0136266	0.0115359	0.0099794	0.0215217	0.0128001	0.023345	0.0245303	0.0329313	0.029281	0.00364311	0.0187079	0.00705535	0.0190093	0.00631622	0.021454
tci2_wsi3.0_chr_2	66000001	66100000	16270	0.0165124	0.0147252	0.0183154	0.0184465	0.0468737	0.0267564	0.0228868	0.0237324	0.0496623	0.0311848	0.00672516	0.0403781	0.0146669	0.0366404	0.0124977	0.0465791
tci2_wsi3.0_chr_2	66100001	66200000	15701	0.0263189	0.0251794	0.0330883	0.0335307	0.0718818	0.0424804	0.0310405	0.0324513	0.061836	0.0413188	0.0115812	0.0489384	0.021796	0.0405256	0.0208321	0.0563994
tci2_wsi3.0_chr_2	66200001	66300000	9173	0.0287501	0.0287835	0.0522048	0.0543831	0.073966	0.0714787	0.0472848	0.0479489	0.0753019	0.0649336	0.0196998	0.0466245	0.0305086	0.0516326	0.0298122	0.0621574
tci2_wsi3.0_chr_2	66300001	66400000	10555	0.0343402	0.0260355	0.0276092	0.0272357	0.0460433	0.0405689	0.039205	0.0400906	0.0764681	0.0654808	0.0176073	0.0513644	0.0346236	0.0448522	0.0221674	0.0346135
tci2_wsi3.0_chr_2	66400001	66500000	12105	0.0235207	0.0227193	0.0314354	0.0315334	0.0517933	0.0341652	0.0305397	0.02947	0.0519389	0.0375803	0.0127233	0.0324642	0.0190481	0.0292898	0.0138555	0.0364722
tci2_wsi3.0_chr_2	66500001	66600000	19038	0.0209617	0.0189889	0.0295313	0.028553	0.0513012	0.0365772	0.0344761	0.0333262	0.0592554	0.0395966	0.0101246	0.0449908	0.0197052	0.0442434	0.0166095	0.047286
tci2_wsi3.0_chr_2	66600001	66700000	8472	0.0234969	0.0294055	0.0355848	0.033848	0.0603264	0.0361444	0.0362516	0.0409028	0.0652226	0.0412789	0.0171129	0.0457736	0.0293521	0.0402694	0.0249085	0.0633467
tci2_wsi3.0_chr_2	66700001	66800000	13088	0.0225124	0.0229202	0.0326227	0.0351366	0.0687897	0.0384172	0.0290213	0.0329352	0.0769239	0.0367496	0.0153296	0.0583239	0.0228056	0.0549538	0.0246306	0.0676748
tci2_wsi3.0_chr_2	66800001	66900000	24208	0.0174394	0.0162407	0.0220493	0.0225674	0.0378966	0.025067	0.0245434	0.0254512	0.0505645	0.0299759	0.00591284	0.030295	0.00988425	0.0312907	0.0111629	0.0333405
tci2_wsi3.0_chr_2	66900001	67000000	18571	0.0194285	0.0168078	0.0324037	0.030913	0.0611594	0.0349688	0.0332634	0.034893	0.0714832	0.0419777	0.0132008	0.0499919	0.0211967	0.0507648	0.0167036	0.0574496
tci2_wsi3.0_chr_2	67000001	67100000	17332	0.0251758	0.0287292	0.0354933	0.0402081	0.0763832	0.041142	0.0353575	0.0410746	0.0728912	0.0402072	0.0139144	0.0535818	0.0191801	0.0560273	0.0206168	0.0544454
tci2_wsi3.0_chr_2	67100001	67200000	12507	0.0281888	0.0194359	0.0370409	0.042297	0.0789362	0.0506628	0.0290685	0.030264	0.0616009	0.0350934	0.0137129	0.0458793	0.0234801	0.0419193	0.0228792	0.0464951
tci2_wsi3.0_chr_2	67200001	67300000	20647	0.0268987	0.0250301	0.0415458	0.0454315	0.0778435	0.0509498	0.0425665	0.0443124	0.0723574	0.0528872	0.0132796	0.0513091	0.0229586	0.0482187	0.0202209	0.0585251
tci2_wsi3.0_chr_2	67300001	67400000	19722	0.0202632	0.0200251	0.0347691	0.0397149	0.067387	0.0429947	0.0328722	0.0392843	0.0647831	0.0425821	0.0150337	0.0431425	0.0217223	0.0436084	0.0200149	0.0500173
tci2_wsi3.0_chr_2	67400001	67500000	13104	0.0204112	0.027923	0.05	0.0473944	0.0753659	0.0649358	0.0290363	0.0283383	0.0526197	0.0343808	0.0107261	0.0319684	0.0215817	0.033113	0.0187037	0.031941
tci2_wsi3.0_chr_2	67500001	67600000	19060	0.0209156	0.0186346	0.0391483	0.0405357	0.0700781	0.0430337	0.0377646	0.0418538	0.0641222	0.0430731	0.0132018	0.0400881	0.0201408	0.04146	0.0199202	0.0478211
tci2_wsi3.0_chr_2	67600001	67700000	13156	0.0231854	0.0190103	0.0305711	0.0361217	0.0557271	0.0383114	0.0358736	0.0399995	0.0585118	0.0431517	0.0116593	0.0375565	0.0200199	0.0415558	0.0210531	0.0461209
tci2_wsi3.0_chr_2	67700001	67800000	16040	0.0239993	0.0185493	0.0303515	0.0286808	0.0646124	0.0326318	0.0337191	0.0312473	0.0665178	0.0357574	0.0143029	0.0452966	0.0170949	0.0438223	0.0189175	0.0436788
tci2_wsi3.0_chr_2	67800001	67900000	8575	0.0228812	0.0239795	0.0373862	0.037778	0.0777286	0.0482216	0.0403472	0.0411462	0.0754627	0.0528991	0.0148861	0.0640042	0.0280753	0.0678357	0.0320999	0.0747098
tci2_wsi3.0_chr_2	67900001	68000000	10878	0.0279724	0.0315073	0.0509439	0.0515536	0.109151	0.0757277	0.0502301	0.0614707	0.12239	0.0751229	0.0174532	0.0687948	0.0269552	0.0608957	0.0245179	0.0678521
tci2_wsi3.0_chr_2	68000001	68100000	14169	0.0246492	0.023687	0.0330226	0.0345507	0.0750149	0.0393888	0.0382583	0.0369407	0.0765084	0.0394222	0.0166877	0.053736	0.020921	0.0603592	0.0173104	0.0621309
tci2_wsi3.0_chr_2	68100001	68200000	11755	0.0195776	0.0231942	0.0445174	0.0466351	0.0971065	0.0531616	0.0444289	0.0446466	0.073337	0.0485017	0.0176152	0.0575517	0.0268202	0.0555042	0.0273475	0.0582249
tci2_wsi3.0_chr_2	68200001	68300000	10836	0.0318492	0.025466	0.0457176	0.0542247	0.102437	0.064058	0.0498784	0.0552134	0.086101	0.058131	0.0181947	0.0558269	0.0225253	0.0539684	0.0217692	0.0518936
tci2_wsi3.0_chr_2	68300001	68400000	14904	0.0231564	0.0237963	0.038788	0.0340847	0.0679541	0.0431007	0.0471653	0.044765	0.0718783	0.0535085	0.0145659	0.0532525	0.0260806	0.0494921	0.0232809	0.0576961
tci2_wsi3.0_chr_2	68400001	68500000	15291	0.0157798	0.015446	0.0322045	0.0360409	0.048622	0.0423924	0.0307944	0.0296887	0.0476656	0.0434017	0.0111484	0.0289731	0.0156909	0.0303376	0.0165523	0.038002
tci2_wsi3.0_chr_2	68500001	68600000	17427	0.0204168	0.0228212	0.0343899	0.0395294	0.0630757	0.0349006	0.0370303	0.0433759	0.0670283	0.0415535	0.0170748	0.0485663	0.0173723	0.0475377	0.0183468	0.0488198
tci2_wsi3.0_chr_2	68600001	68700000	17662	0.0240895	0.020635	0.0310809	0.0313733	0.0569294	0.0345092	0.0339821	0.0324274	0.0564337	0.0373099	0.0123587	0.0412816	0.017847	0.0373217	0.0168565	0.0481857
tci2_wsi3.0_chr_2	68700001	68800000	19968	0.0164485	0.0132592	0.0190959	0.0198481	0.0426493	0.0265087	0.0188097	0.0178055	0.0400358	0.0274579	0.00710253	0.0293864	0.0141088	0.0255529	0.0123761	0.0329264
tci2_wsi3.0_chr_2	68800001	68900000	15917	0.0196112	0.016587	0.0262323	0.0245074	0.0598512	0.0298155	0.033501	0.0342168	0.0674009	0.0378565	0.0104894	0.0415803	0.0146677	0.0441888	0.0130379	0.0481696
tci2_wsi3.0_chr_2	68900001	69000000	15298	0.0198965	0.0194278	0.0371075	0.040896	0.0662794	0.0427839	0.0453293	0.0404803	0.0679366	0.044787	0.0112579	0.0423764	0.0180726	0.0426653	0.0148645	0.0477222
tci2_wsi3.0_chr_2	69000001	69100000	13520	0.025221	0.0173456	0.0305747	0.036426	0.0717962	0.0346993	0.0359186	0.0369769	0.0711878	0.0409146	0.0130943	0.0439027	0.0174474	0.0392906	0.0189299	0.0487002
tci2_wsi3.0_chr_2	69100001	69200000	10015	0.0285951	0.0299021	0.0500592	0.0543361	0.0917896	0.0503912	0.055665	0.0547589	0.0877384	0.0582822	0.0223126	0.0666226	0.0285868	0.0683714	0.0304529	0.0747519
tci2_wsi3.0_chr_2	69200001	69300000	11547	0.025463	0.025841	0.0356408	0.0342824	0.0750417	0.0347354	0.0315326	0.0342983	0.0721864	0.036301	0.0138574	0.0505371	0.0225619	0.0525733	0.0254206	0.0657925
tci2_wsi3.0_chr_2	69300001	69400000	23144	0.0213862	0.0135354	0.0263186	0.0269627	0.0548577	0.0368698	0.0305798	0.0314302	0.0567559	0.0403309	0.00824186	0.0350454	0.0173499	0.0341197	0.0154873	0.0387217
tci2_wsi3.0_chr_2	69400001	69500000	20427	0.020612	0.0241283	0.0291351	0.0298492	0.0578118	0.0381728	0.0409199	0.039298	0.0624508	0.0434949	0.0125917	0.0439988	0.0213596	0.0438756	0.0192084	0.0502151
tci2_wsi3.0_chr_2	69500001	69600000	15198	0.0334824	0.0229148	0.0329182	0.0377312	0.0627474	0.0437134	0.0392603	0.0411261	0.0725579	0.0440409	0.016286	0.0500333	0.0260915	0.0569414	0.0229708	0.0663437
tci2_wsi3.0_chr_2	69600001	69700000	15594	0.0223607	0.0221498	0.0344028	0.0357442	0.063989	0.0393527	0.0429926	0.0429378	0.0717957	0.0464799	0.0153415	0.0466609	0.0231881	0.0432079	0.0222812	0.0517179
tci2_wsi3.0_chr_2	69700001	69800000	16499	0.023893	0.0187654	0.0350064	0.0358076	0.0707583	0.0424061	0.0368271	0.0368721	0.0772332	0.044482	0.0157024	0.0508486	0.0225134	0.0514807	0.0222602	0.0533886
tci2_wsi3.0_chr_2	69800001	69900000	19563	0.021965	0.0175027	0.0372744	0.0365519	0.0741616	0.0468663	0.03845	0.0366951	0.0710979	0.0449719	0.0119167	0.0482947	0.0202337	0.0481302	0.0210015	0.0544933
tci2_wsi3.0_chr_2	69900001	70000000	19818	0.0219526	0.0210846	0.0301593	0.0318003	0.0595702	0.0445163	0.0328286	0.0362989	0.0628774	0.0440334	0.0126012	0.0407358	0.0236107	0.0393292	0.0217487	0.047938
tci2_wsi3.0_chr_2	70000001	70100000	17739	0.0233712	0.0170488	0.0283151	0.028594	0.0485466	0.0363813	0.0295467	0.0322074	0.0486818	0.0379641	0.0095501	0.0305461	0.0174139	0.0301849	0.0163519	0.0410004
tci2_wsi3.0_chr_2	70100001	70200000	10521	0.0181371	0.016393	0.0170753	0.014528	0.0296431	0.0255332	0.0207589	0.0179019	0.0282509	0.0272894	0.00671838	0.0247296	0.0178562	0.0209267	0.0125634	0.0213378
tci2_wsi3.0_chr_2	70200001	70300000	9968	0.0263879	0.0252825	0.0338694	0.0363679	0.0636263	0.0493249	0.0411163	0.0458052	0.0644538	0.0567849	0.0173864	0.0425243	0.0265586	0.0411396	0.0299082	0.0482706
tci2_wsi3.0_chr_2	70300001	70400000	19170	0.020153	0.0152301	0.037612	0.0408301	0.0783597	0.0387159	0.0341841	0.0392224	0.0773905	0.0360668	0.0140537	0.0480903	0.0190917	0.0404433	0.0195928	0.0521421
tci2_wsi3.0_chr_2	70400001	70500000	7166	0.0192917	0.033736	0.053217	0.0563463	0.0810058	0.0581066	0.0747751	0.0659165	0.0888098	0.0670164	0.0193759	0.0563919	0.0244502	0.0557885	0.0278453	0.0583251
tci2_wsi3.0_chr_2	70500001	70600000	12068	0.0241094	0.0300876	0.0477881	0.0523861	0.0850316	0.0546531	0.0412304	0.0448505	0.0805239	0.0504737	0.0179454	0.0484692	0.0261221	0.0521727	0.0220536	0.053472
tci2_wsi3.0_chr_2	70600001	70700000	11030	0.0190712	0.0206354	0.0437907	0.0488355	0.085316	0.0463395	0.0435506	0.044515	0.0796904	0.0459984	0.0146327	0.0486682	0.0180838	0.0497427	0.0210028	0.0512335
tci2_wsi3.0_chr_2	70700001	70800000	10032	0.0153509	0.0201806	0.0414798	0.0458676	0.0662131	0.0590859	0.0399065	0.0461275	0.0674458	0.0585001	0.0148766	0.0505336	0.0270565	0.0545719	0.0214097	0.0673123
tci2_wsi3.0_chr_2	70800001	70900000	5898	0.0296629	0.022197	0.0391742	0.0472684	0.0550914	0.0452744	0.0457983	0.0523378	0.0653179	0.0531827	0.0127331	0.0323086	0.0162967	0.0358718	0.0153106	0.034024
tci2_wsi3.0_chr_2	70900001	71000000	11211	0.0224903	0.0174112	0.0273025	0.0276511	0.111064	0.0294972	0.0298824	0.029662	0.122888	0.0275351	0.0124219	0.0597541	0.0151242	0.0751134	0.0132338	0.0715759
tci2_wsi3.0_chr_2	71000001	71100000	16454	0.0231165	0.0240175	0.0309254	0.0339181	0.059963	0.0386774	0.0330621	0.0397867	0.0703713	0.0376684	0.0119306	0.0399938	0.0197221	0.0396561	0.0189071	0.0472177
tci2_wsi3.0_chr_2	71100001	71200000	18040	0.0256868	0.0202865	0.0299042	0.0273355	0.051562	0.0324615	0.036001	0.0347898	0.0624146	0.0377455	0.0121941	0.0377003	0.0201251	0.0340934	0.018143	0.0457924
tci2_wsi3.0_chr_2	71200001	71300000	16830	0.0254744	0.0217907	0.0341915	0.0393645	0.06566	0.0422833	0.04146	0.0459331	0.0759496	0.0509717	0.0111415	0.0404869	0.0189979	0.0411761	0.0206519	0.0425709
tci2_wsi3.0_chr_2	71300001	71400000	18661	0.0163573	0.0125692	0.0183171	0.0205962	0.0431428	0.0222539	0.0209101	0.0193575	0.0461042	0.0211677	0.00897995	0.0360844	0.0129506	0.0351372	0.0132447	0.0335138
tci2_wsi3.0_chr_2	71400001	71500000	21000	0.0220087	0.0176214	0.0317278	0.0318042	0.0572073	0.0343362	0.0382258	0.0370251	0.065633	0.040029	0.0132189	0.0464392	0.0187193	0.0435837	0.018638	0.047167
tci2_wsi3.0_chr_2	71500001	71600000	26195	0.0169313	0.018088	0.0191144	0.0215263	0.0480162	0.0262833	0.0287252	0.0355241	0.0602021	0.0383184	0.00778213	0.0320453	0.0139282	0.0331557	0.0127888	0.0361228
tci2_wsi3.0_chr_2	71600001	71700000	13756	0.0318716	0.0269916	0.0457899	0.0449625	0.0763186	0.049232	0.0478949	0.0467193	0.0752044	0.0502986	0.0197265	0.0626859	0.0308767	0.0544954	0.0285128	0.0670224
tci2_wsi3.0_chr_2	71700001	71800000	18834	0.0195319	0.0197285	0.0319078	0.0334115	0.060485	0.0389102	0.0337121	0.0360047	0.0633608	0.0401834	0.0155911	0.0424951	0.0213457	0.043235	0.0262395	0.0456567
tci2_wsi3.0_chr_2	71800001	71900000	22205	0.0197068	0.0164093	0.0318678	0.0342354	0.0595458	0.0376351	0.0314056	0.0326479	0.0571954	0.0342509	0.0106258	0.0370274	0.0161876	0.0370556	0.0167668	0.0421801
tci2_wsi3.0_chr_2	71900001	72000000	24845	0.0203104	0.02115	0.0276736	0.0288423	0.0586312	0.0343701	0.0334768	0.0342349	0.0642494	0.0385882	0.01114	0.0402346	0.0171586	0.0419787	0.0163417	0.0435231
tci2_wsi3.0_chr_2	72000001	72100000	19381	0.0202998	0.0193642	0.0299441	0.0340996	0.0687923	0.0371523	0.0359242	0.0384678	0.072632	0.0420714	0.0151886	0.0530517	0.0189174	0.0515447	0.0207481	0.0564515
tci2_wsi3.0_chr_2	72100001	72200000	16403	0.0200487	0.0205474	0.0231408	0.0265111	0.0443001	0.0281656	0.0307267	0.0301044	0.0540869	0.034021	0.0141909	0.039353	0.0187422	0.0367565	0.0153529	0.0349415
tci2_wsi3.0_chr_2	72200001	72300000	18896	0.0217613	0.0182377	0.0296152	0.0280927	0.0601525	0.03629	0.0276478	0.0311602	0.0593606	0.0327275	0.0123993	0.0485223	0.0189239	0.0458712	0.020288	0.0540862
tci2_wsi3.0_chr_2	72300001	72400000	16147	0.0233189	0.0228862	0.0377096	0.0404993	0.0746875	0.0413012	0.0372956	0.0362298	0.0688242	0.0405588	0.0167236	0.0524806	0.020598	0.0481837	0.0231365	0.0591128
tci2_wsi3.0_chr_2	72400001	72500000	20671	0.0202233	0.0200265	0.0348299	0.030469	0.0667935	0.0395981	0.036266	0.0307506	0.0626545	0.0383213	0.0121256	0.041177	0.0165428	0.0415057	0.0159729	0.0432506
tci2_wsi3.0_chr_2	72500001	72600000	20403	0.0198862	0.0163785	0.0287716	0.0284433	0.0557815	0.0335724	0.029773	0.026954	0.0590491	0.0342293	0.0132501	0.0454145	0.0201751	0.0451321	0.0199167	0.0542961
tci2_wsi3.0_chr_2	72600001	72700000	14681	0.0226389	0.0220209	0.0341699	0.0349831	0.0752548	0.0404486	0.0346203	0.0367323	0.073245	0.041386	0.0145455	0.0590145	0.021619	0.0534998	0.0214804	0.0566612
tci2_wsi3.0_chr_2	72700001	72800000	18894	0.0213678	0.0222027	0.0362918	0.0384348	0.0755365	0.0441847	0.0320818	0.0335813	0.0651234	0.0387312	0.0127658	0.0580551	0.0223061	0.057552	0.0226972	0.0628026
tci2_wsi3.0_chr_2	72800001	72900000	16507	0.0169015	0.0212213	0.0337797	0.0340582	0.0638541	0.0384934	0.0403051	0.0392133	0.0725282	0.0447196	0.0136109	0.0525652	0.0189046	0.0522198	0.0225072	0.0592459
tci2_wsi3.0_chr_2	72900001	73000000	20533	0.0194126	0.0201613	0.0348112	0.03375	0.0679994	0.0469728	0.0358017	0.0348116	0.0674509	0.0473092	0.014062	0.0415352	0.0211493	0.0415835	0.0181072	0.0457048
tci2_wsi3.0_chr_2	73000001	73100000	18050	0.0210785	0.0200677	0.0391778	0.0424724	0.0678456	0.0424222	0.0374871	0.0397997	0.0673897	0.0396016	0.0155185	0.047989	0.0199879	0.0433037	0.0248315	0.050931
tci2_wsi3.0_chr_2	73100001	73200000	16222	0.029233	0.027008	0.0467697	0.049903	0.0742371	0.0511084	0.050377	0.0533314	0.0774386	0.0561411	0.0152861	0.0475678	0.0233402	0.0425232	0.0229711	0.0509334
tci2_wsi3.0_chr_2	73200001	73300000	12018	0.0249178	0.0271005	0.0489658	0.0482701	0.0785947	0.0458592	0.0407726	0.0407115	0.0702414	0.0462442	0.0160519	0.0480784	0.0195826	0.0533153	0.0191104	0.0566838
tci2_wsi3.0_chr_2	73300001	73400000	17883	0.0308873	0.0245092	0.0554097	0.0569378	0.106443	0.0593821	0.0683808	0.0645729	0.112029	0.0673585	0.0180071	0.0630209	0.02899	0.0609059	0.0261057	0.069948
tci2_wsi3.0_chr_2	73400001	73500000	12210	0.0261053	0.0278008	0.0425841	0.0486005	0.085298	0.0503819	0.0516289	0.0573709	0.0986078	0.0643771	0.0179695	0.0570737	0.0260951	0.05498	0.0266404	0.0587586
tci2_wsi3.0_chr_2	73500001	73600000	16563	0.016052	0.0143668	0.0246143	0.0268152	0.0423066	0.036091	0.0274489	0.0291276	0.045839	0.0386162	0.0116315	0.0251351	0.0190588	0.027685	0.0184479	0.0296709
tci2_wsi3.0_chr_2	73600001	73700000	16915	0.0187807	0.0219113	0.0375543	0.0410018	0.0735603	0.0453814	0.0440184	0.0501144	0.0819196	0.051236	0.0169112	0.0522394	0.0220957	0.0555616	0.0208679	0.0580878
tci2_wsi3.0_chr_2	73700001	73800000	23923	0.025745	0.0191387	0.0388919	0.0386753	0.0643909	0.0424755	0.0525553	0.0506067	0.0784993	0.0572841	0.0151944	0.0420338	0.021039	0.0421498	0.0224496	0.0478159
tci2_wsi3.0_chr_2	73800001	73900000	19168	0.0232525	0.0217219	0.031378	0.0361182	0.0736222	0.0396	0.047375	0.0535613	0.0875923	0.0587647	0.0139037	0.0462243	0.0149617	0.0476382	0.0200353	0.0538183
tci2_wsi3.0_chr_2	73900001	74000000	20721	0.0189575	0.0199857	0.0385051	0.0399655	0.0738165	0.0414739	0.0520217	0.0525914	0.0856124	0.0529689	0.0158188	0.0472725	0.023248	0.0469145	0.0207954	0.0543648
tci2_wsi3.0_chr_2	74000001	74100000	18148	0.0220256	0.0224722	0.047978	0.0502444	0.0866555	0.0535936	0.0672336	0.068738	0.111314	0.0738566	0.017249	0.0636747	0.0257808	0.0589269	0.0254861	0.0619659
tci2_wsi3.0_chr_2	74100001	74200000	20445	0.023688	0.0197108	0.0421574	0.0461924	0.0888387	0.0473675	0.05633	0.0588998	0.10122	0.0616896	0.0157113	0.0518261	0.0221868	0.050544	0.0219178	0.0587352
tci2_wsi3.0_chr_2	74200001	74300000	11264	0.036958	0.0285641	0.04197	0.0465114	0.0847965	0.0504148	0.0777964	0.0777534	0.100454	0.0712777	0.0135237	0.0496405	0.0225267	0.0535524	0.0257961	0.0516418
tci2_wsi3.0_chr_2	74300001	74400000	7585	0.0190247	0.017752	0.0378593	0.0387867	0.042006	0.0670691	0.0469507	0.0474071	0.0486101	0.07222	0.00573154	0.0230139	0.0149272	0.022655	0.0129256	0.029303
tci2_wsi3.0_chr_2	74400001	74500000	3525	0.014257	0.0192316	0.0885479	0.0752733	0.0908958	0.0890601	0.0933554	0.0761565	0.0876287	0.0879541	0.00884092	0.0208418	0.00869848	0.0197349	0.00754346	0.0236188
tci2_wsi3.0_chr_2	74500001	74600000	7352	0.00833311	0.0174733	0.0314462	0.0298598	0.0464701	0.0321763	0.0302946	0.034302	0.0496514	0.0318389	0.00126838	0.0196157	0.00306629	0.0187598	0.00181147	0.0174749
tci2_wsi3.0_chr_2	74600001	74700000	6842	0.0213108	0.0146217	0.026137	0.0229131	0.149773	0.0306083	0.0373346	0.0319596	0.171089	0.0438648	0.00461264	0.0929777	0.0116959	0.089393	0.00898663	0.0862759
tci2_wsi3.0_chr_2	74700001	74800000	8646	0.00982034	0.0234785	0.0201484	0.0204575	0.0480966	0.0315574	0.0363264	0.0342095	0.0633322	0.0440017	0.0143208	0.0527457	0.0155198	0.0411683	0.0193765	0.0521495
tci2_wsi3.0_chr_2	74800001	74900000	12534	0.0235784	0.0201135	0.029954	0.0315929	0.0482358	0.0392421	0.0426179	0.0469745	0.0610419	0.0521199	0.0152217	0.0338244	0.0209041	0.0422919	0.0227143	0.0434748
tci2_wsi3.0_chr_2	74900001	75000000	13976	0.0203931	0.0222631	0.0401281	0.0411896	0.0741948	0.0441447	0.0477226	0.0484295	0.076979	0.0543826	0.0137208	0.0441188	0.0237893	0.0446726	0.0239374	0.0534849
tci2_wsi3.0_chr_2	75000001	75100000	18449	0.0204731	0.0207822	0.0358842	0.0349543	0.0653229	0.0427304	0.050346	0.0504463	0.081748	0.0584598	0.0145781	0.0458496	0.0237819	0.0451165	0.0240813	0.0466503
tci2_wsi3.0_chr_2	75100001	75200000	18874	0.0220902	0.0177336	0.0329682	0.0327154	0.0630443	0.0397672	0.0478015	0.0501684	0.0784959	0.0540407	0.0141901	0.0462564	0.0225002	0.0454245	0.0219864	0.0546659
tci2_wsi3.0_chr_2	75200001	75300000	20101	0.0223741	0.0236676	0.0406543	0.0411148	0.0756334	0.0465637	0.0528644	0.0511702	0.0963099	0.0602177	0.0138723	0.0521344	0.0209998	0.0530938	0.0210178	0.0608492
tci2_wsi3.0_chr_2	75300001	75400000	15336	0.018724	0.0237417	0.0384432	0.046848	0.068679	0.0472444	0.0494436	0.0565328	0.0896149	0.0577848	0.0157514	0.0463149	0.0195368	0.0454686	0.0193215	0.0474196
tci2_wsi3.0_chr_2	75400001	75500000	14398	0.0262554	0.0253565	0.0385071	0.0432669	0.0677841	0.0490656	0.0604601	0.0633003	0.0887475	0.071055	0.0153913	0.0416994	0.0219701	0.0446551	0.0222094	0.0505604
tci2_wsi3.0_chr_2	75500001	75600000	19174	0.021937	0.0225169	0.0419293	0.0442512	0.0742333	0.0468812	0.0496684	0.0532913	0.0813614	0.0525661	0.0136131	0.0483492	0.0207741	0.0471471	0.0183051	0.0514582
tci2_wsi3.0_chr_2	75600001	75700000	17725	0.020313	0.0200818	0.0466136	0.0449015	0.0768455	0.0458654	0.0576692	0.0545735	0.0817502	0.0531444	0.0139268	0.0458375	0.0199496	0.0475826	0.0193019	0.055332
tci2_wsi3.0_chr_2	75700001	75800000	10441	0.0142032	0.0150617	0.0422743	0.0390941	0.0597892	0.0459827	0.0463252	0.044604	0.0639294	0.0439653	0.0149928	0.0410894	0.0146611	0.0421295	0.0141187	0.0415123
tci2_wsi3.0_chr_2	75800001	75900000	11177	0.0191576	0.0254459	0.0419479	0.0414465	0.0691161	0.0430984	0.04875	0.0534186	0.0744775	0.05627	0.0134861	0.0409071	0.0174905	0.046325	0.0157661	0.0481024
tci2_wsi3.0_chr_2	75900001	76000000	19566	0.0188629	0.0203181	0.0377676	0.0454626	0.0726526	0.0461091	0.0514858	0.0594589	0.0872687	0.0600985	0.0118283	0.0459475	0.017843	0.0466078	0.0201307	0.0490215
tci2_wsi3.0_chr_2	76000001	76100000	23379	0.021393	0.0222853	0.0383766	0.0382362	0.0733861	0.041032	0.050769	0.0519114	0.0875355	0.055574	0.0128393	0.0475562	0.0207975	0.0461963	0.0188908	0.0498114
tci2_wsi3.0_chr_2	76100001	76200000	20788	0.0229187	0.0217332	0.0430763	0.0447993	0.0681808	0.0468755	0.0559116	0.0589811	0.0818263	0.0573424	0.0121624	0.042228	0.0192803	0.0401787	0.0199695	0.048615
tci2_wsi3.0_chr_2	76200001	76300000	16817	0.0292303	0.0270605	0.04574	0.0457569	0.0754507	0.048341	0.0611158	0.0593118	0.0857168	0.0615821	0.0178226	0.0535797	0.024435	0.0539069	0.0246771	0.055191
tci2_wsi3.0_chr_2	76300001	76400000	16683	0.0140564	0.0173719	0.0490815	0.0463273	0.110097	0.0437864	0.0504325	0.0468634	0.117737	0.0487304	0.0116391	0.0627083	0.0169598	0.0597723	0.0164725	0.0585162
tci2_wsi3.0_chr_2	76400001	76500000	16100	0.0318936	0.0249762	0.0401251	0.0442056	0.084741	0.0475517	0.046145	0.0483283	0.082172	0.0533459	0.0144175	0.0572936	0.0251196	0.0537655	0.0237228	0.0552953
tci2_wsi3.0_chr_2	76500001	76600000	14274	0.0335739	0.027124	0.0486828	0.0476385	0.088233	0.0549634	0.054515	0.0515831	0.103742	0.0617445	0.0209177	0.0664476	0.0280301	0.0670254	0.0265075	0.0734207
tci2_wsi3.0_chr_2	76600001	76700000	24576	0.0190486	0.015603	0.0371266	0.0396998	0.0663509	0.0425527	0.038759	0.0394714	0.0675311	0.0429647	0.0131927	0.043914	0.0198315	0.042445	0.0185673	0.0485313
tci2_wsi3.0_chr_2	76700001	76800000	18038	0.029098	0.0226705	0.0449091	0.0422383	0.0754422	0.0476968	0.0489316	0.0487299	0.0808115	0.0544789	0.01456	0.0525	0.0226006	0.0534401	0.0234125	0.052813
tci2_wsi3.0_chr_2	76800001	76900000	21551	0.0259307	0.0200082	0.0459429	0.0515298	0.0771104	0.0479779	0.0458722	0.0516249	0.0746829	0.0482048	0.0138652	0.0463144	0.0228463	0.0432298	0.0224204	0.0524583
tci2_wsi3.0_chr_2	76900001	77000000	16970	0.0182204	0.0188531	0.0415979	0.0437906	0.0652362	0.0467132	0.051194	0.0550325	0.0756994	0.0611342	0.0133068	0.0436675	0.0193897	0.0402368	0.0187321	0.0491699
tci2_wsi3.0_chr_2	77000001	77100000	23457	0.0154261	0.0148369	0.0281598	0.0280667	0.051553	0.0328136	0.0408104	0.0425192	0.0653636	0.0442421	0.00886951	0.0389575	0.01224	0.0361971	0.0123883	0.0451252
tci2_wsi3.0_chr_2	77100001	77200000	18735	0.0201188	0.0149773	0.0407538	0.0445089	0.078149	0.0418597	0.0531094	0.0573948	0.0931424	0.0547406	0.0133165	0.050065	0.019783	0.0489933	0.0194676	0.0555087
tci2_wsi3.0_chr_2	77200001	77300000	20530	0.025398	0.0168797	0.0431424	0.0452894	0.0741653	0.0494385	0.0613238	0.0693107	0.089488	0.0700489	0.0143514	0.0498029	0.0192851	0.0464005	0.0194506	0.0523737
tci2_wsi3.0_chr_2	77300001	77400000	15090	0.02366	0.022022	0.0362815	0.0451092	0.0734558	0.0518502	0.0557099	0.0662374	0.0944894	0.0637993	0.0138331	0.0515676	0.0215076	0.0503766	0.0248846	0.0571523
tci2_wsi3.0_chr_2	77400001	77500000	10122	0.0224913	0.0312261	0.0449292	0.0509143	0.0984186	0.0510806	0.075914	0.0819239	0.136144	0.0867847	0.0210836	0.055716	0.0273264	0.0607655	0.0280378	0.0609772
tci2_wsi3.0_chr_2	77500001	77600000	19010	0.0209632	0.0166658	0.0310987	0.0324399	0.0583788	0.0365206	0.051054	0.0522159	0.0777508	0.0550597	0.0114312	0.0386303	0.017045	0.0381064	0.0161565	0.0427497
tci2_wsi3.0_chr_2	77600001	77700000	17731	0.0205228	0.0204813	0.0331604	0.0330694	0.0618497	0.0414614	0.0533665	0.0536459	0.0832015	0.062879	0.0136826	0.0449586	0.0196313	0.0427054	0.0159324	0.0501534
tci2_wsi3.0_chr_2	77700001	77800000	18453	0.0252592	0.0174512	0.0336471	0.0313808	0.0633596	0.0358791	0.0542291	0.0537608	0.0793182	0.056028	0.010284	0.0438345	0.0205813	0.0390639	0.0162705	0.0460193
tci2_wsi3.0_chr_2	77800001	77900000	21569	0.0217195	0.0109657	0.0284751	0.0314802	0.0537775	0.03508	0.0369942	0.0385611	0.0617214	0.0445316	0.0100125	0.0371585	0.0157269	0.0339723	0.014439	0.0415454
tci2_wsi3.0_chr_2	77900001	78000000	21669	0.0240894	0.0148629	0.035049	0.0372197	0.0643959	0.0402283	0.0472775	0.0475281	0.0793882	0.0516317	0.0148116	0.0437135	0.020024	0.0434064	0.0201354	0.0451855
tci2_wsi3.0_chr_2	78000001	78100000	19506	0.0252761	0.0175038	0.0381335	0.0390499	0.065006	0.0464003	0.0475037	0.053369	0.0748898	0.0541027	0.0127468	0.0437707	0.018811	0.0433262	0.019502	0.0446225
tci2_wsi3.0_chr_2	78100001	78200000	22410	0.0205139	0.0193051	0.0307654	0.0292994	0.0632263	0.0389804	0.0448928	0.0413921	0.0767935	0.0505005	0.0138571	0.051978	0.0189033	0.0487955	0.0194662	0.0517097
tci2_wsi3.0_chr_2	78200001	78300000	20942	0.0220833	0.0177906	0.0280278	0.0314921	0.0564858	0.0324877	0.0379888	0.0393717	0.063074	0.0419902	0.0138624	0.042352	0.0171997	0.0469111	0.0176226	0.0486409
tci2_wsi3.0_chr_2	78300001	78400000	16706	0.0206656	0.0176835	0.0267501	0.0292591	0.0550538	0.0332769	0.0366597	0.0389922	0.0692598	0.0422749	0.0119904	0.0409456	0.01746	0.0483151	0.0169395	0.0476642
tci2_wsi3.0_chr_2	78400001	78500000	15894	0.0179898	0.0199469	0.0254897	0.0272641	0.0609737	0.033555	0.0332788	0.0355988	0.0670006	0.0434021	0.0107553	0.038743	0.0183317	0.0424156	0.0176669	0.0421079
tci2_wsi3.0_chr_2	78500001	78600000	12462	0.021112	0.0154055	0.0421018	0.0502747	0.0710076	0.0600944	0.0510691	0.0530931	0.0798563	0.0662607	0.0142647	0.0483606	0.0224736	0.0464865	0.0261759	0.0634783
tci2_wsi3.0_chr_2	78600001	78700000	17776	0.0224146	0.0199363	0.0384374	0.0410243	0.0610664	0.0387559	0.0418591	0.0455635	0.0723266	0.0482075	0.0142079	0.0520272	0.0194653	0.0500727	0.0190884	0.0556277
tci2_wsi3.0_chr_2	78700001	78800000	12954	0.0229391	0.0155832	0.0411994	0.0512263	0.0743953	0.053634	0.0517249	0.0650139	0.0878581	0.0646219	0.0180423	0.0482968	0.0238392	0.0477828	0.0270574	0.0602203
tci2_wsi3.0_chr_2	78800001	78900000	14135	0.0228861	0.0223918	0.0380562	0.044006	0.0597995	0.0480173	0.0444743	0.0456746	0.0687526	0.0558867	0.0158462	0.0391421	0.0226428	0.0447334	0.023584	0.0456699
tci2_wsi3.0_chr_2	78900001	79000000	24895	0.0259891	0.0206926	0.0363255	0.0387342	0.0693681	0.0399014	0.0414128	0.0433974	0.0742973	0.0438744	0.0146186	0.0463687	0.0187689	0.0455875	0.0204994	0.0514541
tci2_wsi3.0_chr_2	79000001	79100000	24476	0.0204542	0.0205448	0.0247815	0.023315	0.051359	0.0281704	0.0363966	0.0338944	0.0612604	0.0367253	0.00939605	0.0363666	0.0165594	0.0353504	0.0142941	0.0415624
tci2_wsi3.0_chr_2	79100001	79200000	22056	0.0174097	0.0114696	0.0244808	0.0212255	0.0493025	0.0296804	0.0267148	0.0264635	0.0499689	0.0315291	0.00765747	0.0350593	0.0128354	0.0357531	0.0116987	0.0375873
tci2_wsi3.0_chr_2	79200001	79300000	22321	0.0177545	0.0179861	0.0263998	0.0279355	0.0553928	0.0345274	0.0307071	0.0317634	0.0612841	0.038381	0.0114386	0.0434589	0.0175887	0.0447576	0.0162241	0.0448017
tci2_wsi3.0_chr_2	79300001	79400000	23371	0.0220934	0.0220626	0.0333155	0.0322615	0.060127	0.0360439	0.0429293	0.0444792	0.0717886	0.0459561	0.0146215	0.0401302	0.0219076	0.04262	0.0204576	0.0483904
tci2_wsi3.0_chr_2	79400001	79500000	17098	0.019885	0.0173695	0.0343194	0.0360121	0.0607484	0.0404443	0.0335828	0.034589	0.0615038	0.0395997	0.0137882	0.0419095	0.0206061	0.0430003	0.0190204	0.0490784
tci2_wsi3.0_chr_2	79500001	79600000	14083	0.0231103	0.0198166	0.0345804	0.0370533	0.0559619	0.0382133	0.0369234	0.0400021	0.0642279	0.0407563	0.0112151	0.0416531	0.0180991	0.0430747	0.017216	0.0434833
tci2_wsi3.0_chr_2	79600001	79700000	19720	0.0221127	0.0223083	0.030052	0.0316413	0.0617403	0.0386462	0.0404299	0.0433992	0.0792065	0.0508972	0.015741	0.0527137	0.0250926	0.0494867	0.02118	0.0543824
tci2_wsi3.0_chr_2	79700001	79800000	22000	0.0180661	0.018438	0.0278644	0.0303055	0.0590333	0.0336912	0.0343638	0.0361173	0.0628908	0.0391069	0.0138774	0.0456986	0.0200191	0.0472429	0.0199719	0.0502073
tci2_wsi3.0_chr_2	79800001	79900000	20031	0.0187071	0.0175423	0.0303694	0.0331025	0.0636923	0.0392653	0.03529	0.0358138	0.0644457	0.0443054	0.0137692	0.0472506	0.0205628	0.0448308	0.020192	0.0598904
tci2_wsi3.0_chr_2	79900001	80000000	15884	0.0234377	0.016894	0.0243764	0.028033	0.0578671	0.0293848	0.0318702	0.0356577	0.0619809	0.0328774	0.0154737	0.0455965	0.0187725	0.0424419	0.0198614	0.0463247
tci2_wsi3.0_chr_2	80000001	80100000	12440	0.0252087	0.0229357	0.0418796	0.0426129	0.0872046	0.0462783	0.0491134	0.044032	0.0974486	0.0541776	0.0184128	0.0643852	0.0263381	0.0614181	0.0287955	0.0701788
tci2_wsi3.0_chr_2	80100001	80200000	19169	0.0172828	0.0196464	0.0319596	0.0309366	0.0634088	0.0372272	0.0433364	0.0415935	0.0744022	0.0489386	0.0135329	0.0412445	0.0193873	0.042406	0.0202356	0.0497718
tci2_wsi3.0_chr_2	80200001	80300000	19141	0.0139971	0.0233118	0.0296398	0.0284838	0.0497309	0.0356522	0.0355834	0.0359971	0.0558443	0.0432393	0.0129131	0.037663	0.0181034	0.0360816	0.0154914	0.0421957
tci2_wsi3.0_chr_2	80300001	80400000	21570	0.0211532	0.0211641	0.0292674	0.0302471	0.0581175	0.0369668	0.0372703	0.0369409	0.0628282	0.0442479	0.0140553	0.0423371	0.0188303	0.0424973	0.0203268	0.0475432
tci2_wsi3.0_chr_2	80400001	80500000	19550	0.0175818	0.0228773	0.0355857	0.0353276	0.0616939	0.0414534	0.0399114	0.0403364	0.0653921	0.0463645	0.0140954	0.0396444	0.0195415	0.0424622	0.0208117	0.0461912
tci2_wsi3.0_chr_2	80500001	80600000	15462	0.0211865	0.0235213	0.0346269	0.0380933	0.0720825	0.0434304	0.0433475	0.0480165	0.0793099	0.0476303	0.0165613	0.0494844	0.024709	0.0523727	0.0252287	0.0561094
tci2_wsi3.0_chr_2	80600001	80700000	20310	0.0158266	0.0139033	0.0250873	0.0283114	0.0497817	0.0301706	0.0299517	0.0325432	0.0511337	0.0355549	0.0107558	0.0361716	0.0142856	0.0368202	0.0147288	0.0373478
tci2_wsi3.0_chr_2	80700001	80800000	11741	0.0211505	0.0167889	0.0324409	0.032089	0.053037	0.0375746	0.0376754	0.0379825	0.0591531	0.0438233	0.014765	0.0403344	0.0187322	0.0384785	0.0164483	0.0423841
tci2_wsi3.0_chr_2	80800001	80900000	16899	0.0166263	0.0133205	0.0225686	0.0238874	0.052741	0.0334952	0.0281189	0.0304024	0.0537243	0.0412522	0.00992158	0.0356365	0.0166244	0.0334611	0.0187261	0.0407915
tci2_wsi3.0_chr_2	80900001	81000000	24071	0.0165913	0.0153848	0.0296481	0.0299324	0.0573455	0.0365567	0.0408106	0.042421	0.0671955	0.0487788	0.00836331	0.0324681	0.0157017	0.0342865	0.015312	0.038044
tci2_wsi3.0_chr_2	81000001	81100000	13594	0.0155584	0.0162449	0.0354136	0.0365423	0.0555009	0.0405902	0.0479504	0.050113	0.0646091	0.0496143	0.012161	0.0377727	0.0195553	0.0341624	0.0181504	0.0415275
tci2_wsi3.0_chr_2	81100001	81200000	16682	0.0184914	0.019851	0.0355729	0.0434434	0.0769618	0.0391935	0.0440738	0.0509444	0.0841484	0.0516516	0.013343	0.0480701	0.0200011	0.0495583	0.0190719	0.0511604
tci2_wsi3.0_chr_2	81200001	81300000	12890	0.0173244	0.0171516	0.0302801	0.0350634	0.0498684	0.0360445	0.0417976	0.0471736	0.0633336	0.0478054	0.0122373	0.0382963	0.0160836	0.0342104	0.0162529	0.0415341
tci2_wsi3.0_chr_2	81300001	81400000	15382	0.0194059	0.0276024	0.0373473	0.0381501	0.0767251	0.03862	0.0447228	0.0470724	0.0775571	0.0471606	0.0183208	0.0531332	0.0194467	0.050567	0.0216451	0.0540284
tci2_wsi3.0_chr_2	81400001	81500000	16642	0.0205717	0.0190837	0.031686	0.0299162	0.0525921	0.0458943	0.0370487	0.0355099	0.0599844	0.0509894	0.00976835	0.0366563	0.0214082	0.0366153	0.0198219	0.0434948
tci2_wsi3.0_chr_2	81500001	81600000	15783	0.0189332	0.019883	0.0272364	0.028978	0.056425	0.0367072	0.0379932	0.0356413	0.0648789	0.0441948	0.0127119	0.0401877	0.0201144	0.0411039	0.0185288	0.0428888
tci2_wsi3.0_chr_2	81600001	81700000	18768	0.0172227	0.0244968	0.0294885	0.0301491	0.058292	0.033114	0.0413752	0.0419877	0.0671159	0.0483793	0.0119403	0.0380248	0.0187378	0.0390426	0.0176826	0.0504579
tci2_wsi3.0_chr_2	81700001	81800000	19701	0.0168596	0.019068	0.024697	0.0247771	0.0472805	0.0270596	0.0287459	0.032668	0.056446	0.0377837	0.0101773	0.0352905	0.0148123	0.0346089	0.0170572	0.0434078
tci2_wsi3.0_chr_2	81800001	81900000	21973	0.0221279	0.0246937	0.024811	0.0279558	0.0554661	0.031136	0.0358019	0.0385156	0.0612214	0.0420564	0.0104449	0.036759	0.0175263	0.037222	0.0187737	0.0448065
tci2_wsi3.0_chr_2	81900001	82000000	13780	0.0241325	0.0321201	0.0331401	0.0383096	0.0742391	0.0406132	0.0427547	0.0426379	0.0804998	0.0454729	0.0177281	0.0518778	0.0222782	0.0521925	0.0220068	0.0586369
tci2_wsi3.0_chr_2	82000001	82100000	22031	0.0222023	0.021916	0.0315148	0.0286562	0.0543062	0.0380911	0.0378829	0.0379536	0.062541	0.0467463	0.0130473	0.0418286	0.0219389	0.0414347	0.0195416	0.0484776
tci2_wsi3.0_chr_2	82100001	82200000	16585	0.0218363	0.0376661	0.0367137	0.0363112	0.0618451	0.0383898	0.0511461	0.0511427	0.0885689	0.0541002	0.0157028	0.0502195	0.022181	0.0523015	0.0215972	0.0600763
tci2_wsi3.0_chr_2	82200001	82300000	23920	0.0185197	0.024222	0.0233069	0.02306	0.0520256	0.0290797	0.0312997	0.0303745	0.0575756	0.0344339	0.00923288	0.0360441	0.0153282	0.0371092	0.0148177	0.0429586
tci2_wsi3.0_chr_2	82300001	82400000	11899	0.0286763	0.0271071	0.0396751	0.0460569	0.0913107	0.0533897	0.0410899	0.0473207	0.0851096	0.0460454	0.0184609	0.0569038	0.023835	0.0586775	0.0263864	0.0694064
tci2_wsi3.0_chr_2	82400001	82500000	17858	0.0251452	0.030064	0.0372985	0.0388197	0.0777881	0.0454396	0.0447721	0.0507291	0.0838534	0.0550039	0.0156177	0.0619099	0.0236647	0.0553532	0.0231314	0.0633432
tci2_wsi3.0_chr_2	82500001	82600000	18411	0.0230452	0.0184242	0.0281993	0.0307545	0.0565769	0.0332232	0.0341326	0.0355428	0.0636342	0.0369357	0.0140481	0.041457	0.0198649	0.040835	0.0210124	0.0448466
tci2_wsi3.0_chr_2	82600001	82700000	18241	0.0168843	0.0251056	0.030845	0.029003	0.0550839	0.0337077	0.0334728	0.0357212	0.0502759	0.0379349	0.0105857	0.0362515	0.016934	0.0356144	0.0174108	0.0413587
tci2_wsi3.0_chr_2	82700001	82800000	11973	0.0185808	0.0190697	0.0320972	0.0361232	0.0572709	0.0351586	0.0409056	0.042789	0.0590685	0.0410418	0.0137253	0.0444177	0.0190505	0.045967	0.0214422	0.0458587
tci2_wsi3.0_chr_2	82800001	82900000	21965	0.0204941	0.0194871	0.0276038	0.0295054	0.05227	0.0356207	0.0361405	0.0372644	0.0619353	0.0380996	0.010736	0.0362116	0.0154399	0.0376063	0.0169515	0.0418888
tci2_wsi3.0_chr_2	82900001	83000000	14736	0.0167324	0.0195935	0.0257555	0.0294599	0.0534898	0.0321157	0.0324029	0.0334627	0.0550549	0.0373826	0.0139087	0.0368546	0.0194697	0.0399607	0.0197796	0.0427953
tci2_wsi3.0_chr_2	83000001	83100000	19663	0.0183762	0.0215086	0.0301899	0.0294589	0.0615017	0.0325605	0.0309504	0.0332935	0.0612628	0.0354011	0.0122007	0.0451241	0.0190707	0.0447324	0.0181575	0.0501443
tci2_wsi3.0_chr_2	83100001	83200000	13721	0.0117036	0.0186982	0.033991	0.0406091	0.0666213	0.0405177	0.0350736	0.0404658	0.0606016	0.043625	0.0149581	0.0391178	0.0202589	0.0423125	0.0181154	0.0416556
tci2_wsi3.0_chr_2	83200001	83300000	14515	0.0175738	0.0193937	0.0251973	0.0255095	0.0601848	0.0324279	0.0340935	0.0314021	0.0724072	0.0392483	0.0132549	0.0475247	0.0220324	0.0444455	0.0181734	0.057413
tci2_wsi3.0_chr_2	83300001	83400000	18874	0.0222116	0.0216261	0.033044	0.0349365	0.0726833	0.0386346	0.0381932	0.0403825	0.0749637	0.0457533	0.0176977	0.0546835	0.0232936	0.0476009	0.0253055	0.0603147
tci2_wsi3.0_chr_2	83400001	83500000	18364	0.018692	0.0203208	0.0352652	0.036587	0.0712387	0.0337838	0.036475	0.0375374	0.071211	0.0384531	0.0133075	0.0442592	0.0223216	0.0475996	0.0248011	0.0512961
tci2_wsi3.0_chr_2	83500001	83600000	24609	0.0173517	0.0172311	0.0258471	0.0263086	0.0501086	0.0305455	0.0302916	0.0304679	0.052017	0.0358148	0.0115426	0.0384915	0.0170342	0.0366378	0.0157747	0.0378761
tci2_wsi3.0_chr_2	83600001	83700000	26007	0.0195772	0.0125165	0.0212861	0.0223137	0.0488001	0.028066	0.0288036	0.0300753	0.0598044	0.036277	0.00888897	0.0384291	0.0142455	0.0371437	0.015871	0.0420055
tci2_wsi3.0_chr_2	83700001	83800000	24351	0.0187173	0.0163241	0.0281836	0.0297395	0.0584709	0.035618	0.0379453	0.0402741	0.0638218	0.0444221	0.0108596	0.0374544	0.0191145	0.0380796	0.0185841	0.043933
tci2_wsi3.0_chr_2	83800001	83900000	15097	0.0166028	0.01899	0.0233373	0.0268014	0.0515481	0.0296193	0.0256953	0.0294127	0.0498061	0.0317608	0.0112167	0.0414294	0.0159805	0.0398885	0.0149278	0.0447664
tci2_wsi3.0_chr_2	83900001	84000000	18419	0.0146372	0.014716	0.0209637	0.020257	0.0547883	0.0206746	0.0267387	0.0289664	0.0680698	0.0301424	0.00879706	0.0446767	0.0141517	0.0408564	0.0137524	0.0564272
tci2_wsi3.0_chr_2	84000001	84100000	22878	0.0173695	0.0153644	0.0292104	0.0320716	0.0589179	0.0389711	0.0348825	0.0377253	0.0632975	0.0463044	0.011343	0.0418712	0.0212499	0.0405517	0.0183086	0.0467792
tci2_wsi3.0_chr_2	84100001	84200000	12729	0.0174121	0.0191985	0.0331621	0.0355849	0.0567585	0.0384088	0.0373589	0.0400381	0.0603456	0.0491812	0.0118145	0.0392857	0.0193475	0.0418785	0.0191937	0.0390194
tci2_wsi3.0_chr_2	84200001	84300000	16458	0.019705	0.0149071	0.0262666	0.0239585	0.0537319	0.0312828	0.0333121	0.0304085	0.0561504	0.0379439	0.00959513	0.0495251	0.0170808	0.0481316	0.0174449	0.0610728
tci2_wsi3.0_chr_2	84300001	84400000	17170	0.0174061	0.0170196	0.0272657	0.028106	0.0532356	0.037842	0.0329048	0.0331795	0.0575499	0.0433034	0.0110097	0.0402353	0.019675	0.0388816	0.0169304	0.0452836
tci2_wsi3.0_chr_2	84400001	84500000	23008	0.0225866	0.0203318	0.0245471	0.0280252	0.057139	0.0305943	0.0333567	0.037147	0.0651888	0.0396273	0.011156	0.0428598	0.0173385	0.0415421	0.0181008	0.0440898
tci2_wsi3.0_chr_2	84500001	84600000	16161	0.0211008	0.0192311	0.0375972	0.0417938	0.0846881	0.0454961	0.0515721	0.0575305	0.0985366	0.0570893	0.0142746	0.0456687	0.0219302	0.0462887	0.0221498	0.058723
tci2_wsi3.0_chr_2	84600001	84700000	22021	0.0230036	0.0213407	0.0304261	0.0297544	0.0665242	0.0378224	0.0376379	0.0379258	0.0754153	0.0461386	0.0143227	0.0480294	0.0227822	0.0479855	0.022474	0.054849
tci2_wsi3.0_chr_2	84700001	84800000	17549	0.0221871	0.0222173	0.036653	0.0381328	0.0701966	0.0381899	0.0461098	0.0468193	0.0754061	0.046867	0.0163536	0.0506962	0.0214464	0.0514747	0.0228784	0.0531682
tci2_wsi3.0_chr_2	84800001	84900000	16811	0.0199154	0.0215114	0.0310985	0.0340591	0.0550735	0.040608	0.0343977	0.0369011	0.0599084	0.0462345	0.0111242	0.0368576	0.0178361	0.0368485	0.0199671	0.0461459
tci2_wsi3.0_chr_2	84900001	85000000	18642	0.0185599	0.0182492	0.0305737	0.0310545	0.0559994	0.0356446	0.0356915	0.0344653	0.0617035	0.0378509	0.0131567	0.0400514	0.0191485	0.0384784	0.0192333	0.0471714
tci2_wsi3.0_chr_2	85000001	85100000	21686	0.0174019	0.0191813	0.0291145	0.0330526	0.0574942	0.0368148	0.0326358	0.0393735	0.0590551	0.0409451	0.0128829	0.0421671	0.0173654	0.0438127	0.0176363	0.0489702
tci2_wsi3.0_chr_2	85100001	85200000	19301	0.0155323	0.0139716	0.0272916	0.0283306	0.04838	0.0332224	0.0317857	0.0338309	0.0544775	0.0387107	0.00754767	0.0363243	0.015218	0.0353617	0.0148759	0.0434443
tci2_wsi3.0_chr_2	85200001	85300000	21766	0.0158787	0.0153953	0.0231725	0.0228328	0.0575851	0.0310775	0.0309539	0.0305159	0.0620314	0.038473	0.0123703	0.0411867	0.0192105	0.03734	0.0192612	0.0506511
tci2_wsi3.0_chr_2	85300001	85400000	19771	0.0163172	0.0162194	0.0229979	0.0250222	0.0448463	0.0292509	0.0284435	0.0303347	0.0565604	0.0320684	0.0100616	0.0366249	0.0163392	0.0350696	0.0166562	0.0412617
tci2_wsi3.0_chr_2	85400001	85500000	15821	0.0188588	0.0152871	0.0282408	0.0345339	0.0565568	0.0286483	0.0344542	0.0402916	0.0646387	0.0351186	0.010157	0.0416866	0.0165537	0.0393091	0.0208417	0.0485359
tci2_wsi3.0_chr_2	85500001	85600000	14663	0.0169097	0.0111174	0.0186492	0.0193461	0.0404536	0.0234122	0.0198409	0.0197782	0.0432722	0.0232638	0.00669119	0.028594	0.0106555	0.0333486	0.0113822	0.0271848
tci2_wsi3.0_chr_2	85600001	85700000	16785	0.0103968	0.0176015	0.0282593	0.0228961	0.0539709	0.0257422	0.0159431	0.0148721	0.0384994	0.0223466	0.00677788	0.0263204	0.0154948	0.0243962	0.0109617	0.0265083
tci2_wsi3.0_chr_2	85700001	85800000	15760	0.012872	0.0134445	0.0208772	0.0196217	0.0420305	0.0252498	0.016232	0.0172672	0.0380847	0.0261497	0.00661454	0.0248364	0.0139716	0.0249078	0.0126651	0.0218837
tci2_wsi3.0_chr_2	85800001	85900000	21241	0.0154149	0.0150048	0.0178063	0.0188527	0.0644954	0.0200515	0.0184544	0.0199327	0.0562614	0.0259028	0.0060712	0.0415495	0.0104951	0.0398043	0.0111807	0.0406862
tci2_wsi3.0_chr_2	85900001	86000000	16554	0.0131134	0.00993973	0.00950441	0.0112431	0.0342024	0.015772	0.0121494	0.0126934	0.0374008	0.018582	0.00508812	0.0301246	0.0102229	0.0245405	0.00777113	0.0238075
tci2_wsi3.0_chr_2	86000001	86100000	15950	0.0120409	0.0112002	0.0123714	0.012556	0.01876	0.0170184	0.0133545	0.013228	0.0227054	0.01864	0.00563447	0.0175932	0.00972625	0.0144053	0.0100706	0.0207787
tci2_wsi3.0_chr_2	86100001	86200000	10583	0.00915903	0.00899829	0.011007	0.00742861	0.0151257	0.0240808	0.0127662	0.00992206	0.0200386	0.0282174	0.0059788	0.0105812	0.00980665	0.0106582	0.0185812	0.0158223
tci2_wsi3.0_chr_2	86200001	86300000	8436	0.00693726	0.010493	0.0102797	0.0101156	0.0195894	0.0213892	0.0146219	0.0144724	0.0254059	0.0279295	0.00743726	0.011006	0.0108108	0.0140634	0.0164709	0.0146789
tci2_wsi3.0_chr_2	86300001	86400000	10034	0.00912198	0.00606042	0.0130622	0.0124288	0.0245393	0.0288622	0.0118496	0.0113114	0.0231688	0.0261495	0.00509541	0.0119159	0.0117145	0.0121616	0.0168849	0.0114848
tci2_wsi3.0_chr_2	86400001	86500000	12235	0.0183736	0.0106426	0.0151631	0.0125633	0.0200171	0.0238875	0.0179523	0.0145708	0.0249911	0.0251815	0.00673495	0.0114802	0.00895119	0.010596	0.0104158	0.0137738
tci2_wsi3.0_chr_2	86500001	86600000	2558	0.0153249	0.0166293	0.014922	0.0151291	0.0197175	0.0204554	0.0161032	0.0147042	0.0256648	0.0238206	0.00687522	0.015432	0.00674405	0.0153101	0.0136684	0.0190794
tci2_wsi3.0_chr_3	1	100000	10163	0.00954744	0.00646357	0.0203522	0.0252702	0.0380359	0.0291462	0.0239411	0.0277425	0.0400216	0.0325364	0.00617395	0.0198785	0.00982401	0.0151475	0.0114418	0.0278455
tci2_wsi3.0_chr_3	100001	200000	10116	0.0206457	0.0122335	0.0319722	0.0374929	0.0688524	0.0432238	0.0373675	0.0433433	0.0736421	0.0492291	0.00953883	0.0301126	0.0133799	0.0280777	0.01266	0.0398119
tci2_wsi3.0_chr_3	200001	300000	12842	0.00896178	0.00598268	0.0201809	0.0288032	0.0404479	0.0327712	0.0219274	0.0309608	0.0422709	0.0350115	0.00478548	0.0171966	0.00924103	0.0124206	0.00869631	0.025266
tci2_wsi3.0_chr_3	300001	400000	12001	0.0116109	0.00707095	0.0308592	0.0305224	0.0501263	0.0355373	0.0321308	0.033762	0.0528656	0.03757	0.00558784	0.0194149	0.00931696	0.0177127	0.00932723	0.0224321
tci2_wsi3.0_chr_3	400001	500000	9446	0.0124817	0.00621548	0.0181254	0.0165574	0.0298323	0.0237038	0.0213084	0.0181186	0.0315319	0.0231933	0.00549869	0.0242951	0.00957026	0.0197542	0.00966652	0.029046
tci2_wsi3.0_chr_3	500001	600000	13058	0.0120415	0.00605633	0.0212969	0.0225942	0.0445008	0.0270471	0.0218779	0.0242191	0.0455458	0.0276888	0.0048548	0.0262607	0.00942815	0.0265652	0.00977847	0.034519
tci2_wsi3.0_chr_3	600001	700000	16258	0.013942	0.00886009	0.0320765	0.0339074	0.0509127	0.0363681	0.0354357	0.0333877	0.0554999	0.0391991	0.00771375	0.0218996	0.00961555	0.0242709	0.0110626	0.025929
tci2_wsi3.0_chr_3	700001	800000	16896	0.0108871	0.00806901	0.043892	0.0442242	0.0746184	0.0435427	0.0398346	0.0384604	0.0653718	0.0395108	0.00649201	0.0306928	0.0102387	0.0270725	0.00977673	0.0363175
tci2_wsi3.0_chr_3	800001	900000	16125	0.0136928	0.0134219	0.035891	0.0361549	0.0545898	0.0419867	0.0389615	0.0391291	0.0543506	0.0426236	0.00900782	0.0413958	0.0153736	0.0438056	0.012137	0.0525788
tci2_wsi3.0_chr_3	900001	1000000	21124	0.0115849	0.00906268	0.021014	0.0208569	0.0460886	0.0254276	0.0208916	0.02193	0.0496435	0.0258619	0.0043766	0.0317688	0.00976711	0.0300262	0.00997485	0.0382879
tci2_wsi3.0_chr_3	1000001	1100000	15989	0.0111813	0.0115605	0.0241625	0.0250292	0.0472413	0.0307305	0.0287842	0.0304952	0.0504711	0.034989	0.00813471	0.0299292	0.0133204	0.0300894	0.0154197	0.0330801
tci2_wsi3.0_chr_3	1100001	1200000	21890	0.0162844	0.00990273	0.0161987	0.0145893	0.0294443	0.0194698	0.0188742	0.018686	0.0375603	0.0240855	0.00470503	0.0258029	0.0122281	0.0265518	0.010823	0.0345473
tci2_wsi3.0_chr_3	1200001	1300000	12687	0.0199508	0.0139204	0.0349299	0.0386445	0.0642705	0.0401433	0.0393586	0.0399437	0.0584956	0.0426833	0.0110873	0.0373021	0.0185735	0.0388575	0.0174971	0.0465252
tci2_wsi3.0_chr_3	1300001	1400000	19256	0.0155206	0.0135696	0.0285287	0.0267874	0.0578304	0.0343762	0.0374196	0.0355185	0.0615628	0.0436133	0.00929989	0.0376325	0.0154731	0.0313418	0.0107337	0.0373604
tci2_wsi3.0_chr_3	1400001	1500000	18432	0.0176219	0.014074	0.0276396	0.0279535	0.0545276	0.0284124	0.0280622	0.0310214	0.0597569	0.0313442	0.011791	0.0346834	0.0151761	0.0355884	0.0156982	0.0405005
tci2_wsi3.0_chr_3	1500001	1600000	16577	0.0228656	0.0188098	0.0329499	0.0346485	0.0637492	0.037219	0.0376504	0.0414772	0.0737097	0.0462477	0.0138158	0.043924	0.0221033	0.0429955	0.0217004	0.0504227
tci2_wsi3.0_chr_3	1600001	1700000	25570	0.0154218	0.0129903	0.0383904	0.0402893	0.0690359	0.0407349	0.0425088	0.0440535	0.0715273	0.0438857	0.0122899	0.0384416	0.0194697	0.0403151	0.0169019	0.0440133
tci2_wsi3.0_chr_3	1700001	1800000	23386	0.0167942	0.0115278	0.0331433	0.0347645	0.0641617	0.0391765	0.036212	0.0376275	0.0706909	0.0451215	0.0111358	0.0375351	0.0175709	0.0349024	0.0168749	0.0379861
tci2_wsi3.0_chr_3	1800001	1900000	16784	0.0157646	0.0184646	0.0455159	0.0442873	0.0710441	0.0509187	0.0473916	0.0471174	0.0740986	0.0526454	0.0163978	0.0426873	0.0210829	0.0430206	0.0199943	0.0453005
tci2_wsi3.0_chr_3	1900001	2000000	10230	0.0183542	0.0157406	0.0352019	0.0345688	0.0775567	0.0358787	0.0403296	0.0400498	0.0797489	0.0434295	0.0160126	0.0477071	0.0189646	0.0504613	0.0206395	0.0525776
tci2_wsi3.0_chr_3	2000001	2100000	8148	0.0257615	0.0144258	0.0316577	0.0338586	0.0362659	0.0450448	0.0462794	0.0488094	0.0476158	0.0605087	0.00828127	0.0246732	0.0142649	0.0224949	0.0152335	0.0297671
tci2_wsi3.0_chr_3	2100001	2200000	10978	0.0240356	0.0159834	0.0329357	0.0337083	0.0443702	0.0400186	0.0474251	0.0511702	0.062679	0.0542606	0.00781599	0.0186773	0.0103582	0.0180705	0.0123713	0.0218698
tci2_wsi3.0_chr_3	2200001	2300000	11954	0.0130681	0.0126286	0.0241058	0.0253298	0.0511248	0.0354976	0.0331709	0.0332008	0.0605035	0.0467043	0.00898897	0.0320485	0.0136653	0.0322065	0.0155507	0.0323041
tci2_wsi3.0_chr_3	2300001	2400000	18101	0.0215608	0.0169299	0.0341331	0.0376933	0.0674167	0.0419585	0.0412295	0.0447105	0.0767123	0.0509862	0.0143689	0.0468261	0.0207675	0.049013	0.0228374	0.0531376
tci2_wsi3.0_chr_3	2400001	2500000	16031	0.0170253	0.0178109	0.0257545	0.0263296	0.0519307	0.0308219	0.0355288	0.0329378	0.0603084	0.0356712	0.0103547	0.0388406	0.0156999	0.0394636	0.0134825	0.0381727
tci2_wsi3.0_chr_3	2500001	2600000	16946	0.0201478	0.0193503	0.0299779	0.0330958	0.0566575	0.0354969	0.0421062	0.0431483	0.0723101	0.0471496	0.00949139	0.0429055	0.0142005	0.0478429	0.0163105	0.0486214
tci2_wsi3.0_chr_3	2600001	2700000	21620	0.0150961	0.0154064	0.0252447	0.026883	0.0474726	0.0292908	0.0318196	0.0299944	0.051123	0.0348084	0.0147013	0.038798	0.0157182	0.0375196	0.0199172	0.0447415
tci2_wsi3.0_chr_3	2700001	2800000	10318	0.0282115	0.0186456	0.0385814	0.0372206	0.0667759	0.0468113	0.0374239	0.0357042	0.0626081	0.0442448	0.0178208	0.0464878	0.0222275	0.0421948	0.0211517	0.0480944
tci2_wsi3.0_chr_3	2800001	2900000	8587	0.028393	0.0301057	0.0435122	0.0475293	0.0712691	0.040248	0.0383251	0.0460401	0.0658382	0.044186	0.0162065	0.0471942	0.0293955	0.0498123	0.0283994	0.0474703
tci2_wsi3.0_chr_3	2900001	3000000	14917	0.0342529	0.0250756	0.0310489	0.0321746	0.0544352	0.0453645	0.034607	0.0346483	0.0602018	0.0507173	0.0170811	0.0416189	0.0267143	0.0447392	0.0292739	0.0524032
tci2_wsi3.0_chr_3	3000001	3100000	18967	0.0192275	0.0192755	0.0243548	0.0272054	0.0616831	0.0293917	0.0292796	0.0284582	0.0700275	0.037218	0.0123378	0.0455877	0.0145046	0.0450469	0.0191219	0.0525525
tci2_wsi3.0_chr_3	3100001	3200000	19429	0.0198779	0.0185456	0.0299254	0.0318174	0.0580104	0.0406792	0.0366881	0.0356178	0.059319	0.0421199	0.0159697	0.039511	0.0219532	0.0374539	0.0193345	0.0416653
tci2_wsi3.0_chr_3	3200001	3300000	14347	0.0281436	0.0224905	0.0414058	0.0443131	0.0598449	0.0472076	0.0478045	0.0548486	0.0686804	0.0491822	0.0202412	0.0461528	0.0300429	0.0470968	0.0266313	0.0539149
tci2_wsi3.0_chr_3	3300001	3400000	13587	0.0263478	0.0193644	0.0327039	0.0422758	0.0659976	0.0427589	0.0352544	0.0423909	0.063057	0.0458431	0.0182653	0.0511048	0.027025	0.0512386	0.0234467	0.0513642
tci2_wsi3.0_chr_3	3400001	3500000	23532	0.021323	0.022446	0.0287496	0.0283585	0.058552	0.0330595	0.0375496	0.0346178	0.0634149	0.0414085	0.0152668	0.0469489	0.0201549	0.0450397	0.018812	0.0498562
tci2_wsi3.0_chr_3	3500001	3600000	17188	0.0182293	0.0208182	0.0230413	0.0270954	0.0500103	0.0309172	0.0265525	0.0271355	0.0547165	0.0331113	0.0112459	0.0441955	0.0173618	0.0422077	0.0196898	0.0456733
tci2_wsi3.0_chr_3	3600001	3700000	16663	0.0185585	0.0187808	0.0318328	0.0370813	0.0664591	0.0386402	0.0381528	0.0432972	0.0736423	0.0428176	0.0162374	0.052999	0.0234166	0.0540526	0.0256757	0.0545673
tci2_wsi3.0_chr_3	3700001	3800000	18355	0.0220919	0.0220648	0.027126	0.0299795	0.0658892	0.0396766	0.0358388	0.0372024	0.0706857	0.0419766	0.016445	0.0450777	0.0217198	0.0469227	0.0225367	0.0515631
tci2_wsi3.0_chr_3	3800001	3900000	20028	0.0146035	0.0114596	0.0254022	0.0295949	0.0743205	0.0354652	0.0285495	0.0314956	0.0739297	0.0333767	0.00796592	0.0457704	0.0137227	0.0457978	0.0136527	0.0482782
tci2_wsi3.0_chr_3	3900001	4000000	17389	0.0215504	0.0190213	0.0251015	0.0229621	0.0415161	0.0219073	0.0316821	0.0297999	0.0418721	0.0258648	0.0117839	0.0324284	0.0173092	0.0314381	0.0178193	0.0343227
tci2_wsi3.0_chr_3	4000001	4100000	18792	0.0236996	0.0166116	0.0259915	0.0258287	0.0492812	0.0235469	0.0298765	0.0301902	0.052386	0.0268143	0.0140388	0.0450942	0.0153936	0.044135	0.0157536	0.0489679
tci2_wsi3.0_chr_3	4100001	4200000	17411	0.0193993	0.0186157	0.0227086	0.0255089	0.0547981	0.0223776	0.0266256	0.027291	0.053413	0.0253927	0.0118733	0.0425862	0.0206655	0.0388297	0.0203779	0.0429356
tci2_wsi3.0_chr_3	4200001	4300000	9782	0.0166364	0.021379	0.029494	0.0250891	0.0544651	0.0312238	0.0329444	0.0358268	0.0613007	0.0391949	0.0166823	0.0412316	0.0204453	0.0375065	0.0239965	0.0446813
tci2_wsi3.0_chr_3	4300001	4400000	10509	0.0184363	0.0197873	0.0347275	0.030857	0.0833754	0.0311998	0.0383201	0.0329173	0.0911622	0.0372834	0.0166675	0.0474654	0.0204193	0.0566697	0.0199957	0.0627118
tci2_wsi3.0_chr_3	4400001	4500000	16584	0.0162547	0.0156636	0.0286304	0.0348984	0.0673922	0.0345528	0.0359728	0.0393525	0.0723257	0.0421732	0.0123302	0.0420162	0.0171062	0.0393828	0.0164394	0.0478259
tci2_wsi3.0_chr_3	4500001	4600000	18274	0.0137709	0.0149994	0.0302972	0.0316113	0.0666096	0.0326685	0.0286544	0.0316161	0.0593547	0.0315545	0.00745001	0.0405556	0.013319	0.0430305	0.0120001	0.0501287
tci2_wsi3.0_chr_3	4600001	4700000	17994	0.0189685	0.014174	0.0252744	0.0300933	0.0387937	0.0325584	0.0282419	0.0291052	0.0394965	0.0344926	0.00968415	0.0296431	0.0122339	0.0317047	0.0116688	0.0332136
tci2_wsi3.0_chr_3	4700001	4800000	13169	0.0225867	0.0223295	0.0435679	0.0405857	0.0747511	0.0437956	0.0441052	0.0422239	0.0755229	0.0467099	0.019439	0.050444	0.030109	0.0579713	0.0305588	0.0596086
tci2_wsi3.0_chr_3	4800001	4900000	14736	0.0238482	0.0229148	0.0323581	0.0373029	0.0634493	0.0363931	0.0363391	0.0399871	0.0618647	0.0423907	0.0178171	0.0466366	0.0198939	0.0486176	0.0213084	0.0569543
tci2_wsi3.0_chr_3	4900001	5000000	19440	0.0227654	0.0161951	0.0359518	0.0381222	0.0631393	0.0391778	0.0377022	0.0389582	0.0644386	0.0441383	0.0142731	0.0436794	0.0197732	0.044506	0.0185904	0.0482445
tci2_wsi3.0_chr_3	5000001	5100000	10507	0.0204904	0.0193584	0.0414112	0.0424866	0.0751719	0.0499966	0.0465293	0.0458303	0.0752121	0.0531967	0.0154677	0.0501002	0.0223254	0.0572453	0.0229897	0.0545454
tci2_wsi3.0_chr_3	5100001	5200000	13813	0.0246433	0.0267715	0.0425497	0.0468265	0.0749811	0.0504747	0.048301	0.0541345	0.0809201	0.0577061	0.0167946	0.0508408	0.0269814	0.050328	0.0261352	0.0566306
tci2_wsi3.0_chr_3	5200001	5300000	20878	0.0187516	0.0115157	0.0327851	0.0363006	0.0617661	0.0415951	0.0418572	0.0464524	0.0713582	0.0504566	0.00950577	0.0377514	0.0151327	0.0385662	0.0193332	0.0431127
tci2_wsi3.0_chr_3	5300001	5400000	10890	0.0122598	0.011004	0.058615	0.0513234	0.128112	0.0691348	0.0822568	0.0728529	0.157734	0.0957002	0.00752451	0.0427482	0.0107421	0.0476676	0.0119246	0.0370124
tci2_wsi3.0_chr_3	5400001	5500000	16816	0.0125545	0.0116674	0.0362843	0.0378835	0.0467978	0.0364544	0.0475459	0.0476623	0.0560069	0.0498142	0.0102875	0.0345265	0.0147837	0.0361388	0.0146302	0.0398338
tci2_wsi3.0_chr_3	5500001	5600000	18292	0.0206558	0.0151165	0.0417526	0.0390554	0.0752912	0.0471221	0.0474901	0.0465375	0.0844047	0.0523744	0.0160344	0.0519155	0.0256899	0.0462055	0.0252354	0.0552785
tci2_wsi3.0_chr_3	5600001	5700000	12569	0.0194264	0.0220243	0.0499562	0.0516917	0.0825947	0.0587715	0.0653983	0.0648851	0.0987679	0.0753147	0.0228337	0.0573938	0.0325063	0.0578008	0.0289455	0.0663422
tci2_wsi3.0_chr_3	5700001	5800000	9728	0.0213165	0.0257762	0.0498634	0.0485344	0.0779807	0.0513967	0.0585919	0.0602648	0.0910898	0.0572716	0.0182575	0.0506523	0.0221485	0.0574522	0.0212388	0.0544571
tci2_wsi3.0_chr_3	5800001	5900000	7911	0.0235629	0.0266841	0.0585209	0.0596909	0.0840609	0.0618419	0.0747665	0.0843308	0.104472	0.0793993	0.0173261	0.0445452	0.0322747	0.0518064	0.0320205	0.0609799
tci2_wsi3.0_chr_3	5900001	6000000	20608	0.0137595	0.0140579	0.0391841	0.0382044	0.0563344	0.043141	0.0461698	0.04541	0.0665725	0.0510009	0.0118558	0.0325016	0.0173911	0.0338865	0.0172513	0.0389219
tci2_wsi3.0_chr_3	6000001	6100000	20795	0.0178183	0.0160427	0.0411853	0.0436186	0.0720717	0.0500765	0.0588015	0.0634258	0.0957748	0.0653054	0.0144423	0.0467295	0.0199826	0.0465519	0.0213057	0.050518
tci2_wsi3.0_chr_3	6100001	6200000	12760	0.0212155	0.0178219	0.0398912	0.0391256	0.0760393	0.0439711	0.0577818	0.0566794	0.0889857	0.058126	0.0140414	0.0450934	0.0215494	0.042297	0.0190176	0.0483134
tci2_wsi3.0_chr_3	6200001	6300000	17051	0.0193372	0.018825	0.0420937	0.0433227	0.0680477	0.0489075	0.0600351	0.0580547	0.0787019	0.0623344	0.0170945	0.0456437	0.0280012	0.0471261	0.0234742	0.0508741
tci2_wsi3.0_chr_3	6300001	6400000	9642	0.0262175	0.0230193	0.0549554	0.0564684	0.0847084	0.0593042	0.0734821	0.0774409	0.102425	0.07348	0.0264556	0.0665501	0.0305737	0.0641387	0.0264071	0.063636
tci2_wsi3.0_chr_3	6400001	6500000	16707	0.0176227	0.0207321	0.0513173	0.0543319	0.0773622	0.055508	0.070629	0.0696568	0.0965732	0.0708204	0.0193614	0.051128	0.0239492	0.0490798	0.0255143	0.0563065
tci2_wsi3.0_chr_3	6500001	6600000	21838	0.020008	0.0186704	0.0503341	0.0510763	0.0763881	0.0556893	0.0655336	0.0705482	0.0947643	0.072543	0.0128261	0.0484365	0.0232313	0.0460427	0.0227883	0.0529215
tci2_wsi3.0_chr_3	6600001	6700000	23188	0.0178186	0.0142461	0.0327371	0.0329873	0.0571093	0.0346153	0.0413669	0.044714	0.0659344	0.0437546	0.0108252	0.0368095	0.0159163	0.0371076	0.0166261	0.0416713
tci2_wsi3.0_chr_3	6700001	6800000	15406	0.0177848	0.0186145	0.0438618	0.0446592	0.0707446	0.0504527	0.0640474	0.0666944	0.0968672	0.0707433	0.0104032	0.0492703	0.0190675	0.0444304	0.019208	0.0579553
tci2_wsi3.0_chr_3	6800001	6900000	13948	0.0189746	0.016935	0.060417	0.0712696	0.100648	0.0657559	0.0790733	0.0933436	0.128785	0.086809	0.0189148	0.0496498	0.0264874	0.0507507	0.0260278	0.0611603
tci2_wsi3.0_chr_3	6900001	7000000	19003	0.0206253	0.0194075	0.0463324	0.0582885	0.0710088	0.0535805	0.0641265	0.071064	0.0832071	0.0688399	0.017248	0.0461693	0.0204509	0.052741	0.02173	0.055112
tci2_wsi3.0_chr_3	7000001	7100000	14934	0.0166179	0.0201965	0.0378892	0.0486073	0.0835415	0.0441988	0.0540593	0.0618839	0.0844633	0.0608146	0.0206672	0.0547194	0.0186445	0.0507456	0.018949	0.0658127
tci2_wsi3.0_chr_3	7100001	7200000	14617	0.0180274	0.026868	0.0552729	0.0619128	0.0916009	0.0641	0.0870592	0.0956896	0.122641	0.0956548	0.0166367	0.0586161	0.021112	0.0531442	0.0243553	0.0488185
tci2_wsi3.0_chr_3	7200001	7300000	15858	0.0181131	0.0189877	0.0505492	0.0508505	0.0636238	0.0462351	0.0609226	0.064641	0.0797878	0.0541704	0.0121759	0.0360025	0.0206183	0.0334593	0.018037	0.0333584
tci2_wsi3.0_chr_3	7300001	7400000	17035	0.017615	0.0227553	0.0361773	0.0341346	0.0486145	0.0427638	0.0479289	0.0487138	0.0677188	0.0570147	0.0107827	0.0469573	0.0182688	0.0419359	0.0172333	0.0492013
tci2_wsi3.0_chr_3	7400001	7500000	22098	0.0170748	0.0182067	0.0283535	0.0338971	0.0718486	0.0400902	0.0361755	0.0425944	0.0824064	0.0469455	0.0138715	0.0509178	0.0219517	0.0496887	0.0233862	0.0630686
tci2_wsi3.0_chr_3	7500001	7600000	20661	0.0157658	0.012419	0.0198116	0.0197055	0.0389496	0.0230031	0.0254757	0.0258054	0.0454339	0.031462	0.00839847	0.0352628	0.0137724	0.0345991	0.0140389	0.0427489
tci2_wsi3.0_chr_3	7600001	7700000	15835	0.014298	0.0209262	0.0369346	0.0356032	0.0755522	0.0392679	0.0449013	0.0412548	0.0851086	0.04853	0.0187779	0.0547376	0.025995	0.052254	0.0239664	0.0698065
tci2_wsi3.0_chr_3	7700001	7800000	20401	0.0183408	0.0147814	0.0263709	0.0261561	0.0625066	0.0294484	0.0326074	0.0310052	0.068496	0.0360752	0.0113094	0.0468339	0.0161509	0.0445444	0.018498	0.0493672
tci2_wsi3.0_chr_3	7800001	7900000	22708	0.0175028	0.0157249	0.0233077	0.0225494	0.057319	0.0296198	0.0284894	0.0282573	0.0637387	0.0350142	0.0116533	0.0474115	0.0183253	0.0484579	0.0172447	0.0555732
tci2_wsi3.0_chr_3	7900001	8000000	16068	0.0200153	0.0165539	0.0231872	0.0212944	0.0510226	0.0262109	0.0347266	0.0314837	0.0639985	0.0344934	0.0105143	0.0367383	0.0187231	0.037796	0.01726	0.0433123
tci2_wsi3.0_chr_3	8000001	8100000	16714	0.0231417	0.0215093	0.0316406	0.0305075	0.0614033	0.0394548	0.0374244	0.0389497	0.0680252	0.0454372	0.0134483	0.0449253	0.0196638	0.0416403	0.0203716	0.0491927
tci2_wsi3.0_chr_3	8100001	8200000	20028	0.0170231	0.0180572	0.0307777	0.0344052	0.0599875	0.0366759	0.0400771	0.0418685	0.0625426	0.0453252	0.0174955	0.046659	0.0223718	0.0511073	0.0201239	0.0547233
tci2_wsi3.0_chr_3	8200001	8300000	12183	0.0216194	0.0208448	0.0400218	0.0375975	0.0698393	0.044966	0.05133	0.0478774	0.0864861	0.0560051	0.0193456	0.0537333	0.0288461	0.0564573	0.0262861	0.0646422
tci2_wsi3.0_chr_3	8300001	8400000	7839	0.0248581	0.0240169	0.0246516	0.030384	0.0694308	0.0401904	0.0415205	0.0431032	0.0781247	0.0469757	0.016304	0.0548872	0.0225016	0.0633117	0.0203268	0.0719953
tci2_wsi3.0_chr_3	8400001	8500000	10055	0.0172704	0.0240436	0.0316627	0.0301364	0.0500125	0.0352453	0.0333844	0.0324542	0.053474	0.037101	0.0165056	0.0368191	0.018709	0.0416549	0.0230849	0.0469756
tci2_wsi3.0_chr_3	8500001	8600000	17305	0.0222662	0.0221591	0.0302462	0.0310483	0.0601991	0.0380352	0.0342626	0.0329879	0.0662301	0.0422512	0.0183339	0.0492128	0.0229672	0.0553262	0.0219627	0.0573021
tci2_wsi3.0_chr_3	8600001	8700000	22800	0.0232114	0.0231166	0.0316465	0.032529	0.0611984	0.0363032	0.0318335	0.0355202	0.0585071	0.0406896	0.0146569	0.0432997	0.0211132	0.0444908	0.0212508	0.0514383
tci2_wsi3.0_chr_3	8700001	8800000	20793	0.0200421	0.0176743	0.0294635	0.0290693	0.0568365	0.0379979	0.0319891	0.0316472	0.0633224	0.0386122	0.0149019	0.0370117	0.0185631	0.038001	0.0200251	0.0385286
tci2_wsi3.0_chr_3	8800001	8900000	16706	0.0159429	0.011225	0.0497281	0.0457197	0.122856	0.0654244	0.0566166	0.0514153	0.126662	0.072943	0.00806055	0.0351991	0.0160348	0.0343847	0.0148664	0.0364638
tci2_wsi3.0_chr_3	8900001	9000000	18147	0.014719	0.0166925	0.0260151	0.0248058	0.0507148	0.0312918	0.0265732	0.0282288	0.050947	0.0318712	0.0120353	0.0325873	0.0176019	0.0381228	0.0162439	0.0407367
tci2_wsi3.0_chr_3	9000001	9100000	23431	0.022343	0.0211737	0.0326898	0.0355615	0.057023	0.0367433	0.0331202	0.034916	0.0589906	0.0401297	0.015655	0.0412971	0.02204	0.0454934	0.0226376	0.0528133
tci2_wsi3.0_chr_3	9100001	9200000	18715	0.0189098	0.0227	0.0365641	0.036858	0.070832	0.0444286	0.0421095	0.0423792	0.0734982	0.0471184	0.0156135	0.0425186	0.0206554	0.0394389	0.0193572	0.0481581
tci2_wsi3.0_chr_3	9200001	9300000	17948	0.020854	0.0229359	0.0367254	0.0351858	0.0680754	0.04212	0.0416693	0.037816	0.0737469	0.0501465	0.0183116	0.0496112	0.026042	0.0509937	0.0272588	0.0547214
tci2_wsi3.0_chr_3	9300001	9400000	14866	0.023943	0.0214453	0.0371779	0.0386187	0.0741954	0.0458261	0.0432743	0.0424844	0.0801723	0.0473193	0.0220347	0.0604875	0.0306073	0.0583118	0.0288113	0.0652614
tci2_wsi3.0_chr_3	9400001	9500000	16040	0.0143077	0.0200409	0.0417555	0.0435776	0.0748909	0.0467735	0.046957	0.045978	0.0772075	0.0532126	0.0166138	0.0495629	0.0230507	0.0505446	0.0231267	0.0605495
tci2_wsi3.0_chr_3	9500001	9600000	22752	0.0197092	0.0152758	0.0296047	0.0319657	0.0606533	0.0364473	0.0350048	0.036772	0.0678743	0.0428508	0.0122188	0.0411693	0.0187545	0.0418515	0.0191265	0.0482939
tci2_wsi3.0_chr_3	9600001	9700000	20316	0.0207992	0.0170642	0.0350258	0.0369464	0.0600351	0.0387014	0.033503	0.0382404	0.0620755	0.0422665	0.0172569	0.0455206	0.0206442	0.0467126	0.0193578	0.0502893
tci2_wsi3.0_chr_3	9700001	9800000	25174	0.0165408	0.0168844	0.0353415	0.031147	0.0618079	0.0399006	0.0336063	0.0294017	0.0579802	0.037793	0.0155372	0.0449404	0.020502	0.043024	0.0199743	0.0478444
tci2_wsi3.0_chr_3	9800001	9900000	17722	0.0204864	0.0229754	0.0333753	0.0318335	0.0627291	0.0405905	0.0392016	0.0373128	0.0640694	0.0453744	0.0147629	0.0509936	0.0244553	0.045426	0.0233246	0.0538528
tci2_wsi3.0_chr_3	9900001	10000000	22111	0.0216917	0.0208916	0.0339866	0.0336899	0.0670568	0.0382149	0.0390828	0.0368078	0.0686668	0.0443321	0.0162338	0.0465881	0.0234238	0.0438506	0.0223165	0.0553445
tci2_wsi3.0_chr_3	10000001	10100000	21760	0.0223023	0.0183434	0.0336325	0.0319392	0.0556136	0.0396254	0.0385398	0.038196	0.0598412	0.0425299	0.0124085	0.0388448	0.02041	0.0374956	0.0163226	0.0410479
tci2_wsi3.0_chr_3	10100001	10200000	21144	0.0177048	0.0160263	0.0276428	0.0256999	0.0536566	0.030349	0.0343891	0.0320486	0.0605333	0.0362483	0.0100919	0.0400637	0.0182876	0.0381653	0.0151468	0.0418333
tci2_wsi3.0_chr_3	10200001	10300000	17757	0.0175928	0.0141765	0.0304913	0.0325439	0.0561859	0.0386983	0.0401278	0.0380288	0.063551	0.0441619	0.0117123	0.0368438	0.0184868	0.0398223	0.0200944	0.0444354
tci2_wsi3.0_chr_3	10300001	10400000	15611	0.0135877	0.014626	0.0334085	0.0322001	0.0502782	0.0363588	0.0396922	0.0373498	0.0559113	0.0424123	0.0109809	0.0346077	0.0178305	0.035501	0.015829	0.0378097
tci2_wsi3.0_chr_3	10400001	10500000	22158	0.0191399	0.0150977	0.0387965	0.0418893	0.0620989	0.0480043	0.0432441	0.0461275	0.0658282	0.054475	0.0121745	0.0398253	0.0215241	0.0392431	0.0204729	0.0478977
tci2_wsi3.0_chr_3	10500001	10600000	15530	0.0161959	0.0156688	0.0402618	0.0426591	0.0730181	0.042613	0.0497615	0.0496441	0.0813546	0.0501906	0.0113076	0.0418703	0.0202781	0.0437599	0.0199259	0.0508778
tci2_wsi3.0_chr_3	10600001	10700000	15780	0.0186278	0.0153592	0.0359537	0.0357936	0.0697354	0.0463406	0.0497245	0.0524589	0.0837154	0.0627873	0.0132845	0.0459082	0.0209779	0.041036	0.0207425	0.0485839
tci2_wsi3.0_chr_3	10700001	10800000	20838	0.0183134	0.0128719	0.0335755	0.0365286	0.0712724	0.0417834	0.0404632	0.0427255	0.0771483	0.0471666	0.0108563	0.0412695	0.0173904	0.0381048	0.0175058	0.0457331
tci2_wsi3.0_chr_3	10800001	10900000	16212	0.0182325	0.0145987	0.0466047	0.0596785	0.0898636	0.0627279	0.0536274	0.063786	0.0972597	0.0651286	0.0161452	0.0511985	0.0226071	0.0492205	0.0216362	0.056034
tci2_wsi3.0_chr_3	10900001	11000000	18330	0.0144472	0.00987486	0.0345871	0.0392689	0.0606823	0.0481259	0.0320852	0.0397112	0.0624225	0.041037	0.0123784	0.0355709	0.019081	0.0389624	0.0180609	0.0425014
tci2_wsi3.0_chr_3	11000001	11100000	21458	0.0200328	0.0171622	0.0419757	0.0464572	0.0739063	0.04627	0.0398191	0.0396567	0.0708076	0.0457226	0.0146727	0.0459797	0.0247919	0.0426238	0.0237404	0.0530696
tci2_wsi3.0_chr_3	11100001	11200000	23900	0.0179182	0.0161296	0.0354671	0.0394885	0.0648417	0.0439431	0.0396526	0.040789	0.0649653	0.0464005	0.016106	0.0440908	0.0239255	0.0425877	0.0232016	0.0506268
tci2_wsi3.0_chr_3	11200001	11300000	12758	0.0308485	0.0200132	0.0477787	0.0565795	0.0797472	0.0625857	0.0463236	0.0483108	0.0748506	0.050872	0.020173	0.0497472	0.027911	0.0483804	0.0284093	0.0552586
tci2_wsi3.0_chr_3	11300001	11400000	19593	0.0204377	0.0133451	0.0295199	0.0295522	0.0624126	0.036762	0.0293299	0.030963	0.063036	0.0369984	0.0103803	0.041251	0.0171211	0.0399761	0.0186745	0.0495259
tci2_wsi3.0_chr_3	11400001	11500000	12933	0.0175547	0.0275397	0.0502548	0.0501184	0.09414	0.0546051	0.0466476	0.0446671	0.083165	0.0515205	0.018219	0.0604652	0.0279367	0.0631173	0.0290041	0.0726567
tci2_wsi3.0_chr_3	11500001	11600000	16171	0.0144021	0.0149354	0.0290653	0.0298302	0.0679047	0.0377436	0.0353567	0.0317117	0.0682708	0.0383025	0.0146002	0.0438934	0.0207317	0.0444681	0.0188089	0.0568599
tci2_wsi3.0_chr_3	11600001	11700000	14926	0.0212575	0.0187697	0.039245	0.0436945	0.0730662	0.0486372	0.0354318	0.0365577	0.0649163	0.0423479	0.015434	0.0515878	0.0293239	0.0463163	0.0244546	0.0575409
tci2_wsi3.0_chr_3	11700001	11800000	21087	0.0173411	0.0145149	0.0303041	0.0305103	0.0522385	0.0378488	0.0304158	0.0318084	0.0571677	0.0390804	0.0112841	0.0398923	0.0200249	0.0392436	0.0200592	0.0458949
tci2_wsi3.0_chr_3	11800001	11900000	17230	0.0261247	0.0203423	0.0453037	0.0491414	0.0778575	0.0487867	0.0412057	0.0409195	0.0730087	0.0466978	0.0150331	0.0449825	0.0216948	0.0448918	0.0224904	0.0510631
tci2_wsi3.0_chr_3	11900001	12000000	16989	0.0212763	0.0217925	0.0411297	0.0414283	0.0719925	0.0479288	0.0370885	0.0340565	0.068999	0.0421386	0.0146193	0.0487041	0.0216353	0.0540805	0.0219207	0.054478
tci2_wsi3.0_chr_3	12000001	12100000	22531	0.0157281	0.0134287	0.0250521	0.0242162	0.0491404	0.0280392	0.0301675	0.0288581	0.0531398	0.0345504	0.00982311	0.0349095	0.0161472	0.034369	0.0178595	0.04028
tci2_wsi3.0_chr_3	12100001	12200000	13996	0.0188041	0.0216806	0.0377511	0.0423261	0.0627457	0.0492585	0.0394147	0.0459997	0.0620837	0.0524981	0.0140836	0.0401063	0.02834	0.0431294	0.0276561	0.0610949
tci2_wsi3.0_chr_3	12200001	12300000	20321	0.0174896	0.0168004	0.0333476	0.0342388	0.0581154	0.0437475	0.0326229	0.0349749	0.0555087	0.043572	0.0137766	0.0443299	0.0264907	0.045412	0.027458	0.0578423
tci2_wsi3.0_chr_3	12300001	12400000	22875	0.0199081	0.0204193	0.0282292	0.0306632	0.0624073	0.0443996	0.0304339	0.0307092	0.0575327	0.041519	0.0119314	0.0417366	0.0263982	0.0417417	0.0263139	0.0580763
tci2_wsi3.0_chr_3	12400001	12500000	16129	0.0169891	0.0161956	0.0335738	0.0310103	0.0609601	0.0389683	0.0324353	0.0292326	0.0580637	0.0385335	0.0123577	0.0445232	0.0307397	0.0420842	0.0292253	0.0557214
tci2_wsi3.0_chr_3	12500001	12600000	18137	0.0159408	0.0169771	0.0307559	0.0309028	0.062212	0.0469138	0.0344094	0.0335084	0.0664346	0.0519217	0.00907759	0.0384797	0.0244687	0.0377001	0.0234698	0.0470807
tci2_wsi3.0_chr_3	12600001	12700000	17050	0.0169853	0.0145016	0.0301967	0.0309782	0.0509806	0.0393198	0.0301639	0.0331801	0.0480288	0.0393911	0.0105074	0.0388361	0.0168229	0.035956	0.0163028	0.0431751
tci2_wsi3.0_chr_3	12700001	12800000	21444	0.0164969	0.0158543	0.0316549	0.0364912	0.0631872	0.0441263	0.0336152	0.0381015	0.0643414	0.0490714	0.0114339	0.0344538	0.0236152	0.0354608	0.0210612	0.0405631
tci2_wsi3.0_chr_3	12800001	12900000	23374	0.0158534	0.014515	0.0245495	0.0264794	0.0515287	0.0391603	0.0296888	0.0297251	0.0541501	0.0392838	0.00977576	0.034796	0.0244963	0.0362791	0.024527	0.0443585
tci2_wsi3.0_chr_3	12900001	13000000	19141	0.0185171	0.0174031	0.0342697	0.0360124	0.0580554	0.0483631	0.0394339	0.0407384	0.0625499	0.0540069	0.0117499	0.0339795	0.0245841	0.0344015	0.0222343	0.0470467
tci2_wsi3.0_chr_3	13000001	13100000	18272	0.0180651	0.0199303	0.0288939	0.0318215	0.059212	0.0480933	0.0325452	0.0347444	0.0602199	0.0494465	0.013164	0.041317	0.0301733	0.0469845	0.0293625	0.0643223
tci2_wsi3.0_chr_3	13100001	13200000	17369	0.0222246	0.0173138	0.0409381	0.0344188	0.0644897	0.0556785	0.0403232	0.0387344	0.070089	0.0591088	0.014126	0.0496035	0.040226	0.040709	0.0332656	0.0538085
tci2_wsi3.0_chr_3	13200001	13300000	14296	0.0142445	0.0113295	0.0252729	0.0235772	0.0425411	0.0436826	0.0293374	0.0289232	0.0499525	0.0494866	0.0106928	0.0383435	0.0264542	0.0397911	0.0266489	0.0547447
tci2_wsi3.0_chr_3	13300001	13400000	23310	0.0178058	0.0157548	0.0287731	0.0285162	0.0524687	0.0405027	0.0277009	0.0262015	0.0526977	0.0413754	0.0112624	0.0429444	0.0209401	0.0420051	0.0221452	0.052056
tci2_wsi3.0_chr_3	13400001	13500000	24043	0.0147824	0.0184997	0.0303225	0.0299557	0.0594488	0.0427147	0.0346627	0.0346238	0.0635038	0.0483877	0.0134607	0.0432264	0.0325301	0.043546	0.0317142	0.054901
tci2_wsi3.0_chr_3	13500001	13600000	19346	0.0142333	0.0168922	0.0237818	0.0221046	0.0470653	0.038751	0.0314362	0.0296245	0.0574157	0.0466674	0.0102569	0.0334466	0.0274002	0.0350059	0.0283263	0.0455356
tci2_wsi3.0_chr_3	13600001	13700000	19800	0.0136769	0.0117397	0.0283668	0.0292239	0.0696862	0.0326462	0.0372363	0.0356688	0.0820375	0.0315553	0.00636916	0.034763	0.0248664	0.0324112	0.0258977	0.0703427
tci2_wsi3.0_chr_3	13700001	13800000	18057	0.0140995	0.016723	0.0267668	0.0305718	0.0564136	0.0415511	0.032336	0.0341198	0.0586059	0.0448595	0.0105153	0.0391288	0.0292261	0.0402671	0.024357	0.0516544
tci2_wsi3.0_chr_3	13800001	13900000	22656	0.0151099	0.0188208	0.0244625	0.0285414	0.0468163	0.0441326	0.0362386	0.0388356	0.056633	0.0491254	0.00939692	0.0366099	0.0261431	0.0390088	0.0281222	0.0507639
tci2_wsi3.0_chr_3	13900001	14000000	19143	0.0210113	0.0187116	0.0372655	0.0422571	0.0693558	0.0569179	0.0398467	0.0419019	0.0704145	0.0573289	0.0137715	0.0425248	0.0360962	0.0412686	0.0361563	0.0599735
tci2_wsi3.0_chr_3	14000001	14100000	20284	0.0200546	0.0163798	0.0332948	0.0320815	0.0562015	0.0498884	0.0349274	0.0343499	0.0554221	0.0536499	0.00953739	0.0386215	0.0277398	0.0359144	0.0250005	0.0499419
tci2_wsi3.0_chr_3	14100001	14200000	21593	0.015785	0.0126355	0.0273016	0.0269413	0.0512739	0.0439517	0.0294986	0.0312612	0.0538586	0.0483886	0.00773964	0.0360703	0.02872	0.0316131	0.0253719	0.0502665
tci2_wsi3.0_chr_3	14200001	14300000	21951	0.0168482	0.0153037	0.0309858	0.0337153	0.0538429	0.0555753	0.0316379	0.0339937	0.0544983	0.0569964	0.0121712	0.0367894	0.0352632	0.0351414	0.0341044	0.0614866
tci2_wsi3.0_chr_3	14300001	14400000	15190	0.0223969	0.0230033	0.0401358	0.0457263	0.0829668	0.0697933	0.0435228	0.0416736	0.0753628	0.0691137	0.0139465	0.0466578	0.0385607	0.0469739	0.0375637	0.0634341
tci2_wsi3.0_chr_3	14400001	14500000	15749	0.0121101	0.0111725	0.0216226	0.0235797	0.0432712	0.0424774	0.0270204	0.0285078	0.0526274	0.04644	0.00688131	0.0310983	0.033136	0.0316408	0.0333862	0.0497962
tci2_wsi3.0_chr_3	14500001	14600000	11254	0.0110124	0.0117693	0.0182913	0.0205056	0.031417	0.0217149	0.0157505	0.0160283	0.0383076	0.0343234	0.00680812	0.0241679	0.0339104	0.0279404	0.0332938	0.0409604
tci2_wsi3.0_chr_3	14600001	14700000	15798	0.0183307	0.0178476	0.0372417	0.0394018	0.0573113	0.0631113	0.0359863	0.0382041	0.0632255	0.0661684	0.0157336	0.0412849	0.0429603	0.0375969	0.0365752	0.0684074
tci2_wsi3.0_chr_3	14700001	14800000	13187	0.0293252	0.0269742	0.0495996	0.0548758	0.0974632	0.109464	0.0531294	0.053931	0.103767	0.111754	0.0209304	0.0643498	0.0756495	0.0633453	0.0707906	0.101217
tci2_wsi3.0_chr_3	14800001	14900000	13411	0.0274866	0.0319023	0.0461211	0.0535123	0.0931775	0.0832747	0.0443312	0.0589532	0.0926714	0.0802035	0.0180711	0.054565	0.0528794	0.0599473	0.0556335	0.0850331
tci2_wsi3.0_chr_3	14900001	15000000	16519	0.0158374	0.0128852	0.0187372	0.0176834	0.0358903	0.0247631	0.0186694	0.0187142	0.0422796	0.029651	0.00683986	0.033494	0.0224467	0.0293921	0.0212203	0.0445256
tci2_wsi3.0_chr_3	15000001	15100000	16552	0.0181067	0.0133956	0.0354968	0.0346189	0.0721049	0.024734	0.0361858	0.0355965	0.0694291	0.0346336	0.00699576	0.0386064	0.0227259	0.0362645	0.0243623	0.0627557
tci2_wsi3.0_chr_3	15100001	15200000	15874	0.0181599	0.0142857	0.0373499	0.0396399	0.0651593	0.0481916	0.0362072	0.0355796	0.0591162	0.0469014	0.0150227	0.0360438	0.0342265	0.0352778	0.035766	0.0565549
tci2_wsi3.0_chr_3	15200001	15300000	22621	0.018328	0.0142694	0.0306635	0.0290914	0.0570483	0.0608976	0.031877	0.0308117	0.0609169	0.0621453	0.0118257	0.0387571	0.0440639	0.0393657	0.0416962	0.0616977
tci2_wsi3.0_chr_3	15300001	15400000	22507	0.0177174	0.0156618	0.0282055	0.0290728	0.0578796	0.0595866	0.0312356	0.0319013	0.058469	0.0593561	0.0096652	0.0410594	0.0394549	0.0396509	0.0351318	0.0616731
tci2_wsi3.0_chr_3	15400001	15500000	13782	0.022004	0.0246341	0.0377128	0.0441108	0.0910316	0.071772	0.0402258	0.0445545	0.0860173	0.0713278	0.0148647	0.0567911	0.052294	0.0602851	0.0518687	0.0826779
tci2_wsi3.0_chr_3	15500001	15600000	19333	0.0178076	0.0188392	0.0336712	0.0367017	0.0715014	0.0525477	0.0387382	0.0398061	0.0722481	0.0558278	0.0123614	0.0477158	0.0352057	0.050918	0.0369887	0.0620252
tci2_wsi3.0_chr_3	15600001	15700000	11925	0.0240526	0.0198322	0.0412627	0.0433648	0.0848874	0.0787469	0.0474989	0.049323	0.0927452	0.0790877	0.0143802	0.0548076	0.0498151	0.0553288	0.0476694	0.0823869
tci2_wsi3.0_chr_3	15700001	15800000	18482	0.0252052	0.0187131	0.0387874	0.0384928	0.0649259	0.0743408	0.0383114	0.0378739	0.0668337	0.0780014	0.0125018	0.0444946	0.0531353	0.0400207	0.0571875	0.0777191
tci2_wsi3.0_chr_3	15800001	15900000	12746	0.0267705	0.021188	0.0387973	0.0447202	0.0664093	0.0684113	0.0373088	0.0382368	0.0588007	0.0649896	0.0196324	0.0410242	0.0549236	0.045565	0.0570235	0.0839567
tci2_wsi3.0_chr_3	15900001	16000000	16203	0.0240613	0.0224014	0.0446752	0.047877	0.0829257	0.0959822	0.0385854	0.0389433	0.0660277	0.0897013	0.0133558	0.0490144	0.06372	0.0507524	0.0639079	0.0974782
tci2_wsi3.0_chr_3	16000001	16100000	12176	0.0253471	0.0232293	0.03361	0.03684	0.0842383	0.0873462	0.0362472	0.0409983	0.0690879	0.0919171	0.0155221	0.0508144	0.0569152	0.0523192	0.0592434	0.0891529
tci2_wsi3.0_chr_3	16100001	16200000	20071	0.0198111	0.0162659	0.0283717	0.0313554	0.0526827	0.0589543	0.0301424	0.0321004	0.0544817	0.0600381	0.00877427	0.0417738	0.0506555	0.0410743	0.0513652	0.0721858
tci2_wsi3.0_chr_3	16200001	16300000	16024	0.0171486	0.0171009	0.0358994	0.0428605	0.0873978	0.0832269	0.0355595	0.0362232	0.0797177	0.0738024	0.0144121	0.0559802	0.0579243	0.0529346	0.0571303	0.0958889
tci2_wsi3.0_chr_3	16300001	16400000	16192	0.0131934	0.0227052	0.0464369	0.0440423	0.0791869	0.0943755	0.0395568	0.0397967	0.0704184	0.086522	0.0140704	0.0490885	0.0586835	0.0465237	0.0536495	0.0898373
tci2_wsi3.0_chr_3	16400001	16500000	15273	0.0147942	0.016501	0.0364212	0.0378001	0.0683743	0.0814347	0.0311377	0.0335136	0.0611412	0.0744379	0.0101528	0.0394982	0.0504393	0.038934	0.0537154	0.0707425
tci2_wsi3.0_chr_3	16500001	16600000	19225	0.0148104	0.0151928	0.0390665	0.0412548	0.0588652	0.110109	0.0298367	0.0302591	0.051325	0.0870689	0.0115757	0.0361441	0.0551058	0.0363031	0.0590829	0.095523
tci2_wsi3.0_chr_3	16600001	16700000	15628	0.0161007	0.0174633	0.0343187	0.0345346	0.0655786	0.0803469	0.0280227	0.0299056	0.063059	0.0781764	0.0104248	0.0335622	0.0617659	0.0322708	0.0587555	0.0928764
tci2_wsi3.0_chr_3	16700001	16800000	9408	0.021899	0.0305931	0.0439961	0.0545939	0.108077	0.0642385	0.0409681	0.048594	0.0811851	0.0652736	0.0172877	0.0622842	0.0347628	0.0769103	0.0371856	0.0822841
tci2_wsi3.0_chr_3	16800001	16900000	12199	0.0196055	0.0205185	0.044962	0.0504817	0.105327	0.0897078	0.0356321	0.0392779	0.0911927	0.0852379	0.0139315	0.0561072	0.049902	0.0558488	0.0499759	0.0780699
tci2_wsi3.0_chr_3	16900001	17000000	10670	0.0198313	0.0206531	0.047663	0.0565051	0.0877408	0.117035	0.0413065	0.0498092	0.0792375	0.101879	0.0122348	0.0357772	0.0620904	0.0404685	0.0646289	0.0776006
tci2_wsi3.0_chr_3	17000001	17100000	13335	0.0149644	0.0155134	0.0325094	0.0365633	0.060484	0.0693121	0.0288624	0.0348913	0.0584621	0.0655499	0.0102367	0.036762	0.0453094	0.0423406	0.0515965	0.0799806
tci2_wsi3.0_chr_3	17100001	17200000	7542	0.0131437	0.0235036	0.0452949	0.0420111	0.0982713	0.092948	0.0340363	0.0376655	0.0878138	0.0900093	0.0145937	0.0506918	0.0797451	0.0477876	0.0740156	0.107939
tci2_wsi3.0_chr_3	17200001	17300000	10788	0.0291182	0.0300139	0.0610928	0.0678438	0.102618	0.105985	0.0527438	0.0528248	0.0868855	0.097329	0.0220003	0.0628006	0.0650207	0.0605299	0.0555687	0.100932
tci2_wsi3.0_chr_3	17300001	17400000	16463	0.0186236	0.0195362	0.0399165	0.0520745	0.0774913	0.0703088	0.0360965	0.0408811	0.0724324	0.0674096	0.0131084	0.0381144	0.0376749	0.039285	0.0377271	0.0679416
tci2_wsi3.0_chr_3	17400001	17500000	8761	0.0337804	0.0398636	0.0677529	0.0677738	0.101449	0.097879	0.0531661	0.0525459	0.0928379	0.0740548	0.0220266	0.0537384	0.0601464	0.0525905	0.0697668	0.0796357
tci2_wsi3.0_chr_3	17500001	17600000	11052	0.0176133	0.0282912	0.0726897	0.072476	0.0968306	0.134827	0.0571016	0.0574816	0.0847276	0.106571	0.0162217	0.0461992	0.054514	0.0435326	0.0548919	0.0843522
tci2_wsi3.0_chr_3	17600001	17700000	18969	0.021686	0.0230783	0.0448824	0.0490431	0.0701188	0.0754753	0.0387091	0.0416474	0.0671193	0.0648364	0.0154358	0.0494432	0.0458685	0.050391	0.0470563	0.081856
tci2_wsi3.0_chr_3	17700001	17800000	9989	0.0269794	0.0289169	0.0628306	0.0911608	0.107691	0.144761	0.0589172	0.0763656	0.0982919	0.131733	0.0237644	0.0671174	0.0771797	0.0653671	0.0754972	0.0880907
tci2_wsi3.0_chr_3	17800001	17900000	18425	0.0178552	0.0194972	0.0405721	0.0428955	0.0566845	0.0569125	0.0353814	0.0372615	0.0562925	0.0554875	0.0116772	0.0339736	0.0377175	0.0375023	0.0393179	0.0537016
tci2_wsi3.0_chr_3	17900001	18000000	17300	0.0176612	0.0207057	0.0521521	0.0623247	0.0757947	0.0832797	0.0403972	0.0453409	0.0699789	0.0653953	0.0135352	0.0450805	0.0465007	0.0466274	0.0474622	0.0731533
tci2_wsi3.0_chr_3	18000001	18100000	21215	0.02257	0.0214922	0.040978	0.0452279	0.0700477	0.0687102	0.0354309	0.0391969	0.0616268	0.05841	0.0128913	0.0409842	0.04171	0.0355261	0.0441873	0.0628125
tci2_wsi3.0_chr_3	18100001	18200000	19495	0.0179276	0.0153224	0.0355632	0.0424545	0.0745753	0.0662078	0.0332686	0.0371303	0.0669708	0.0597068	0.012556	0.0420165	0.0467985	0.0400228	0.052144	0.09042
tci2_wsi3.0_chr_3	18200001	18300000	26875	0.0181516	0.013993	0.0378384	0.0376161	0.0681363	0.0661514	0.0336264	0.0330521	0.059943	0.0606843	0.00979241	0.0402493	0.0354698	0.0397089	0.0360822	0.0704342
tci2_wsi3.0_chr_3	18300001	18400000	15484	0.0250998	0.0167332	0.0347895	0.0390279	0.0676874	0.056573	0.032688	0.0352074	0.0630294	0.0506009	0.0134035	0.0467058	0.0311717	0.0476299	0.032453	0.0719159
tci2_wsi3.0_chr_3	18400001	18500000	14891	0.0293626	0.0236917	0.0466404	0.0554827	0.0835168	0.091857	0.0358262	0.0398415	0.0672962	0.067545	0.0168556	0.0498452	0.0546415	0.0470277	0.0533372	0.0661831
tci2_wsi3.0_chr_3	18500001	18600000	15710	0.0195083	0.0238586	0.0468236	0.0510786	0.0752085	0.0758908	0.0323065	0.0327273	0.066367	0.0598474	0.0101344	0.0366605	0.0411573	0.0379151	0.0394587	0.06608
tci2_wsi3.0_chr_3	18600001	18700000	17268	0.0186525	0.0239409	0.043995	0.0491252	0.0793888	0.0739459	0.0388888	0.0441101	0.0744199	0.0743725	0.0148827	0.047623	0.0450374	0.0493387	0.0415838	0.0777578
tci2_wsi3.0_chr_3	18700001	18800000	7893	0.0257483	0.0323473	0.0687766	0.090723	0.132821	0.166198	0.0593538	0.0759934	0.099034	0.135688	0.0212089	0.0606798	0.0770693	0.0582206	0.0677378	0.102096
tci2_wsi3.0_chr_3	18800001	18900000	17890	0.0160372	0.0158867	0.0398396	0.0415079	0.0677463	0.0737876	0.0322509	0.0328575	0.0595834	0.0613869	0.01199	0.0395545	0.0415386	0.037119	0.0380759	0.0637862
tci2_wsi3.0_chr_3	18900001	19000000	15802	0.020229	0.0310763	0.0520876	0.0523746	0.0864166	0.0859715	0.0419277	0.0430755	0.0740834	0.0804023	0.0185949	0.0458778	0.0530157	0.0496975	0.0550327	0.0913228
tci2_wsi3.0_chr_3	19000001	19100000	13783	0.0246491	0.0296292	0.0520632	0.0536004	0.079557	0.0821984	0.0434961	0.0461303	0.0704982	0.0723722	0.0191811	0.0412378	0.0492568	0.047335	0.0544303	0.0739358
tci2_wsi3.0_chr_3	19100001	19200000	21526	0.0179666	0.0245995	0.0374357	0.0395291	0.0657032	0.072177	0.0332382	0.0374838	0.0579117	0.0661144	0.0132939	0.0444113	0.0457264	0.0418949	0.0470255	0.0770921
tci2_wsi3.0_chr_3	19200001	19300000	19271	0.0174159	0.0252229	0.0487324	0.0512389	0.0842918	0.0661236	0.0372206	0.0386353	0.069458	0.0542192	0.012292	0.043054	0.026405	0.0456613	0.0273131	0.0582776
tci2_wsi3.0_chr_3	19300001	19400000	15396	0.0222844	0.0240309	0.0478855	0.0539095	0.0810098	0.0580398	0.0394952	0.0376715	0.061706	0.0508935	0.0173561	0.0428513	0.0335865	0.0445851	0.0279284	0.0599862
tci2_wsi3.0_chr_3	19400001	19500000	16351	0.0188058	0.0258114	0.0469401	0.0467091	0.0684593	0.051988	0.0337656	0.0316281	0.0468427	0.0413534	0.0106692	0.0360135	0.0222327	0.0335023	0.022021	0.0452521
tci2_wsi3.0_chr_3	19500001	19600000	18081	0.0223204	0.0249503	0.0376995	0.0344254	0.0445126	0.0479849	0.0276673	0.0292555	0.0398474	0.0406618	0.0106247	0.0284383	0.0238639	0.0273265	0.022923	0.0434626
tci2_wsi3.0_chr_3	19600001	19700000	10819	0.019046	0.0273479	0.056117	0.0620148	0.0774941	0.0677348	0.0488499	0.0521854	0.0711594	0.0561702	0.0155067	0.048718	0.0279392	0.0489571	0.0307455	0.0512101
tci2_wsi3.0_chr_3	19700001	19800000	17112	0.0163116	0.0161944	0.0365528	0.0424466	0.0600298	0.0466488	0.0345222	0.0399166	0.055928	0.0442871	0.00925845	0.0279942	0.0209553	0.0269653	0.0207654	0.0395867
tci2_wsi3.0_chr_3	19800001	19900000	20730	0.0147868	0.0145831	0.032205	0.0352141	0.0589886	0.0415134	0.0290127	0.0275113	0.05713	0.039412	0.0116895	0.0328688	0.0168936	0.0358121	0.0196185	0.0389658
tci2_wsi3.0_chr_3	19900001	20000000	19188	0.0167357	0.0149321	0.033391	0.0318324	0.0704142	0.0434733	0.0274548	0.0265823	0.0645189	0.0409037	0.0105601	0.036776	0.0203751	0.0365878	0.0181711	0.039896
tci2_wsi3.0_chr_3	20000001	20100000	16059	0.0150761	0.0168408	0.0358667	0.0370834	0.0696373	0.042168	0.0323643	0.0302908	0.065723	0.0416405	0.0130055	0.0487904	0.0229464	0.0511277	0.0232118	0.0592477
tci2_wsi3.0_chr_3	20100001	20200000	18976	0.0213827	0.0194923	0.0334991	0.0359221	0.0631071	0.0435426	0.0282827	0.0308715	0.0583876	0.0384448	0.0130595	0.0407183	0.0191163	0.0386415	0.0217501	0.0474836
tci2_wsi3.0_chr_3	20200001	20300000	18173	0.0212604	0.0193054	0.0303267	0.0315038	0.0429022	0.0394155	0.0328951	0.0314729	0.0445075	0.0372961	0.00815371	0.0334464	0.0145417	0.0302933	0.0138027	0.038597
tci2_wsi3.0_chr_3	20300001	20400000	22826	0.0203043	0.0206817	0.0309716	0.031304	0.0508324	0.0392377	0.0266361	0.0262244	0.0427919	0.0325021	0.00937476	0.0310885	0.0201314	0.0304813	0.0196714	0.0369298
tci2_wsi3.0_chr_3	20400001	20500000	13753	0.0267566	0.032306	0.0570397	0.0588742	0.0981889	0.0641659	0.0412717	0.0448334	0.0834816	0.0587988	0.0213005	0.061416	0.033604	0.0623857	0.033417	0.0739176
tci2_wsi3.0_chr_3	20500001	20600000	14620	0.0169565	0.0173241	0.0302755	0.0320499	0.0561453	0.041024	0.0305511	0.0318779	0.0513916	0.0391042	0.0157468	0.0410782	0.0222445	0.038807	0.0226241	0.0508495
tci2_wsi3.0_chr_3	20600001	20700000	13301	0.0206861	0.0257715	0.0430101	0.0460441	0.0796674	0.0568144	0.0497744	0.0470817	0.0848173	0.0604843	0.0159901	0.053057	0.0257884	0.0548686	0.0254733	0.06454
tci2_wsi3.0_chr_3	20700001	20800000	11778	0.0214906	0.0204513	0.03779	0.0375357	0.0584137	0.0547026	0.0375708	0.0361541	0.0571487	0.0507182	0.0132355	0.0474647	0.0223102	0.0455305	0.0223175	0.0489741
tci2_wsi3.0_chr_3	20800001	20900000	13387	0.0308482	0.0292661	0.0505908	0.0434692	0.0944898	0.0577541	0.0481793	0.0407993	0.0781844	0.0561629	0.0173936	0.0472306	0.0350244	0.0488782	0.036767	0.0747401
tci2_wsi3.0_chr_3	20900001	21000000	13202	0.0210321	0.0255433	0.0476153	0.0395939	0.0783019	0.0563908	0.0493173	0.0436497	0.0721875	0.0619077	0.0163373	0.0445899	0.0282589	0.0433526	0.0232394	0.0502647
tci2_wsi3.0_chr_3	21000001	21100000	8573	0.0143644	0.0309265	0.0375976	0.0411161	0.0689487	0.0488799	0.0406302	0.0466805	0.0861388	0.0593394	0.0133658	0.0427142	0.0229307	0.0449654	0.0233275	0.0442791
tci2_wsi3.0_chr_3	21100001	21200000	19103	0.0193368	0.033392	0.0391653	0.0464994	0.0701223	0.0502667	0.0418271	0.0405936	0.0787021	0.0455255	0.0140211	0.0449107	0.019266	0.0465349	0.0191099	0.0465855
tci2_wsi3.0_chr_3	21200001	21300000	13707	0.0202797	0.0255832	0.0559509	0.0655042	0.0786069	0.0645352	0.053095	0.0606485	0.0695554	0.0596842	0.0144496	0.0584746	0.0242427	0.0646657	0.0229567	0.0714899
tci2_wsi3.0_chr_3	21300001	21400000	14129	0.0230952	0.0253599	0.0463178	0.0478199	0.064597	0.0549513	0.0421384	0.0464361	0.063629	0.0428977	0.0168177	0.0387915	0.0258678	0.0427183	0.0300321	0.0502257
tci2_wsi3.0_chr_3	21400001	21500000	22373	0.0156237	0.0143244	0.0301865	0.0301041	0.0650558	0.0451992	0.0323009	0.0321039	0.0677772	0.0479851	0.00835162	0.0477636	0.0197404	0.0463	0.0207249	0.0618682
tci2_wsi3.0_chr_3	21500001	21600000	14517	0.0244805	0.0195356	0.0353658	0.0343995	0.0570969	0.039701	0.0373003	0.0399708	0.0685651	0.0506935	0.012945	0.0517049	0.0232198	0.0519634	0.0191773	0.0634252
tci2_wsi3.0_chr_3	21600001	21700000	16959	0.0179238	0.0140303	0.0280948	0.0310219	0.055628	0.0379549	0.0281888	0.0315298	0.0606978	0.0399451	0.00678476	0.0382131	0.0157627	0.0377733	0.0142874	0.050863
tci2_wsi3.0_chr_3	21700001	21800000	10956	0.020929	0.01931	0.0360449	0.0393001	0.0638488	0.0434562	0.0497652	0.0486432	0.08273	0.0583112	0.00793609	0.0289141	0.0253329	0.0282679	0.0225897	0.03979
tci2_wsi3.0_chr_3	21800001	21900000	10751	0.0187455	0.0205662	0.0518918	0.0514856	0.13331	0.0662411	0.0465085	0.0465401	0.121647	0.0589786	0.0125123	0.0566068	0.0270533	0.0563172	0.0262136	0.0640196
tci2_wsi3.0_chr_3	21900001	22000000	17744	0.0235962	0.0208626	0.0375777	0.0416721	0.0665166	0.0460872	0.0327616	0.0338836	0.0604684	0.0398511	0.0139899	0.045307	0.0226819	0.0400467	0.0220623	0.0519537
tci2_wsi3.0_chr_3	22000001	22100000	20702	0.0182141	0.0161567	0.0366248	0.0403522	0.0596128	0.0534561	0.0297968	0.0338239	0.053303	0.0461763	0.0102542	0.0395976	0.0220062	0.0398417	0.0233488	0.0490185
tci2_wsi3.0_chr_3	22100001	22200000	21577	0.0223142	0.0154475	0.0397154	0.0443399	0.0719299	0.0550867	0.0352997	0.0394652	0.0670414	0.0492626	0.0128185	0.0403755	0.0235099	0.0428584	0.0204725	0.0544086
tci2_wsi3.0_chr_3	22200001	22300000	19989	0.0168699	0.0148256	0.0383397	0.0372594	0.0701347	0.043744	0.0396158	0.0382669	0.0664068	0.0447928	0.0111701	0.0378335	0.0189333	0.0370136	0.0175834	0.0439571
tci2_wsi3.0_chr_3	22300001	22400000	17850	0.0183125	0.0152963	0.0345575	0.0332073	0.0551624	0.0392855	0.0320863	0.0312657	0.0570409	0.0370725	0.0110846	0.0440066	0.0211045	0.0394873	0.0188508	0.0511923
tci2_wsi3.0_chr_3	22400001	22500000	17490	0.0226071	0.0163504	0.0388345	0.0448796	0.0643366	0.0482689	0.0389013	0.0444296	0.0602787	0.047354	0.0154476	0.0435393	0.0216381	0.0396561	0.0229609	0.047313
tci2_wsi3.0_chr_3	22500001	22600000	16077	0.016295	0.016606	0.029903	0.0333051	0.0591985	0.053942	0.0294907	0.0319609	0.0611209	0.0483464	0.01259	0.045002	0.0244447	0.0426851	0.0271645	0.057976
tci2_wsi3.0_chr_3	22600001	22700000	10716	0.0194615	0.0143556	0.0341965	0.0394542	0.0733324	0.0550232	0.0341678	0.0314405	0.0710194	0.044972	0.0132735	0.0562593	0.0295424	0.0525029	0.0235589	0.0471731
tci2_wsi3.0_chr_3	22700001	22800000	6964	0.0176652	0.0137134	0.0429199	0.0435725	0.0925291	0.0517842	0.0489152	0.0427304	0.0936109	0.0521673	0.0133447	0.0540133	0.0232711	0.0504717	0.0166147	0.0523932
tci2_wsi3.0_chr_3	22800001	22900000	14093	0.0214193	0.0234295	0.0521874	0.0568271	0.0957653	0.0593468	0.0525038	0.0565722	0.0963032	0.0660935	0.0196583	0.0592463	0.0325765	0.0590162	0.0348634	0.0647635
tci2_wsi3.0_chr_3	22900001	23000000	19712	0.0176293	0.0154428	0.0350688	0.0357729	0.0571051	0.0477428	0.0337345	0.0348552	0.0538889	0.0478839	0.0136505	0.0405045	0.0265159	0.038654	0.0229944	0.0533253
tci2_wsi3.0_chr_3	23000001	23100000	3943	0.0137507	0.0178943	0.0396456	0.0476634	0.0750739	0.0434783	0.0642303	0.0634836	0.113453	0.0575343	0.0156086	0.0377107	0.0161379	0.0526422	0.0232437	0.0414338
tci2_wsi3.0_chr_3	23100001	23200000	15692	0.0229704	0.0186414	0.0402699	0.0421479	0.0757622	0.0461577	0.0386238	0.0409119	0.0740644	0.0448339	0.0120203	0.0548746	0.0217671	0.0577007	0.022919	0.0682968
tci2_wsi3.0_chr_3	23200001	23300000	22648	0.0210418	0.0174406	0.0316205	0.0330382	0.065203	0.0409598	0.0344244	0.0344582	0.0672103	0.0432479	0.0117988	0.0395447	0.020861	0.0395506	0.0216349	0.0497301
tci2_wsi3.0_chr_3	23300001	23400000	17299	0.0144752	0.0157229	0.026844	0.0311802	0.046718	0.0384744	0.0330913	0.0356605	0.0519901	0.0422238	0.014081	0.0342425	0.0245361	0.0309864	0.0270525	0.0494509
tci2_wsi3.0_chr_3	23400001	23500000	18603	0.0230253	0.0194576	0.0281981	0.0295949	0.0541267	0.0365596	0.0323954	0.0318778	0.0583711	0.0378624	0.0121884	0.0363006	0.0193621	0.0381616	0.0201753	0.0477219
tci2_wsi3.0_chr_3	23500001	23600000	16167	0.0229529	0.0267278	0.0352305	0.0396975	0.0669461	0.0497462	0.040619	0.0447681	0.0642579	0.0537848	0.0159324	0.0487631	0.0275257	0.046305	0.0235738	0.05311
tci2_wsi3.0_chr_3	23600001	23700000	23456	0.0187685	0.018197	0.0260598	0.0289928	0.0549754	0.0363151	0.0298136	0.0321393	0.0581282	0.0384031	0.0124787	0.0433099	0.0246868	0.0445714	0.0223425	0.0528913
tci2_wsi3.0_chr_3	23700001	23800000	18270	0.0198209	0.016437	0.031339	0.0286368	0.0584025	0.0384044	0.0321876	0.0284556	0.0636719	0.0376603	0.0120903	0.0424482	0.0211868	0.0399772	0.0192774	0.0488747
tci2_wsi3.0_chr_3	23800001	23900000	22983	0.021257	0.0168074	0.0283659	0.0270843	0.0512566	0.0353239	0.028277	0.0282641	0.0524586	0.0364516	0.0128446	0.0397636	0.0202132	0.0402993	0.0208356	0.0461184
tci2_wsi3.0_chr_3	23900001	24000000	16878	0.0169202	0.016538	0.0208199	0.0236547	0.050505	0.0326129	0.0230398	0.0262388	0.0483891	0.0367307	0.0125238	0.0332984	0.0251657	0.0346914	0.0259973	0.0464876
tci2_wsi3.0_chr_3	24000001	24100000	22339	0.0216833	0.0114789	0.0238449	0.0264978	0.0417915	0.0312716	0.0230503	0.0256884	0.0453815	0.0295219	0.00572551	0.0267983	0.0162973	0.0300645	0.0177707	0.0349641
tci2_wsi3.0_chr_3	24100001	24200000	16105	0.0211655	0.0249685	0.025712	0.0305714	0.0545016	0.0362167	0.0273009	0.0283289	0.055946	0.0368991	0.0132512	0.0464978	0.022372	0.0536224	0.0231936	0.0530846
tci2_wsi3.0_chr_3	24200001	24300000	16718	0.0248802	0.0252923	0.0361839	0.0353463	0.0657822	0.0434767	0.0402467	0.0459171	0.0653699	0.0508095	0.0171396	0.0437405	0.0261971	0.0469122	0.0247097	0.05196
tci2_wsi3.0_chr_3	24300001	24400000	13544	0.0269908	0.0312121	0.0355577	0.0374848	0.0647658	0.0439706	0.053746	0.0554451	0.0885312	0.0603866	0.0193587	0.0436687	0.0298048	0.0418115	0.0313331	0.0430485
tci2_wsi3.0_chr_3	24400001	24500000	16343	0.0143025	0.0196407	0.023056	0.020149	0.0448071	0.0299801	0.0319317	0.0299832	0.0454327	0.0399837	0.00925957	0.0267567	0.0161684	0.0272581	0.0150741	0.03366
tci2_wsi3.0_chr_3	24500001	24600000	11906	0.0201011	0.0227836	0.0295245	0.0319009	0.0495712	0.0371454	0.0433014	0.044919	0.0597273	0.051925	0.0108167	0.0268328	0.0214538	0.0266815	0.0202804	0.0409486
tci2_wsi3.0_chr_3	24600001	24700000	8983	0.0171929	0.0180602	0.0415313	0.0417571	0.0771324	0.0471682	0.0353574	0.0377842	0.0591605	0.0383737	0.0167811	0.041597	0.0283897	0.0340653	0.0238543	0.0366382
tci2_wsi3.0_chr_3	24700001	24800000	11940	0.0344967	0.0306572	0.0494321	0.0537291	0.0942239	0.0574543	0.0519277	0.0612691	0.102311	0.0687346	0.0149372	0.0523203	0.0250402	0.0455302	0.0291915	0.0625969
tci2_wsi3.0_chr_3	24800001	24900000	16117	0.0211459	0.0251021	0.0371831	0.0373248	0.0775748	0.0391826	0.0559543	0.0580474	0.0971543	0.058149	0.0156978	0.0451593	0.0285256	0.0441627	0.0241389	0.0619028
tci2_wsi3.0_chr_3	24900001	25000000	15397	0.0205151	0.0275587	0.042123	0.0554049	0.0504206	0.0428251	0.0646455	0.0827634	0.0590632	0.056162	0.0163017	0.0382886	0.0264584	0.045346	0.0321704	0.0395096
tci2_wsi3.0_chr_3	25000001	25100000	15994	0.0185781	0.0307111	0.0336584	0.0377597	0.048903	0.0555373	0.0573403	0.0659034	0.0432422	0.0809294	0.0195766	0.0568943	0.0339589	0.0647292	0.0276726	0.0839039
tci2_wsi3.0_chr_3	25100001	25200000	24244	0.0217958	0.0208767	0.0326631	0.0339658	0.0562027	0.0421315	0.0353328	0.0380965	0.0610852	0.047122	0.0137662	0.0448286	0.0267562	0.0425552	0.0250759	0.0543014
tci2_wsi3.0_chr_3	25200001	25300000	17821	0.0194023	0.0235108	0.0360856	0.0404185	0.0675037	0.0443971	0.0434063	0.0515617	0.0805999	0.0537771	0.0180898	0.0494055	0.0298528	0.0500083	0.0267649	0.0561588
tci2_wsi3.0_chr_3	25300001	25400000	16184	0.0227121	0.0218502	0.0346924	0.0340373	0.0573684	0.0433793	0.0331395	0.0339239	0.0547957	0.0436635	0.0186816	0.0459239	0.0269841	0.045763	0.0281772	0.0517231
tci2_wsi3.0_chr_3	25400001	25500000	8820	0.030327	0.0266833	0.0364335	0.038979	0.0664973	0.0568328	0.0447347	0.0415857	0.0695861	0.0621195	0.0210389	0.0561089	0.0333115	0.0530461	0.0336877	0.0724645
tci2_wsi3.0_chr_3	25500001	25600000	19131	0.0248885	0.0224696	0.0322089	0.0324929	0.0536208	0.0405116	0.0362299	0.038335	0.0600471	0.0433345	0.0139359	0.0403324	0.0247514	0.0408319	0.0233227	0.0556482
tci2_wsi3.0_chr_3	25600001	25700000	18584	0.0184633	0.01679	0.0266769	0.0251543	0.0537014	0.0312629	0.0344264	0.0312285	0.0687697	0.0329715	0.0122219	0.0426471	0.0285873	0.0423793	0.0262115	0.0529697
tci2_wsi3.0_chr_3	25700001	25800000	14376	0.014433	0.0231054	0.0431125	0.0400416	0.0826575	0.0503239	0.0450292	0.041292	0.0867503	0.0522715	0.016947	0.0465143	0.0286753	0.0498374	0.0329334	0.0694901
tci2_wsi3.0_chr_3	25800001	25900000	21004	0.0209364	0.0179559	0.0321638	0.036434	0.0678386	0.0373099	0.0340744	0.0353177	0.0611155	0.0377718	0.0138534	0.0441277	0.0249251	0.0435211	0.0233542	0.0570285
tci2_wsi3.0_chr_3	25900001	26000000	17268	0.0208629	0.022435	0.0368976	0.0371486	0.0545325	0.0545104	0.0328251	0.0300961	0.0502996	0.0442036	0.0123451	0.0352004	0.0244886	0.0337553	0.0245993	0.0534261
tci2_wsi3.0_chr_3	26000001	26100000	17674	0.0220182	0.0226783	0.047034	0.04378	0.0643007	0.0598025	0.0342545	0.0338453	0.0573159	0.0472297	0.0136553	0.0386964	0.0256743	0.0437993	0.0247633	0.0538541
tci2_wsi3.0_chr_3	26100001	26200000	12277	0.0328149	0.0335304	0.044183	0.0449529	0.0887375	0.0601148	0.0523316	0.0525013	0.0999148	0.0679563	0.0185667	0.0650397	0.0307647	0.0573182	0.0356058	0.0806066
tci2_wsi3.0_chr_3	26200001	26300000	17993	0.0186669	0.0211592	0.0349414	0.0356507	0.0579592	0.0417255	0.0432029	0.0434166	0.0628609	0.0477015	0.0128451	0.0334283	0.0219177	0.0337384	0.0237059	0.0427865
tci2_wsi3.0_chr_3	26300001	26400000	21391	0.019859	0.0220333	0.0356747	0.0435242	0.0753688	0.0477074	0.0376587	0.0411229	0.06882	0.0483058	0.0131502	0.0479768	0.0240903	0.0489202	0.024439	0.0599093
tci2_wsi3.0_chr_3	26400001	26500000	18433	0.0201054	0.024258	0.0349254	0.0339992	0.0668233	0.04507	0.0345725	0.0368653	0.067957	0.0473725	0.0148416	0.0528078	0.0260059	0.0547725	0.0239197	0.0638778
tci2_wsi3.0_chr_3	26500001	26600000	23789	0.021593	0.0199462	0.0275703	0.029287	0.052339	0.0386841	0.0278141	0.0301168	0.0552447	0.0384744	0.0129258	0.0426515	0.0222381	0.0399573	0.0234781	0.0461657
tci2_wsi3.0_chr_3	26600001	26700000	22560	0.0196528	0.0187687	0.0260549	0.0273243	0.0511177	0.0352032	0.0275519	0.0273517	0.0540829	0.0355004	0.0126495	0.0382996	0.0222842	0.0396682	0.0204487	0.0437237
tci2_wsi3.0_chr_3	26700001	26800000	19993	0.0185105	0.0174517	0.0262462	0.0247084	0.0593673	0.035058	0.0299221	0.0283756	0.058816	0.0391029	0.0108963	0.0436417	0.0220451	0.0426862	0.0222618	0.0508567
tci2_wsi3.0_chr_3	26800001	26900000	18082	0.0190175	0.020781	0.0248999	0.0276828	0.0449013	0.0349265	0.0270201	0.0298172	0.0436017	0.0374867	0.0119117	0.0350992	0.0201034	0.0370466	0.0186005	0.0415563
[truncated: 4,717 more rows]
